# Supplementary material for: Three chromosomal rearrangements promote genomic divergence between migratory and stationary ecotypes of Atlantic cod
Source: Sci Rep. 2016 Mar 17;6:23246. doi: 10.1038/srep23246 (PMC4794648; doi:10.1038/srep23246)
Supplement: Supplementary Information [file srep23246-s1.xls]

## Sheet: Supplementary Table S1
BergEtAl.
Supplementary Table S1.Genotyped SNPs with Gene ID, significance level for the outlier analyses listed together with the underlying results from the outlier analyses.
			Possition in						Significant pairwise outliers (BAYESCAN)			Significant pairwise outliers (LOSITAN)			BAYESCAN_MedianNEAC_NCC		BAYESCAN_MedianNEAC_NS		BAYESCAN_MedianNCC_NS		LOSITAN_MedianNEAC_NCC		LOSITAN_MedianNEAC_NS		LOSITAN_MedianNCC_NS
Locus	SNP selection criteria	Scaffold/ contig	scaffold/ contig	Linkage group	Distance to gene	Gene	HGNC	Gene ID	NEAC_NCC	NEAC_NS	NCC_NS	NEAC_NCC	NEAC_NS	NCC_NS	log10(PO)	q-value	log10(PO)	q-value	log10(PO)	q-value	P(Simul Fst<sample Fst)	q-value	P(Simul Fst<sample Fst)	q-value	P(Simul Fst<sample Fst)	q-value
ss1712297402	random distributed in the genome	scaffold06292	18147	1	110	cytosolic 10-formyltetrahydrofolate dehydrogenase		ENSGMOG00000012294							-1.00895	0.793265	-1.0075	0.75281	-1.01545	0.894365	0.5	0.158408	0.413382	0.205647	0.399623	0.201316
ss1712297404	random distributed in the genome	scaffold06292	167660	1	>5000	Coiled-coil domain containing 23 [Source:HGNC Symbol;Acc:HGNC:29204]	CCDC23	ENSGMOG00000004963				**			-1.03305	0.849235	-1.00582	0.75131	-1.0143	0.8948	1	0	0	0.280626	0.0151655	0.26527
ss1712304392	Non-synonymous	scaffold11403	37752	1	0	helicase with zinc finger 2, transcriptional coactivator [Source:HGNC Symbol;Acc:HGNC:30021]	HELZ2	ENSGMOG00000015715							-1.01055	0.798425	-1.04375	0.84359	-1.02145	0.897385	0.36916	0.16207	0.743292	0.205647	0.537375	0.201316
ss1712304393	Non-synonymous	scaffold11403	40854	1	0	helicase with zinc finger 2, transcriptional coactivator [Source:HGNC Symbol;Acc:HGNC:30021]	HELZ2	ENSGMOG00000015715							-0.996315	0.715505	-1.0063	0.76264	-1.0236	0.898425	0.242826	0.174719	0.524909	0.205647	0.684512	0.201316
ss1712304394	Non-synonymous	scaffold11403	41139	1	0	helicase with zinc finger 2, transcriptional coactivator [Source:HGNC Symbol;Acc:HGNC:30021]	HELZ2	ENSGMOG00000015715							-1.01225	0.802075	-1.0524	0.848195	-1.01765	0.89613	0.488607	0.158408	0.89615	0.18621	0.802631	0.201316
ss1712304395	Non-synonymous	scaffold11403	58247	1	0	helicase with zinc finger 2, transcriptional coactivator [Source:HGNC Symbol;Acc:HGNC:30021]	HELZ2	ENSGMOG00000015715							-1.01815	0.825185	-1.02145	0.813825	-1.01325	0.894285	0.366457	0.16207	0.961924	0.0939577	0.537375	0.201316
ss1712300903	random distributed in the genome	scaffold11403	83057	1	4002			ENSGMOG00000015701							-1.00845	0.79092	-1.01215	0.78626	-1.0112	0.891125	0.077108	0.207319	0.645263	0.205647	0.39051	0.201342
ss1712300904	random distributed in the genome	scaffold11403	163126	1	825	chitinase, acidic [Source:HGNC Symbol;Acc:HGNC:17432]	CHIA	ENSGMOG00000015632							-1.0165	0.82028	-1.0154	0.796435	-1.01385	0.89387	0.651031	0.158408	0.503584	0.205647	0.29202	0.210071
ss1712304397	Non-synonymous	scaffold11403	259867	1	0	Neurofascin homolog (chicken) a [Source:ZFIN;Acc:ZDB-GENE-080229-6]	NFASCA	ENSGMOG00000015532							-1.0176	0.821165	-0.99994	0.72662	-1.01435	0.89453	0.25843	0.172868	0.114161	0.258362	0.5	0.201316
ss1712302934	selected gene	scaffold11403	386585	1	28	synaptophysin-like 2a [Source:ZFIN;Acc:ZDB-GENE-040426-1434]	SYPL2A	ENSGMOG00000010980							-1.02585	0.83861	-1.01325	0.79253	-1.0292	0.89975	0.775081	0.158408	0.466739	0.205647	0.804091	0.201316
ss1712302935	selected gene	scaffold11403	393454	1	2287	synaptophysin-like 2a [Source:ZFIN;Acc:ZDB-GENE-040426-1434]	SYPL2A	ENSGMOG00000010980							-1.0187	0.824595	-1.01325	0.79082	-1.00154	0.884475	0.738319	0.158408	0.508091	0.205647	0.792558	0.201316
ss1712300906	random distributed in the genome	scaffold11403	410101	1	631	Cytochrome b-561 domain containing 1 [Source:ZFIN;Acc:ZDB-GENE-040912-157]	CYB561D1	ENSGMOG00000010996							-1.01165	0.803945	-1.001	0.733085	-1.0247	0.89897	0.623019	0.158408	0.268	0.223221	0.612966	0.201316
ss1712305366	random distributed in the genome	scaffold11260	35427	1											-1.02195	0.83327	-1.0127	0.78842	-1.00575	0.88867	0.782326	0.158408	0.442623	0.205647	0.369922	0.20215
ss1712301959	random distributed in the genome	scaffold12687	10400	1											-1.03425	0.846615	-1.0154	0.796555	-1.02465	0.8988	0.337645	0.165666	0.787362	0.205647	0.0044185	0.26527
ss1712295905	random distributed in the genome	scaffold00218	19405	1											-1.02635	0.84069	-1.03245	0.83256	-1.01385	0.8936	0.844794	0.158408	0.725089	0.205647	0.369922	0.20215
ss1712299884	random distributed in the genome	scaffold10277	7723	1	229	arginine-glutamic acid dipeptide repeats		ENSGMOG00000009396							-1.02035	0.83007	-1.01815	0.80537	-1.00525	0.88887	0.608329	0.158408	0.482113	0.205647	0.802631	0.201316
ss1712299885	random distributed in the genome	scaffold10277	81048	1	0	Solute carrier family 26, member 6, like [Source:ZFIN;Acc:ZDB-GENE-080220-10]	SLC26A6L	ENSGMOG00000009435							-1.0297	0.845125	-1.01545	0.7975	-1.01435	0.894655	0.645617	0.158408	0.339933	0.212224	0.708441	0.201316
ss1712299886	random distributed in the genome	scaffold10277	159724	1	0	Calcium channel, voltage-dependent, alpha 2/delta subunit 2 [Source:HGNC Symbol;Acc:HGNC:1400]	CACNA2D2	ENSGMOG00000009549							-1.0236	0.83541	-1.0042	0.74932	-1.02475	0.89888	0.102054	0.202021	0.0293255	0.280571	0	0.26527
ss1712302859	selected gene	scaffold10277	231513	1	0	hyaluronoglucosaminidase 2 [Source:HGNC Symbol;Acc:5321]	HYAL2	ENSGMOG00000009620							-1.0036	0.766505	-1.00255	0.74299	-1.0187	0.896525	0.5	0.158408	0.499294	0.205647	0.44261	0.201316
ss1712302860	selected gene	scaffold10277	234292	1	1857	hyaluronoglucosaminidase 2 [Source:HGNC Symbol;Acc:5321]	HYAL2	ENSGMOG00000009620							-1.00421	0.769025	-1.0079	0.769435	-1.0275	0.899755	0	0.218151	0.5	0.205647	0	0.26527
ss1712301251	random distributed in the genome	scaffold11806	1240	1											-1.00162	0.74146	-1.0095	0.778145	-1.0231	0.898015	0.51588	0.158408	0.011349	0.280626	0.0008215	0.26527
ss1712301876	random distributed in the genome	scaffold12546	190	1	2253	Peptidylprolyl isomerase (cyclophilin)-like 1 [Source:ZFIN;Acc:ZDB-GENE-051009-1]	PPIL1	ENSGMOG00000018419							-1.00685	0.780975	-1.0106	0.77937	-1.0214	0.897735	0.569615	0.158408	0.51084	0.205647	0.702117	0.201316
ss1712301877	random distributed in the genome	scaffold12546	21052	1	0	Peptidylprolyl isomerase (cyclophilin)-like 1 [Source:ZFIN;Acc:ZDB-GENE-051009-1]	PPIL1	ENSGMOG00000018419							-1.0409	0.85653	-1.0079	0.76998	-1.0297	0.90024	0.813181	0.158408	0.257628	0.224499	0.597511	0.201316
ss1712298064	random distributed in the genome	scaffold07303	34710	1	>5000			ENSGMOG00000000921							-1.0165	0.819315	-1.0421	0.841705	-1.0198	0.89713	0.426492	0.158408	0.695341	0.205647	0.681578	0.201316
ss1712298065	random distributed in the genome	scaffold07303	77355	1	>5000			ENSGMOG00000000921							-1.0409	0.856395	-1.0042	0.750385	-1.01705	0.89591	0.55885	0.158408	0	0.280626	0.765593	0.201316
ss1712300965	random distributed in the genome	scaffold11492	2518	1	0	DNA-damage regulated autophagy modulator 2b [Source:ZFIN;Acc:ZDB-GENE-040625-141]	DRAM2B	ENSGMOG00000013802							-1.0133	0.80976	-1.04265	0.842545	-0.985045	0.85794	0.547265	0.158408	0.885004	0.194608	0.905825	0.201316
ss1712304413	Non-synonymous	scaffold11492	3020	1	0	DNA-damage regulated autophagy modulator 2b [Source:ZFIN;Acc:ZDB-GENE-040625-141]	DRAM2B	ENSGMOG00000013802							-1.0176	0.82086	-1.0432	0.842615	-0.974805	0.836585	0.579705	0.158408	0.90935	0.175071	0.959366	0.196988
ss1712304414	Non-synonymous	scaffold11492	18915	1	0	kinesin family member 25 [Source:HGNC Symbol;Acc:6390]		ENSGMOG00000000897							-1.01815	0.82393	-1.05415	0.84901	-0.99369	0.874555	0.421411	0.158408	0.733245	0.205647	0.845313	0.201316
ss1712304415	Non-synonymous	scaffold11492	19880	1	0	kinesin family member 25 [Source:HGNC Symbol;Acc:6390]		ENSGMOG00000000897							-1.02035	0.828925	-1.0242	0.814305	-1.0144	0.894175	0.319172	0.167281	0.540601	0.205647	0.657625	0.201316
ss1712304416	Non-synonymous	scaffold11492	20264	1	0	kinesin family member 25 [Source:HGNC Symbol;Acc:6390]		ENSGMOG00000000897							-1.00895	0.79603	-1.01815	0.80627	-1.0031	0.886685	0.365986	0.16207	0.438177	0.205647	0.437383	0.201316
ss1712301001	random distributed in the genome	scaffold01889	7954	1	>5000			ENSGMOG00000005605							-1.0187	0.82647	-0.999965	0.72648	-1.02855	0.90004	0.57286	0.158408	0.349845	0.212224	0.559776	0.201316
ss1712300085	random distributed in the genome	scaffold01358	85348	1	0	Sfi1 homolog, spindle assembly associated (yeast) [Source:ZFIN;Acc:ZDB-GENE-080206-4]	SFI1	ENSGMOG00000001129							-1.01165	0.806165	-0.992135	0.65986	-1.00525	0.888495	0.580123	0.158408	0.604815	0.205647	0.561828	0.201316
ss1712296203	random distributed in the genome	scaffold00267	3596	1	>5000			ENSGMOG00000014653							-1.0359	0.85177	-1.03585	0.835745	-1.0143	0.89459	0.683231	0.158408	0.596134	0.205647	0.431427	0.201316
ss1712298340	random distributed in the genome	scaffold00779	25395	1	11	Intraflagellar transport 74 homolog (Chlamydomonas) [Source:HGNC Symbol;Acc:HGNC:21424]	IFT74	ENSGMOG00000005106							-1.022	0.83274	-1.0063	0.76006	-1.02195	0.89801	0.5	0.158408	0.509808	0.205647	0.338406	0.204839
ss1712298339	random distributed in the genome	scaffold00779	4395	1	1261			ENSGMOG00000005101							-1.01925	0.82639	-1.01485	0.79538	-1.0165	0.89562	0.589321	0.158408	0.595484	0.205647	0.426165	0.201316
ss1712301012	random distributed in the genome	scaffold01889	403092	1	1134			ENSGMOG00000002632							-1.02635	0.840945	-1.0225	0.816185	-1.02475	0.89867	0.700963	0.158408	0.59289	0.205647	0.323958	0.205951
ss1712301005	random distributed in the genome	scaffold01889	245059	1	>5000	nuclear ubiquitous casein and cyclin-dependent kinase substrate 1-like		ENSGMOG00000003790							-1.0095	0.79622	-1.02195	0.814725	-0.972805	0.829445	0.539587	0.158408	0.675439	0.205647	0.875921	0.201316
ss1712301004	random distributed in the genome	scaffold01889	166274	1	710	nuclear ubiquitous casein and cyclin-dependent kinase substrate 1-like		ENSGMOG00000003790							-1.0214	0.831315	-1.0286	0.827295	-1.00895	0.89125	0.727624	0.158408	0.558476	0.205647	0.333885	0.205544
ss1712304437	Non-synonymous	scaffold01889	150776	1	0	krueppel-like factor 15-like		ENSGMOG00000003751							-1.0154	0.81678	-1.04435	0.84379	-1.0058	0.888425	0.488328	0.158408	0.764163	0.205647	0.459718	0.201316
ss1712298523	random distributed in the genome	scaffold07925	1187796	1	3084			ENSGMOG00000001719							-1.00372	0.756715	-0.997865	0.704695	-1.0242	0.898665	0.390409	0.1609	0.392656	0.207034	0.184677	0.227533
ss1712302750	selected gene	scaffold07925	1140155	1	834	kelch domain containing 8A [Source:HGNC Symbol;Acc:25573]	KLHDC8A	ENSGMOG00000001709							-1.00475	0.77241	-1.00315	0.74522	-1.01655	0.89573	0.482765	0.158408	0.389227	0.20728	0.561828	0.201316
ss1712302749	selected gene	scaffold07925	1137120	1	1991	kelch domain containing 8A [Source:HGNC Symbol;Acc:25573]	KLHDC8A	ENSGMOG00000001709							-1.0074	0.78704	-1.0026	0.740325	-1.01595	0.89576	0.365986	0.16207	0.486911	0.205647	0.412702	0.201316
ss1712298522	random distributed in the genome	scaffold07925	891280	1	>5000			ENSGMOG00000017382							-0.99998	0.73686	-0.997855	0.70992	-1.0236	0.898615	0.275437	0.171152	0.5	0.205647	0.482352	0.201316
ss1712303793	Non-synonymous	scaffold07925	842283	1	0	solute carrier family 2 (facilitated glucose transporter), member 10 [Source:HGNC Symbol;Acc:13444]	SLC2A10	ENSGMOG00000017313							-1.00151	0.75465	-1.0063	0.76123	-1.0319	0.900685	0.45812	0.158408	0.321557	0.215963	0.38068	0.201844
ss1712298521	random distributed in the genome	scaffold07925	792403	1	>5000			ENSGMOG00000017286						**	-1.02585	0.839315	-0.99837	0.71187	-1.0079	0.89033	0.390467	0.1609	0.422337	0.205647	1	0
ss1712305052	random distributed in the genome	scaffold07925	493394	1											-1.0192	0.82644	-1.045	0.84327	-1.0127	0.893675	0.230021	0.17628	0.939084	0.134275	0.888641	0.201316
ss1712298518	random distributed in the genome	scaffold07925	392015	1	>5000			ENSGMOG00000017132							-0.999415	0.73984	-1.01005	0.778675	-1.023	0.898595	0.691537	0.158408	0.456437	0.205647	0.241022	0.216262
ss1712302746	selected gene	scaffold07925	303277	1	0	thyroid stimulating hormone, beta [Source:HGNC Symbol;Acc:12372]	TSHB	ENSGMOG00000017064							-1.0133	0.80798	-1.01165	0.785055	-1.03135	0.90058	0.356231	0.163077	0.326113	0.215459	0.337334	0.205113
ss1712302745	selected gene	scaffold07925	303232	1	0	thyroid stimulating hormone, beta [Source:HGNC Symbol;Acc:12372]	TSHB	ENSGMOG00000017064							-1.0095	0.795435	-1.03525	0.83622	-1.0187	0.8966	0.427775	0.158408	0.617442	0.205647	0.575788	0.201316
ss1712302743	selected gene	scaffold07925	301474	1	1430	thyroid stimulating hormone, beta [Source:HGNC Symbol;Acc:12372]	TSHB	ENSGMOG00000017064						**	-1.0079	0.79053	-1.0074	0.76925	-0.964865	0.81217	0	0.218151	0.5	0.205647	1	0
ss1712302742	selected gene	scaffold07925	301014	1	1495	solute carrier family 25 (mitochondrial carrier: glutamate), member 22 [Source:ZFIN;Acc:ZDB-GENE-040426-2745]	SLC25A22	ENSGMOG00000017043							-1.01595	0.81923	-1.0331	0.83255	-1.02585	0.89917	0.474372	0.158408	0.749062	0.205647	0.419455	0.201316
ss1712302741	selected gene	scaffold07925	300162	1	643	solute carrier family 25 (mitochondrial carrier: glutamate), member 22 [Source:ZFIN;Acc:ZDB-GENE-040426-2745]	SLC25A22	ENSGMOG00000017043							-1.01275	0.80826	-1.016	0.79617	-1.01705	0.89581	0.436793	0.158408	0.625473	0.205647	0.56304	0.201316
ss1712302740	selected gene	scaffold07925	298674	1	36	solute carrier family 25 (mitochondrial carrier: glutamate), member 22 [Source:ZFIN;Acc:ZDB-GENE-040426-2745]	SLC25A22	ENSGMOG00000017043							-1.01705	0.82201	-1.01165	0.784565	-1.0059	0.88628	0.75	0.158408	0.143608	0.252463	0	0.26527
ss1712302738	selected gene	scaffold07925	298551	1	0	solute carrier family 25 (mitochondrial carrier: glutamate), member 22 [Source:ZFIN;Acc:ZDB-GENE-040426-2745]	SLC25A22	ENSGMOG00000017043							-1.0231	0.834595	-1.0231	0.816505	-1.0063	0.888945	0.303558	0.16844	0.451646	0.205647	0.5	0.201316
ss1712302737	selected gene	scaffold07925	298352	1	29	solute carrier family 25 (mitochondrial carrier: glutamate), member 22 [Source:ZFIN;Acc:ZDB-GENE-040426-2745]	SLC25A22	ENSGMOG00000017043							-1.02195	0.83299	-1.03195	0.831675	-1.0258	0.899435	0.395554	0.160743	0.688125	0.205647	0.744971	0.201316
ss1712298517	random distributed in the genome	scaffold07925	294593	1	0	solute carrier family 25 (mitochondrial carrier: glutamate), member 22 [Source:ZFIN;Acc:ZDB-GENE-040426-2745]	SLC25A22	ENSGMOG00000017043							-0.96291	0.37719	-1.02475	0.81974	-0.98698	0.86369	0.963337	0.0932058	0.509468	0.205647	0.887221	0.201316
ss1712298516	random distributed in the genome	scaffold07925	97291	1	1157			ENSGMOG00000002797							-1.0252	0.839125	-1.0154	0.796365	-1.0242	0.89845	0.782326	0.158408	0.303953	0.217449	0.050441	0.258374
ss1712303790	Non-synonymous	scaffold07925	19217	1	0	guanine nucleotide binding protein-like 3 (nucleolar) [Source:ZFIN;Acc:ZDB-GENE-030131-616]	GNL3	ENSGMOG00000001745							-1.01005	0.7925	-1.01815	0.80667	-1.01165	0.892735	0.414811	0.158746	0.580943	0.205647	0.574626	0.201316
ss1712303789	Non-synonymous	scaffold07925	18848	1	0	guanine nucleotide binding protein-like 3 (nucleolar) [Source:ZFIN;Acc:ZDB-GENE-030131-616]	GNL3	ENSGMOG00000001745							-1.01005	0.797305	-1.01485	0.795665	-1.0209	0.897645	0.278801	0.171152	0.579932	0.205647	0.629155	0.201316
ss1712298515	random distributed in the genome	scaffold07925	760	1	>5000	guanine nucleotide binding protein-like 3 (nucleolar) [Source:ZFIN;Acc:ZDB-GENE-030131-616]	GNL3	ENSGMOG00000001745							-0.98853	0.64175	-1.0047	0.753045	-1.01165	0.893055	0.59926	0.158408	0.358298	0.212032	0.261481	0.213126
ss1712295903	random distributed in the genome	scaffold00214	50813	1	>5000			ENSGMOG00000009989							-1.00575	0.782055	-1.00845	0.77135	-1.0358	0.901565	0.226467	0.176986	0.525735	0.205647	0.465367	0.201316
ss1712295904	random distributed in the genome	scaffold00214	128588	1	2698			ENSGMOG00000009998							-1.0198	0.827015	-1.0133	0.789815	-1.023	0.898255	0.580123	0.158408	0.605752	0.205647	0.372304	0.20215
ss1712301731	random distributed in the genome	scaffold12340	105763	1	>5000			ENSGMOG00000017795							-1.0127	0.80709	-1.04435	0.842965	-1.0047	0.887595	0.42374	0.158408	0.817721	0.205647	0.782015	0.201316
ss1712301730	random distributed in the genome	scaffold12340	56155	1	>5000			ENSGMOG00000017795							-1.0165	0.82047	-0.99473	0.685065	-1.0149	0.894875	0.428127	0.158408	0.213673	0.234714	0.588364	0.201316
ss1712301729	random distributed in the genome	scaffold12340	3751	1	621	srsf protein kinase 1		ENSGMOG00000011330							-1.0084	0.791805	-1.00685	0.76233	-1.0154	0.895095	0.322048	0.167052	0.452921	0.205647	0.438086	0.201316
ss1712300418	random distributed in the genome	scaffold10877	52794	1											-1.0247	0.83788	-1.001	0.73463	-0.99944	0.882475	0.742169	0.158408	0.533068	0.205647	0.508706	0.201316
ss1712300416	random distributed in the genome	scaffold10877	2632	1											-1.02195	0.83304	-1.0341	0.83453	-1.01225	0.892485	0.458669	0.158408	0.812793	0.205647	0.616433	0.201316
ss1712299717	random distributed in the genome	scaffold10018	472577	1	>5000			ENSGMOG00000011403							-1.01395	0.79818	-1.0209	0.812175	-1.0144	0.89418	0.713311	0.158408	0.677289	0.205647	0.704561	0.201316
ss1712299716	random distributed in the genome	scaffold10018	384776	1	2206			ENSGMOG00000011427							-1.0225	0.833925	-1.0111	0.78394	-1.02645	0.898835	0.951809	0.111592	0.5	0.205647	0.789016	0.201316
ss1712304067	Non-synonymous	scaffold10018	333633	1	0	premelanosome protein b [Source:ZFIN;Acc:ZDB-GENE-050912-2]		ENSGMOG00000011456							-1.0308	0.84659	-0.997335	0.705885	-1.0209	0.897495	0.682895	0.158408	0.343449	0.212224	0.673538	0.201316
ss1712299715	random distributed in the genome	scaffold10018	290450	1	>5000			ENSGMOG00000011485							-1.03755	0.85366	-1.0524	0.84837	-1.01595	0.89535	0.700963	0.158408	0.928835	0.149396	0.544121	0.201316
rs119056231	Hubert et al. 2010	scaffold10018	178160	1	722	phosphatidylinositol 5-phosphate 4-kinase type-2 gamma		ENSGMOG00000011567							-1.01815	0.823805	-1.0275	0.82543	-1.0275	0.89961	0.446311	0.158408	0.688752	0.205647	0.701745	0.201316
ss1712304066	Non-synonymous	scaffold10018	105466	1	0	LIM domain and actin binding 1 [Source:HGNC Symbol;Acc:24636]		ENSGMOG00000016425							-1.0203	0.82936	-1.00735	0.76687	-1.02465	0.89897	0.428737	0.158408	0.507878	0.205647	0.666338	0.201316
ss1712299714	random distributed in the genome	scaffold10018	15592	1	3870			ENSGMOG00000010066							-1.0308	0.84696	-1.0187	0.80731	-1.01545	0.89482	0.784195	0.158408	0.812536	0.205647	0.39625	0.201342
ss1712296233	random distributed in the genome	scaffold04327	14046	1	1273			ENSGMOG00000018938							-1.0133	0.807925	-1.06065	0.850805	-1.0111	0.892675	0.753182	0.158408	0.961924	0.0939577	0.612548	0.201316
rs119054519	Moen et al. 2008	scaffold04327	66640	1	0	ribosomal protein L10 [Source:ZFIN;Acc:ZDB-GENE-030131-8656]	RPL10	ENSGMOG00000018838							-1.02355	0.836095	-1.0084	0.772625	-1.0111	0.89281	0.52984	0.158408	0.492291	0.205647	0.527209	0.201316
rs119054662	Moen et al. 2008	scaffold04327	118355	1	0	filamin-a-like isoform		ENSGMOG00000014736							-1.0052	0.778605	-1.01815	0.806905	-1.0079	0.89067	0.434453	0.158408	0.540696	0.205647	0.676497	0.201316
ss1712303348	Non-synonymous	scaffold04327	221396	1	0	alpha-mannosyl-glycoprotein 4-beta-n-acetylglucosaminyltransferase c-like		ENSGMOG00000006132							-1.01005	0.797705	-1.00685	0.763695	-1.0127	0.893425	0.307401	0.168395	0.013696	0.280626	0.369922	0.20215
ss1712296235	random distributed in the genome	scaffold04327	272775	1	0	small nuclear ribonucleoprotein g		ENSGMOG00000006239							-1.02085	0.83023	-0.99838	0.71535	-1.0165	0.895575	0.516076	0.158408	0.510291	0.205647	0.345541	0.204839
ss1712303349	Non-synonymous	scaffold04327	416276	1	0	protein O-fucosyltransferase 1 [Source:ZFIN;Acc:ZDB-GENE-040303-2]	pofut1	ENSGMOG00000018410							-1.0336	0.850355	-1.05185	0.847865	-0.99943	0.88256	0.65201	0.158408	0.911372	0.173949	0.591275	0.201316
ss1712296236	random distributed in the genome	scaffold04327	451387	1	3646			ENSGMOG00000018396							-1.02855	0.843905	-1.01115	0.78418	-1.0122	0.893345	0	0.218151	0.5	0.205647	0.292033	0.210071
ss1712296237	random distributed in the genome	scaffold04327	540163	1	442	transcription factor gata-5		ENSGMOG00000003817							-1.0111	0.801455	-1.0198	0.809485	-1.02745	0.89963	0	0.218151	0.339983	0.212224	0.0151655	0.26527
ss1712302313	random distributed in the genome	scaffold03082	68612	1	>5000			ENSGMOG00000011814							-0.997335	0.725245	-1.00735	0.76988	-1.01545	0.895235	0.610223	0.158408	0.62511	0.205647	0.463568	0.201316
ss1712302312	random distributed in the genome	scaffold03082	34447	1	>5000	Novel gene		ENSGMOG00000011808							-1.0063	0.78249	-1.00525	0.75921	-1.00685	0.889955	0.547265	0.158408	0.524191	0.205647	0.752212	0.201316
ss1712302311	random distributed in the genome	scaffold03082	101	1	>5000	Novel gene		ENSGMOG00000011808				**			-1.02855	0.84338	-1.04035	0.839825	-0.976855	0.842755	1	0	0.46225	0.205647	0.459155	0.201316
ss1712297326	random distributed in the genome	scaffold00474	581	1	>5000			ENSGMOG00000021092							-1.03135	0.84741	-1.01545	0.79699	-1.01485	0.894905	0.909881	0.158408	0.477127	0.205647	0.761605	0.201316
ss1712297330	random distributed in the genome	scaffold00474	50909	1	0	Solute carrier organic anion transporter family, member 4A1 [Source:ZFIN;Acc:ZDB-GENE-060606-4]	SLCO4A1	ENSGMOG00000007021							-1.00845	0.788065	-1.0198	0.81	-1.0187	0.896455	0.77347	0.158408	0.34308	0.212224	0.668888	0.201316
ss1712297334	random distributed in the genome	scaffold00474	150652	1	>5000			ENSGMOG00000003078							-1.0507	0.86127	-1.0176	0.804295	-0.959485	0.80315	0.832596	0.158408	0.619548	0.205647	0.930726	0.201316
ss1712300989	random distributed in the genome	scaffold11546	49188	1											-0.830105	0.2121	-1.0381	0.838285	-0.99316	0.87483	0.991707	0.026688	0.837803	0.205647	0.8841	0.201316
ss1712295788	random distributed in the genome	scaffold00055	8003	1											-1.01705	0.822315	-1.0122	0.78498	-0.96783	0.82061	0	0.218151	0.432747	0.205647	0.5	0.201316
ss1712301635	random distributed in the genome	scaffold12198	14887	1											-1.03425	0.84887	-1.0461	0.84418	-1.0079	0.89091	0.941939	0.125254	0.921234	0.160359	0.245046	0.215374
ss1712302388	random distributed in the genome	scaffold03277	7800	1											-1.0325	0.849265	-1.0381	0.839045	-1.0047	0.887805	0.914052	0.158408	0.806121	0.205647	0.470997	0.201316
ss1712302589	selected gene	scaffold00287	6079	1	215	Core 1 synthase, glycoprotein-N-acetylgalactosamine 3-beta-galactosyltransferase, 1a [Source:ZFIN;Acc:ZDB-GENE-061013-303]	C1GALT1A	ENSGMOG00000001538							-1.01925	0.82692	-1.0155	0.79366	-1.0095	0.891745	0.600042	0.158408	0.601978	0.205647	0.345541	0.204839
ss1712296406	random distributed in the genome	scaffold00287	5905	1	41	Core 1 synthase, glycoprotein-N-acetylgalactosamine 3-beta-galactosyltransferase, 1a [Source:ZFIN;Acc:ZDB-GENE-061013-303]	C1GALT1A	ENSGMOG00000001538							-1.0122	0.807935	-1.01485	0.796715	-1.01595	0.895465	0.40896	0.159082	0.418894	0.205647	0.405863	0.201316
ss1712302588	selected gene	scaffold00287	4101	1	897	Core 1 synthase, glycoprotein-N-acetylgalactosamine 3-beta-galactosyltransferase, 1a [Source:ZFIN;Acc:ZDB-GENE-061013-303]	C1GALT1A	ENSGMOG00000001538							-1.02365	0.83474	-0.999965	0.72581	-1.01275	0.893215	0.513002	0.158408	0.427774	0.205647	0.640543	0.201316
ss1712296891	random distributed in the genome	scaffold05598	483491	1	0	Solute carrier family 26, member 10 [Source:ZFIN;Acc:ZDB-GENE-030131-9845]	SLC26A10	ENSGMOG00000004352							-1.0214	0.83158	-1.0149	0.795855	-1.0149	0.89509	0.35305	0.163233	0	0.280626	0.0019825	0.26527
ss1712296890	random distributed in the genome	scaffold05598	403921	1	2565			ENSGMOG00000004408							-1.00049	0.74466	-1.00685	0.764245	-1.0225	0.89817	0.596603	0.158408	0.490154	0.205647	0.47636	0.201316
ss1712296888	random distributed in the genome	scaffold05598	169270	1	0	formin-like protein 3-like isoform		ENSGMOG00000005019							-1.02085	0.82985	-0.99994	0.72586	-1.02195	0.89781	0.510786	0.158408	0.410805	0.205647	0.469422	0.201316
ss1712296887	random distributed in the genome	scaffold05598	90841	1	3645			ENSGMOG00000005081							-1.01595	0.819115	-1.00575	0.76025	-1.0154	0.89525	0.558195	0.158408	0.492291	0.205647	0.525041	0.201316
ss1712296886	random distributed in the genome	scaffold05598	10069	1	>5000			ENSGMOG00000005309							-1.0106	0.79963	-1.03135	0.83143	-1.0138	0.89449	0.663938	0.158408	0.628886	0.205647	0.864669	0.201316
ss1712298547	random distributed in the genome	scaffold08008	1833	1	1330			ENSGMOG00000017824							-1.0047	0.776375	-0.99786	0.711195	-1.0084	0.89075	0.756003	0.158408	0.427774	0.205647	0.632961	0.201316
ss1712298548	random distributed in the genome	scaffold08008	93242	1	3339			ENSGMOG00000017864							-1.02875	0.83694	-1.00735	0.76632	-1.0138	0.8943	0.67096	0.158408	0.480569	0.205647	0.708989	0.201316
ss1712298549	random distributed in the genome	scaffold08008	175696	1	2406			ENSGMOG00000017935							-1.05065	0.86124	-1.05185	0.847825	-1.01815	0.896315	0.832596	0.158408	0.960103	0.0970637	0.220758	0.219509
ss1712298550	random distributed in the genome	scaffold08008	256311	1	2835			ENSGMOG00000018005							-1.02475	0.83828	-1.0415	0.84185	-1.022	0.89781	0.69146	0.158408	0.897906	0.185511	0.675607	0.201316
ss1712298552	random distributed in the genome	scaffold08008	332604	1	>5000			ENSGMOG00000019856							-1.0381	0.85404	-1.02035	0.809935	-0.969335	0.82329	0.879591	0.158408	0.484963	0.205647	0.962638	0.188289
ss1712298553	random distributed in the genome	scaffold08008	412286	1	>5000			ENSGMOG00000017816							-1.0258	0.83964	-0.99472	0.685555	-1.0101	0.891515	0.560423	0.158408	0.404758	0.206782	0.560875	0.201316
ss1712298558	random distributed in the genome	scaffold08016	117046	1	1160			ENSGMOG00000006783							-1.00685	0.7807	-1.00575	0.76036	-1.01495	0.894565	0.242826	0.174719	0.347373	0.212224	0.482924	0.201316
ss1712303795	Non-synonymous	scaffold08016	140735	1	0	Novel gene		ENSGMOG00000006829							-1.02695	0.841305	-0.989065	0.62527	-1.01705	0.89567	0.870083	0.158408	0.98376	0.0470064	0.762365	0.201316
ss1712298559	Non-synonymous	scaffold08016	185774	1	0	neuron navigator 1 [Source:HGNC Symbol;Acc:15989]		ENSGMOG00000006857							-1.0495	0.860515	-1.0133	0.79027	-1.0297	0.90028	0.868107	0.158408	0.573504	0.205647	0.29202	0.210071
ss1712298560	random distributed in the genome	scaffold08016	257012	1	>5000	neuron navigator 1 [Source:HGNC Symbol;Acc:15989]		ENSGMOG00000006857							-1.0236	0.835865	-1.03695	0.83731	-1.0165	0.89605	0.720094	0.158408	0.769362	0.205647	0.494546	0.201316
ss1712299116	random distributed in the genome	scaffold09065	5486	1	2922			ENSGMOG00000005311							-0.99524	0.707325	-1.03755	0.83767	-1.00415	0.887535	0.328395	0.166438	0.766765	0.205647	0.79296	0.201316
ss1712299119	random distributed in the genome	scaffold09065	300668	1	545	plexin A2 [Source:HGNC Symbol;Acc:9100]	PLXNA2	ENSGMOG00000007543							-1.0176	0.82341	-1.00049	0.72702	-1.01325	0.894145	0.470553	0.158408	0.389968	0.20728	0.407556	0.201316
ss1712299120	random distributed in the genome	scaffold09065	402577	1	>5000			ENSGMOG00000021542							-1.01115	0.79886	-1.01435	0.79473	-1.0149	0.89484	0.478112	0.158408	0.482113	0.205647	0.418585	0.201316
ss1712299121	random distributed in the genome	scaffold09065	493677	1	0	rap guanine nucleotide exchange factor 3-like		ENSGMOG00000007516							-1.02745	0.84211	-1.02305	0.81675	-1.01005	0.892075	0.489994	0.158408	0.468804	0.205647	0.426911	0.201316
ss1712303900	Non-synonymous	scaffold09065	582379	1	0	POU class 6 homeobox 1 [Source:ZFIN;Acc:ZDB-GENE-980526-530]	POU6F1	ENSGMOG00000007478							-1.0242	0.83776	-1.0242	0.815625	-1.0187	0.896735	0.860738	0.158408	0.784852	0.205647	0.482405	0.201316
ss1712299122	random distributed in the genome	scaffold09065	592297	1	0	daz-associated protein 2		ENSGMOG00000007477							-1.01815	0.82493	-1.01865	0.80637	-1.0149	0.895175	0.296459	0.168812	0.475724	0.205647	0.271616	0.211643
ss1712303901	Non-synonymous	scaffold09065	626591	1	0	dipeptidyl-peptidase 8 [Source:HGNC Symbol;Acc:16490]	DPP8	ENSGMOG00000007376							-1.0187	0.825375	-1.01705	0.802245	-1.0138	0.894355	0.573219	0.158408	0.278811	0.22153	0.601923	0.201316
ss1712299123	random distributed in the genome	scaffold09065	787462	1	0	spermatogenesis-associated serine-rich protein 2		ENSGMOG00000007242							-1.0269	0.841995	-1.0326	0.82803	-1.0138	0.89434	0.569823	0.158408	0.729271	0.205647	0.484603	0.201316
ss1712303902	Non-synonymous	scaffold09065	819601	1	0	osteoclast stimulatory transmembrane protein [Source:ZFIN;Acc:ZDB-GENE-050327-65]		ENSGMOG00000019512							-1.0187	0.82577	-1.00365	0.746365	-1.028	0.89977	0.643855	0.158408	0.472444	0.205647	0.369208	0.20215
ss1712303903	Non-synonymous	scaffold09065	826845	1	0	solute carrier family 13 (sodium-dependent dicarboxylate transporter), member 3 [Source:HGNC Symbol;Acc:14430]	SLC13A3	ENSGMOG00000019515							-1.02475	0.837345	-0.99838	0.717275	-1.0095	0.891905	0.429277	0.158408	0.415295	0.205647	0.239637	0.216262
rs119054660	Moen et al. 2008	scaffold09065	980067	1	2400	RAP1A, member of RAS oncogene family a [Source:ZFIN;Acc:ZDB-GENE-040625-167]	RAP1AA	ENSGMOG00000019553							-1.0472	0.85971	-1.0187	0.805935	-1.01215	0.89316	0.729594	0.158408	0.499296	0.205647	0.461383	0.201316
ss1712299124	random distributed in the genome	scaffold09065	987897	1	625	xk-related protein 7-like		ENSGMOG00000019555							-1.028	0.84383	-1.0106	0.77867	-1.02695	0.89945	0.701034	0.158408	0.473535	0.205647	0.731578	0.201316
ss1712303904	Non-synonymous	scaffold09065	1044349	1	0	DNA (cytosine-5-)-methyltransferase 3 beta [Source:ZFIN;Acc:ZDB-GENE-050314-4]		ENSGMOG00000019574							-1.0063	0.78249	-1.0241	0.819875	-1.01545	0.894475	0.483905	0.158408	0.515404	0.205647	0.739494	0.201316
ss1712299125	random distributed in the genome	scaffold09065	1087786	1	0	nucleolar protein 4-like [Source:HGNC Symbol;Acc:HGNC:16106]	NOL4L	ENSGMOG00000019583							-1.01385	0.809455	-1.00525	0.757185	-1.01655	0.895475	0.5	0.158408	0.478602	0.205647	0.362206	0.203399
ss1712300083	random distributed in the genome	scaffold01353	490	1	>5000			ENSGMOG00000015300							-1.0133	0.80989	-1.01705	0.80301	-1.03245	0.900835	0.572985	0.158408	0.418894	0.205647	0.485984	0.201316
ss1712299126	random distributed in the genome	scaffold09065	1180314	1	0	opsin 5 [Source:ZFIN;Acc:ZDB-GENE-041001-179]	OPN5	ENSGMOG00000019622							-1.0127	0.8074	-1.0198	0.80928	-1.02085	0.89757	0.381706	0.161253	0.541815	0.205647	0.657172	0.201316
ss1712303905	Non-synonymous	scaffold09065	1207803	1	0	prickle homolog 3 (Drosophila) [Source:HGNC Symbol;Acc:6645]		ENSGMOG00000019641							-1.04435	0.858085	-1.0095	0.77589	-0.90042	0.73404	0.888723	0.158408	0.693741	0.205647	0.964268	0.185239
ss1712303906	Non-synonymous	scaffold09065	1226282	1	0	proteolipid protein 2 (colonic epithelium-enriched) [Source:HGNC Symbol;Acc:9087]		ENSGMOG00000019648							-1.01189	0.77989	-0.99735	0.702825	-1.02805	0.8999	0.536979	0.158408	0.421986	0.205647	0.473287	0.201316
ss1712302786	selected gene	scaffold09065	1244567	1	0	calcium channel, voltage-dependent, L type, alpha 1F subunit [Source:HGNC Symbol;Acc:HGNC:1393]	CACNA1F	ENSGMOG00000019651							-1.0252	0.8391	-1.03195	0.8291	-1.00314	0.886325	0.821008	0.158408	0.79992	0.205647	0.441834	0.201316
ss1712299127	random distributed in the genome	scaffold09065	1276669	1	0	G patch domain and KOW motifs [Source:ZFIN;Acc:ZDB-GENE-030616-159]		ENSGMOG00000019661							-1.0079	0.79145	-1.0187	0.80696	-0.980855	0.851135	0.265999	0.172179	0.508665	0.205647	0.693841	0.201316
ss1712303907	Non-synonymous	scaffold09065	1420734	1	0	protein phosphatase 1, regulatory (inhibitor) subunit 3A [Source:HGNC Symbol;Acc:9291]	PPP1R3AB	ENSGMOG00000019676							-1.03035	0.84438	-1.02195	0.81431	-1.0095	0.89177	0.858459	0.158408	0.747806	0.205647	0.385348	0.201342
ss1712303908	Non-synonymous	scaffold09065	1423712	1	0	protein phosphatase 1, regulatory (inhibitor) subunit 3A [Source:HGNC Symbol;Acc:9291]	PPP1R3AB	ENSGMOG00000019676							-1.0364	0.852905	-1.01925	0.80777	-0.9989	0.881355	0.77953	0.158408	0.598498	0.205647	0.458351	0.201316
ss1712303909	Non-synonymous	scaffold09065	1454400	1	0	Wiskott-Aldrich syndrome (eczema-thrombocytopenia) [Source:HGNC Symbol;Acc:12731]		ENSGMOG00000019679							-1.00895	0.794615	-1.02145	0.81136	-0.995245	0.877465	0.05603	0.210991	0.5	0.205647	0.588729	0.201316
ss1712303910	Non-synonymous	scaffold09065	1475329	1	0	bicaudal D homolog 2 (Drosophila) [Source:HGNC Symbol;Acc:17208]	BICD2	ENSGMOG00000019682							-1.01765	0.82128	-1.0308	0.829805	-1.02145	0.89776	0.748746	0.158408	0.533179	0.205647	0.433166	0.201316
ss1712303911	Non-synonymous	scaffold09065	1561179	1	0	matrix-remodelling associated 8 [Source:HGNC Symbol;Acc:7542]		ENSGMOG00000019686							-1.01975	0.82839	-1.0074	0.763485	-1.00967	0.88918	0.639849	0.158408	0.628785	0.205647	0.613403	0.201316
ss1712299130	random distributed in the genome	scaffold09065	1863950	1	>5000			ENSGMOG00000019691							-1.03245	0.84922	-1.00685	0.76383	-1.02925	0.89953	0.623745	0.158408	0.305922	0.217449	0.580298	0.201316
ss1712303912	Non-synonymous	scaffold09065	1993019	1	0	thymopoietin [Source:HGNC Symbol;Acc:11875]	TMPOB	ENSGMOG00000019696	**	**		**	**		1000	0	1000	0	-1.0095	0.89187	1	0	1	0	0.459718	0.201316
ss1712303913	Non-synonymous	scaffold09065	2082843	1	0	matrix metallopeptidase 9 (gelatinase B, 92kDa gelatinase, 92kDa type IV collagenase) [Source:HGNC Symbol;Acc:7176]		ENSGMOG00000001400							-0.988015	0.637405	-1.02635	0.823985	-1.02145	0.8978	0.967803	0.0842562	0.464276	0.205647	0.469971	0.201316
ss1712303914	Non-synonymous	scaffold09065	2093605	1	0	Zinc finger protein 335 [Source:HGNC Symbol;Acc:HGNC:15807]	ZNF335	ENSGMOG00000001344	**	**		**	**		1000	0	1000	0	-1.01005	0.892665	1	0	1	0	0.488273	0.201316
ss1712303915	Non-synonymous	scaffold09065	2141708	1	0	Solute carrier family 16 (monocarboxylic acid transporters), member 4 [Source:ZFIN;Acc:ZDB-GENE-070112-602]	SLC16A4	ENSGMOG00000001302					*		-0.823945	0.208745	-0.791885	0.15209	-1.0325	0.900815	0.962742	0.0944489	0.998048	0.00659032	0.454141	0.201316
ss1712299132	random distributed in the genome	scaffold09065	2159482	1	477	RNA binding motif protein 15 [Source:ZFIN;Acc:ZDB-GENE-041008-192]	RBM15	ENSGMOG00000019941	**	**		**	**		1000	0	1000	0	-1.01275	0.89407	1	0	1	0	0.575788	0.201316
ss1712299133	random distributed in the genome	scaffold09065	2258659	1	0	Potassium voltage-gated channel, Shaw-related subfamily, member 4 [Source:ZFIN;Acc:ZDB-GENE-060503-773]	KCNC4	ENSGMOG00000001282	**	**		**	**		1000	0	1000	0	-1.0231	0.898335	1	0	1	0	0.0008215	0.26527
ss1712302787	selected gene	scaffold09065	2297769	1	136	sortilin 1b [Source:ZFIN;Acc:ZDB-GENE-030131-7447]	SORT1B	ENSGMOG00000001169					*		-0.922735	0.274545	-0.72395	0.12941	-1.022	0.898235	0.988685	0.0334969	0.999783	0.000809644	0.668888	0.201316
PanI_10_Contig358018_7596	New Sequenom design	scaffold09065	2314481	1	0	synaptophysin-like 2b [Source:ZFIN;Acc:ZDB-GENE-050417-309]	SYPL2B	ENSGMOG00000001154	**	**		**	**		1000	0	1000	0	-1.02635	0.89942	1	0	1	0	0.5	0.201316
ss1712299134	random distributed in the genome	scaffold09065	2361647	1	41	Guanine nucleotide binding protein (G protein), alpha transducing activity polypeptide 2 [Source:ZFIN;Acc:ZDB-GENE-011128-10]	GNAT2	ENSGMOG00000001067				*			-0.63019	0.143125	-1.02195	0.81419	-1.01485	0.89467	0.999256	0.00296415	0.983611	0.0473182	0.722147	0.201316
ss1712299135	random distributed in the genome	scaffold09065	2467239	1	21	glutamate receptor interacting protein 2a [Source:ZFIN;Acc:ZDB-GENE-081104-132]	GRIP2A	ENSGMOG00000017983							-1.0138	0.81174	-1.0336	0.83429	-1.01705	0.896185	0.390433	0.1609	0.87254	0.205009	0.440656	0.201316
ss1712299136	random distributed in the genome	scaffold09065	2663339	1	1985	Glutamate receptor, metabotropic 7 [Source:HGNC Symbol;Acc:HGNC:4599]	GRM7	ENSGMOG00000017764				**	**		-0.97934	0.53154	-0.88872	0.20135	-1.01485	0.89499	1	0	1	0	0.793728	0.201316
ss1712303916	Non-synonymous	scaffold09065	2737983	1	0	dynein, axonemal, heavy chain 12 [Source:HGNC Symbol;Acc:2943]		ENSGMOG00000017616							-1.01055	0.80083	-1.01595	0.79921	-1.0242	0.89878	0.5	0.158408	0	0.280626	0.588729	0.201316
ss1712299138	random distributed in the genome	scaffold09065	2764666	1	166	dynein, axonemal, heavy chain 12 [Source:HGNC Symbol;Acc:2943]		ENSGMOG00000017616							-1.0236	0.83595	-1.033	0.83293	-1.01545	0.89478	0.1344	0.195385	0.615727	0.205647	0.499973	0.201316
ss1712299139	random distributed in the genome	scaffold09065	2864632	1	>5000	YTH N(6)-methyladenosine RNA binding protein 1 [Source:HGNC Symbol;Acc:HGNC:15867]	YTHDF1	ENSGMOG00000017575	**	**		**	**		1000	0	1000	0	-0.884465	0.715595	1	0	1	0	0.638348	0.201316
ss1712297355	random distributed in the genome	scaffold06199	273	1	365	Na+/K+ transporting ATPase interacting 4 [Source:ZFIN;Acc:ZDB-GENE-080204-60]	NKAIN4	ENSGMOG00000006573	**	*		*	**		2.19785	0.00034999	1.5701	0.00156595	-1.03365	0.90103	0.999623	0.00155366	1	0	0.220622	0.219509
ss1712297356	random distributed in the genome	scaffold06199	37465	1	>5000			ENSGMOG00000006573							-1.0209	0.831475	-1.04375	0.843195	-1.00735	0.890425	0.896583	0.158408	0.888828	0.192139	0.277045	0.211407
ss1712297357	random distributed in the genome	scaffold06199	74788	1	>5000	Zinc finger protein 704 [Source:ZFIN;Acc:ZDB-GENE-060503-775]	ZNf704	ENSGMOG00000003488	*			**	**		1.7806	0.000938395	0.502885	0.012924	-0.99681	0.87976	1	0	1	0	0.539424	0.201316
ss1712297359	random distributed in the genome	scaffold06199	114424	1	>5000	Zinc finger protein 704 [Source:ZFIN;Acc:ZDB-GENE-060503-775]	ZNf704	ENSGMOG00000003488	**	**		**	**		2.1276	0.0004792	2.8532	8.48935e-05	-1.02305	0.898305	1	0	1	0	0.714191	0.201316
ss1712299039	random distributed in the genome	scaffold00954	714952	1	73	Zinc finger protein 512B [Source:HGNC Symbol;Acc:HGNC:29212]	ZNF512B	ENSGMOG00000014036		*		**	*		0.519275	0.0136615	1.18575	0.0029914	-1.02085	0.8974	1	0	0.999857	0.000542745	0.583449	0.201316
ss1712303887	Non-synonymous	scaffold00954	613168	1	0	FAST kinase domains 5 [Source:HGNC Symbol;Acc:HGNC:25790]	FASTKD5	ENSGMOG00000015593	**	**		*	**		2.72095	0.00010261	3.6988	1.2837e-05	-1.00099	0.884305	0.999988	5.33695e-05	1	0	0.762365	0.201316
ss1712299038	random distributed in the genome	scaffold00954	606419	1	1561			ENSGMOG00000015584							-1.01275	0.806005	-1.0308	0.83055	-1.0364	0.90163	0.946084	0.120707	0.941105	0.13032	0.400763	0.201316
ss1712299034	random distributed in the genome	scaffold00954	504519	1	>5000	Solute carrier family 9 (sodium/hydrogen exchanger), member 8 [Source:ZFIN;Acc:ZDB-GENE-041212-7]	SLC9A8	ENSGMOG00000019067	**	**		*	**		1000	0	501.849	4.4919e-06	-0.99735	0.880085	0.999999	2.59023e-06	1	0	0.220758	0.219509
ss1712299030	random distributed in the genome	scaffold00954	404987	1	15	opsin 5 [Source:ZFIN;Acc:ZDB-GENE-041001-179]	OPN5	ENSGMOG00000019010				**	**		-0.9733	0.4598	-1.01435	0.793035	-1.0319	0.90075	1	0	1	0	0.647012	0.201316
ss1712299028	random distributed in the genome	scaffold00954	308487	1	>5000	V-maf avian musculoaponeurotic fibrosarcoma oncogene homolog B [Source:HGNC Symbol;Acc:HGNC:6408]	MAFB	ENSGMOG00000018976	*	**		*	*		1.03415	0.00380555	3.048	5.1554e-05	-1.0042	0.88749	0.999778	0.000930968	0.999999	6.98912e-06	0.867852	0.201316
ss1712299023	random distributed in the genome	scaffold00954	207343	1	>5000	atp-dependent rna helicase dhx35 isoform		ENSGMOG00000003036							-1.0381	0.853865	-1.00272	0.72481	-1.00155	0.885595	0.91854	0.154107	0.422337	0.205647	0	0.26527
ss1712299018	random distributed in the genome	scaffold00954	108320	1	17	atp-dependent rna helicase dhx35 isoform		ENSGMOG00000003036							-1.01925	0.82777	-1.0415	0.841695	-1.0021	0.884555	0.390467	0.1609	0	0.280626	0.652189	0.201316
ss1712303885	Non-synonymous	scaffold00954	70718	1	0	phospholipase C, gamma 1 [Source:HGNC Symbol;Acc:9065]	PLCG1	ENSGMOG00000007363	**	**		**	**		1000	0	1000	0	-1.0079	0.890645	1	0	1	0	0.5	0.201316
ss1712303882	Non-synonymous	scaffold00954	44209	1	0	Novel gene		ENSGMOG00000007439					*		-0.808445	0.200035	-0.256355	0.051518	-1.0242	0.89841	0.98916	0.0321947	0.999998	9.15143e-06	0.68504	0.201316
ss1712299015	random distributed in the genome	scaffold00954	7963	1	3270	Snail homolog 1b (Drosophila) [Source:ZFIN;Acc:ZDB-GENE-980526-514]	SNAI1B	ENSGMOG00000000127	**	**		**	**		1000	0	1000	0	-1.01165	0.89296	1	0	1	0	0	0.26527
ss1712297998	random distributed in the genome	scaffold07152	447	1											-0.96635	0.38803	-0.998895	0.717255	-1.0364	0.901625	0.996245	0.0135186	0.994148	0.0188153	0.159666	0.232715
ss1712297339	random distributed in the genome	scaffold06187	332	1	>5000			ENSGMOG00000006496					*		-0.914595	0.265425	-0.90129	0.20676	-1.0252	0.89915	0.995363	0.016494	0.997666	0.00782242	0.397816	0.201316
ss1712300189	random distributed in the genome	scaffold01403	1034	1		None		None				*			0.608495	0.0122625	-0.911015	0.21299	-1.01655	0.895485	0.999688	0.00129097	0.993443	0.0209061	0.858986	0.201316
ss1712303316	Non-synonymous	scaffold04153	291826	1	0	fibulin 2 [Source:HGNC Symbol;Acc:3601]	FBLN2	ENSGMOG00000017143							-1.0286	0.844145	-0.99838	0.713935	-1.00845	0.889855	0.686018	0.158408	0.475665	0.205647	0.783608	0.201316
ss1712296173	random distributed in the genome	scaffold04153	438999	1	3762	Novel gene		ENSGMOG00000017018		**		*	**		-0.095601	0.0860645	2.5515	0.00017497	-0.98086	0.84987	0.999138	0.00342127	1	0	0.913456	0.201316
ss1712296172	random distributed in the genome	scaffold04153	339678	1	18	Nucleoporin 210 [Source:ZFIN;Acc:ZDB-GENE-050208-132]	NUP210	ENSGMOG00000017069	**	**		**	**		1000	0	1000	0	-1.0068	0.89005	1	0	1	0	0.334869	0.205377
ss1712303317	Non-synonymous	scaffold04153	301423	1	0	fibulin 2 [Source:HGNC Symbol;Acc:3601]	FBLN2	ENSGMOG00000017143	*			*			1.7646	0.000968155	-0.993685	0.67687	-0.92092	0.752035	0.999861	0.000594026	0.984198	0.045853	0.948426	0.201316
ss1712303315	Non-synonymous	scaffold04153	262338	1	0	wingless-type MMTV integration site family, member 8b [Source:ZFIN;Acc:ZDB-GENE-990415-279]	WNT8B	ENSGMOG00000017232				*	*		0.379295	0.0205005	-0.77261	0.145075	-1.0347	0.90131	0.999305	0.00278525	0.997977	0.00682167	0.475383	0.201316
ss1712296171	random distributed in the genome	scaffold04153	239781	1	1745	Bicaudal D homolog 2 (Drosophila) [Source:HGNC Symbol;Acc:HGNC:17208]	BICD2	ENSGMOG00000017305	**	**		**	**		1000	0	1000	0	-0.99994	0.88343	1	0	1	0	0.426945	0.201316
ss1712296169	random distributed in the genome	scaffold04153	101799	1	48	WNK lysine deficient protein kinase 2 [Source:HGNC Symbol;Acc:HGNC:14542]	WNK2	ENSGMOG00000017405	**	**		**	**		1000	0	1000	0	-0.99944	0.88315	1	0	1	0	0.5	0.201316
ss1712303314	Non-synonymous	scaffold04153	92944	1	0	WNK lysine deficient protein kinase 2 [Source:HGNC Symbol;Acc:HGNC:14542]	WNK2	ENSGMOG00000017405	**	**		**	**		1000	0	1000	0	-1.00268	0.88411	1	0	1	0	0.499973	0.201316
ss1712303313	Non-synonymous	scaffold04153	57583	1	0	Novel gene		ENSGMOG00000017574	**	**		**	**		1000	0	1000	0	-0.98903	0.86781	1	0	1	0	0.5	0.201316
ss1712303312	Non-synonymous	scaffold04153	36087	1	0	methyl-CpG binding domain protein 4 [Source:HGNC Symbol;Acc:6919]	MBD4	ENSGMOG00000013830	**	**		*	*		1000	0	1000	0	-1.01435	0.894935	0.999999	2.59023e-06	0.999999	2.37312e-06	0.292033	0.210071
ss1712296168	random distributed in the genome	scaffold04153	1817	1	2050	Rhodopsin [Source:HGNC Symbol;Acc:HGNC:10012]	RHO	ENSGMOG00000013755	**	**		**	**		1000	0	1000	0	-1.0314	0.90062	1	0	1	0	0.306739	0.208507
ss1712302471	random distributed in the genome	scaffold03402	604	1									*		-0.977315	0.5074	-0.135575	0.0435815	-0.99629	0.879115	0.996245	0.0135186	0.999998	9.15143e-06	0.931589	0.201316
ss1712298727	random distributed in the genome	scaffold08311	1361567	1	>5000	Plexin D1 [Source:HGNC Symbol;Acc:HGNC:9107]	PLXND1	ENSGMOG00000018236	*			**	*		1.39625	0.0023172	-0.636155	0.099382	-1.01005	0.892165	1	0	0.999517	0.00176033	0.678072	0.201316
ss1712302763	selected gene	scaffold08311	1272600	1	2491	Thyrotropin-releasing hormone [Source:ZFIN;Acc:ZDB-GENE-020930-1]	TRH	ENSGMOG00000017121	**			**	**		2.2048	0.00037998	-0.42241	0.0633855	-1.02805	0.899855	1	0	1	0	0.741548	0.201316
ss1712302762	selected gene	scaffold08311	1270351	1	242	Thyrotropin-releasing hormone [Source:ZFIN;Acc:ZDB-GENE-020930-1]	TRH	ENSGMOG00000017121	*			*	*		1.53095	0.0018508	0.29337	0.0196045	-1.0111	0.892695	0.999757	0.00101416	0.999704	0.00109084	0.525041	0.201316
ss1712302761	selected gene	scaffold08311	1268438	1	239	Thyrotropin-releasing hormone [Source:ZFIN;Acc:ZDB-GENE-020930-1]	TRH	ENSGMOG00000017121	*			*	**		1.99995	0.00064557	0.54859	0.011992	-1.02855	0.89987	0.999997	1.45674e-05	1	0	0.448806	0.201316
ss1712298726	random distributed in the genome	scaffold08311	1262138	1	0	Zinc finger, FYVE domain containing 20 [Source:ZFIN;Acc:ZDB-GENE-100525-1]	ZFYVE20	ENSGMOG00000017086	**	**		*	*		501.849	4.5091e-06	2.5386	0.000186825	-1.0138	0.894545	0.999999	7.32361e-06	0.999997	1.13938e-05	0.431427	0.201316
ss1712303838	Non-synonymous	scaffold08311	1254695	1	0	nuclear receptor subfamily 2, group C, member 2 [Source:HGNC Symbol;Acc:7972]	NR2C2	ENSGMOG00000017040	**	*		*	**		2.32665	0.000250755	1.71515	0.0010188	-1.01545	0.895155	0.999921	0.000348476	1	0	0.215869	0.220676
ss1712303837	Non-synonymous	scaffold08311	1252240	1	0	nuclear receptor subfamily 2, group C, member 2 [Source:HGNC Symbol;Acc:7972]	NR2C2	ENSGMOG00000017040	**	**		**	**		1000	0	1000	0	-1.00531	0.88728	1	0	1	0	0.5	0.201316
ss1712303835	Non-synonymous	scaffold08311	1144981	1	0	Glutaminyl-tRNA synthetase [Source:ZFIN;Acc:ZDB-GENE-040426-1011]	GARS	ENSGMOG00000016875				*	*		0.678445	0.0096325	-0.45234	0.0693365	-1.0236	0.8984	0.999754	0.0010222	0.99993	0.00027384	0.425787	0.201316
ss1712303836	Non-synonymous	scaffold08311	1135506	1	0	receptor-type tyrosine-protein phosphatase beta		ENSGMOG00000016835							-1.01595	0.819	-0.85785	0.18228	-1.0165	0.89542	0.5	0.158408	0.764004	0.205647	0.451411	0.201316
Rhodopsin_1_Contig326221_1568	New Sequenom design	scaffold08311	1073565	1	0	Rhodopsin Source: UniProtKB/TrEMBL Q5K6H7	RHOD	ENSGMOG00000020380	**	**		**	**		1000	0	1000	0	-1.0225	0.898225	1	0	1	0	0.450774	0.201316
Rhodopsin_2_Contig326221_1284	New Sequenom design	scaffold08311	1073281	1	0	Rhodopsin Source: UniProtKB/TrEMBL Q5K6H7	RHOD	ENSGMOG00000020380					**		-1.01925	0.82609	-0.95174	0.261915	-0.961435	0.806705	0.32718	0.166596	1	0	0	0.26527
ss1712298725	random distributed in the genome	scaffold08311	983104	1	1407			ENSGMOG00000016720							-1.0047	0.77423	-1.0111	0.780935	-1.01705	0.8955	0.390467	0.1609	0.5	0.205647	0.355287	0.204253
ss1712303834	Non-synonymous	scaffold08311	883976	1	0	Novel gene		ENSGMOG00000004235	**	*		**	**		2.6565	0.000105545	1.0986	0.0038468	-1.0095	0.891945	1	0	1	0	0.60731	0.201316
ss1712303833	Non-synonymous	scaffold08311	866490	1	0	TRAF3 interacting protein 3 [Source:HGNC Symbol;Acc:HGNC:30766]	TRAF3IP3	ENSGMOG00000004040	*			**	*		1.2129	0.0030457	0.045739	0.031062	-1.01705	0.896035	1	0	0.999982	7.44296e-05	0.441585	0.201316
ss1712298724	random distributed in the genome	scaffold08311	793545	1	0	solute carrier family 2 (facilitated glucose/fructose transporter), member 5 [Source:ZFIN;Acc:ZDB-GENE-060222-2]	SLC2A5	ENSGMOG00000003926	**	**		**	**		1000	0	1000	0	-1.0149	0.89517	1	0	1	0	0.17694	0.229044
ss1712298723	random distributed in the genome	scaffold08311	693213	1	3277	arginine-glutamic acid dipeptide (RE) repeats a [Source:ZFIN;Acc:ZDB-GENE-060718-1]	REREA	ENSGMOG00000003783	**	**		**	**		1000	0	1000	0	-1.0154	0.895165	1	0	1	0	0.279905	0.21087
ss1712303832	Non-synonymous	scaffold08311	648160	1	0	arginine-glutamic acid dipeptide (RE) repeats a [Source:ZFIN;Acc:ZDB-GENE-060718-1]	REREA	ENSGMOG00000003783	**	**		**	**		1000	0	1000	0	-1.01705	0.8955	1	0	1	0	0.482352	0.201316
ss1712298722	random distributed in the genome	scaffold08311	492817	1	3309	Calcium/calmodulin-dependent protein kinase IGb [Source:ZFIN;Acc:ZDB-GENE-040426-1694]	KAMK1GB	ENSGMOG00000003562				*	*		-0.58532	0.135705	-0.646765	0.101295	-1.0095	0.891875	0.997865	0.00807989	0.999013	0.00348457	0.528212	0.201316
ss1712297736	random distributed in the genome	scaffold06781	889	1											-1.02745	0.84253	-1.04265	0.842285	-1.0209	0.89756	0.644328	0.158408	0.905466	0.17781	0.534317	0.201316
ss1712298721	random distributed in the genome	scaffold08311	393744	1	0	Microtubule associated monooxygenase, calponin and LIM domain containing 1	MICAL1	ENSGMOG00000013037	**	**		**	**		1000	0	1000	0	-1.0325	0.90082	1	0	1	0	0.783608	0.201316
ss1712298720	random distributed in the genome	scaffold08311	296022	1	70	ATPase, class II, type 9A [Source:HGNC Symbol;Acc:HGNC:13540]	ATP9A	ENSGMOG00000003768	**	**		**	**		1000	0	1000	0	-1.00315	0.886175	1	0	1	0	0.5	0.201316
ss1712303831	Non-synonymous	scaffold08311	9216	1	0	Novel gene		ENSGMOG00000004085				*	*		-0.866875	0.232275	-0.74712	0.138145	-1.00575	0.888815	0.997707	0.00856481	0.997246	0.00918808	0.471326	0.201316
ss1712303830	Non-synonymous	scaffold08311	9044	1	0	Novel gene		ENSGMOG00000004085							-1.0375	0.854005	-1.0347	0.835575	-1.0193	0.896555	0.390467	0.1609	0	0.280626	0.652189	0.201316
ss1712298719	random distributed in the genome	scaffold08311	312	1	1260	Novel gene		ENSGMOG00000004085	*			**	*		1.57875	0.00148305	0.31373	0.0189935	-1.02475	0.898595	1	0	0.999943	0.000224903	0.562494	0.201316
ss1712300973	random distributed in the genome	scaffold01843	512	1	>5000	Novel gene		ENSGMOG00000017452	**	*		*	*		2.9995	5.0105e-05	1.17475	0.0031807	-1.0187	0.8967	0.999998	1.21727e-05	0.999972	0.000112776	0.517574	0.201316
ss1712297340	random distributed in the genome	scaffold06187	99227	1	>5000	Kelch-like 21 (Drosophila) [Source:ZFIN;Acc:ZDB-GENE-040426-2627]	KLHL21	ENSGMOG00000006592	*			**			1.5702	0.00167515	-0.89866	0.205965	-0.995245	0.87769	1	0	0.882928	0.196472	0.937262	0.201316
ss1712297341	random distributed in the genome	scaffold06187	198607	1	75	ArfGAP with coiled-coil, ankyrin repeat and PH domains 3a [Source:ZFIN;Acc:ZDB-GENE-030131-1711]	ACAP3A	ENSGMOG00000006685	**	**		*	**		2.4545	0.000191435	3.6988	9.5979e-06	-1.01655	0.89546	0.999988	5.77098e-05	1	0	0.802631	0.201316
ss1712303562	Non-synonymous	scaffold06187	258732	1	0	UBX domain protein 10 [Source:ZFIN;Acc:ZDB-GENE-060825-319]	UBXN10	ENSGMOG00000006749				*	*		-0.80287	0.1975	-0.699075	0.11849	-1.01165	0.893055	0.999375	0.00251623	0.998291	0.00581271	0.495287	0.201316
ss1712297342	random distributed in the genome	scaffold06187	298211	1	3423			ENSGMOG00000006813							-1.037	0.85222	-1.00637	0.75651	-1.0122	0.89316	0.913719	0.158408	0.947167	0.121847	0.629673	0.201316
ss1712304426	Non-synonymous	scaffold01843	336498	1	0	toll-like receptor 9 [Source:ZFIN;Acc:ZDB-GENE-040219-10]	TLR9	ENSGMOG00000003269							-0.94839	0.30665	-1.00525	0.75653	-1.0214	0.897905	0.689242	0.158408	0.483926	0.205647	0.223003	0.219509
ss1712297344	random distributed in the genome	scaffold06187	395106	1	>5000			ENSGMOG00000011648					*		-0.65961	0.152035	-0.422195	0.0644165	-1.0364	0.90165	0.994403	0.0195192	0.998544	0.00502505	0.5069	0.201316
rs119054792	Moen et al. 2008	scaffold06187	497473	1	1278	Novel gene		ENSGMOG00000011623							-0.58426	0.135975	-0.989065	0.62037	-1.00795	0.88996	0.991073	0.0274286	0.970878	0.0767346	0.632961	0.201316
ss1712297345	random distributed in the genome	scaffold06187	585341	1	272	Membrane associated guanylate kinase, WW and PDZ domain containing 3 [Source:ZFIN;Acc:ZDB-GENE-090312-48]	MAGI3	ENSGMOG00000003699				*			-0.57009	0.13372	-0.98595	0.59107	-1.01895	0.893555	0.999872	0.000553133	0.991545	0.0263334	0.576453	0.201316
ss1712297346	random distributed in the genome	scaffold06187	683321	1	2764	TEA domain family member 3 a [Source:ZFIN;Acc:ZDB-GENE-031112-10]	TEAD3A	ENSGMOG00000010731		*		*	**		0.313145	0.0244445	1.1965	0.0028816	-1.01655	0.89554	0.99999	4.67737e-05	1	0	0.641132	0.201316
ss1712297347	random distributed in the genome	scaffold06187	775830	1	0	Leucine-rich repeat containing G protein-coupled receptor 6 [Source:HGNC Symbol;Acc:HGNC:19719]	LGR6	ENSGMOG00000010870	**	**		**	**		1000	0	1000	0	-1.02525	0.89927	1	0	1	0	0.323433	0.205951
ss1712303563	Non-synonymous	scaffold06187	800957	1	0	patatin-like phospholipase domain containing 1 [Source:HGNC Symbol;Acc:21246]	PNPLA1	ENSGMOG00000010927	*	**		**	**		1.2907	0.00270115	1000	0	-0.689755	0.58261	1	0	1	0	0.998113	0.0224617
ss1712305025	random distributed in the genome	scaffold06187	873505	1	>5000			ENSGMOG00000020562							-0.88105	0.243005	-0.290645	0.055015	-1.01435	0.894905	0.75	0.158408	0.967342	0.0840237	0.928962	0.201316
ss1712304102	Non-synonymous	scaffold10243	1717	1	0	Tetraspanin 2 [Source:HGNC Symbol;Acc:HGNC:20659]	TSPAN2	ENSGMOG00000010990	**	**		*	**		1000	0	1000	0	-0.98442	0.85898	0.999999	5.01994e-06	1	0	0.898748	0.201316
ss1712302658	selected gene	scaffold06187	949459	1	27	thyroid stimulating hormone, beta [Source:HGNC Symbol;Acc:12372]	TSHB	ENSGMOG00000011010	**			*	*		2.0181	0.000648795	0.054631	0.0301425	-1.01875	0.89619	0.999988	5.33695e-05	0.999756	0.000909902	0.534208	0.201316
ss1712302659	selected gene	scaffold06187	950071	1	244	thyroid stimulating hormone, beta [Source:HGNC Symbol;Acc:12372]	TSHB	ENSGMOG00000011010		*		*	*		-0.37929	0.1161	1.5567	0.00162835	-0.99578	0.877155	0.998911	0.00424657	0.999879	0.00046655	0.807862	0.201316
ss1712302660	selected gene	scaffold06187	950522	1	695	thyroid stimulating hormone, beta [Source:HGNC Symbol;Acc:12372]	TSHB	ENSGMOG00000011010	*			**	**		1.8907	0.000802785	-0.194855	0.0480805	-1.0199	0.8958	1	0	1	0	0.517483	0.201316
ss1712302661	selected gene	scaffold06187	954009	1	4283	thyroid stimulating hormone, beta [Source:HGNC Symbol;Acc:12372]	TSHB	ENSGMOG00000011010				**	**		0.995255	0.0045714	-0.83594	0.17212	-1.0231	0.898415	1	0	1	0	0.824544	0.201316
ss1712297348	random distributed in the genome	scaffold06187	970611	1	>5000	thyroid stimulating hormone, beta [Source:HGNC Symbol;Acc:12372]	TSHB	ENSGMOG00000011010	**			*	*		501.849	3.26595e-06	-0.68914	0.11423	-0.89561	0.728875	0.999999	7.32361e-06	0.999969	0.000124411	0.96135	0.19187
ss1712297349	random distributed in the genome	scaffold06187	1070927	1	4535			ENSGMOG00000011126							-1.00686	0.77779	-1.01115	0.781415	-1.01385	0.893875	0.770737	0.158408	0.95254	0.111818	0.427847	0.201316
ss1712297351	random distributed in the genome	scaffold06187	1278610	1	1495	Wingless-type MMTV integration site family, member 5a [Source:ZFIN;Acc:ZDB-GENE-060328-3]	WNT5A	ENSGMOG00000011204	**			**	*		2.65835	0.00011311	0.141995	0.026044	-1.016	0.895605	1	0	0.999954	0.000184679	0.731666	0.201316
ss1712297352	random distributed in the genome	scaffold06187	1381619	1	360	Novel gene		ENSGMOG00000011211	**	**		**	*		1000	0	2.7439	9.9341e-05	-1.02805	0.89975	1	0	0.999999	4.688e-06	0.705931	0.201316
ss1712303564	Non-synonymous	scaffold06187	1468096	1	0	Toll-like receptor 9 [Source:ZFIN;Acc:ZDB-GENE-040219-10]	TLR9	ENSGMOG00000011244					*		-0.744095	0.177945	-0.808445	0.16311	-1.01005	0.89216	0.996493	0.012835	0.999216	0.00278901	0.484595	0.201316
ss1712302938	Non-synonymous	scaffold01843	345909	1	0	toll-like receptor 9 [Source:ZFIN;Acc:ZDB-GENE-040219-10]	TLR9	ENSGMOG00000003222				**			-0.75323	0.18304	-0.9839	0.561135	-0.992125	0.872695	1	0	0	0.280626	0.339747	0.204839
ss1712302937	Non-synonymous	scaffold01843	344963	1	0	toll-like receptor 9 [Source:ZFIN;Acc:ZDB-GENE-040219-10]	TLR9	ENSGMOG00000003222	**	**		**	**		2.1581	0.000475435	1000	0	-0.98903	0.86746	1	0	1	0	0.926148	0.201316
ss1712302936	Non-synonymous	scaffold01843	344811	1	0	toll-like receptor 9 [Source:ZFIN;Acc:ZDB-GENE-040219-10]	TLR9	ENSGMOG00000003222				**			-0.75425	0.1807	-0.9809	0.53019	-1.0047	0.8877	1	0	0	0.280626	0.339747	0.204839
ss1712304428	Non-synonymous	scaffold01843	337392	1	0	toll-like receptor 9 [Source:ZFIN;Acc:ZDB-GENE-040219-10]	TLR9	ENSGMOG00000003269							-0.95222	0.31547	-1.01165	0.78489	-1.0138	0.89454	0.689242	0.158408	0.341471	0.212224	0.141617	0.236505
ss1712304427	Non-synonymous	scaffold01843	337173	1	0	toll-like receptor 9 [Source:ZFIN;Acc:ZDB-GENE-040219-10]	TLR9	ENSGMOG00000003269							-0.95174	0.313255	-1.0225	0.81525	-0.995245	0.877545	0.689242	0.158408	0.341471	0.212224	0.141617	0.236505
ss1712304425	Non-synonymous	scaffold01843	336387	1	0	toll-like receptor 9 [Source:ZFIN;Acc:ZDB-GENE-040219-10]	TLR9	ENSGMOG00000003269							-0.95664	0.35077	-1.00955	0.775705	-1.0095	0.891465	0.689242	0.158408	0.341471	0.212224	0.141617	0.236505
ss1712304424	Non-synonymous	scaffold01843	335721	1	0	toll-like receptor 9 [Source:ZFIN;Acc:ZDB-GENE-040219-10]	TLR9	ENSGMOG00000003269	*	**		**	*		1.7059	0.001056	3.0965	4.13285e-05	-1.01705	0.89615	1	0	0.999998	1.13938e-05	0.821888	0.201316
ss1712304423	Non-synonymous	scaffold01843	335319	1	0	toll-like receptor 9 [Source:ZFIN;Acc:ZDB-GENE-040219-10]	TLR9	ENSGMOG00000003269					*		-1.02635	0.840915	-1.03865	0.83902	-1.0241	0.89887	0.5	0.158408	0.999999	2.37312e-06	0.252718	0.214087
ss1712304422	Non-synonymous	scaffold01843	335193	1	0	toll-like receptor 9 [Source:ZFIN;Acc:ZDB-GENE-040219-10]	TLR9	ENSGMOG00000003269							-0.94174	0.29377	-1.0063	0.761415	-0.99838	0.88177	0.689242	0.158408	0.341471	0.212224	0.141617	0.236505
ss1712300979	random distributed in the genome	scaffold01843	324072	1	72	f-actin-capping protein subunit alpha-1		ENSGMOG00000003328							-0.999445	0.740925	-0.907015	0.211215	-1.03755	0.901815	0.93573	0.130896	0.996981	0.0100157	0.676497	0.201316
ss1712304421	Non-synonymous	scaffold01843	301281	1	0	cytochrome P450, family 3, subfamily A, polypeptide 65 [Source:ZFIN;Acc:ZDB-GENE-050604-1]	CFYP3A65	ENSGMOG00000003387							-0.93472	0.28737	-1.02085	0.812175	-0.986465	0.86158	0.97825	0.060848	0.5	0.205647	0.925888	0.201316
ss1712300978	random distributed in the genome	scaffold01843	244690	1	>5000	Potassium voltage-gated channel, Shal-related subfamily, member 3 [Source:ZFIN;Acc:ZDB-GENE-030131-5626]	KCND3	ENSGMOG00000005160	**	**		**	*		1000	0	2.2342	0.000308815	-1.00685	0.889955	1	0	0.999984	6.84308e-05	0.638606	0.201316
ss1712300975	random distributed in the genome	scaffold01843	165560	1	>5000	Potassium voltage-gated channel, Shal-related subfamily, member 3 [Source:ZFIN;Acc:ZDB-GENE-030131-5626]	KCND3	ENSGMOG00000005160				**	**		0.20658	0.029829	0.19851	0.0237865	-1.00795	0.889545	1	0	1	0	0.494546	0.201316
ss1712304420	Non-synonymous	scaffold01843	121654	1	0	Novel gene		ENSGMOG00000005146	**	**		**	**		1000	0	1000	0	-1.02195	0.89813	1	0	1	0	0.731712	0.201316
ss1712300974	random distributed in the genome	scaffold01843	87045	1	>5000	Cyclin-dependent kinase 16 [Source:HGNC Symbol;Acc:HGNC:8749]	CDK16	ENSGMOG00000004816	**	**		*	**		501.849	3.6742e-06	1000	0	-1.01165	0.89282	0.999999	7.32361e-06	1	0	0.828591	0.201316
ss1712301091	random distributed in the genome	scaffold11681	2619	1	2619	SAM domain and HD domain 1 [Source:ZFIN;Acc:ZDB-GENE-090313-386]	SAMHD1	ENSGMOG00000015141							-1.0074	0.780805	-1.0308	0.83086	-1.0111	0.8928	0.5	0.158408	0.5	0.205647	0	0.26527
ss1712300679	random distributed in the genome	scaffold11166	646	1		None		None				*	*		-0.0824325	0.0835865	-0.720715	0.12566	-1.0111	0.89298	0.999532	0.00191287	0.999058	0.00333429	0.43576	0.201316
ss1712296174	random distributed in the genome	scaffold04153	667710	1	4526	Cadherin 26 [Source:HGNC Symbol;Acc:HGNC:15902]	CDH26	ENSGMOG00000002661	**	**		*	**		1000	0	1000	0	-1.0127	0.89352	0.999999	5.01994e-06	1	0	0.28089	0.21087
ss1712303318	Non-synonymous	scaffold04153	680316	1	0	cadherin 26 [Source:HGNC Symbol;Acc:15902]	CDH26	ENSGMOG00000002622	**	**		**	**		1000	0	1000	0	-1.00104	0.884175	1	0	1	0	0.44261	0.201316
ss1712303319	Non-synonymous	scaffold04153	682711	1	0	cadherin 26 [Source:HGNC Symbol;Acc:15902]	CDH26	ENSGMOG00000002622		**		**	**		0.122255	0.0752035	2.0516	0.00044636	-1.01165	0.89311	1	0	1	0	0.922289	0.201316
ss1712296175	random distributed in the genome	scaffold04153	769458	1	2979	Cadherin 4, retinal [Source:ZFIN;Acc:ZDB-GENE-991207-1]	CDH4	ENSGMOG00000002481	**	**		**	**		1000	0	1000	0	-1.0133	0.89366	1	0	1	0	0.5	0.201316
ss1712296176	random distributed in the genome	scaffold04153	869543	1	>5000	Cadherin 4, retinal [Source:ZFIN;Acc:ZDB-GENE-991207-1]	CDH4	ENSGMOG00000002481	**	**		**	**		1000	0	1000	0	-1.0198	0.89699	1	0	1	0	0.461548	0.201316
ss1712296177	random distributed in the genome	scaffold04153	970713	1	>5000	Opioid growth factor receptor [Source:ZFIN;Acc:ZDB-GENE-030131-377]	OGFR	ENSGMOG00000013870	**	*		*	*		2.5515	0.000146505	1.6858	0.0011007	-1.0297	0.900185	0.999988	5.77098e-05	0.99998	8.42806e-05	0.404476	0.201316
ss1712296178	random distributed in the genome	scaffold04153	1070004	1	>5000	Opioid growth factor receptor [Source:ZFIN;Acc:ZDB-GENE-030131-377]	OGFR	ENSGMOG00000013870	**	*		**	*		2.95985	5.85675e-05	1.52475	0.00178245	-1.01485	0.8947	1	0	0.999934	0.000261039	0.470997	0.201316
ss1712303320	Non-synonymous	scaffold04153	1140678	1	0	death inducer-obliterator 1 [Source:ZFIN;Acc:ZDB-GENE-030131-6117]	DIDO1	ENSGMOG00000013981	**	**		**	**		1000	0	1000	0	-1.0127	0.893635	1	0	1	0	0.734428	0.201316
ss1712296179	random distributed in the genome	scaffold04153	1168666	1	396	Protein kinase C binding protein 1, like [Source:ZFIN;Acc:ZDB-GENE-030131-2199]	PRKCBP1L	ENSGMOG00000014051	**	**		**	**		1000	0	1000	0	-1.0347	0.901405	1	0	1	0	0.403076	0.201316
ss1712303321	Non-synonymous	scaffold04153	1372979	1	0	adenylate cyclase 6 [Source:HGNC Symbol;Acc:237]	ADCY6	ENSGMOG00000009612							-1.01705	0.821345	-1.0138	0.791665	-1.00107	0.882845	0	0.218151	0.5	0.205647	0.292033	0.210071
ss1712296181	random distributed in the genome	scaffold04153	1373148	1	0	adenylate cyclase 6 [Source:HGNC Symbol;Acc:237]	ADCY6	ENSGMOG00000009612					**		-1.0095	0.796475	-0.717475	0.127445	-1.03255	0.90074	0	0.218151	1	0	0.767254	0.201316
ss1712303322	Non-synonymous	scaffold04153	1419937	1	0	glycerol-3-phosphate dehydrogenase 1 (soluble) [Source:HGNC Symbol;Acc:4455]	GPD1A	ENSGMOG00000009648	**	**		**	**		1000	0	1000	0	-1.028	0.899675	1	0	1	0	0.482352	0.201316
ss1712296182	random distributed in the genome	scaffold04153	1465260	1	0	Glutaminase 2 (liver, mitochondrial) [Source:ZFIN;Acc:ZDB-GENE-081105-57]	GLS2	ENSGMOG00000009670							-0.97582	0.495965	-0.87768	0.194285	-1.0187	0.896535	0.949307	0.114789	0.992879	0.0225148	0.558593	0.201316
ss1712303323	Non-synonymous	scaffold04153	1496052	1	0	collagen, type II, alpha 1 [Source:HGNC Symbol;Acc:2200]	COL2A1	ENSGMOG00000009692					**		-1.0069	0.779905	-1.01545	0.796805	-1.01435	0.894425	0	0.218151	1	0	0.413257	0.201316
ss1712303324	Non-synonymous	scaffold04153	1581832	1	0	discs, large (Drosophila) homolog-associated protein 4a [Source:ZFIN;Acc:ZDB-GENE-080219-51]	DIGAP4A	ENSGMOG00000009796							-0.99787	0.73076	-1.0421	0.842025	-1.02855	0.899835	0.95921	0.100711	0.840675	0.205647	0.527209	0.201316
ss1712296183	random distributed in the genome	scaffold04153	1663551	1	>5000	signal peptide, CUB domain, EGF-like 3 [Source:ZFIN;Acc:ZDB-GENE-060717-1]	SCUBE3	ENSGMOG00000009879	**	*		**	*		2.0091	0.000641005	1.4141	0.00216225	-1.0122	0.892975	1	0	0.999979	8.73704e-05	0.372304	0.20215
ss1712296184	random distributed in the genome	scaffold04153	1764727	1	3277	ankyrin repeat and sterile alpha motif domain containing 1Aa [Source:ZFIN;Acc:ZDB-GENE-090312-152]	ANKS1AA	ENSGMOG00000009954				*	*		0.034247	0.0797105	-0.597085	0.0898835	-1.02805	0.89979	0.999112	0.00351664	0.999856	0.000545637	0.323847	0.205951
ss1712296185	random distributed in the genome	scaffold04153	1863995	1	>5000	Novel gene		ENSGMOG00000010059				*			0.353675	0.0220035	-1.0472	0.84583	-0.97631	0.8408	0.999893	0.000461779	0.967804	0.0831175	0.924276	0.201316
ss1712296186	random distributed in the genome	scaffold04153	1960904	1	259	Glutamate receptor, metabotropic 4 [Source:HGNC Symbol;Acc:HGNC:4596]	GRM4	ENSGMOG00000010065	**	*		*	*		1000	0	1.82935	0.00081028	-1.01165	0.89308	0.999999	2.59023e-06	0.999993	2.87106e-05	0.676497	0.201316
ss1712303325	Non-synonymous	scaffold04153	2068203	1	0	immunoglobulin-like and fibronectin type III domain containing 1 [Source:HGNC Symbol;Acc:HGNC:24607]	IGFN1	ENSGMOG00000010082					**		-1.03245	0.84864	-1.0286	0.82713	-1.0192	0.89669	0.951809	0.111592	1	0	0.612548	0.201316
ss1712303326	Non-synonymous	scaffold04153	2086619	1	0	protein phosphatase 1 regulatory subunit 12b-like		ENSGMOG00000010094							-1.028	0.84333	-1.05125	0.84759	-1.00807	0.887875	0.756434	0.158408	0.753709	0.205647	0.277045	0.211407
ss1712296187	random distributed in the genome	scaffold04153	2160977	1	48	Protein phosphatase 4, regulatory subunit 2 [Source:HGNC Symbol;Acc:HGNC:18296]	PPP4R2	ENSGMOG00000010131				*	*		-0.2781	0.0997605	-0.447625	0.06864	-1.00845	0.89105	0.999512	0.00197649	0.999998	9.15143e-06	0.504718	0.201316
ss1712303327	Non-synonymous	scaffold04153	2192158	1	0	Microphthalmia-associated transcription factor b [Source:ZFIN;Acc:ZDB-GENE-010919-1]	MITFB	ENSGMOG00000010175	**			*	*		3.6988	8.1833e-06	0.240155	0.021456	-1.00209	0.88553	0.999972	0.000126325	0.999943	0.000224903	0.797639	0.201316
ss1712303328	Non-synonymous	scaffold04153	2249893	1	0	ubiquitin-like modifier activating enzyme 3 [Source:HGNC Symbol;Acc:12470]	UBA3	ENSGMOG00000010238	**	**		*	*		1000	0	1000	0	-1.02035	0.89717	0.999999	2.59023e-06	0.999999	2.37312e-06	0.454141	0.201316
ss1712303329	Non-synonymous	scaffold04153	2253269	1	0	ubiquitin-like modifier activating enzyme 3 [Source:HGNC Symbol;Acc:12470]	UBA3	ENSGMOG00000010238	**	*		**	**		3.0965	4.1238e-05	1.9746	0.000530075	-1.03415	0.901255	1	0	1	0	0.426165	0.201316
rs119054638	Moen et al. 2008	scaffold04153	2341710	1	0	oviductal glycoprotein 1, 120kDa [Source:HGNC Symbol;Acc:HGNC:8524]	OVGP1	ENSGMOG00000010329				*	*		-0.60795	0.139075	0.22728	0.022362	-1.01595	0.895695	0.999076	0.003633	0.999707	0.00108336	0.728023	0.201316
ss1712298191	random distributed in the genome	scaffold00736	1835	1	2736	Novel gene		ENSGMOG00000016846	*			*	*		1.66015	0.0011778	0.661685	0.0100195	-1.03245	0.900835	0.999934	0.000294065	0.999964	0.000145808	0.317655	0.20688
ss1712298193	random distributed in the genome	scaffold00736	57658	1	>5000	Novel gene		ENSGMOG00000020398	**	**		**	**		2.7695	8.8824e-05	3.159	3.72805e-05	-1.0187	0.896635	1	0	1	0	0.648249	0.201316
ss1712298198	random distributed in the genome	scaffold00736	107725	1	3481	Sema domain, immunoglobulin domain (Ig), short basic domain, secreted, (semaphorin) 3bl [Source:ZFIN;Acc:ZDB-GENE-030131-2956]	SEMA3Bl	ENSGMOG00000016820				**	*		0.49246	0.014624	0.0666785	0.0296705	-1.0084	0.891165	1	0	0.999982	7.44296e-05	0.424508	0.201316
ss1712295911	random distributed in the genome	scaffold03564	2011	1	45	Sema domain, immunoglobulin domain (Ig), short basic domain, secreted, (semaphorin) 3B [Source:HGNC Symbol;Acc:HGNC:10724]	SEMA3B	ENSGMOG00000017239	**	**		**	**		1000	0	1000	0	-1.00575	0.888725	1	0	1	0	0.340075	0.204839
ss1712295912	random distributed in the genome	scaffold03564	102628	1	>5000	Novel gene		ENSGMOG00000014087	**	**		**	**		1000	0	3.6988	9.5979e-06	-1.01005	0.892115	1	0	1	0	0.357756	0.20353
ss1712295913	random distributed in the genome	scaffold03564	202166	1	>5000	Calcium channel, voltage-dependent, L type, alpha 1D subunit [Source:HGNC Symbol;Acc:HGNC:1391]	CACNA1D	ENSGMOG00000014162				*	*		-0.87391	0.23509	-0.497405	0.075536	-1.02195	0.89791	0.997707	0.00856481	0.998916	0.00380375	0.68504	0.201316
ss1712303249	Non-synonymous	scaffold03564	233152	1	0	SH3 and cysteine rich domain 3 [Source:ZFIN;Acc:ZDB-GENE-040801-248]	STAC3	ENSGMOG00000014290	**	**		**	**		1000	0	1000	0	-1.00575	0.88883	1	0	1	0	0.562142	0.201316
ss1712303250	Non-synonymous	scaffold03564	292809	1	0	Novel gene		ENSGMOG00000014381		*		**	**		0.38411	0.0210455	1.97435	0.000525385	-1.01125	0.891095	1	0	1	0	0.885827	0.201316
ss1712295914	random distributed in the genome	scaffold03564	296558	1	0	Novel gene		ENSGMOG00000014381				*	*		-0.275025	0.0992385	-0.640435	0.100197	-1.0176	0.89627	0.999512	0.00197649	0.99927	0.0026166	0.378522	0.20215
ss1712295915	random distributed in the genome	scaffold03564	389956	1	0	Protein kinase C, zeta [Source:ZFIN;Acc:ZDB-GENE-070511-1]	PRKCZ	ENSGMOG00000001917				*	*		-0.253705	0.097504	-0.79262	0.15285	-1.016	0.895065	0.999822	0.000757064	0.999999	2.37312e-06	0.38429	0.201342
ss1712295916	random distributed in the genome	scaffold03564	490836	1	>5000			ENSGMOG00000017098					*		-1.0209	0.828265	-0.67784	0.111595	-0.9748	0.83664	0.993327	0.022825	0.999871	0.000492873	0.91344	0.201316
ss1712295917	random distributed in the genome	scaffold03564	593861	1	11	glutamate receptor, ionotropic, AMPA 3a [Source:ZFIN;Acc:ZDB-GENE-020125-5]	GRIA3A	ENSGMOG00000000856				*	*		0.0443455	0.0788965	-0.48049	0.074151	-1.02145	0.89745	0.999667	0.00137894	0.998986	0.00357796	0.371441	0.20215
ss1712295918	random distributed in the genome	scaffold03564	688918	1	>5000	Phospholipase C, eta 2a [Source:ZFIN;Acc:ZDB-GENE-030131-6367]	PLCH2A	ENSGMOG00000000820	**	**		**	*		1000	0	3.6988	1.40555e-05	-1.022	0.897845	1	0	0.999999	6.98912e-06	0.526087	0.201316
ss1712303252	Non-synonymous	scaffold03564	730328	1	0	Peroxisome biogenesis factor 10 [Source:ZFIN;Acc:ZDB-GENE-041010-71]	PEX10	ENSGMOG00000001654	**	**		**	**		1000	0	1000	0	-1.0187	0.896195	1	0	1	0	0.357756	0.20353
ss1712295919	random distributed in the genome	scaffold03564	789233	1	>5000	Novel gene		ENSGMOG00000003278	**			*	*		1000	0	-0.491965	0.0761005	-0.902165	0.73244	0.999999	5.01994e-06	0.999799	0.000756616	0.970578	0.1639
ss1712295920	random distributed in the genome	scaffold03564	897479	1	905	Paired box 7 Source: UniProtKB/TrEMBL I2A677	PAX7	ENSGMOG00000001549							-0.977345	0.50411	-0.87099	0.191085	-1.01595	0.89546	0.983974	0.0459897	0.990911	0.0280823	0.547328	0.201316
ss1712303253	Non-synonymous	scaffold03564	987779	1	0	Neural adhesion molecule L1.2 [Source:ZFIN;Acc:ZDB-GENE-990415-10]	NADL1.2	ENSGMOG00000008339	*			**	*		1.2908	0.00259105	-0.562325	0.0839075	-1.02465	0.89899	1	0	0.999469	0.00192	0.72434	0.201316
ss1712303255	Non-synonymous	scaffold03564	988160	1	0	L1 cell adhesion molecule [Source:HGNC Symbol;Acc:6470]		ENSGMOG00000008339							-0.846195	0.2201	-1.0063	0.76388	-1.02355	0.898735	0.996466	0.0128809	0.936466	0.138818	0.564933	0.201316
ss1712295921	random distributed in the genome	scaffold03564	1084120	1	198	PHD finger protein 8 [Source:ZFIN;Acc:ZDB-GENE-060419-1]	PHF8	ENSGMOG00000008324		**		*	**		0.055328	0.0779255	3.3977	1.9967e-05	-0.90129	0.733135	0.998273	0.0066186	1	0	0.992565	0.0624522
rs119056096	Hubert et al. 2010	scaffold03564	1086113	1	1793	PHD finger protein 8 [Source:ZFIN;Acc:ZDB-GENE-060419-1]	PHF8	ENSGMOG00000008324	*			**			1.27505	0.0027098	-1.0058	0.75964	-0.947935	0.783815	1	0	0.987082	0.0384593	0.980479	0.128574
ss1712303256	Non-synonymous	scaffold03564	1208652	1	0	glucose-6-phosphate dehydrogenase [Source:HGNC Symbol;Acc:4057]	G6PD	ENSGMOG00000008292	**	**		*	*		2.19785	0.000433215	2.6565	0.000138675	-1.02525	0.899075	0.999904	0.00041944	0.999997	1.36184e-05	0.647316	0.201316
ss1712295923	random distributed in the genome	scaffold03564	1278637	1	190	Calcium channel, voltage-dependent, beta 3b [Source:ZFIN;Acc:ZDB-GENE-090127-1]	CACNB3B	ENSGMOG00000008288					*		-0.57819	0.13552	-0.70505	0.12146	-1.0236	0.89859	0.991073	0.0274286	0.99714	0.00951409	0.505242	0.201316
ss1712303257	Non-synonymous	scaffold03564	1352369	1	0	Signal transducer and activator of transcription 6, interleukin-4 induced [Source:ZFIN;Acc:ZDB-GENE-030131-9359]	STAT6	ENSGMOG00000008275	**	**		*	**		2.282	0.000292145	3.6988	1.49015e-05	-1.0203	0.897195	0.999962	0.000170148	1	0	0.742849	0.201316
ss1712302537	selected gene	scaffold03564	1468144	1	2257	transmembrane (C-terminal) protease, serine 12 [Source:ZFIN;Acc:ZDB-GENE-090313-370]	TMPRSS12	ENSGMOG00000008270							-0.900445	0.258635	-0.861515	0.184165	-1.01215	0.89343	0.7361	0.158408	0.9959	0.0134639	0.339228	0.204839
ss1712302538	selected gene	scaffold03564	1470524	1	0	Transmembrane (C-terminal) protease, serine 12 [Source:ZFIN;Acc:ZDB-GENE-090313-370]	TMPRSS12	ENSGMOG00000008270					**		-0.99635	0.70381	-0.85461	0.181755	-1.0319	0.900825	0.990245	0.0294647	1	0	0.660785	0.201316
ss1712295924	random distributed in the genome	scaffold03564	1566499	1	72	phosphofructokinase, muscle [Source:HGNC Symbol;Acc:8877]	PFKM	ENSGMOG00000008238	**	**		**	**		1000	0	1000	0	-1.02305	0.898245	1	0	1	0	0.589749	0.201316
ss1712303258	Non-synonymous	scaffold03564	1604560	1	0	Fanconi anemia, complementation group E [Source:HGNC Symbol;Acc:3586]	FANCE	ENSGMOG00000008217	**	**		**	**		1000	0	1000	0	-1.01705	0.896005	1	0	1	0	0.433732	0.201316
ss1712303259	Non-synonymous	scaffold03564	1633754	1	0	Structural maintenance of chromosomes 5 [Source:ZFIN;Acc:ZDB-GENE-061013-288]	SMC5	ENSGMOG00000008193	**	**		*	**		3.2215	3.39995e-05	1000	0	-1.01815	0.896325	0.999991	4.2543e-05	1	0	0.849685	0.201316
ss1712303260	Non-synonymous	scaffold03564	1634224	1	0	Structural maintenance of chromosomes 5 [Source:ZFIN;Acc:ZDB-GENE-061013-288]	SMC5	ENSGMOG00000008193	**	**		*	**		1000	0	1000	0	-1.0271	0.898085	0.999999	2.59023e-06	1	0	0.743269	0.201316
ss1712303261	Non-synonymous	scaffold03564	1655334	1	0	Novel gene		ENSGMOG00000008183	**	**		*	**		3.6988	1.3033e-05	2.5215	0.000180685	-1.0347	0.901345	0.999999	7.32361e-06	1	0	0.17694	0.229044
ss1712295925	random distributed in the genome	scaffold03564	1670273	1	2167	Mitogen-activated protein kinase 14 [Source:HGNC Symbol;Acc:HGNC:6876]	MAPK14	ENSGMOG00000008181	**	**		**	**		1000	0	501.849	5.106e-06	-1.02195	0.89807	1	0	1	0	0.540802	0.201316
ss1712303262	Non-synonymous	scaffold03564	1677697	1	0	SFRS protein kinase 1 [Source:HGNC Symbol;Acc:11305]		ENSGMOG00000008176							-1.001	0.75336	-1.0308	0.83039	-1.0204	0.89686	0.563306	0.158408	0.552146	0.205647	0.444037	0.201316
ss1712299338	random distributed in the genome	scaffold09367	21597	1	267	Neurexophilin 4 [Source:HGNC Symbol;Acc:HGNC:8078]	NXPH4	ENSGMOG00000020361	**	**		**	**		1000	0	1000	0	-1.0149	0.89436	1	0	1	0	0.271616	0.211643
ss1712299339	random distributed in the genome	scaffold09367	42978	1	20	tumor necrosis factor receptor superfamily, member 14 [Source:HGNC Symbol;Acc:HGNC:11912]	TNFRSF14	ENSGMOG00000016491	*	**		**	**		1.8057	0.0008992	2.47	0.000214475	-1.00735	0.889965	1	0	1	0	0.680839	0.201316
ss1712302272	random distributed in the genome	scaffold03027	74209	1	242	Taste receptor, type 1, member 1 [Source:ZFIN;Acc:ZDB-GENE-060208-2]	TAS1R1	ENSGMOG00000014726							-0.98035	0.542195	-1.05125	0.847805	-1.02145	0.89761	0.958457	0.101974	0.909969	0.174611	0.440192	0.201316
ss1712304716	Non-synonymous	scaffold03027	156452	1	0	ER membrane protein complex subunit 1 [Source:ZFIN;Acc:ZDB-GENE-060810-98]		ENSGMOG00000015102	**			*	*		2.3166	0.000257205	-0.208055	0.0492795	-1.02635	0.89936	0.999915	0.000373095	0.999994	2.65533e-05	0.812325	0.201316
ss1712302273	random distributed in the genome	scaffold03027	166837	1	0	ER membrane protein complex subunit 1 [Source:ZFIN;Acc:ZDB-GENE-060810-98]		ENSGMOG00000015102							-0.722325	0.167605	-0.963405	0.31948	-1.00365	0.887215	0.741677	0.158408	0.5	0.205647	0.441245	0.201316
ss1712302275	random distributed in the genome	scaffold03027	463942	1	294	WD repeat containing, antisense to TP73 [Source:ZFIN;Acc:ZDB-GENE-030131-6313]	WRAP73	ENSGMOG00000015574				*			-0.76457	0.186275	-0.89478	0.204845	-1.0138	0.894135	0.998943	0.00412887	0.989132	0.0329567	0.415632	0.201316
ss1712302276	random distributed in the genome	scaffold03027	678697	1	>5000	elastase 2 [Source:ZFIN;Acc:ZDB-GENE-041117-1]	ELA2	ENSGMOG00000015725	**	**		**	*		1000	0	2.7439	0.000106051	-0.94295	0.783765	1	0	0.999999	4.688e-06	0.885074	0.201316
ss1712302277	random distributed in the genome	scaffold03027	777603	1	0	elastase 2 [Source:ZFIN;Acc:ZDB-GENE-041117-1]	ELA2	ENSGMOG00000015725	**	**		**	**		1000	0	1000	0	-1.02805	0.89977	1	0	1	0	0.588729	0.201316
ss1712304717	Non-synonymous	scaffold03027	787081	1	0	elastase 2 like [Source:ZFIN;Acc:ZDB-GENE-040511-1]	ELA2L	ENSGMOG00000015762				*	**		-0.578975	0.134895	-0.11217	0.037167	-1.0258	0.89919	0.999382	0.00249168	1	0	0.696738	0.201316
ss1712302278	random distributed in the genome	scaffold03027	877672	1	>5000	Novel gene		ENSGMOG00000015876	**	**		**	**		1000	0	2.8867	5.74275e-05	-1.0031	0.886915	1	0	1	0	0.597744	0.201316
ss1712302279	random distributed in the genome	scaffold03027	977299	1	4626	PR domain containing 2, with ZNF domain a [Source:ZFIN;Acc:ZDB-GENE-081104-139]	PRDM2A	ENSGMOG00000015917	**	**		**	**		1000	0	1000	0	-1.0036	0.887135	1	0	1	0	0.5	0.201316
ss1712300897	random distributed in the genome	scaffold01813	27448	1	4634	Novel gene		ENSGMOG00000020515		*		**	**		0.49362	0.014866	1.5081	0.0018435	-1.01815	0.896375	1	0	1	0	0.70158	0.201316
ss1712304718	Non-synonymous	scaffold03027	1226282	1	0	acylaminoacyl-peptide hydrolase [Source:HGNC Symbol;Acc:HGNC:586]	APEH	ENSGMOG00000010511					**		-1.0336	0.85052	-1.04095	0.84164	-1.0176	0.896255	0.5	0.158408	1	0	0.861528	0.201316
rs119056104	Hubert et al. 2010	scaffold03027	1312657	1	3918	Protein kinase, cAMP-dependent, regulatory, type II, alpha A [Source:ZFIN;Acc:ZDB-GENE-030131-1007]	PRKAR2AA	ENSGMOG00000006219				**			-0.355925	0.113185	-1.05065	0.84742	-0.9738	0.834685	1	0	0.65933	0.205647	0.934306	0.201316
ss1712304193	Non-synonymous	scaffold10707	15133	1	0	WD repeat domain 6 [Source:ZFIN;Acc:ZDB-GENE-081104-368]	WDR6	ENSGMOG00000019312				*	*		-0.18284	0.09129	-0.77548	0.14692	-1.0165	0.89525	0.998454	0.00595052	0.999224	0.00276482	0.456707	0.201316
ss1712304192	Non-synonymous	scaffold10707	15102	1	0	WD repeat domain 6 [Source:ZFIN;Acc:ZDB-GENE-081104-368]	WDR6	ENSGMOG00000019312				*	*		-0.19266	0.092791	-0.80362	0.159765	-1.0095	0.891645	0.998454	0.00595052	0.998633	0.00474638	0.393078	0.201342
ss1712300209	random distributed in the genome	scaffold10707	199449	1	17	Xeroderma pigmentosum, complementation group C [Source:ZFIN;Acc:ZDB-GENE-030131-8461]	XPC	ENSGMOG00000019246				*			0.25598	0.026758	-1.0426	0.842985	-0.94411	0.77718	0.999363	0.00255471	0.818631	0.205647	0.925275	0.201316
rs119054767	Moen et al. 2008	contig72015	1	1		None		None							-1.00421	0.768115	-1.0438	0.843055	-1.01005	0.892035	0.5	0.158408	0.693213	0.205647	0.552623	0.201316
ss1712300210	random distributed in the genome	scaffold10707	296859	1	3894	Semaphorin 3h [Source:ZFIN;Acc:ZDB-GENE-990715-8]	SEMA3H	ENSGMOG00000002408	**	**		*	**		3.6988	1.01645e-05	1000	0	-1.0026	0.886085	0.999999	7.32361e-06	1	0	0.798558	0.201316
ss1712300211	random distributed in the genome	scaffold10707	396097	1	>5000	Novel gene		ENSGMOG00000015700				*			-0.707605	0.16353	-1.0079	0.76765	-1.0106	0.89208	0.999809	0.000810421	0.979038	0.0577585	0.547328	0.201316
ss1712300212	random distributed in the genome	scaffold10707	504567	1	1401	Cytochrome P450, family 4, subfamily V, polypeptide 7 [Source:ZFIN;Acc:ZDB-GENE-061103-88]	CYP4V7	ENSGMOG00000015493		*		*	**		0.30351	0.0245305	1.8638	0.00075466	-1.01325	0.894285	0.999806	0.000821195	1	0	0.746934	0.201316
ss1712300213	random distributed in the genome	scaffold10707	603436	1	2027	Nephronophthisis 4 [Source:ZFIN;Acc:ZDB-GENE-060503-715]	NPHP4	ENSGMOG00000015728	**	**		**	*		3.0965	3.9586e-05	2.7951	8.9732e-05	-1.0122	0.89353	1	0	0.999999	6.98912e-06	0.500214	0.201316
ss1712304195	Non-synonymous	scaffold10707	650430	1	0	nephronophthisis 4 [Source:HGNC Symbol;Acc:19104]		ENSGMOG00000015728							-1.0111	0.802845	-1.01435	0.794415	-1.02465	0.89916	0.713461	0.158408	0.500694	0.205647	0.664994	0.201316
ss1712304196	Non-synonymous	scaffold10707	670119	1	0	pogo transposable element with krab domain-like		ENSGMOG00000015826							-1.0242	0.83741	-1.03705	0.835465	-1.0068	0.889715	0.949415	0.114789	0.976959	0.0626019	0.433166	0.201316
ss1712300215	random distributed in the genome	scaffold10707	901863	1	>5000			ENSGMOG00000000543							-0.844215	0.22068	-0.92779	0.22569	-1.0031	0.886245	0.991972	0.026688	0.994073	0.0190314	0.333854	0.205544
ss1712300216	random distributed in the genome	scaffold10707	995255	1	765	Cilia and flagella associated protein 74 [Source:HGNC Symbol;Acc:HGNC:29368]	CFAP74	ENSGMOG00000011643	*	**		*	**		1.58595	0.00155455	2.205	0.00033877	-1.0176	0.896425	0.999782	0.000918423	1	0	0.687308	0.201316
rs119055956	Hubert et al. 2010	scaffold10707	1056541	1	1659	NAD kinase a [Source:ZFIN;Acc:ZDB-GENE-050417-39]	NADKA	ENSGMOG00000008413				*	*		-0.67542	0.154235	0.658145	0.01041	-0.9738	0.83414	0.999052	0.00371299	0.99938	0.00222776	0	0.26527
ss1712300217	random distributed in the genome	scaffold10707	1101931	1	92	Solute carrier family 25, member 45 [Source:HGNC Symbol;Acc:HGNC:27442]	SLC25A45	ENSGMOG00000008407				*	**		-0.485385	0.12343	0.255595	0.0208885	-1.0149	0.894895	0.9978	0.00830441	1	0	0.765821	0.201316
ss1712300218	random distributed in the genome	scaffold10707	1303462	1	0	Keratin 18 [Source:ZFIN;Acc:ZDB-GENE-030411-6]	KRT18	ENSGMOG00000000117				*	*		-0.18302	0.091494	-0.13878	0.0430225	-1.00049	0.884015	0.999231	0.00305897	0.999479	0.00188981	0.463519	0.201316
ss1712303143	random distributed in the genome	scaffold10707	1402097	1	2638	Tensin like C1 domain containing phosphatase a [Source:ZFIN;Acc:ZDB-GENE-090312-163]	TENC1A	ENSGMOG00000004659		*		**	*		-0.49457	0.124675	1.2129	0.00263175	-1.0214	0.8979	1	0	0.999864	0.000518934	0.883007	0.201316
ss1712303144	random distributed in the genome	scaffold10707	1406477	1	671	Transmembrane protein 106C [Source:HGNC Symbol;Acc:HGNC:28775]	TMEM106C	ENSGMOG00000004729	**	**		**	**		1000	0	1000	0	-1.01325	0.893955	1	0	1	0	0.32265	0.205951
ss1712303147	random distributed in the genome	scaffold10707	1414298	1	0	Seryl-tRNA synthetase [Source:ZFIN;Acc:ZDB-GENE-040831-1]	SARS	ENSGMOG00000004761							-1.03645	0.85258	-0.95661	0.291385	-1.00795	0.889385	0.726913	0.158408	0.993802	0.019872	0.877135	0.201316
ss1712303146	random distributed in the genome	scaffold10707	1415961	1	36	Seryl-tRNA synthetase [Source:ZFIN;Acc:ZDB-GENE-040831-1]	SARS	ENSGMOG00000004761				*	**		0.62934	0.0111125	-0.0194635	0.0320145	-1.01545	0.8949	0.999996	1.93179e-05	1	0	0.535543	0.201316
ss1712304197	Non-synonymous	scaffold10707	1417690	1	0	Seryl-tRNA synthetase [Source:ZFIN;Acc:ZDB-GENE-040831-1]	SARS	ENSGMOG00000004761	**	**		**	*		1000	0	2.95985	6.1054e-05	-1.02255	0.89806	1	0	0.999999	4.688e-06	0.632961	0.201316
ss1712303148	random distributed in the genome	scaffold10707	1431668	1	>5000	Seryl-tRNA synthetase [Source:ZFIN;Acc:ZDB-GENE-040831-1]	SARS	ENSGMOG00000004761				**			-1.00365	0.765595	-1.01005	0.779465	-1.00365	0.886805	1	0	0.936466	0.138818	0.212774	0.220801
ss1712303149	random distributed in the genome	scaffold10707	1437994	1	>5000	Family with sequence similarity 50, member A [Source:ZFIN;Acc:ZDB-GENE-050417-110]	FAM50A	ENSGMOG00000004783	**	**		**	**		1000	0	1000	0	-1.0068	0.8898	1	0	1	0	0.451411	0.201316
ss1712303150	random distributed in the genome	scaffold10707	1441304	1	3821	Family with sequence similarity 50, member A [Source:ZFIN;Acc:ZDB-GENE-050417-110]	FAM50A	ENSGMOG00000004783	**	**		**	*		1000	0	2.74655	0.000103731	-0.99577	0.877955	1	0	0.999996	1.57943e-05	0.853144	0.201316
ss1712302882	selected gene	scaffold10707	1445658	1	0	Family with sequence similarity 50, member A [Source:ZFIN;Acc:ZDB-GENE-050417-110]	FAM50A	ENSGMOG00000004783							-0.687315	0.15756	-0.82933	0.16826	-1.022	0.897875	0.997202	0.0103862	0.995718	0.0140215	0.414077	0.201316
ss1712302884	selected gene	scaffold10707	1447076	1	56	Family with sequence similarity 50, member A [Source:ZFIN;Acc:ZDB-GENE-050417-110]	FAM50A	ENSGMOG00000004783	**	*		*	*		2.9995	5.4591e-05	1.68355	0.0011045	-1.00685	0.8899	0.999963	0.000168332	0.999903	0.000376891	0.414091	0.201316
ss1712302883	selected gene	scaffold10707	1449170	1	59	Family with sequence similarity 50, member A [Source:ZFIN;Acc:ZDB-GENE-050417-110]	FAM50A	ENSGMOG00000004783	**			**	*		2.1518	0.000451185	0.626525	0.0111815	-1.00895	0.891255	1	0	0.999798	0.000759133	0.463519	0.201316
ss1712302885	selected gene	scaffold10707	1449899	1	80	Family with sequence similarity 50, member A [Source:ZFIN;Acc:ZDB-GENE-050417-110]	FAM50A	ENSGMOG00000004783	*			*	*		1.07195	0.00362405	0.484015	0.013804	-1.0336	0.901055	0.999934	0.000294065	0.999865	0.000514939	0.557075	0.201316
ss1712302886	selected gene	scaffold10707	1450512	1	221	Family with sequence similarity 50, member A [Source:ZFIN;Acc:ZDB-GENE-050417-110]	FAM50A	ENSGMOG00000004783	**			**	**		2.0573	0.000573025	0.362075	0.017799	-1.0133	0.89352	1	0	1	0	0.532741	0.201316
ss1712303151	random distributed in the genome	scaffold10707	1454812	1	4521	Family with sequence similarity 50, member A [Source:ZFIN;Acc:ZDB-GENE-050417-110]	FAM50A	ENSGMOG00000004783	**	**		**	**		2.8867	5.9215e-05	2.7439	9.42765e-05	-1.02975	0.899995	1	0	1	0	0.461195	0.201316
ss1712303152	random distributed in the genome	scaffold10707	1464390	1	4423	Novel gene		ENSGMOG00000004807				**	*		-0.372415	0.11686	0.85745	0.00664425	-1.02475	0.898905	1	0	0.999921	0.000306048	0.702967	0.201316
ss1712303153	random distributed in the genome	scaffold10707	1466404	1	2411	Novel gene		ENSGMOG00000004807	**	**		*	*		1000	0	2.4185	0.000240675	-1.0258	0.899265	0.999996	2.16739e-05	0.999981	8.0214e-05	0.417776	0.201316
ss1712303154	random distributed in the genome	scaffold10707	1476699	1	2438	Novel gene		ENSGMOG00000004807	**	**		**	**		1000	0	1000	0	-1.01115	0.892525	1	0	1	0	0.5	0.201316
ss1712303155	random distributed in the genome	scaffold10707	1489451	1	491	glutathione synthetase [Source:HGNC Symbol;Acc:4624]	GSS	ENSGMOG00000003980							-0.323445	0.10585	-0.65141	0.102915	-1.00895	0.8915	0	0.218151	0	0.280626	0.444037	0.201316
ss1712303156	random distributed in the genome	scaffold10707	1493711	1	493	glutathione synthetase [Source:HGNC Symbol;Acc:4624]	GSS	ENSGMOG00000003980	**	**		**	**		1000	0	3.0965	3.9197e-05	-1.0058	0.88874	1	0	1	0	0.649011	0.201316
ss1712300219	random distributed in the genome	scaffold10707	1495317	1	0	glutathione synthetase [Source:HGNC Symbol;Acc:4624]	GSS	ENSGMOG00000003980							-1.01435	0.81352	-1.03925	0.83971	-1.022	0.89813	0.5	0.158408	0.5	0.205647	0	0.26527
ss1712303157	random distributed in the genome	scaffold10707	1496593	1	872	glutathione synthetase [Source:HGNC Symbol;Acc:4624]	GSS	ENSGMOG00000003980							-0.995245	0.7072	-1.01545	0.79759	-1.01165	0.893	0.274857	0.171152	0.709801	0.205647	0.583476	0.201316
ss1712303158	random distributed in the genome	scaffold10707	1500346	1	134	glutathione synthetase [Source:HGNC Symbol;Acc:4624]	GSS	ENSGMOG00000003980	*	*		**	*		1.45875	0.00205625	1.591	0.0015067	-1.016	0.8947	1	0	0.999864	0.000515988	0.369208	0.20215
ss1712303160	random distributed in the genome	scaffold10707	1514823	1	>5000	glutathione synthetase [Source:HGNC Symbol;Acc:4624]	GSS	ENSGMOG00000003980		*		**	*		0.475615	0.015237	1.3549	0.00243495	-1.01225	0.892665	1	0	0.999995	2.22135e-05	0.765821	0.201316
ss1712300220	random distributed in the genome	scaffold10707	1594592	1	>5000			ENSGMOG00000004015							-1.02475	0.838465	-1.01925	0.806875	-1.02035	0.89753	0.257533	0.172868	0.773508	0.205647	0.212774	0.220801
ss1712304202	Non-synonymous	scaffold10707	1682274	1	0	Novel gene		ENSGMOG00000013560	**	**		**	*		1000	0	3.3977	2.3647e-05	-1.03585	0.90157	1	0	0.999999	2.37312e-06	0.537375	0.201316
ss1712304199	Non-synonymous	scaffold10707	1686488	1	0	Novel gene		ENSGMOG00000013560		**			*		-0.89866	0.252635	2.44275	0.00022048	-0.69752	0.589525	0.99087	0.0278618	0.999992	3.51331e-05	0.989541	0.082118
ss1712304200	Non-synonymous	scaffold10707	1686530	1	0	Novel gene		ENSGMOG00000013560							-1.03135	0.84811	-1.01115	0.77784	-1.0209	0.89755	0.689817	0.158408	0.720473	0.205647	0.432982	0.201316
ss1712300221	Non-synonymous	scaffold10707	1686652	1	0	Novel gene		ENSGMOG00000013560					**		-0.92503	0.272065	-1.04095	0.84125	-1.0095	0.89122	0.88085	0.158408	1	0	0.615016	0.201316
ss1712300222	random distributed in the genome	scaffold10707	1786172	1	0	Vacuolar protein sorting 13D (yeast) [Source:ZFIN;Acc:ZDB-GENE-050912-1]	VPS13D	ENSGMOG00000008937	**	*		*	*		3.6988	9.43995e-06	1.1865	0.0029331	-1.01815	0.89625	0.999999	7.32361e-06	0.999951	0.000193026	0.800574	0.201316
ss1712300223	random distributed in the genome	scaffold10707	1886237	1	53	semaphorin-3f isoform		ENSGMOG00000001255							-0.891295	0.24695	-1.0264	0.823925	-1.0138	0.894115	0.7361	0.158408	0	0.280626	0.419455	0.201316
ss1712300224	random distributed in the genome	scaffold10707	1987664	1	17	polycomb group protein asxl1		ENSGMOG00000009096							-0.98595	0.61518	-1.02365	0.81726	-1.0047	0.8878	0.906235	0.158408	0.889884	0.192139	0.431427	0.201316
ss1712296897	selected gene	scaffold05604	158622	1	41	Synaptophysin a [Source:ZFIN;Acc:ZDB-GENE-031104-2]	SYPA	ENSGMOG00000018842	**	*		**	*		1000	0	1.656	0.00123645	-1.0258	0.899255	1	0	0.99999	4.34997e-05	0.668888	0.201316
rs119055759	Hubert et al. 2010	scaffold05604	121409	1	673	Solute carrier family 35 (UDP-galactose transporter), member A2 [Source:HGNC Symbol;Acc:HGNC:11022]	SLC35A2	ENSGMOG00000006626	**	**		*	*		3.6988	8.1833e-06	2.0879	0.00041182	-1.02085	0.89755	0.999999	5.01994e-06	0.999996	1.57943e-05	0.310784	0.208447
ss1712296896	random distributed in the genome	scaffold05604	11685	1	0	Plexin A3 [Source:ZFIN;Acc:ZDB-GENE-070613-1]	PLXNA3	ENSGMOG00000010058	**	**		**	**		1000	0	1000	0	-1.0225	0.898345	1	0	1	0	0.575788	0.201316
ss1712298717	random distributed in the genome	scaffold08306	41814	1	>5000	GRIP1 associated protein 1 [Source:ZFIN;Acc:ZDB-GENE-070112-922]	GRIPAP1	ENSGMOG00000010541	**			*			1000	0	-1.03595	0.833905	0.417875	0.086297	0.999996	1.69491e-05	0.960948	0.0959542	0.998255	0.0218334
ss1712298718	random distributed in the genome	scaffold08306	79509	1	148	Suppression of tumorigenicity 14 (colon carcinoma) b [Source:ZFIN;Acc:ZDB-GENE-061103-613]	ST14B	ENSGMOG00000008542	**	**		**	**		1000	0	1000	0	-1.0079	0.890585	1	0	1	0	0.580298	0.201316
ss1712296105	random distributed in the genome	scaffold04018	12111	1	34	Inositol 1,4,5-triphosphate receptor, type 3 [Source:ZFIN;Acc:ZDB-GENE-070605-1]	ITPR3	ENSGMOG00000012713	**	**		**	**		1000	0	1000	0	-0.995245	0.877285	1	0	1	0	0.555805	0.201316
ss1712296106	random distributed in the genome	scaffold04018	234009	1	>5000	Novel gene		ENSGMOG00000011900	**			**	*		1000	0	0.95318	0.00557865	-0.977325	0.840815	1	0	0.999998	9.15143e-06	0.945938	0.201316
ss1712296740	random distributed in the genome	scaffold05313	4093	1	0	PDZ domain containing 4 [Source:ZFIN;Acc:ZDB-GENE-050208-15]	PDZD4	ENSGMOG00000016371	**	**		**	**		1000	0	1000	0	-1.0171	0.895805	1	0	1	0	0.292033	0.210071
ss1712303436	Non-synonymous	scaffold05313	26974	1	0	Cerebral cavernous malformation 2-like [Source:ZFIN;Acc:ZDB-GENE-090313-248]	CCM2L	ENSGMOG00000014123				*	**		0.60713	0.0118775	0.37096	0.017187	-1.00255	0.88577	0.999861	0.000594026	1	0	0.562494	0.201316
ss1712296741	random distributed in the genome	scaffold05313	41198	1	>5000			ENSGMOG00000013034							-0.98085	0.552765	-1.03025	0.829575	-1.0122	0.89357	0.5	0.158408	0.526264	0.205647	0.279905	0.21087
ss1712297461	random distributed in the genome	scaffold06333	3509	1	>5000			ENSGMOG00000016294					*		-0.83908	0.215415	-0.748195	0.136425	-1.0214	0.89781	0.996347	0.0132856	0.999873	0.000486854	0.529937	0.201316
ss1712297462	random distributed in the genome	scaffold06333	41299	1	309	e3 ubiquitin isg15 ligase trim25-like		ENSGMOG00000016190							-0.76981	0.188105	-1.00735	0.76532	-1.0231	0.89822	0.987937	0.0356504	0.960578	0.0966548	0.386267	0.201342
ss1712297463	Non-synonymous	scaffold06333	118657	1	0	Laminin, alpha 5 [Source:ZFIN;Acc:ZDB-GENE-030131-9823]	LAMA5	ENSGMOG00000004884	**	*		*	*		3.3977	2.45105e-05	1.12935	0.00356355	-1.0095	0.89146	0.999993	3.09719e-05	0.999996	2.01878e-05	0.54669	0.201316
ss1712298286	random distributed in the genome	scaffold07625	121986	1	>5000	Neuropeptides B/W receptor 2 [Source:HGNC Symbol;Acc:HGNC:4530]	NPBWR2	ENSGMOG00000020377							-0.836725	0.21368	-0.915495	0.219245	-1.02695	0.89963	0.842994	0.158408	0	0.280626	0.204672	0.22293
ss1712298285	random distributed in the genome	scaffold07625	81183	1	>5000	Neuropeptides B/W receptor 2 [Source:HGNC Symbol;Acc:HGNC:4530]	NPBWR2	ENSGMOG00000020377				*	*		-0.53925	0.129475	-0.74983	0.138745	-1.00895	0.89099	0.998335	0.00639474	0.997785	0.00744368	0.306739	0.208507
ss1712298284	random distributed in the genome	scaffold07625	41074	1	>5000	Neuropeptides B/W receptor 2 [Source:HGNC Symbol;Acc:HGNC:4530]	NPBWR2	ENSGMOG00000020377							-1.02805	0.84158	-1.0241	0.819325	-1.02255	0.89763	0.5	0.158408	0.901473	0.182446	0.673538	0.201316
ss1712298283	random distributed in the genome	scaffold07625	2550	1	>5000	Neuropeptides B/W receptor 2 [Source:HGNC Symbol;Acc:HGNC:4530]	NPBWR2	ENSGMOG00000020377	**	**		*	**		2.26545	0.000294815	3.159	3.57605e-05	-1.01005	0.892185	0.999999	2.59023e-06	1	0	0.487664	0.201316
ss1712301674	random distributed in the genome	scaffold02294	52977	1	186	Family with sequence similarity 187, member B [Source:HGNC Symbol;Acc:HGNC:26366]	FAM187B	ENSGMOG00000015732	**	*		*	*		2.8532	6.8693e-05	1.9458	0.00057671	-1.00367	0.88706	0.999999	5.01994e-06	0.999953	0.000189375	0.362065	0.203414
ss1712301673	random distributed in the genome	scaffold02294	27967	1	1244	opiate receptor-like 1 [Source:HGNC Symbol;Acc:8155]	OPRL1	ENSGMOG00000013222	**	**		*	**		3.6988	9.3881e-06	1000	0	-0.600325	0.538545	0.999999	7.32361e-06	1	0	0.995895	0.041583
ss1712296440	random distributed in the genome	scaffold04785	526	1	>5000	phosphoinositide-3-kinase, catalytic, gamma polypeptide [Source:ZFIN;Acc:ZDB-GENE-040426-2532]	PIK3CG	ENSGMOG00000000049	**	**		**	**		1000	0	1000	0	-1.0111	0.89252	1	0	1	0	0.973847	0.151393
ss1712303376	Non-synonymous	scaffold04785	9045	1	0	phosphoinositide-3-kinase, catalytic, gamma polypeptide [Source:ZFIN;Acc:ZDB-GENE-040426-2532]	PIK3CG	ENSGMOG00000000049					*		-0.69378	0.1581	0.50049	0.0130965	-1.001	0.884425	0.996193	0.0136489	0.999897	0.000398852	0.797583	0.201316
ss1712296441	random distributed in the genome	scaffold04785	54551	1	>5000	Laminin, alpha 3 [Source:HGNC Symbol;Acc:HGNC:6483]	LAMA3	ENSGMOG00000006641	**	**		**	**		1000	0	1000	0	-1.01325	0.894335	1	0	1	0	0.679263	0.201316
ss1712297071	random distributed in the genome	scaffold00425	317	1	>5000	laminin, beta 2 (laminin S) [Source:ZFIN;Acc:ZDB-GENE-081030-4]	LAMB2	ENSGMOG00000018125	*			*			1.14095	0.0033431	-0.92137	0.22084	-1.02145	0.89781	0.999999	5.01994e-06	0.994251	0.0185101	0.829296	0.201316
ss1712297072	random distributed in the genome	scaffold00425	49436	1	1581	Ubiquitin specific peptidase 19 [Source:ZFIN;Acc:ZDB-GENE-030131-3055]	USP19	ENSGMOG00000018066	*			**	*		1.67915	0.00115635	-0.678755	0.11049	-1.0154	0.89537	1	0	0.999871	0.000492873	0.724213	0.201316
ss1712297076	random distributed in the genome	scaffold00425	101724	1	>5000	Novel gene		ENSGMOG00000018058	*			*	*		1.9869	0.0006728	0.748475	0.0080426	-1.0209	0.897645	0.999965	0.000159757	0.999998	9.15143e-06	0.360445	0.203511
ss1712297080	random distributed in the genome	scaffold00425	149482	1	4708			ENSGMOG00000018019					**		-1.02035	0.82943	-0.93524	0.23324	-1.0275	0.89986	0.390467	0.1609	1	0	0.684405	0.201316
ss1712301064	random distributed in the genome	scaffold01920	3502	1	3502	Copine family member IX [Source:HGNC Symbol;Acc:HGNC:24336]	CPNE9	ENSGMOG00000016782							-1.01005	0.79502	-0.86603	0.18577	-1.0253	0.898825	0.524172	0.158408	0.98975	0.0313314	0.602428	0.201316
ss1712302345	random distributed in the genome	scaffold03143	1066	1	>5000	Novel gene		ENSGMOG00000003013				*	*		-0.0680765	0.0813635	-0.230255	0.0505035	-1.0144	0.89418	0.998247	0.00670383	0.999661	0.00125125	0.528212	0.201316
ss1712302346	random distributed in the genome	scaffold03143	40225	1	>5000			ENSGMOG00000003013					*		-0.62822	0.143205	-0.70568	0.121585	-1.00419	0.88692	0.996228	0.0135542	0.997453	0.00852383	0.399948	0.201316
ss1712301065	random distributed in the genome	scaffold01920	35146	1	>5000	Copine family member IX [Source:HGNC Symbol;Acc:HGNC:24336]	CPNE9	ENSGMOG00000016782	*			**	*		1.0381	0.0039862	-0.59681	0.090303	-1.01005	0.892235	1	0	0.998564	0.00497271	0.546794	0.201316
ss1712301066	random distributed in the genome	scaffold01920	64054	1	1871	Kruppel-like factor 15 [Source:ZFIN;Acc:ZDB-GENE-030131-7844]	KLF15	ENSGMOG00000013781	**	**		*	*		2.2578	0.00033909	2.1581	0.00036519	-1.02205	0.89716	0.999915	0.000373095	0.999995	2.43876e-05	0.484603	0.201316
ss1712302009	random distributed in the genome	scaffold02602	75573	1	>5000	plexin A1 [Source:HGNC Symbol;Acc:9099]	PLXNA1	ENSGMOG00000001653							-1.0171	0.819415	-1.00575	0.75915	-1.0122	0.893635	0.578539	0.158408	0.936466	0.138818	0.684512	0.201316
ss1712296232	random distributed in the genome	scaffold04322	1811	1											-0.94269	0.297295	-1.00805	0.755845	-1.02035	0.897275	0.96556	0.0888202	0.970752	0.0769794	0.391964	0.201342
ss1712302010	random distributed in the genome	scaffold02602	150416	1	>5000	plexin A1 [Source:HGNC Symbol;Acc:9099]	PLXNA1	ENSGMOG00000001653							-1.02695	0.84133	-1.0347	0.83464	-1.00854	0.889455	0.72102	0.158408	0.510644	0.205647	0.328086	0.205951
ss1712302011	random distributed in the genome	scaffold02602	224167	1	>5000	plexin A1 [Source:HGNC Symbol;Acc:9099]	PLXNA1	ENSGMOG00000001653	**	*		**	**		501.849	3.26595e-06	1.92665	0.000597655	-1.00151	0.885105	1	0	1	0	0.628008	0.201316
ss1712302012	random distributed in the genome	scaffold02602	296713	1	>5000	plexin A1 [Source:HGNC Symbol;Acc:9099]	PLXNA1	ENSGMOG00000001653				**	*		0.649665	0.010489	-0.183925	0.0472535	-1.00685	0.88981	1	0	0.999961	0.000156851	0.424508	0.201316
ss1712296411	random distributed in the genome	scaffold04683	73443	1	100	ADP-ribosylation factor guanine nucleotide-exchange factor 2 (brefeldin A-inhibited) [Source:ZFIN;Acc:ZDB-GENE-090312-50]	ARFGEF2	ENSGMOG00000017312	**			*	**		3.2215	2.29205e-05	0.13006	0.0268875	-1.0231	0.898225	0.999993	3.32655e-05	1	0	0.87078	0.201316
ss1712296412	random distributed in the genome	scaffold04683	141591	1	600	activity-dependent neuroprotector homeobox protein		ENSGMOG00000017299							-1.0478	0.860175	-1.0455	0.844465	-1.01705	0.89593	0.821277	0.158408	0.833749	0.205647	0.261481	0.213126
ss1712303372	Non-synonymous	scaffold04683	191723	1	0	solute carrier family 35, member C2 [Source:ZFIN;Acc:ZDB-GENE-030131-2202]	SLC35C2	ENSGMOG00000017176		*		*	*		0.23473	0.0287075	1.61285	0.0013158	-1.01435	0.894235	0.999885	0.000494063	0.999992	3.51331e-05	0.756145	0.201316
ss1712298270	random distributed in the genome	scaffold07556	468	1	521	Vitamin D (1,25- dihydroxyvitamin D3) receptor [Source:HGNC Symbol;Acc:HGNC:12679]	VDR	ENSGMOG00000012720	**	**		**	**		1000	0	1000	0	-1.01165	0.89294	1	0	1	0	0.159666	0.232715
ss1712298272	random distributed in the genome	scaffold07556	306140	1	>5000	catenin, beta like 1 [Source:ZFIN;Acc:ZDB-GENE-040426-1850]	CTNNBL1	ENSGMOG00000004796					**		-0.83633	0.213585	-0.34412	0.058501	-1.02085	0.897555	0.5	0.158408	1	0	0.856406	0.201316
ss1712297332	random distributed in the genome	scaffold06179	11749	1	2555	Twist3 [Source:ZFIN;Acc:ZDB-GENE-000210-7]	TWIST3	ENSGMOG00000003155	*			*	*		1.2218	0.0029997	0.687295	0.0090205	-1.0122	0.893345	0.999761	0.00100006	0.999837	0.000616611	0.420323	0.201316
ss1712297333	random distributed in the genome	scaffold06179	29457	1	>5000	Twist3 [Source:ZFIN;Acc:ZDB-GENE-000210-7]	TWIST3	ENSGMOG00000003155	**	*		**	**		2.82415	7.5048e-05	1.91555	0.000636755	-1.02035	0.89754	1	0	1	0	0.447508	0.201316
ss1712296711	random distributed in the genome	scaffold05221	11212	1		None		None	**	**		**	**		1000	0	1000	0	-0.99944	0.882815	1	0	1	0	0.369922	0.20215
ss1712296712	random distributed in the genome	scaffold05221	20196	1		None		None	**	**		**	*		2.282	0.000305475	3.048	4.8679e-05	-1.00955	0.890615	1	0	0.999995	2.22135e-05	0.812325	0.201316
ss1712296486	random distributed in the genome	scaffold04896	95878	1	68	Potassium voltage-gated channel, KQT-like subfamily, member 2a [Source:ZFIN;Acc:ZDB-GENE-080220-37]	KCNQ2A	ENSGMOG00000006540	**	**		**	**		1000	0	1000	0	-1.00845	0.890755	1	0	1	0	0.141617	0.236505
ss1712303390	Non-synonymous	scaffold04896	157556	1	0	Phosphatidylinositol-3,4,5-trisphosphate-dependent Rac exchange factor 1 [Source:ZFIN;Acc:ZDB-GENE-030131-1428]	PREX1	ENSGMOG00000006488	**			*	*		2.4677	0.000175995	0.98187	0.00492665	-1.01815	0.89647	0.999995	2.39527e-05	0.999801	0.000750319	0.546486	0.201316
ss1712296488	random distributed in the genome	scaffold04896	238806	1	0	Ral GTPase activating protein, beta subunit (non-catalytic) [Source:ZFIN;Acc:ZDB-GENE-130530-945]	RALGAPB	ENSGMOG00000006453	**	**		**	**		1000	0	1000	0	-1.02465	0.89873	1	0	1	0	0.050441	0.258374
ss1712300039	random distributed in the genome	scaffold10494	94148	1	2336	DENN/MADD domain containing 2C [Source:ZFIN;Acc:ZDB-GENE-081105-71]	DENND2C	ENSGMOG00000012718	**	**		**	**		1000	0	1000	0	-1.03025	0.900545	1	0	1	0	0.5	0.201316
ss1712300040	random distributed in the genome	scaffold10494	143169	1	2846	Cold shock domain containing E1, RNA-binding [Source:ZFIN;Acc:ZDB-GENE-030131-8623]	CSDE1	ENSGMOG00000012731	**	**		**	**		1000	0	1000	0	-1.01005	0.892235	1	0	1	0	0.492139	0.201316
ss1712299377	random distributed in the genome	scaffold09460	156840	1	12	Angiopoietin-like 7 [Source:ZFIN;Acc:ZDB-GENE-041010-175]	ANGPTL7	ENSGMOG00000009770	**	**		*	*		1000	0	1000	0	-1.0209	0.897485	0.999999	2.59023e-06	0.999999	4.688e-06	0.425947	0.201316
ss1712299378	random distributed in the genome	scaffold09460	234187	1	>5000	Novel gene		ENSGMOG00000015126	*	*		*	*		1.6242	0.00132955	1.03135	0.0045142	-1.0138	0.894485	0.999984	7.55894e-05	0.999944	0.000221721	0.136739	0.237366
ss1712299851	random distributed in the genome	scaffold10238	15032	1	2265	agrin [Source:HGNC Symbol;Acc:329]	AGRN	ENSGMOG00000015163		**		*	*		0.31928	0.0236315	2.41905	0.000235615	-1.01215	0.89365	0.99999	4.67737e-05	0.999991	4.14033e-05	0.831149	0.201316
ss1712304376	Non-synonymous	scaffold01802	13418	1	0	agrin [Source:HGNC Symbol;Acc:329]	AGRN	ENSGMOG00000015163	**	**		**	**		1000	0	1000	0	-1.00735	0.890045	1	0	1	0	0.425353	0.201316
ss1712300855	random distributed in the genome	scaffold01802	52880	1	2023	agrin [Source:HGNC Symbol;Acc:329]	AGRN	ENSGMOG00000015163	**	**		**	**		1000	0	1000	0	-1.00365	0.88657	1	0	1	0	0.5	0.201316
ss1712300856	random distributed in the genome	scaffold01802	92360	1	>5000	agrin [Source:HGNC Symbol;Acc:329]	AGRN	ENSGMOG00000015163				**			-0.48679	0.12387	-1.0209	0.81367	-1.0106	0.89236	1	0	0.94152	0.130282	0.592985	0.201316
ss1712304498	Non-synonymous	scaffold11845	91525	1	0	transketolase-like isoform		ENSGMOG00000005970							-1.01975	0.827675	-1.02145	0.809625	-1.0063	0.88949	0.413741	0.158746	0.293389	0.218968	0.343952	0.204839
ss1712301290	random distributed in the genome	scaffold11845	2042	1	452	vesicle-associated membrane protein-associated protein b-like		ENSGMOG00000006147							-1.00415	0.77092	-1.01005	0.77855	-1.0364	0.9016	0.59902	0.158408	0.595457	0.205647	0.612966	0.201316
ss1712296953	random distributed in the genome	scaffold05672	582	1	>5000			ENSGMOG00000016550							-1.0259	0.833965	-1.0308	0.83042	-1.01655	0.89553	0.798095	0.158408	0.73426	0.205647	0.42567	0.201316
ss1712296954	random distributed in the genome	scaffold05672	20852	1	1586			ENSGMOG00000016550							-1.01485	0.81497	-1.0027	0.721625	-1.03355	0.9012	0.348212	0.163805	0.533581	0.205647	0.436481	0.201316
ss1712296955	random distributed in the genome	contig172627	513	1											-1.03475	0.84913	-1.0606	0.85102	-1.00369	0.88668	0.890275	0.158408	0.738928	0.205647	0.0008215	0.26527
ss1712297999	random distributed in the genome	scaffold07159	46463	1	0	vesicular inhibitory amino acid transporter-like		ENSGMOG00000003541							-1.01485	0.815545	-1.0472	0.845725	-0.99681	0.87949	0.384884	0.161038	0.888518	0.192139	0.941453	0.201316
ss1712298105	random distributed in the genome	scaffold07350	204537	1	185	large neutral amino acids transporter small subunit 1-like		ENSGMOG00000009365							-1.02145	0.832105	-1.04035	0.84079	-1.02145	0.89759	0.548085	0.158408	0.940356	0.131851	0.848218	0.201316
ss1712298104	random distributed in the genome	scaffold07350	135351	1	>5000			ENSGMOG00000008081							-1.03415	0.850805	-1.0187	0.807845	-1.0258	0.89915	0.717984	0.158408	0.744304	0.205647	0.459718	0.201316
ss1712298103	random distributed in the genome	scaffold07350	66348	1	>5000			ENSGMOG00000008083							-1.0095	0.79684	-1.01595	0.79886	-1.01595	0.895435	0.483972	0.158408	0.481414	0.205647	0.522197	0.201316
ss1712301051	random distributed in the genome	scaffold11635	98909	1	>5000			ENSGMOG00000014418							-1.0364	0.8532	-1.0176	0.801365	-1.0171	0.89598	0.810459	0.158408	0.742263	0.205647	0.475383	0.201316
ss1712301052	random distributed in the genome	scaffold11635	148891	1	>5000			ENSGMOG00000008908							-0.997335	0.727245	-1.0286	0.827255	-1.0165	0.896055	0.470553	0.158408	0.759485	0.205647	0.641775	0.201316
ss1712298994	random distributed in the genome	scaffold08768	74640	1	2961			ENSGMOG00000006199							-1.0253	0.839295	-1.00415	0.750365	-1.0198	0.897235	0.594991	0.158408	0.659353	0.205647	0.61935	0.201316
ss1712303878	Non-synonymous	scaffold08768	144625	1	0	exosome component 10 [Source:HGNC Symbol;Acc:9138]		ENSGMOG00000006131							-1.00795	0.786075	-0.98493	0.57808	-1.02305	0.89836	0.347158	0.163901	0.33765	0.21287	0.4932	0.201316
ss1712298995	random distributed in the genome	scaffold08768	149063	1	2605			ENSGMOG00000006098							-1.0015	0.754325	-1.00845	0.770885	-1.0216	0.895935	0.580123	0.158408	0.605752	0.205647	0.372304	0.20215
ss1712298996	random distributed in the genome	scaffold08768	229388	1	>5000			ENSGMOG00000006304							-0.999945	0.740675	-1.0281	0.823705	-1.0176	0.89592	0.5	0.158408	0	0.280626	0.0008215	0.26527
ss1712298997	random distributed in the genome	scaffold08768	308910	1	>5000			ENSGMOG00000006304							-0.99058	0.666725	-1.01005	0.77855	-0.89087	0.726135	0.98326	0.0478844	0.292045	0.219168	0.955844	0.197426
ss1712296046	random distributed in the genome	scaffold03854	26799	1											-1.0074	0.786595	-0.995245	0.68721	-1.0143	0.8948	0.5	0.158408	0.5	0.205647	0.399623	0.201316
ss1712296045	random distributed in the genome	scaffold03854	2861	1											-1.0127	0.80806	-1.01055	0.78181	-1.0236	0.898465	0.476782	0.158408	0.661312	0.205647	0.670946	0.201316
ss1712296010	random distributed in the genome	scaffold03793	9023	1	>5000	TAR DNA binding protein, like [Source:ZFIN;Acc:ZDB-GENE-031030-1]	TARDBPL	ENSGMOG00000000526							-1.03585	0.852305	-1.02365	0.81809	-1.01655	0.89563	0.817317	0.158408	0.702463	0.205647	0.494546	0.201316
ss1712296011	random distributed in the genome	scaffold03793	87331	1	>5000	TAR DNA binding protein, like [Source:ZFIN;Acc:ZDB-GENE-031030-1]	TARDBPL	ENSGMOG00000000526							-1.01495	0.8097	-1.0052	0.757465	-1.0286	0.89999	0.552372	0.158408	0.659353	0.205647	0.494546	0.201316
rs119054697	Moen et al. 2008	scaffold03793	174433	1	92	phosphogluconate hydrogenase [Source:ZFIN;Acc:ZDB-GENE-040426-2807]	PGD	ENSGMOG00000000534							-1.0319	0.848415	-1.00157	0.73586	-1.02145	0.897625	0.296459	0.168812	0.349636	0.212224	0.551343	0.201316
rs119056412	Hubert et al. 2010	scaffold03793	296463	1	871	protein lzic		ENSGMOG00000000673							-1.01705	0.8223	-1.0176	0.804255	-1.02635	0.89954	0.555495	0.158408	0.540696	0.205647	0.672737	0.201316
ss1712296014	random distributed in the genome	scaffold03793	323372	1	366	calsyntenin 1 [Source:ZFIN;Acc:ZDB-GENE-040426-1064]	CLSNT1	ENSGMOG00000000688							-1.0133	0.80603	-1.0264	0.822515	-0.995245	0.87741	0.563233	0.158408	0.643829	0.205647	0.616433	0.201316
ss1712296015	random distributed in the genome	scaffold03793	403261	1	822	phosphatidylinositol-bisphosphate 3-kinase catalytic subunit delta isoform-like		ENSGMOG00000000722							-1.016	0.81279	-1.0052	0.75756	-1.0209	0.897605	0.387215	0.1609	0.393894	0.207034	0.509885	0.201316
ss1712301350	random distributed in the genome	scaffold02124	30576	1	>5000	hairy-related 9 [Source:ZFIN;Acc:ZDB-GENE-011213-1]	HER9	ENSGMOG00000000092							-1.01215	0.806895	-1.0052	0.756465	-1.02085	0.89745	0.421411	0.158408	0.507381	0.205647	0.727179	0.201316
ss1712301349	random distributed in the genome	scaffold02124	530	1	>5000	hairy-related 9 [Source:ZFIN;Acc:ZDB-GENE-011213-1]	HER9	ENSGMOG00000000092							-1.02915	0.84409	-1.001	0.73497	-1.01925	0.89696	0.775865	0.158408	0.414774	0.205647	0.212774	0.220801
ss1712296522	random distributed in the genome	scaffold04980	14703	1	0	Sterile alpha motif domain containing 11 [Source:ZFIN;Acc:ZDB-GENE-060428-2]	SAMD11	ENSGMOG00000009117							-1.0297	0.8451	-1.0138	0.793045	-1.0176	0.89621	0.995177	0.0169526	0.578048	0.205647	0	0.26527
ss1712302124	random distributed in the genome	scaffold02808	336	1	336	Sterile alpha motif domain containing 11 [Source:ZFIN;Acc:ZDB-GENE-060428-2]	SAMD11	ENSGMOG00000009117							-1.0347	0.85205	-1.02255	0.81451	-1.0286	0.899995	0.890535	0.158408	0.599498	0.205647	0.656115	0.201316
ss1712298172	random distributed in the genome	scaffold07416	36567	1	0	solute carrier family 38, member 5b [Source:ZFIN;Acc:ZDB-GENE-040718-395]	SLC38A5b	ENSGMOG00000006365							-1.02635	0.84122	-1.02585	0.82136	-1.0209	0.897845	0.683231	0.158408	0.421303	0.205647	0.461195	0.201316
ss1712298173	random distributed in the genome	scaffold07416	76217	1	>5000			ENSGMOG00000014963							-0.997335	0.72567	-1.01715	0.797005	-1.02145	0.898035	0.576414	0.158408	0.639294	0.205647	0.55045	0.201316
ss1712302326	random distributed in the genome	scaffold03117	701	1	>5000	plasma membrane calcium-transporting atpase 2-like isoform		ENSGMOG00000017478							-1.01325	0.81103	-1.00317	0.741955	-1.0149	0.89476	0.390433	0.1609	0.205421	0.236838	0.559776	0.201316
ss1712302327	random distributed in the genome	scaffold03117	24342	1	0	plasma membrane calcium-transporting atpase 2-like isoform		ENSGMOG00000017478							-1.0449	0.85872	-1.03865	0.83929	-0.921825	0.75294	0	0.218151	0.644975	0.205647	0.985547	0.106893
ss1712302328	random distributed in the genome	scaffold03117	53672	1	>5000	plasma membrane calcium-transporting atpase 2-like isoform		ENSGMOG00000017478							-1.0106	0.79503	-1.0398	0.84054	-0.980345	0.8485	0.274857	0.171152	0.910488	0.174541	0.941453	0.201316
ss1712303812	Non-synonymous	scaffold08179	10216	1	0	nucleolar complex associated 2 homolog (S. cerevisiae) [Source:HGNC Symbol;Acc:24517]		ENSGMOG00000000675							-1.0381	0.854375	-1.03755	0.837415	-1.0203	0.89737	0.775081	0.158408	0.769362	0.205647	0.525875	0.201316
ss1712298630	random distributed in the genome	scaffold08179	40813	1	0	Kelch-like 17 (Drosophila) [Source:ZFIN;Acc:ZDB-GENE-030131-8131]	KLHL17	ENSGMOG00000000650							-1.01215	0.80759	-1.00475	0.75348	-1.00365	0.88699	0.45607	0.158408	0.336593	0.213178	0.34917	0.204839
ss1712298631	random distributed in the genome	scaffold08179	80249	1	>5000	Kelch-like 17 (Drosophila) [Source:ZFIN;Acc:ZDB-GENE-030131-8131]	KLHL17	ENSGMOG00000000650							-1.0409	0.85598	-1.0427	0.841375	-1.0079	0.89069	0.953789	0.10922	0.948037	0.120936	0.427847	0.201316
ss1712301294	random distributed in the genome	scaffold11854	22746	1		None		None		**		**	*		0.557445	0.013028	3.2215	3.2718e-05	-0.96783	0.821425	1	0	0.999993	3.08597e-05	0.931164	0.201316
ss1712296981	random distributed in the genome	scaffold05759	39489	2											-1.00373	0.75118	-1.0342	0.834475	-1.02365	0.898175	0.534669	0.158408	0.746596	0.205647	0.493019	0.201316
ss1712299027	random distributed in the genome	scaffold08838	2228	2											-1.00052	0.746525	-1.00421	0.747195	-1.0171	0.89556	0.284956	0.17081	0.262539	0.223711	0.560939	0.201316
ss1712300862	random distributed in the genome	scaffold01805	4666	2	>5000			ENSGMOG00000009662							-1.01005	0.79809	-0.995765	0.694195	-1.0171	0.895775	0.510921	0.158408	0.304078	0.217449	0.245046	0.215374
ss1712300863	random distributed in the genome	scaffold01805	39246	2	3219			ENSGMOG00000009662							-1.0095	0.79329	-1.0438	0.84284	-0.9723	0.82978	0.601493	0.158408	0.93384	0.141878	0.931133	0.201316
ss1712300864	random distributed in the genome	scaffold01805	81583	2	>5000			ENSGMOG00000018540							-1.00845	0.791085	-1.05065	0.847315	-1.0052	0.888185	0.388882	0.1609	0.763447	0.205647	0.706163	0.201316
ss1712300474	random distributed in the genome	scaffold10947	17060	2	18	retinoid-inducible serine carboxypeptidase		ENSGMOG00000002189							-1.00535	0.759445	-1.053	0.848355	-1.00529	0.887615	0.536982	0.158408	0.919847	0.162606	0.777332	0.201316
ss1712304288	Non-synonymous	scaffold10947	2392	2	0	endo-beta-N-acetylglucosaminidase [Source:HGNC Symbol;Acc:24622]		ENSGMOG00000002213							-0.986465	0.62692	-1.05415	0.84903	-0.998965	0.881375	0.503406	0.158408	0.857786	0.205647	0.868832	0.201316
ss1712295976	random distributed in the genome	scaffold00231	107998	2	0	rho gdp-dissociation inhibitor 1		ENSGMOG00000015520							-1.0112	0.79333	-1.0149	0.795915	-1.0209	0.89746	0.607319	0.158408	0.225246	0.232531	0.349546	0.204839
ss1712296724	random distributed in the genome	scaffold00367	4946	2	0	camp-dependent protein kinase type i-alpha regulatory subunit		ENSGMOG00000018696							-1.01925	0.826635	-1.01705	0.80323	-1.0225	0.89842	0.596603	0.158408	0.699843	0.205647	0.670364	0.201316
rs119056054	Hubert et al. 2010	scaffold00367	86919	2											-0.99681	0.722805	-0.99944	0.72317	-1.0325	0.900885	0.547265	0.158408	0.612082	0.205647	0.553357	0.201316
ss1712303433	Non-synonymous	scaffold00367	153220	2	0	component of oligomeric golgi complex 1 [Source:HGNC Symbol;Acc:6545]		ENSGMOG00000003660							-1.02805	0.843715	-1.00154	0.73528	-1.02585	0.898885	0.5	0.158408	0.274458	0.222479	0.488273	0.201316
rs119056240	Hubert et al. 2010	scaffold00367	163926	2	424	hydroxyacid oxidase 1		ENSGMOG00000012391							-1.01115	0.80144	-1.00689	0.755575	-1.00735	0.89003	0.422503	0.158408	0.39184	0.207034	0.508228	0.201316
ss1712296725	random distributed in the genome	scaffold00367	181033	2	0	serine threonine-protein kinase smg1		ENSGMOG00000012395							-1.02255	0.833425	-1.00525	0.75691	-1.0133	0.894145	0.777258	0.158408	0.412315	0.205647	0.924611	0.201316
ss1712296726	random distributed in the genome	scaffold00367	273072	2	720	4-aminobutyrate mitochondrial		ENSGMOG00000009231							-1.0392	0.854305	-1.01005	0.77713	-1.01055	0.892615	0.810459	0.158408	0.344881	0.212224	0.894209	0.201316
ss1712296727	random distributed in the genome	scaffold00367	361540	2	4199			ENSGMOG00000009933							-1.0052	0.774905	-0.894315	0.201365	-1.009	0.89137	0.390467	0.1609	0.985025	0.04373	0.723832	0.201316
ss1712296728	Non-synonymous	scaffold00367	448275	2	0	periplakin [Source:HGNC Symbol;Acc:9273]		ENSGMOG00000019028							-1.01485	0.81603	-1.05415	0.84891	-0.993715	0.873205	0.507808	0.158408	0.549468	0.205647	0.6451	0.201316
ss1712300619	random distributed in the genome	scaffold01616	360259	2	3726			ENSGMOG00000016765							-1.0187	0.82582	-1.02635	0.82321	-1.00365	0.887035	0.957737	0.103253	0.591173	0.205647	0.77273	0.201316
rs119055470	Hubert et al. 2010	scaffold01616	281097	2	2052			ENSGMOG00000017213							-1.0308	0.846905	-1.0204	0.80749	-1.00372	0.885625	0.592323	0.158408	0.414774	0.205647	0.270526	0.211643
ss1712300618	random distributed in the genome	scaffold01616	265554	2	121	Transient receptor potential cation channel, subfamily M, member 4 [Source:HGNC Symbol;Acc:HGNC:17993]	TRPM4	ENSGMOG00000016128							-1.0149	0.813865	-1.0042	0.74882	-1.0005	0.88389	0.639962	0.158408	0.541815	0.205647	0.494546	0.201316
ss1712304318	Non-synonymous	scaffold01616	221093	2	0	dual-specificity tyrosine-(Y)-phosphorylation regulated kinase 4 [Source:ZFIN;Acc:ZDB-GENE-091015-3]	DYRK4	ENSGMOG00000016210							-1.02695	0.84046	-0.993705	0.672885	-1.0063	0.88922	0.26706	0.172179	0.449927	0.205647	0.615016	0.201316
ss1712300617	random distributed in the genome	scaffold01616	179345	2	>5000			ENSGMOG00000010592							-1.03245	0.84953	-1.0606	0.85106	-1.0063	0.88912	0.73906	0.158408	0.953619	0.110183	0.657662	0.201316
ss1712304317	Non-synonymous	scaffold01616	11377	2	0	mhc class ii transactivator		ENSGMOG00000015568							-1.0242	0.83462	-1.0042	0.753335	-1.0058	0.888745	0.398985	0.160434	0.653531	0.205647	0.347128	0.204839
ss1712299544	random distributed in the genome	scaffold09765	328140	2	82	Potassium voltage-gated channel, Shaw-related subfamily, member 3 [Source:HGNC Symbol;Acc:HGNC:6235]	KCNC3	ENSGMOG00000014571							-1.04095	0.85605	-1.0275	0.824695	-1.03255	0.900655	0.81245	0.158408	0.763903	0.205647	0.258956	0.21377
ss1712302822	selected gene	scaffold09765	263247	2	4826	prolactin [Source:HGNC Symbol;Acc:9445]	PRL	ENSGMOG00000017998							-1.0149	0.8159	-1.0079	0.770345	-1.0225	0.89808	0.410771	0.15881	0.585011	0.205647	0.461195	0.201316
ss1712302821	selected gene	scaffold09765	261375	2	2956	prolactin [Source:HGNC Symbol;Acc:9445]	PRL	ENSGMOG00000017998							-1.01065	0.796215	-1.03695	0.837605	-0.923665	0.752085	0.855427	0.158408	0.89611	0.18621	0.963691	0.186336
ss1712302820	selected gene	scaffold09765	259258	2	839	prolactin [Source:HGNC Symbol;Acc:9445]	PRL	ENSGMOG00000017998							-1.0314	0.847305	-1.04775	0.84573	-1.0176	0.896305	0.354866	0.163141	0.5	0.205647	0	0.26527
ss1712302819	selected gene	scaffold09765	256886	2	337	prolactin [Source:HGNC Symbol;Acc:9445]	PRL	ENSGMOG00000017998							-1.0258	0.840195	-1.04375	0.84362	-1.01705	0.896085	0.772128	0.158408	0.965723	0.0877976	0.761605	0.201316
ss1712302818	selected gene	scaffold09765	253846	2	2406	prolactin [Source:HGNC Symbol;Acc:9445]	PRL	ENSGMOG00000017998							-1.00637	0.775445	-1.0165	0.8018	-1.0353	0.901475	0.475317	0.158408	0	0.280626	0.411095	0.201316
ss1712299543	selected gene	scaffold09765	248148	2	1540	prolactin [Source:HGNC Symbol;Acc:9445]	PRL	ENSGMOG00000017998							-1.0415	0.85643	-1.0298	0.824875	-0.94743	0.783075	0.653713	0.158408	0.868216	0.205647	0.858287	0.201316
ss1712299542	random distributed in the genome	scaffold09765	172521	2	4990			ENSGMOG00000012372							-1.00262	0.756985	-0.99577	0.69283	-0.952225	0.79058	0.425766	0.158408	0	0.280626	0	0.26527
rs119054588	Moen et al. 2008	scaffold09765	101534	2	29	Novel gene		ENSGMOG00000003353							-1.00205	0.76061	-1.00525	0.75711	-1.00845	0.890845	0	0.218151	0.011349	0.280626	0.050441	0.258374
ss1712299541	random distributed in the genome	scaffold09765	83694	2	319	histone acetyltransferase kat7 isoform 1		ENSGMOG00000003275							-1.01325	0.80979	-1.0155	0.795425	-1.0253	0.898915	0.606946	0.158408	0.486379	0.205647	0.474484	0.201316
ss1712297818	random distributed in the genome	scaffold06928	2483	2	2636			ENSGMOG00000010105							-1.02695	0.839975	-1.00047	0.727715	-1.0165	0.895795	0.466734	0.158408	0.462812	0.205647	0.522197	0.201316
ss1712297819	random distributed in the genome	scaffold06928	82581	2	0	protein kinase c beta type-like isoform		ENSGMOG00000003531							-1.0438	0.85753	-1.0501	0.847205	-1.00575	0.88882	0.5	0.158408	0.693213	0.205647	0.270526	0.211643
ss1712297820	random distributed in the genome	scaffold06928	166429	2	>5000			ENSGMOG00000004819							-1.00955	0.79444	-1.0095	0.778415	-1.0138	0.89434	0.536979	0.158408	0.663976	0.205647	0.561828	0.201316
ss1712297821	random distributed in the genome	scaffold06928	243030	2	42	trinucleotide repeat-containing gene 6a		ENSGMOG00000004759							-1.01335	0.806485	-1.053	0.84809	-1.0127	0.89365	0.381257	0.161253	0.935434	0.140033	0.796587	0.201316
ss1712297822	random distributed in the genome	scaffold06928	323061	2	>5000	carbonic anhydrase XI [Source:HGNC Symbol;Acc:1370]	CA11	ENSGMOG00000009194							-1.00685	0.787275	-1.0398	0.84031	-1.0247	0.898895	0.402827	0.159552	0.644535	0.205647	0.664081	0.201316
ss1712302688	selected gene	scaffold06928	345844	2	29	carbonic anhydrase XI [Source:HGNC Symbol;Acc:1370]	CA11	ENSGMOG00000009194							-1.0253	0.839235	-1.01165	0.784165	-1.0052	0.888775	0.471334	0.158408	0.392275	0.207034	0.417776	0.201316
ss1712297944	random distributed in the genome	scaffold07048	10377	2	3567			ENSGMOG00000012036							-1.00365	0.7678	-1.00154	0.73199	-1.0214	0.897685	0.544701	0.158408	0.524979	0.205647	0.598024	0.201316
ss1712297945	random distributed in the genome	scaffold07048	33782	2	166	C-type lectin domain family 16, member A [Source:HGNC Symbol;Acc:29013]	CLEC16A	ENSGMOG00000012683							-1.04035	0.85594	-0.9989	0.715685	-1.0203	0.89731	0.639849	0.158408	0.616898	0.205647	0.668888	0.201316
ss1712297946	random distributed in the genome	scaffold07048	61284	2	452	C-type lectin domain family 16, member A [Source:HGNC Symbol;Acc:29013]	CLEC16A	ENSGMOG00000012683							-1.0455	0.859005	-1.022	0.815845	-0.81558	0.673235	0.735326	0.158408	0.685585	0.205647	0.97548	0.149255
ss1712302172	random distributed in the genome	scaffold12777	71830	2	0	primary amine liver isozyme-like		ENSGMOG00000016739							-1.03925	0.85519	-1.0198	0.808925	-1.022	0.897815	0.840399	0.158408	0.752128	0.205647	0.682702	0.201316
ss1712304704	Non-synonymous	scaffold02952	382469	2	0	sulfotransferase family 3, cytosolic sulfotransferase 1 [Source:ZFIN;Acc:ZDB-GENE-061207-52]	SULT3ST1	ENSGMOG00000002124							-1.03925	0.855235	-1.03925	0.839305	-1.0225	0.89823	0.84381	0.158408	0.65871	0.205647	0.298162	0.210071
ss1712303058	selected gene	scaffold02952	354453	2	0	Thyroid hormone receptor alpha a [Source:ZFIN;Acc:ZDB-GENE-990415-263]	THRAA	ENSGMOG00000002108							-1.00525	0.774895	-1.0225	0.815735	-1.01325	0.89378	0.44706	0.158408	0.406987	0.206477	0.750458	0.201316
ss1712303057	selected gene	scaffold02952	334018	2	>5000	Thyroid hormone receptor alpha a [Source:ZFIN;Acc:ZDB-GENE-990415-263]	THRAA	ENSGMOG00000002108							-1.0209	0.830725	-1.0398	0.8403	-1.02305	0.898375	0.513372	0.158408	0.795292	0.205647	0.407775	0.201316
ss1712302236	random distributed in the genome	scaffold02952	331189	2	>5000	Thyroid hormone receptor alpha a [Source:ZFIN;Acc:ZDB-GENE-990415-263]	THRAA	ENSGMOG00000002108							-1.01595	0.819315	-1.04205	0.84167	-1.01325	0.894055	0.304787	0.16844	0.71884	0.205647	0.460118	0.201316
ss1712302235	random distributed in the genome	scaffold02952	251126	2	4824			ENSGMOG00000019217							-1.0138	0.811935	-1.0111	0.782425	-1.0187	0.896635	0.077108	0.207319	0	0.280626	0.374987	0.20215
ss1712302233	random distributed in the genome	scaffold02952	91125	2	>5000			ENSGMOG00000009709							-1.0325	0.848355	-1.00575	0.759645	-1.0063	0.889405	0.676779	0.158408	0.984987	0.0437866	0.881406	0.201316
ss1712303056	selected gene	scaffold02952	308538	2	3714	Thyroid hormone receptor alpha a [Source:ZFIN;Acc:ZDB-GENE-990415-263]	THRAA	ENSGMOG00000002108							-1.0421	0.85643	-1.01275	0.788325	-1.0154	0.89543	0.822731	0.158408	0.604815	0.205647	0.636387	0.201316
ss1712302234	random distributed in the genome	scaffold02952	171644	2	>5000	N-acetyltransferase 15 (GCN5-related, putative) [Source:ZFIN;Acc:ZDB-GENE-041111-143]	NAT15	ENSGMOG00000007172							-1.0325	0.84952	-1.00315	0.74342	-1.01545	0.894735	0.778782	0.158408	0.257076	0.224565	0.69054	0.201316
ss1712304335	Non-synonymous	scaffold11174	130994	2	0	serine arginine repetitive matrix protein 2-like		ENSGMOG00000014987							-1.0275	0.842545	-1.02635	0.82366	-1.0176	0.89625	0.329053	0.166297	0.677289	0.205647	0.291942	0.210071
ss1712304336	Non-synonymous	scaffold11174	131026	2	0	serine arginine repetitive matrix protein 2-like		ENSGMOG00000014987							-1.0165	0.81983	-1.00735	0.76814	-1.02915	0.900165	0.75706	0.158408	0.499703	0.205647	0.713651	0.201316
ss1712300686	random distributed in the genome	scaffold11174	155029	2	253	anaphase promoting complex subunit 2 [Source:ZFIN;Acc:ZDB-GENE-081104-256]	ANAPC2	ENSGMOG00000015190							-1.03925	0.85542	-1.0149	0.79182	-1.0111	0.89286	0.765355	0.158408	0.508943	0.205647	0.870479	0.201316
ss1712300684	random distributed in the genome	scaffold11174	85248	2	>5000	xylosyltransferase I [Source:HGNC Symbol;Acc:15516]	XYLT1	ENSGMOG00000004836							-1.00101	0.75275	-1.01925	0.80806	-1.0111	0.892675	0.956318	0.105054	0.94603	0.122375	0.445085	0.201316
ss1712298730	random distributed in the genome	scaffold08322	4533	2	1802			ENSGMOG00000002650							-1.0225	0.834375	-1.00206	0.736895	-1.0298	0.89992	0.580647	0.158408	0.0971215	0.262198	0.517483	0.201316
ss1712298731	random distributed in the genome	scaffold08322	92553	2	844	maguk p55 subfamily member 2-like		ENSGMOG00000010160							-1.0138	0.81223	-1.0449	0.844305	-1.01705	0.89599	0.420084	0.158408	0.832252	0.205647	0.779659	0.201316
ss1712304036	Non-synonymous	contig396947	406	2	0	G protein-coupled receptor, family C, group 5, member D [Source:HGNC Symbol;Acc:13310]	GPRC5D	ENSGMOG00000004568							-1.02365	0.83257	-0.99994	0.72636	-1.01435	0.89446	0.466326	0.158408	0.41101	0.205647	0.39625	0.201342
ss1712298733	random distributed in the genome	scaffold08322	264480	2	240	histone-like		ENSGMOG00000020016							-1.0122	0.80559	-1.00419	0.747235	-1.01545	0.8949	0.536431	0.158408	0.392117	0.207034	0.487492	0.201316
ss1712303839	Non-synonymous	scaffold08322	280632	2	0	cerebellin 8 [Source:ZFIN;Acc:ZDB-GENE-080204-13]	CBLN8	ENSGMOG00000003898							-1.0187	0.82662	-1.00255	0.74345	-1.02195	0.898125	0.458761	0.158408	0.432738	0.205647	0.485579	0.201316
ss1712298734	random distributed in the genome	scaffold08322	349527	2	92	transmembrane protein 56-b-like		ENSGMOG00000015021							-0.998905	0.73614	-1.00472	0.751335	-1.0258	0.899165	0.388882	0.1609	0.412315	0.205647	0.535598	0.201316
ss1712298735	random distributed in the genome	scaffold08322	437735	2	>5000			ENSGMOG00000004402							-1.00365	0.770745	-1.04775	0.84582	-1.00735	0.890065	0.559603	0.158408	0.802268	0.205647	0.483424	0.201316
ss1712297865	random distributed in the genome	scaffold06998	239	2	>5000			ENSGMOG00000017784							-1.0276	0.837425	-1.0122	0.78493	-1.0138	0.89424	0.534669	0.158408	0.230446	0.231273	0.402162	0.201316
ss1712298607	random distributed in the genome	scaffold08111	91522	2	993	helicase (DNA) B [Source:HGNC Symbol;Acc:17196]	HELB	ENSGMOG00000013030							-1.04205	0.85737	-1.0165	0.800815	-1.0198	0.897185	0.727877	0.158408	0.942675	0.128083	0.702967	0.201316
ss1712303808	Non-synonymous	scaffold08111	354822	2	0	complement factor properdin [Source:HGNC Symbol;Acc:8864]		ENSGMOG00000005234							-1.02035	0.83	-1.01055	0.780685	-1.0047	0.887805	0.756434	0.158408	0.391912	0.207034	0.642521	0.201316
ss1712303807	Non-synonymous	scaffold08111	341009	2	0	germ cell-specific gene 1-like		ENSGMOG00000013041							-1.0432	0.857825	-1.04265	0.84246	-1.01055	0.89222	0.680881	0.158408	0.788776	0.205647	0.460812	0.201316
ss1712303806	Non-synonymous	scaffold08111	271501	2	0	myosin heavy skeletal adult-like		ENSGMOG00000009348							-1.0297	0.8453	-1.0138	0.792855	-1.0171	0.895775	0.683231	0.158408	0.601978	0.205647	0.505242	0.201316
ss1712298606	random distributed in the genome	scaffold08111	243801	2	120	transmembrane protein 104 [Source:HGNC Symbol;Acc:25984]	TMEM104	ENSGMOG00000018126							-1.0122	0.80371	-1.00052	0.7236	-1.00525	0.88839	0.288081	0.170455	0.190275	0.240726	0.419455	0.201316
ss1712298605	random distributed in the genome	scaffold08111	160822	2	>5000			ENSGMOG00000012436							-1.01705	0.8223	-1.0036	0.749655	-1.00155	0.88529	0.600042	0.158408	0.425611	0.205647	0.675607	0.201316
ss1712298604	random distributed in the genome	scaffold08111	81757	2	>5000			ENSGMOG00000012436							-1.022	0.83155	-1.02305	0.817375	-1.0047	0.887845	0.451282	0.158408	0.462262	0.205647	0.802568	0.201316
ss1712298603	random distributed in the genome	scaffold08111	1968	2	>5000	RNA binding protein, fox-1 homolog 3, like [Source:ZFIN;Acc:ZDB-GENE-091204-46]	RBFOX3L	ENSGMOG00000019304							-1.0074	0.786725	-1.00415	0.751575	-1.00895	0.89105	0.525717	0.158408	0.517057	0.205647	0.5676	0.201316
ss1712296321	random distributed in the genome	scaffold04514	14946	2											-1.0253	0.8386	-1.0106	0.778375	-1.00151	0.885515	0.748864	0.158408	0.709942	0.205647	0.955267	0.197426
ss1712296320	random distributed in the genome	scaffold04514	767	2											-1.016	0.818835	-0.99838	0.71304	-0.998915	0.88226	0.540986	0.158408	0.604815	0.205647	0.542821	0.201316
ss1712301711	random distributed in the genome	scaffold12326	31209	2											-1.0308	0.84678	-1.01435	0.79565	-1.0063	0.88967	0.712106	0.158408	0.688326	0.205647	0.481461	0.201316
ss1712301712	random distributed in the genome	scaffold12326	59714	2											-0.99948	0.735565	-1.0127	0.789435	-1.0258	0.89914	0.5	0.158408	0.5	0.205647	0.5	0.201316
ss1712299514	random distributed in the genome	scaffold09746	24188	2											-1.02915	0.8452	-1.01165	0.78516	-1.0106	0.89201	0.808532	0.158408	0.593346	0.205647	0.673926	0.201316
ss1712299513	random distributed in the genome	scaffold09746	467	2											-0.93892	0.29147	-1.0308	0.829965	-0.991095	0.86999	0.987441	0.0368096	0.7269	0.205647	0.898259	0.201316
ss1712297353	random distributed in the genome	scaffold06190	30354	2											-1.0133	0.808065	-1.0138	0.790695	-1.00895	0.89107	0.472794	0.158408	0.317182	0.216562	0.369559	0.20215
ss1712298030	random distributed in the genome	scaffold07218	1572	2											-1.00255	0.763745	-1.00205	0.73987	-1.00575	0.88898	0.25843	0.172868	0.413382	0.205647	0.14812	0.235102
ss1712298032	random distributed in the genome	scaffold07218	164256	2	>5000			ENSGMOG00000008622							-1.0127	0.8074	-1.01055	0.78112	-1.0347	0.90139	0.776031	0.158408	0.209504	0.235682	0.690673	0.201316
ss1712298034	random distributed in the genome	scaffold07218	243847	2	>5000			ENSGMOG00000008638							-1.02355	0.836095	-1.0026	0.74345	-1.01435	0.89451	0.623745	0.158408	0.392656	0.207034	0.632961	0.201316
ss1712302701	selected gene	scaffold07218	295839	2	1080	SRY (sex determining region Y)-box 10 [Source:HGNC Symbol;Acc:11190]	SOX10	ENSGMOG00000009956							-1.0242	0.836825	-1.01225	0.78384	-1.01545	0.89488	0.427485	0.158408	0.65288	0.205647	0.824013	0.201316
ss1712305127	selected gene	scaffold07218	299610	2	0	SRY (sex determining region Y)-box 10 [Source:HGNC Symbol;Acc:11190]	SOX10	ENSGMOG00000009956							-1.0021	0.75057	-0.99164	0.64864	-1.0106	0.892335	0	0.218151	0.29925	0.218115	0.5	0.201316
ss1712302702	selected gene	scaffold07218	302832	2	1762	SRY (sex determining region Y)-box 10 [Source:HGNC Symbol;Acc:11190]	SOX10	ENSGMOG00000009956							-1.0143	0.81364	-1.0047	0.75497	-1.0165	0.895675	0.486885	0.158408	0.355977	0.212032	0.220758	0.219509
ss1712298035	random distributed in the genome	scaffold07218	407663	2	1080	caspase recruitment domain family, member 10 [Source:HGNC Symbol;Acc:16422]	CARD10	ENSGMOG00000010085							-1.01815	0.822475	-1.02355	0.818715	-0.98749	0.86474	0.429005	0.158408	0.0097715	0.280626	0.693841	0.201316
ss1712298503	random distributed in the genome	scaffold07861	59937	2	0	solute carrier family 5 (sodium/choline cotransporter), member 7 [Source:HGNC Symbol;Acc:14025]	SLC5A7	ENSGMOG00000004090							-1.0392	0.855615	-1.0128	0.786435	-0.947435	0.7826	0.9277	0.141899	0.554437	0.205647	0.982508	0.122674
ss1712303785	Non-synonymous	scaffold07861	124331	2	0	solute carrier family 5 (sodium/choline cotransporter), member 7 [Source:HGNC Symbol;Acc:14025]	SLC5A7	ENSGMOG00000004125							-1.0214	0.832315	-1.0047	0.75463	-1.01435	0.89468	0.685726	0.158408	0.625094	0.205647	0.812325	0.201316
ss1712298504	random distributed in the genome	scaffold07861	158243	2	>5000	solute carrier family 5 (sodium/choline cotransporter), member 7 [Source:HGNC Symbol;Acc:14025]	SLC5A7	ENSGMOG00000004125							-1.02195	0.833025	-1.0225	0.815245	-1.02255	0.897965	0.5	0.158408	0.5	0.205647	0.369922	0.20215
ss1712297943	random distributed in the genome	scaffold00650	318284	2	230	heat-stable enterotoxin receptor-like		ENSGMOG00000002564							-1.02635	0.840625	-1.009	0.770045	-1.0171	0.89603	0.772128	0.158408	0.484885	0.205647	0.629715	0.201316
ss1712297937	random distributed in the genome	scaffold00650	155910	2	92	sec14-like protein 1-like		ENSGMOG00000003180							-1.0106	0.79964	-1.0308	0.830475	-1.0095	0.891575	0.628714	0.158408	0.618278	0.205647	0.397816	0.201316
ss1712297930	random distributed in the genome	scaffold00650	77903	2	>5000			ENSGMOG00000004623							-1.0269	0.841725	-1.00205	0.74218	-1.02635	0.89949	0.872522	0.158408	0.557326	0.205647	0.723708	0.201316
ss1712303356	Non-synonymous	scaffold04440	189325	2	0	sphingosine-1-phosphate receptor 5 [Source:HGNC Symbol;Acc:14299]	S1PR5A	ENSGMOG00000020197							-1.00735	0.78615	-1.0259	0.817095	-1.0095	0.89146	0.501879	0.158408	0.755229	0.205647	0.657172	0.201316
ss1712302087	random distributed in the genome	scaffold02771	182	2	>5000	protein hook homolog 2-like isoform		ENSGMOG00000018181							-1.02035	0.82862	-1.0209	0.812125	-1.01655	0.89554	0.335118	0.166063	0.626292	0.205647	0.640543	0.201316
ss1712302088	random distributed in the genome	scaffold02771	46591	2	0	protein hook homolog 2-like isoform		ENSGMOG00000018181							-0.988005	0.63831	-1.0275	0.825895	-1.001	0.88488	0.377941	0.161433	0.688125	0.205647	0.662586	0.201316
ss1712302089	random distributed in the genome	scaffold02771	100804	2	46	myosin-9-like isoform		ENSGMOG00000011235							-1.0231	0.833485	-1.028	0.826195	-1.0111	0.892585	0.617163	0.158408	0.675566	0.205647	0.298162	0.210071
ss1712302090	random distributed in the genome	scaffold02771	150672	2	1176			ENSGMOG00000011275							-1.01	0.79803	-1.00895	0.77396	-1.0165	0.895685	0.282467	0.17081	0.68287	0.205647	0.547328	0.201316
ss1712299532	random distributed in the genome	scaffold09753	87748	2	>5000			ENSGMOG00000009762							-1.0165	0.820575	-1.01275	0.788135	-1.0068	0.889935	0.233063	0.176059	0.6693	0.205647	0.386267	0.201342
ss1712299533	random distributed in the genome	scaffold09753	174879	2	>5000			ENSGMOG00000016226							-1.0432	0.857645	-1.0122	0.786775	-1.0111	0.892585	0.830717	0.158408	0.33491	0.213361	0.535598	0.201316
ss1712298789	random distributed in the genome	scaffold08458	11139	2											-1.0187	0.825605	-1.0176	0.804265	-1.0198	0.897025	0.200427	0.182026	0.347741	0.212224	0.334638	0.20539
ss1712298788	random distributed in the genome	scaffold08458	121	2											-1.0138	0.813085	-1.0031	0.748505	-1.0138	0.894545	0.466734	0.158408	0.495501	0.205647	0.245046	0.215374
ss1712299534	random distributed in the genome	scaffold09753	263769	2	1750			ENSGMOG00000018332							-1.0106	0.797845	-1.04895	0.84666	-1.00685	0.890045	0.363637	0.16207	0.76751	0.205647	0.682268	0.201316
ss1712304021	Non-synonymous	scaffold09753	354358	2	0	envoplakin isoform		ENSGMOG00000010774							-0.99944	0.73877	-1.009	0.7716	-1.0084	0.89119	0.959627	0.100115	0.523683	0.205647	0.91923	0.201316
ss1712304945	selected gene	scaffold09753	354782	2	0	envoplakin isoform		ENSGMOG00000010774							-0.99161	0.68073	-1.00205	0.740405	-1.0122	0.893385	0.959141	0.100711	0.389227	0.20728	0.831149	0.201316
ss1712304022	Non-synonymous	scaffold09753	355002	2	0	envoplakin isoform		ENSGMOG00000010774							-1.02305	0.83593	-1.0005	0.728385	-1.0063	0.88936	0.959141	0.100711	0.389227	0.20728	0.831149	0.201316
ss1712297763	random distributed in the genome	scaffold06851	2025	2	>5000			ENSGMOG00000003004							-1.01595	0.81842	-1.04435	0.84402	-0.962905	0.8103	0.391413	0.1609	0.955733	0.105928	0.933016	0.201316
ss1712297764	random distributed in the genome	scaffold06851	94290	2	>5000			ENSGMOG00000003004							-1.0398	0.855605	-1.05015	0.84625	-1.0154	0.894995	0.924901	0.145787	0.949799	0.117431	0.568736	0.201316
ss1712297765	random distributed in the genome	scaffold06851	155286	2	25	Extracellular leucine-rich repeat and fibronectin type III domain containing 2 [Source:HGNC Symbol;Acc:HGNC:29396]	ELFN2	ENSGMOG00000003048							-1.01925	0.82639	-1.03355	0.83436	-1.01055	0.89285	0.552315	0.158408	0.543703	0.205647	0.736541	0.201316
ss1712301320	random distributed in the genome	scaffold11897	12612	2											-1.0149	0.81495	-1.0565	0.84977	-1.01055	0.892395	0.526581	0.158408	0.806121	0.205647	0.736295	0.201316
ss1712301321	random distributed in the genome	scaffold11897	16618	2											-1.05415	0.86229	-1.05765	0.85036	-1.0341	0.90121	0.776291	0.158408	0.830159	0.205647	0.252718	0.214087
ss1712301621	random distributed in the genome	scaffold12182	4812	2	>5000			ENSGMOG00000014485							-1.02255	0.834175	-1.0264	0.82178	-1.03135	0.900645	0.866715	0.158408	0.573504	0.205647	0.560939	0.201316
ss1712304572	Non-synonymous	scaffold12182	69412	2	0	egf-like module-containing mucin-like hormone receptor-like 1-like		ENSGMOG00000014818							-1.0404	0.85627	-1.0241	0.8184	-1.0138	0.89484	0.866715	0.158408	0.573504	0.205647	0.560939	0.201316
ss1712301622	random distributed in the genome	scaffold12182	89757	2	>5000	egf-like module-containing mucin-like hormone receptor-like 1-like		ENSGMOG00000014818							-1.02195	0.833185	-1.0404	0.840925	-1.00525	0.887965	0.961415	0.0971208	0.864815	0.205647	0.220622	0.219509
ss1712301623	random distributed in the genome	scaffold12182	159138	2	3283			ENSGMOG00000020186							-1.0095	0.79749	-1.00525	0.75535	-0.99733	0.880115	0.471334	0.158408	0.555972	0.205647	0.781265	0.201316
ss1712304573	Non-synonymous	scaffold12182	310968	2	0	ubiquitin specific peptidase 43 [Source:HGNC Symbol;Acc:20072]		ENSGMOG00000009266							-1.02805	0.84392	-1.0127	0.790125	-1.01815	0.89637	0.678344	0.158408	0.679224	0.205647	0.38068	0.201844
ss1712300493	random distributed in the genome	scaffold10968	314718	2	3280			ENSGMOG00000009853							-1.0198	0.827335	-1.0392	0.840085	-0.96882	0.822965	0.644191	0.158408	0.77401	0.205647	0.962638	0.188289
ss1712300492	random distributed in the genome	scaffold10968	148554	2	>5000			ENSGMOG00000009902							-1.0258	0.8397	-1.0176	0.80386	-1.02635	0.899425	0.519778	0.158408	0.831603	0.205647	0.220622	0.219509
ss1712300491	random distributed in the genome	scaffold10968	73928	2	>5000			ENSGMOG00000009918							-1.01705	0.82123	-1.0063	0.76184	-1.01435	0.894965	0.676929	0.158408	0.665288	0.205647	0.245046	0.215374
ss1712300490	random distributed in the genome	scaffold10968	4481	2	3642			ENSGMOG00000020519							-1.01595	0.81934	-1.0198	0.809965	-1.02095	0.897265	0.42735	0.158408	0.747806	0.205647	0.660921	0.201316
ss1712300849	random distributed in the genome	scaffold11325	2969	2	1947			ENSGMOG00000009322							-1.0095	0.79402	-1.0031	0.74558	-1.0149	0.89403	0.281708	0.17081	0.287854	0.219875	0.672737	0.201316
ss1712300850	random distributed in the genome	scaffold11325	32811	2	0	nuclear factor erythroid 2-related factor 1 isoform		ENSGMOG00000009328							-1.0198	0.8282	-1.0021	0.729895	-1.02525	0.898925	0.110104	0.200337	0.590908	0.205647	0.292033	0.210071
ss1712300851	random distributed in the genome	scaffold11325	58503	2	0	coatomer subunit zeta-2		ENSGMOG00000004484							-1.0353	0.851695	-1.0247	0.8204	-1.01705	0.89594	0.72102	0.158408	0.136257	0.253433	0.748834	0.201316
ss1712296307	random distributed in the genome	scaffold04482	138	2											-1.03025	0.84521	-1.0286	0.82811	-1.0258	0.89921	0.68948	0.158408	0.748102	0.205647	0.47636	0.201316
ss1712302567	selected gene	scaffold04482	53226	2	42	Insulin-like growth factor 2 mRNA binding protein 1 [Source:ZFIN;Acc:ZDB-GENE-060929-1258]	IGF2BP1	ENSGMOG00000019381				**	**		-1.00531	0.770835	-0.74443	0.135375	-1.02475	0.89866	1	0	1	0	0.6451	0.201316
ss1712302568	selected gene	scaffold04482	62061	2	1034	Insulin-like growth factor 2 mRNA binding protein 1 [Source:ZFIN;Acc:ZDB-GENE-060929-1258]	IGF2BP1	ENSGMOG00000019381							-1.02195	0.83358	-1.01495	0.79472	-1.01815	0.896535	0.629049	0.158408	0.34308	0.212224	0.640543	0.201316
ss1712302569	selected gene	scaffold04482	63857	2	512	Insulin-like growth factor 2 mRNA binding protein 1 [Source:ZFIN;Acc:ZDB-GENE-060929-1258]	IGF2BP1	ENSGMOG00000019381							-1.02915	0.843215	-1.01165	0.783685	-1.0111	0.893045	0.779165	0.158408	0.7693	0.205647	0.329753	0.205951
ss1712296308	selected gene	scaffold04482	76179	2	>5000	Insulin-like growth factor 2 mRNA binding protein 1 [Source:ZFIN;Acc:ZDB-GENE-060929-1258]	IGF2BP1	ENSGMOG00000019381							-1.01925	0.82789	-1.00525	0.753925	-1.03195	0.900765	0.124523	0.19739	0.364934	0.210839	0.326914	0.205951
ss1712302573	selected gene	scaffold04482	125737	2	>5000	junction plakoglobin b [Source:ZFIN;Acc:ZDB-GENE-110407-10]	JUPB	ENSGMOG00000019390							-1.0171	0.821235	-1.0365	0.834165	-0.96046	0.80605	0.705844	0.158408	0.643446	0.205647	0.952212	0.201316
ss1712302574	selected gene	scaffold04482	126558	2	>5000	junction plakoglobin b [Source:ZFIN;Acc:ZDB-GENE-110407-10]	JUPB	ENSGMOG00000019390							-1.0225	0.834295	-1.0449	0.843845	-1.01165	0.893305	0.5	0.158408	0	0.280626	0	0.26527
ss1712302575	selected gene	scaffold04482	130310	2											-1.0198	0.828185	-0.98391	0.571975	-0.9527	0.79127	0.901713	0.158408	0.367052	0.210716	0.89346	0.201316
ss1712296309	random distributed in the genome	scaffold04482	152880	2	>5000	junction plakoglobin b [Source:ZFIN;Acc:ZDB-GENE-110407-10]	JUPB	ENSGMOG00000019390							-1.0214	0.83146	-1.0461	0.84429	-1.0198	0.89693	0.764369	0.158408	0.8739	0.204295	0.291942	0.210071
ss1712296310	random distributed in the genome	scaffold04482	226920	2	>5000			ENSGMOG00000019392							-1.0264	0.840365	-1.0364	0.83768	-1.02525	0.898995	0.699995	0.158408	0.889111	0.192139	0.609209	0.201316
rs119054513	Moen et al. 2008	scaffold00135	57577	2	0	keratin 23 (histone deacetylase inducible) [Source:HGNC Symbol;Acc:HGNC:6438]	KRT23	ENSGMOG00000011430							-1.0364	0.853095	-0.992645	0.669805	-0.98903	0.86762	0.5	0.158408	0	0.280626	0.5	0.201316
ss1712295847	random distributed in the genome	scaffold00135	83930	2	128	zinc finger protein 112-like		ENSGMOG00000011443							-1.0176	0.822805	-1.0042	0.752405	-1.00155	0.88539	0.26706	0.172179	0.595457	0.205647	0.287728	0.210476
ss1712295848	random distributed in the genome	scaffold00135	163920	2	4016			ENSGMOG00000011458						**	-1.02355	0.836915	-1.01385	0.79083	-1.02475	0.898635	0.102054	0.202021	0.161755	0.247855	1	0
ss1712295849	random distributed in the genome	scaffold00135	241636	2	4610			ENSGMOG00000016156							-1.0111	0.80173	-0.993685	0.67324	-1.0111	0.893035	0.59652	0.158408	0.396601	0.207034	0.561828	0.201316
ss1712295850	random distributed in the genome	scaffold00135	398654	2	0	f-box lrr-repeat protein 19-like		ENSGMOG00000011590							-1.00525	0.77788	-1.04435	0.843905	-0.953675	0.793065	0.492855	0.158408	0.95548	0.106313	0.928346	0.201316
rs119056388	Hubert et al. 2010	scaffold00135	433534	2	3307			ENSGMOG00000011607							-1.02145	0.83098	-1.02035	0.81136	-1.0138	0.894675	0.75835	0.158408	0.706048	0.205647	0.428497	0.201316
ss1712300913	random distributed in the genome	scaffold11412	2037	2	2037			ENSGMOG00000006745							-1.0269	0.8411	-1.01705	0.800485	-0.94175	0.774485	0.344247	0.164407	0.977986	0.0602934	0.974738	0.150953
ss1712300914	random distributed in the genome	scaffold11412	79423	2	72	26s proteasome non-atpase regulatory subunit 3		ENSGMOG00000011741							-1.01655	0.818975	-1.0409	0.84075	-1.00845	0.89134	0.732533	0.158408	0.934281	0.141462	0.323433	0.205951
ss1712304398	Non-synonymous	scaffold11412	86227	2	0	Novel gene		ENSGMOG00000011738							-1.04675	0.85811	-1.01275	0.785755	-1.0111	0.89308	0.686018	0.158408	0.574283	0.205647	0.589749	0.201316
ss1712304399	Non-synonymous	scaffold11412	86350	2	0	Novel gene		ENSGMOG00000011738							-1.01815	0.824085	-1.0074	0.766265	-1.0133	0.893435	0.457838	0.158408	0.508931	0.205647	0.270526	0.211643
ss1712304400	Non-synonymous	scaffold11412	179266	2	0	peroxisomal membrane protein pmp34 isoform 1		ENSGMOG00000008871							-1.0015	0.755415	-1.00527	0.752235	-1.0106	0.89213	0.296459	0.168812	0	0.280626	0.279905	0.21087
ss1712300915	random distributed in the genome	scaffold11412	246331	2	2578			ENSGMOG00000008929							-1.01275	0.806135	-0.98697	0.607095	-1.02355	0.89839	0.651031	0.158408	0.305922	0.217449	0.407556	0.201316
ss1712299981	random distributed in the genome	scaffold01267	797100	2	593	centrosomal protein of 112 kda-like isoform		ENSGMOG00000011134							-1.01925	0.82639	-1.0432	0.84278	-1.0095	0.89148	0.972046	0.0754791	0.730069	0.205647	0.441873	0.201316
ss1712299980	random distributed in the genome	scaffold01267	693251	2	>5000			ENSGMOG00000011184							-1.01005	0.797175	-1.02475	0.82086	-1.0187	0.89688	0.5	0.158408	0.462262	0.205647	0.252718	0.214087
ss1712304114	Non-synonymous	scaffold01267	269161	2	0	NADPH oxidase organizer 1 [Source:HGNC Symbol;Acc:19404]		ENSGMOG00000011579							-1.0241	0.8365	-1.0187	0.80288	-1.0176	0.896015	0.559603	0.158408	0.562109	0.205647	0.399948	0.201316
ss1712299968	random distributed in the genome	scaffold01267	203255	2	0	Retinoic acid induced 1 [Source:HGNC Symbol;Acc:HGNC:9834]	RAI1	ENSGMOG00000011642							-1.00895	0.794055	-1.0176	0.80453	-1.0111	0.892655	0.49902	0.158408	0.67522	0.205647	0.405863	0.201316
ss1712299966	random distributed in the genome	scaffold01267	103218	2	>5000			ENSGMOG00000015551							-1.00895	0.79319	-1.01115	0.780885	-1.0149	0.89463	0.496005	0.158408	0.642817	0.205647	0.803752	0.201316
ss1712300430	random distributed in the genome	scaffold10896	2416	2	>5000	zinc finger bed domain-containing protein 1-like		ENSGMOG00000013867							-1.0387	0.85458	-1.0314	0.82851	-1.01655	0.89558	0.783198	0.158408	0.526811	0.205647	0.44261	0.201316
ss1712301289	random distributed in the genome	scaffold11843	2591	2											-1.022	0.83335	-1.0253	0.820545	-1.0154	0.89498	0.42561	0.158408	0.56674	0.205647	0.315006	0.207347
ss1712298253	random distributed in the genome	scaffold00752	789	2	>5000			ENSGMOG00000003754							-1.0314	0.84718	-1.0242	0.819475	-1.0031	0.886585	0.597874	0.158408	0.734025	0.205647	0.458593	0.201316
ss1712300437	random distributed in the genome	scaffold10898	401099	2	1021			ENSGMOG00000002505							-1.00262	0.758945	-1.02915	0.827775	-1.0236	0.89842	0.540986	0.158408	0.808978	0.205647	0.828723	0.201316
ss1712300436	random distributed in the genome	scaffold10898	323760	2	1592			ENSGMOG00000004389							-1.00209	0.75345	-1.00049	0.72678	-0.978845	0.845795	0.906435	0.158408	0.598804	0.205647	0.918569	0.201316
ss1712300435	random distributed in the genome	scaffold10898	244645	2	170	thymic cpv3-like		ENSGMOG00000004572							-1.02635	0.840835	-1.01165	0.7837	-0.998395	0.88152	0.456696	0.158408	0.438621	0.205647	0.329753	0.205951
ss1712300434	random distributed in the genome	scaffold10898	166550	2	>5000			ENSGMOG00000004619							-1.0364	0.8525	-1.0111	0.782595	-1.0127	0.89337	0.819624	0.158408	0.712608	0.205647	0.507001	0.201316
ss1712300433	random distributed in the genome	scaffold10898	87327	2	169	adp-ribosylation factor-binding protein gga3-like		ENSGMOG00000004669							-1.0063	0.77959	-1.03695	0.838105	-1.01815	0.896765	0.548086	0.158408	0.723712	0.205647	0.706259	0.201316
ss1712300767	random distributed in the genome	scaffold01718	453460	2	132	trinucleotide repeat-containing gene 6c isoform		ENSGMOG00000008874							-1.00415	0.76985	-0.99733	0.7057	-1.0095	0.89143	0.664267	0.158408	0.564031	0.205647	0.485315	0.201316
ss1712304357	Non-synonymous	scaffold01718	375449	2	0	interleukin-12 receptor subunit beta-2 isoform 1		ENSGMOG00000009005							-1.00415	0.772355	-1.0171	0.8016	-1.00365	0.8867	0.576414	0.158408	0.798239	0.205647	0.695612	0.201316
ss1712304356	Non-synonymous	scaffold01718	371853	2	0	interleukin-12 receptor subunit beta-2 isoform 1		ENSGMOG00000009005							-1.0063	0.78345	-1.02635	0.823225	-1.0242	0.89869	0.462744	0.158408	0.607884	0.205647	0.766688	0.201316
ss1712300762	random distributed in the genome	scaffold01718	362918	2	142	transportin-2-like isoform		ENSGMOG00000009021							-1.01325	0.80992	-0.99733	0.705945	-1.00157	0.884355	0.230222	0.176256	0.209504	0.235682	0.412235	0.201316
ss1712300759	random distributed in the genome	scaffold01718	276668	2	4265	solute carrier family 9, subfamily A (NHE3, cation proton antiporter 3), member 3 regulator 2 [Source:HGNC Symbol;Acc:11076]	SLC9A3R2	ENSGMOG00000004891							-1.0364	0.853115	-1.00735	0.766675	-1.01275	0.893795	0.779166	0.158408	0.441597	0.205647	0.701102	0.201316
ss1712302912	selected gene	scaffold01718	253252	2	2213	somatostatin receptor 5 [Source:HGNC Symbol;Acc:11334]	SSTR5	ENSGMOG00000004909							-1.022	0.833	-1.02085	0.811855	-1.033	0.90107	0.955477	0.1065	0.708686	0.205647	0.69471	0.201316
ss1712302910	selected gene	scaffold01718	252109	2	3356	somatostatin receptor 5 [Source:HGNC Symbol;Acc:11334]	SSTR5	ENSGMOG00000004909							-1.04435	0.858455	-1.0252	0.82192	-1.0297	0.900025	0.955477	0.1065	0.747806	0.205647	0.714191	0.201316
ss1712302911	selected gene	scaffold01718	251022	2	4443	somatostatin receptor 5 [Source:HGNC Symbol;Acc:11334]	SSTR5	ENSGMOG00000004909							-1.0348	0.84969	-1.00365	0.747955	-1.0286	0.900055	0.688581	0.158408	0.520664	0.205647	0.683576	0.201316
ss1712304354	Non-synonymous	scaffold01718	237018	2	0	ArfGAP with dual PH domains 2 [Source:HGNC Symbol;Acc:16487]	ADAP2	ENSGMOG00000014641							-1.0203	0.828625	-1.0154	0.7978	-1.0079	0.89057	0.473511	0.158408	0.641782	0.205647	0.369208	0.20215
ss1712300758	random distributed in the genome	scaffold01718	94942	2	0	prohibitin		ENSGMOG00000014224							-1.0127	0.806865	-1.0144	0.789975	-1.01325	0.894265	0.600413	0.158408	0.302422	0.21766	0.5	0.201316
ss1712300757	random distributed in the genome	scaffold01718	1521	2	>5000			ENSGMOG00000014204							-1.0133	0.80886	-1.0501	0.84695	-1.00104	0.883875	0.644191	0.158408	0.768637	0.205647	0.437383	0.201316
ss1712302492	random distributed in the genome	scaffold03429	632736	2	442	integrin beta-3		ENSGMOG00000000186							-1.02915	0.8447	-1.01485	0.795175	-1.0154	0.895385	0.576933	0.158408	0.811643	0.205647	0.282366	0.21087
ss1712304796	Non-synonymous	scaffold03429	576038	2	0	StAR-related lipid transfer (START) domain containing 3 [Source:HGNC Symbol;Acc:17579]		ENSGMOG00000000172							-1.0214	0.83025	-1.0241	0.819215	-0.998945	0.87979	0.559111	0.158408	0.557738	0.205647	0.791477	0.201316
ss1712302491	random distributed in the genome	scaffold03429	542779	2	>5000			ENSGMOG00000000168							-1.02525	0.83924	-1.01705	0.802	-1.01435	0.894815	0.651031	0.158408	0.432257	0.205647	0.492139	0.201316
ss1712302490	random distributed in the genome	scaffold03429	451185	2	1265			ENSGMOG00000000121							-1.01865	0.82482	-1.0079	0.76998	-1.0171	0.89575	0.538986	0.158408	0.461374	0.205647	0.239637	0.216262
ss1712302489	random distributed in the genome	scaffold03429	361815	2	0	atp-citrate synthase isoform		ENSGMOG00000000077							-1.02355	0.836255	-1.0165	0.800785	-1.016	0.89531	0.534669	0.158408	0.64135	0.205647	0.746264	0.201316
rs119056400	Hubert et al. 2010	scaffold03429	339354	2											-1.01005	0.79784	-1.0095	0.777315	-1.0165	0.895575	0	0.218151	0.0015935	0.280626	0.252718	0.214087
ss1712304794	Non-synonymous	scaffold03429	317502	2	0	interferon phi 1 [Source:ZFIN;Acc:ZDB-GENE-030721-3]	IFNPHI1	ENSGMOG00000010937							-1.0358	0.85234	-1.00101	0.73314	-1.0095	0.890895	0.892604	0.158408	0.389715	0.20728	0.869657	0.201316
ss1712304795	Non-synonymous	scaffold03429	317245	2	0	interferon phi 1 [Source:ZFIN;Acc:ZDB-GENE-030721-3]	IFNPHI1	ENSGMOG00000010937							-1.0319	0.8476	-1.00105	0.725555	-1.01545	0.894325	0.892604	0.158408	0.389715	0.20728	0.869657	0.201316
ss1712302487	random distributed in the genome	scaffold03429	92214	2	667	exportin-6 isoform		ENSGMOG00000014367							-1.02745	0.84253	-0.9942	0.68013	-1.0252	0.89916	0.138141	0.194566	0.595532	0.205647	0.159666	0.232715
ss1712302486	random distributed in the genome	scaffold03429	2524	2	388	lysoplasmalogenase-like protein tmem86a-like		ENSGMOG00000014559							-0.99898	0.72468	-1.03425	0.83269	-1.00575	0.888675	0.437504	0.158408	0.649366	0.205647	0.863772	0.201316
ss1712299267	random distributed in the genome	scaffold09276	96352	2	>5000			ENSGMOG00000014594							-0.997855	0.730595	-1.02365	0.81681	-1.00911	0.888885	0.616201	0.158408	0.389227	0.20728	0.600175	0.201316
ss1712299268	random distributed in the genome	scaffold09276	187136	2	>5000			ENSGMOG00000018103							-1.03025	0.845645	-1.0495	0.846535	-1.0275	0.89964	0.57817	0.158408	0.897228	0.185511	0.454141	0.201316
ss1712298139	random distributed in the genome	scaffold07397	30086	2	>5000			ENSGMOG00000013859							-1.02145	0.83187	-0.990595	0.641805	-0.995765	0.878075	0.5	0.158408	0.113192	0.258415	0.480297	0.201316
ss1712299269	random distributed in the genome	scaffold09276	282760	2	0	myosin XVA [Source:HGNC Symbol;Acc:7594]		ENSGMOG00000010621							-0.99943	0.74243	-1.00845	0.771835	-1.0258	0.8993	0.319884	0.167221	0.64337	0.205647	0.752212	0.201316
ss1712303947	Non-synonymous	scaffold09276	286524	2	0	myosin XVA [Source:HGNC Symbol;Acc:7594]		ENSGMOG00000010621							-0.99838	0.73252	-0.99838	0.713635	-1.00525	0.888195	0.323943	0.166821	0.437329	0.205647	0.295208	0.210071
ss1712299270	random distributed in the genome	scaffold09276	369761	2	264	protein flightless-1 homolog isoform		ENSGMOG00000008182							-1.0187	0.824955	-1.02255	0.813625	-1.0275	0.899735	0.555975	0.158408	0.318327	0.216379	0.670955	0.201316
ss1712299271	random distributed in the genome	scaffold09276	458304	2	>5000			ENSGMOG00000008179							-1.0225	0.833955	-1.00735	0.766755	-1.0149	0.894755	0.451282	0.158408	0.524909	0.205647	0.261481	0.213126
ss1712297866	random distributed in the genome	scaffold06998	21237	2	1913			ENSGMOG00000017784							-1.00575	0.77988	-1.01485	0.795905	-1.01655	0.895535	0.507482	0.158408	0.472444	0.205647	0.561828	0.201316
ss1712297867	random distributed in the genome	scaffold06998	43791	2	0	coiled-coil domain containing 97 [Source:HGNC Symbol;Acc:28289]	CCDC97	ENSGMOG00000015954							-1.0095	0.79672	-0.996315	0.68606	-1.01275	0.893605	0.541014	0.158408	0.40389	0.206864	0.415762	0.201316
ss1712303651	Non-synonymous	scaffold06998	44694	2	0	coiled-coil domain containing 97 [Source:HGNC Symbol;Acc:28289]	CCDC97	ENSGMOG00000015954							-1.00155	0.756395	-1.0176	0.80318	-1.0111	0.892755	0.541014	0.158408	0.408883	0.206192	0.431577	0.201316
ss1712295997	random distributed in the genome	scaffold03773	15170	2	0	autoimmune regulator		ENSGMOG00000015323							-1.016	0.814145	-1.01165	0.784265	-1.02525	0.898985	0.572985	0.158408	0.572314	0.205647	0.500214	0.201316
ss1712295998	random distributed in the genome	scaffold03773	117935	2	>5000	BAI1-associated protein 2-like 2 [Source:HGNC Symbol;Acc:26203]	BAIAP2L2	ENSGMOG00000011195							-1.0353	0.851895	-1.0165	0.801925	-1.03135	0.900375	0.25843	0.172868	0.127554	0.255594	0.5	0.201316
ss1712295999	random distributed in the genome	scaffold03773	217638	2	>5000			ENSGMOG00000017559							-1.01435	0.81388	-1.00415	0.75111	-1.0214	0.897715	0.482656	0.158408	0.30953	0.217449	0.245046	0.215374
ss1712303275	Non-synonymous	scaffold03773	314615	2	0	interferon, alpha 2 [Source:HGNC Symbol;Acc:5423]	INFA2	ENSGMOG00000011890							-1.0325	0.84786	-0.999415	0.72061	-1.01165	0.893355	0.500898	0.158408	0.4705	0.205647	0.256336	0.213899
ss1712296000	random distributed in the genome	scaffold03773	315390	2	0	interferon, alpha 2 [Source:HGNC Symbol;Acc:5423]	INFA2	ENSGMOG00000011890							-1.02805	0.84399	-1.00205	0.740525	-1.0095	0.891525	0.500898	0.158408	0.140994	0.252463	0	0.26527
ss1712303276	Non-synonymous	scaffold03773	315473	2	0	interferon, alpha 2 [Source:HGNC Symbol;Acc:5423]	INFA2	ENSGMOG00000011890							-1.0138	0.81276	-0.99528	0.68678	-1.01435	0.894405	0.500898	0.158408	0.4705	0.205647	0.256336	0.213899
ss1712303277	Non-synonymous	scaffold03773	486153	2	0	DEXH (Asp-Glu-X-His) box polypeptide 58 [Source:HGNC Symbol;Acc:29517]	DHX58	ENSGMOG00000015145							-1.0036	0.766505	-1.03245	0.8326	-1.0258	0.899365	0.553013	0.158408	0.551983	0.205647	0.449175	0.201316
ss1712296002	random distributed in the genome	scaffold03773	619894	2	>5000	signal transducer and activator of transcription 5.1 [Source:ZFIN;Acc:ZDB-GENE-030820-2]	STAT5.1	ENSGMOG00000015001							-1.00255	0.761395	-1.023	0.81662	-0.966845	0.81817	0.203904	0.181513	0.935785	0.139667	0.924276	0.201316
ss1712296004	random distributed in the genome	scaffold03773	818680	2	>5000			ENSGMOG00000014784							-1.0275	0.842	-1.01815	0.802725	-1.01275	0.894085	0.415937	0.158746	0.392236	0.207034	0.465367	0.201316
rs119056406	Hubert et al. 2010	scaffold03773	837674	2											-1.0171	0.821525	-1.01325	0.79023	-1.02465	0.898935	0.721734	0.158408	0.387396	0.207318	0.796503	0.201316
ss1712296005	random distributed in the genome	scaffold03773	917572	2	>5000			ENSGMOG00000014776							-1.0111	0.80275	-0.99786	0.71258	-1.02855	0.89983	0.425766	0.158408	0.282882	0.220871	0.5	0.201316
ss1712302280	random distributed in the genome	scaffold03031	2275	2	>5000			ENSGMOG00000015698							-0.99524	0.70883	-1.01	0.77849	-1.01655	0.89511	0.594991	0.158408	0.687037	0.205647	0.670364	0.201316
ss1712304719	Non-synonymous	scaffold03031	170237	2	0	MAX-like protein X [Source:HGNC Symbol;Acc:11645]		ENSGMOG00000005397							-1.0252	0.83906	-1.0466	0.84497	-1.0187	0.89679	0.451097	0.158408	0.886572	0.193523	0.768152	0.201316
ss1712302282	random distributed in the genome	scaffold03031	194550	2	347	src kinase signaling inhibitor 1-like		ENSGMOG00000005295							-1.01825	0.81698	-0.998395	0.71261	-1.0058	0.888135	0.5	0.158408	0.0025085	0.280626	0.0008215	0.26527
ss1712302284	random distributed in the genome	scaffold03031	394997	2	>5000			ENSGMOG00000005139							-1.0308	0.846895	-1.00685	0.766025	-1.0138	0.894165	0.775865	0.158408	0.161755	0.247855	0.596861	0.201316
ss1712302285	random distributed in the genome	scaffold03031	501235	2	539			ENSGMOG00000005062							-1.0079	0.788145	-1.01165	0.784625	-1.00151	0.885015	0.529768	0.158408	0.374501	0.209077	0.417776	0.201316
ss1712302286	random distributed in the genome	scaffold03031	600423	2	3092			ENSGMOG00000005027							-1.03135	0.846645	-1.01815	0.805085	-1.0198	0.89715	0.66591	0.158408	0.573504	0.205647	0.431427	0.201316
ss1712302287	random distributed in the genome	scaffold03031	698186	2	>5000			ENSGMOG00000004908							-1.0165	0.82033	-1.0478	0.84573	-0.99942	0.882235	0.424105	0.158408	0.941105	0.13032	0.901272	0.201316
ss1712304720	Non-synonymous	scaffold03031	754192	2	0	zinc finger, AN1-type domain 2A [Source:HGNC Symbol;Acc:28073]	ZFAND2A	ENSGMOG00000004883							-1.0392	0.85531	-1.03025	0.829525	-1.01815	0.896405	0.951809	0.111592	0.5	0.205647	0.271616	0.211643
ss1712303203	random distributed in the genome	scaffold03031	819615	2	10	Zinc finger CCCH-type containing 7A [Source:ZFIN;Acc:ZDB-GENE-040426-2776]	ZC3H7A	ENSGMOG00000004744							-1.0342	0.849545	-1.02805	0.82652	-0.999965	0.883335	0.669511	0.158408	0.799893	0.205647	0.527209	0.201316
ss1712303204	random distributed in the genome	scaffold03031	822401	2	109			ENSGMOG00000004706							-1.037	0.85298	-0.999415	0.722835	-1.00735	0.89028	0.786998	0.158408	0.356774	0.212032	0.868308	0.201316
ss1712303206	random distributed in the genome	scaffold03031	829167	2	0	unc93-like protein mfsd11-like		ENSGMOG00000004680							-1.03245	0.849385	-0.995245	0.68887	-1.0138	0.894535	0.908737	0.158408	0.386483	0.20741	0.865657	0.201316
ss1712303207	random distributed in the genome	scaffold03031	831346	2	0	unc93-like protein mfsd11-like		ENSGMOG00000004680							-1.0404	0.85577	-1.016	0.79842	-0.99425	0.87492	0.960143	0.0996516	0.301222	0.217946	0.94859	0.201316
ss1712303208	random distributed in the genome	scaffold03031	833491	2	63	unc93-like protein mfsd11-like		ENSGMOG00000004680							-1.0176	0.822305	-1.0432	0.84236	-0.990125	0.866725	0.372214	0.16207	0.917559	0.164769	0.902433	0.201316
ss1712303205	random distributed in the genome	scaffold03031	839992	2	100	Lysine (K)-specific demethylase 8 [Source:ZFIN;Acc:ZDB-GENE-040718-411]	KDM8	ENSGMOG00000004649							-1.01705	0.82257	-1.0074	0.76332	-1.01435	0.894975	0.618114	0.158408	0.637333	0.205647	0.431427	0.201316
ss1712303209	random distributed in the genome	scaffold03031	842149	2	2257	Lysine (K)-specific demethylase 8 [Source:ZFIN;Acc:ZDB-GENE-040718-411]	KDM8	ENSGMOG00000004649							-1.02745	0.84211	-1.01545	0.797105	-1.01975	0.89708	0.691867	0.158408	0.392275	0.207034	0.531397	0.201316
ss1712303210	random distributed in the genome	scaffold03031	848680	2	>5000	Lysine (K)-specific demethylase 8 [Source:ZFIN;Acc:ZDB-GENE-040718-411]	KDM8	ENSGMOG00000004649							-1.01055	0.800445	-1.0501	0.84684	-1.01165	0.892545	0.395554	0.160743	0.725593	0.205647	0.79894	0.201316
ss1712303211	random distributed in the genome	scaffold03031	856337	2	>5000	Lysine (K)-specific demethylase 8 [Source:ZFIN;Acc:ZDB-GENE-040718-411]	KDM8	ENSGMOG00000004649							-1.0252	0.838795	-1.0042	0.752965	-0.99838	0.88159	0.642161	0.158408	0.526133	0.205647	0.521145	0.201316
ss1712303212	random distributed in the genome	scaffold03031	859960	2	>5000	Lysine (K)-specific demethylase 8 [Source:ZFIN;Acc:ZDB-GENE-040718-411]	KDM8	ENSGMOG00000004649							-1.0084	0.79184	-1.03695	0.837605	-1.0138	0.894495	0.421411	0.158408	0.555878	0.205647	0.212774	0.220801
ss1712303213	random distributed in the genome	scaffold03031	862791	2	>5000	Lysine (K)-specific demethylase 8 [Source:ZFIN;Acc:ZDB-GENE-040718-411]	KDM8	ENSGMOG00000004649							-1.0138	0.81175	-1.00314	0.7403	-1.01005	0.89209	0.643989	0.158408	0.402906	0.206973	0.454141	0.201316
ss1712303214	random distributed in the genome	scaffold03031	870075	2	>5000	Lysine (K)-specific demethylase 8 [Source:ZFIN;Acc:ZDB-GENE-040718-411]	KDM8	ENSGMOG00000004649							-0.995795	0.71134	-1.03025	0.828965	-1.0095	0.891135	0.305898	0.16844	0.718039	0.205647	0.800574	0.201316
ss1712303216	random distributed in the genome	scaffold03031	879568	2	>5000	Novel gene		ENSGMOG00000004638							-1.0275	0.8428	-0.999965	0.72589	-1.0381	0.901865	0.772	0.158408	0.468568	0.205647	0.796503	0.201316
ss1712303215	random distributed in the genome	scaffold03031	882123	2	>5000	Novel gene		ENSGMOG00000004638							-1.0165	0.82029	-1.01165	0.784705	-1.0095	0.891715	0.485723	0.158408	0.0023155	0.280626	0.0008215	0.26527
ss1712303217	random distributed in the genome	scaffold03031	887029	2	>5000	Novel gene		ENSGMOG00000004638							-1.02035	0.828615	-1.0068	0.763795	-1.01165	0.892925	0.510921	0.158408	0.304078	0.217449	0.245046	0.215374
ss1712302288	random distributed in the genome	scaffold03031	897708	2	>5000	Novel gene		ENSGMOG00000004638							-1.0269	0.842115	-1.028	0.82566	-1.02695	0.89938	0.645879	0.158408	0.665952	0.205647	0.375437	0.20215
ss1712302289	random distributed in the genome	scaffold03031	995702	2	>5000			ENSGMOG00000004628							-1.01435	0.812635	-0.98345	0.555575	-1.00365	0.8868	0.450309	0.158408	0.449927	0.205647	0.300775	0.20998
ss1712302290	random distributed in the genome	scaffold03031	1094104	2	13	bai1-associated protein 3		ENSGMOG00000004506							-1.0063	0.78069	-1.0314	0.8294	-1.00905	0.89014	0.436793	0.158408	0.689376	0.205647	0.717203	0.201316
ss1712302291	random distributed in the genome	scaffold03031	1190169	2	>5000	insulin-like growth factor binding protein, acid labile subunit [Source:HGNC Symbol;Acc:5468]	IGFALS	ENSGMOG00000019723							-1.0297	0.846235	-1.0063	0.76348	-1.02805	0.89998	0.895939	0.158408	0.505795	0.205647	0.830952	0.201316
ss1712303064	selected gene	scaffold03031	1203114	2	4296	insulin-like growth factor binding protein, acid labile subunit [Source:HGNC Symbol;Acc:5468]	IGFALS	ENSGMOG00000019723							-1.0203	0.830005	-1.02365	0.81443	-1.01165	0.893045	0.949462	0.114789	0.637279	0.205647	0.685612	0.201316
ss1712304721	Non-synonymous	scaffold03031	1262018	2	0	MKL/myocardin-like 2b [Source:ZFIN;Acc:ZDB-GENE-030619-16]	MKL2B	ENSGMOG00000004360							-1.00845	0.794555	-1.00955	0.76879	-1.01815	0.89648	0.413195	0.158746	0.527796	0.205647	0.600993	0.201316
ss1712304722	Non-synonymous	scaffold03031	1268241	2	0	small nuclear ribonucleoprotein 25kDa (U11/U12) [Source:HGNC Symbol;Acc:14161]		ENSGMOG00000004344							-1.04605	0.859445	-1.0253	0.81947	-1.00422	0.886475	0.780842	0.158408	0.506319	0.205647	0.572088	0.201316
ss1712302292	random distributed in the genome	scaffold03031	1284778	2	474	mahogunin, ring finger 1b [Source:ZFIN;Acc:ZDB-GENE-110401-3]	MGRN1B	ENSGMOG00000004288							-0.950305	0.313875	-1.02145	0.81253	-1.0225	0.898055	0.979105	0.0588255	0.962174	0.0939577	0.522904	0.201316
ss1712304723	Non-synonymous	scaffold03031	1341926	2	0	N-methylpurine-DNA glycosylase [Source:HGNC Symbol;Acc:7211]	MPG	ENSGMOG00000004225							-1.03415	0.851255	-1.00895	0.775875	-0.99843	0.87949	0.643855	0.158408	0.509032	0.205647	0.756853	0.201316
HbB1_1-2_Contig89002_3026	New Sequenom design	scaffold03031	1359216	2	0	Hemoglobin alpha 1; Hemoglobin alpha 1 chain Source: UniProtKB/TrEMBL B8XJS4	HBA1	ENSGMOG00000004057		**			*		-0.807698	0.198321	3.09648	4.1227e-05	-0.624843	0.550354	0.985549	0.0418065	0.999998	9.15143e-06	0.983723	0.116325
ss1712302293	random distributed in the genome	scaffold03031	1390101	2	0	dedicator of cytokinesis 7 [Source:ZFIN;Acc:ZDB-GENE-050302-15]	DOCK7	ENSGMOG00000003777							-1.0079	0.79053	-1.01815	0.806275	-1.02525	0.898955	0.296459	0.168812	0.5	0.205647	0.487664	0.201316
ss1712302294	random distributed in the genome	scaffold03031	1487893	2	2107			ENSGMOG00000003688							-1.0381	0.854525	-1.0079	0.768775	-1.01815	0.89625	0.787967	0.158408	0.305922	0.217449	0.861685	0.201316
rs119055705	Hubert et al. 2010	scaffold03031	1532713	2											-1.0449	0.85829	-1.03025	0.827975	-1.01325	0.89388	0.846119	0.158408	0.866932	0.205647	0.339228	0.204839
ss1712303065	selected gene	scaffold03031	1663984	2	0	thyroid hormone receptor interactor 10 [Source:HGNC Symbol;Acc:12304]	TRIP10	ENSGMOG00000014952							-1.02695	0.84135	-1.0144	0.789	-1.00101	0.88484	0.323943	0.166821	0.709369	0.205647	0.32265	0.205951
ss1712303066	selected gene	scaffold03031	1667469	2	58	thyroid hormone receptor interactor 10 [Source:HGNC Symbol;Acc:12304]	TRIP10	ENSGMOG00000014952							-1.03245	0.849095	-1.02525	0.82108	-1.0192	0.896635	0.871321	0.158408	0.446639	0.205647	0.714191	0.201316
ss1712303067	selected gene	scaffold03031	1673590	2	0	thyroid hormone receptor interactor 10 [Source:HGNC Symbol;Acc:12304]	TRIP10	ENSGMOG00000014952							-1.00525	0.77539	-0.993685	0.674675	-1.0226	0.897525	0.5	0.158408	0.471483	0.205647	0	0.26527
ss1712302296	random distributed in the genome	scaffold03031	1690538	2	>5000			ENSGMOG00000017267							-0.99421	0.70128	-1.02195	0.815325	-1.01005	0.89237	0.265999	0.172179	0.59892	0.205647	0.369117	0.20215
ss1712297025	random distributed in the genome	scaffold05825	598	2											-1.0074	0.789875	-1.0165	0.801465	-1.0225	0.89822	0.562569	0.158408	0.427548	0.205647	0.562494	0.201316
ss1712297026	random distributed in the genome	scaffold05825	27883	2											-1.0242	0.836235	-1.03585	0.83633	-1.02035	0.897405	0.795927	0.158408	0.777078	0.205647	0.628008	0.201316
ss1712296987	random distributed in the genome	scaffold05779	464	2	>5000			ENSGMOG00000009072							-1.03415	0.85081	-1.0438	0.84298	-1.00955	0.891355	0.907052	0.158408	0.933056	0.142891	0.340095	0.204839
ss1712296988	random distributed in the genome	scaffold05779	90221	2	>5000			ENSGMOG00000009072							-1.03195	0.84606	-1.01055	0.78267	-1.01545	0.89472	0.633132	0.158408	0.399342	0.206973	0.824544	0.201316
ss1712296989	random distributed in the genome	scaffold05779	179648	2	2319			ENSGMOG00000009129							-1.0319	0.848425	-1.0264	0.82316	-1.00575	0.889105	0.777258	0.158408	0.766629	0.205647	0.450299	0.201316
ss1712303485	Non-synonymous	scaffold05779	226157	2	0	Heme-binding protein soul5 [Source:ZFIN;Acc:ZDB-GENE-110718-2]	SOUL5	ENSGMOG00000009173				*	*		0.24391	0.0270475	-0.819745	0.166025	-1.0079	0.89047	0.999984	7.55894e-05	0.999375	0.002244	0.72073	0.201316
ss1712296990	random distributed in the genome	scaffold05779	263198	2	0	pre-mrna-splicing factor syf1		ENSGMOG00000009239							-1.0198	0.82793	-1.00476	0.74832	-1.01215	0.89349	0.35305	0.163233	0	0.280626	0.0019825	0.26527
ss1712303486	Non-synonymous	scaffold05779	418220	2	0	glycosyltransferase 25 domain containing 1 [Source:HGNC Symbol;Acc:26182]		ENSGMOG00000009389							-1.0149	0.81634	-1.00205	0.740455	-1.016	0.895215	0	0.218151	0.140994	0.252463	0.426945	0.201316
ss1712296992	random distributed in the genome	scaffold05779	442143	2	0	Tripartite motif containing 35-13 [Source:ZFIN;Acc:ZDB-GENE-110920-5]	TRIM35-13	ENSGMOG00000009418							-1.0176	0.823465	-0.99368	0.677675	-1.01975	0.89717	0.438167	0.158408	0.510291	0.205647	0.616433	0.201316
ss1712296993	random distributed in the genome	scaffold05779	533571	2	>5000	CD97 molecule [Source:HGNC Symbol;Acc:1711]	CD97	ENSGMOG00000009454							-1.0143	0.813475	-1.03585	0.83654	-1.02465	0.8989	0.57312	0.158408	0.924635	0.155367	0.765593	0.201316
ss1712302295	random distributed in the genome	scaffold03031	1589250	2											-1.01815	0.824855	-1.01325	0.790795	-1.0214	0.897755	0.484987	0.158408	0.340384	0.212224	0.507001	0.201316
ss1712295993	Non-synonymous	scaffold03747	613	2	0	latrophilin 1 [Source:HGNC Symbol;Acc:20973]	LPHN1	ENSGMOG00000008153							-1.0187	0.823895	-1.04035	0.840045	-1.0381	0.901935	0.455728	0.158408	0.897906	0.185511	0.742849	0.201316
ss1712295994	random distributed in the genome	scaffold03747	26916	2	>5000	latrophilin 1 [Source:HGNC Symbol;Acc:20973]	LPHN1	ENSGMOG00000008153							-1.0133	0.80714	-1.00262	0.73816	-1.0138	0.894225	0.466326	0.158408	0.41101	0.205647	0.39625	0.201342
ss1712299724	random distributed in the genome	scaffold10036	994	2	994	latrophilin 1 [Source:HGNC Symbol;Acc:20973]	LPHN1	ENSGMOG00000008153							-1.0176	0.823575	-1.0308	0.830095	-0.99785	0.880895	0.476782	0.158408	0.740247	0.205647	0.776263	0.201316
ss1712299725	random distributed in the genome	scaffold10036	88989	2	4619			ENSGMOG00000008160							-1.016	0.817545	-1.01385	0.78986	-1.01325	0.893865	0.548085	0.158408	0.426605	0.205647	0.673926	0.201316
ss1712299726	random distributed in the genome	scaffold10036	178021	2	>5000			ENSGMOG00000008175							-1.0149	0.81439	-1.0138	0.79263	-1.0127	0.89368	0.693408	0.158408	0.346719	0.212224	0.220758	0.219509
ss1712299727	random distributed in the genome	scaffold10036	269107	2	0	camp-dependent protein kinase catalytic subunit alpha-like		ENSGMOG00000008198							-0.99161	0.67762	-1.0297	0.828785	-1.02525	0.8991	0.286801	0.170555	0.756088	0.205647	0.783505	0.201316
rs119055858	Hubert et al. 2010	scaffold10036	290254	2											-1.0176	0.823645	-1.00795	0.768015	-0.99524	0.87782	0.629049	0.158408	0.423323	0.205647	0.823316	0.201316
ss1712299728	random distributed in the genome	scaffold10036	358768	2	>5000			ENSGMOG00000008208							-1.01	0.797815	-1.0127	0.788045	-1.0176	0.89626	0.519778	0.158408	0.504725	0.205647	0.184677	0.227533
ss1712304069	Non-synonymous	scaffold10036	413809	2	0	ring finger protein 39 [Source:HGNC Symbol;Acc:18064]		ENSGMOG00000008224							-1.0308	0.84696	-1.0052	0.757655	-1.02195	0.89793	0.536431	0.158408	0.417589	0.205647	0.525041	0.201316
ss1712299729	random distributed in the genome	scaffold10036	449391	2	0	interferon-induced protein 44-like		ENSGMOG00000008239							-1.0084	0.791355	-0.99944	0.725155	-1.0122	0.893245	0.659659	0.158408	0.641655	0.205647	0.662139	0.201316
ss1712299730	random distributed in the genome	scaffold10036	537419	2	>5000			ENSGMOG00000008250							-1.04665	0.859725	-1.01165	0.78501	-1.0325	0.900905	0.81565	0.158408	0.33491	0.213361	0.699431	0.201316
ss1712304062	Non-synonymous	scaffold09983	199563	2	0	elaC homolog 2 (E. coli) [Source:HGNC Symbol;Acc:14198]	ELAC2	ENSGMOG00000008574							-1.01115	0.80201	-1.0095	0.775905	-1.01985	0.896635	0.214486	0.179513	0.524191	0.205647	0.339228	0.204839
ss1712299687	random distributed in the genome	scaffold09983	248679	2	90	Shisa family member 6 [Source:HGNC Symbol;Acc:HGNC:34491]	SHISA6	ENSGMOG00000001058							-1.00735	0.7872	-1.0111	0.784125	-1.01925	0.896505	0.281708	0.17081	0.287854	0.219875	0.672737	0.201316
ss1712299686	random distributed in the genome	scaffold09983	170380	2	914	trna-splicing endonuclease subunit sen54		ENSGMOG00000013146							-1.0106	0.800115	-1.0176	0.805425	-1.01815	0.89628	0.301814	0.16844	0.305922	0.217449	0.220758	0.219509
ss1712304061	Non-synonymous	scaffold09983	97936	2	0	methyltransferase like 23 [Source:HGNC Symbol;Acc:26988]		ENSGMOG00000007648							-1.0308	0.84624	-1.0198	0.81008	-1.0122	0.89344	0.67892	0.158408	0.795713	0.205647	0.319115	0.20688
ss1712305073	random distributed in the genome	scaffold09983	90837	2	385	bifunctional arginine demethylase and lysyl-hydroxylase jmjd6		ENSGMOG00000007652						**	-1.03305	0.84976	-1.00155	0.736615	-0.969315	0.82078	0.29738	0.168812	0.32456	0.215775	1	0
ss1712303865	Non-synonymous	scaffold08692	3127	2	0	meiosis inhibitor 1 [Source:HGNC Symbol;Acc:28613]	MEI1	ENSGMOG00000001562							-1.0297	0.84525	-1.00685	0.76487	-1.01545	0.894625	0.807198	0.158408	0.453179	0.205647	0.517483	0.201316
ss1712298777	random distributed in the genome	scaffold08425	6984	2	1508	meiosis inhibitor 1 [Source:HGNC Symbol;Acc:28613]	MEI1	ENSGMOG00000001562						**	-1.02695	0.84042	-0.996295	0.696115	-1.01925	0.89717	0.279666	0.171152	0.282882	0.220871	1	0
ss1712298778	random distributed in the genome	scaffold08425	18804	2	2175	meiosis inhibitor 1 [Source:HGNC Symbol;Acc:28613]	MEI1	ENSGMOG00000001562						**	-1.01435	0.81396	-1.0117	0.778635	-0.977315	0.841855	0.5	0.158408	0.18618	0.241576	1	0
ss1712301597	random distributed in the genome	scaffold02162	596	2	1697			ENSGMOG00000000478							-1.0106	0.79852	-1.00415	0.7493	-0.992645	0.873815	0.483972	0.158408	0.451801	0.205647	0.384563	0.201342
ss1712303925	Non-synonymous	scaffold09102	1073	2	0	potassium inwardly-rectifying channel, subfamily J, member 4 [Source:HGNC Symbol;Acc:HGNC:6265]	KCNJ4	ENSGMOG00000003040							-1.01705	0.8214	-1.0026	0.74397	-1.0347	0.90142	0.51588	0.158408	0.590908	0.205647	0.998221	0.0218334
ss1712301598	random distributed in the genome	scaffold02162	50051	2	737	double c2-like domain-containing protein beta		ENSGMOG00000009681							-1.0079	0.79091	-0.99161	0.65768	-1.0203	0.89706	0.538986	0.158408	0.413186	0.205647	0.298162	0.210071
rs119056253	Hubert et al. 2010	scaffold02162	99871	2											-0.996285	0.71499	-0.99733	0.70582	-1.0209	0.89766	0.359811	0.162378	0.252089	0.225954	0.349486	0.204839
ss1712301599	random distributed in the genome	scaffold02162	148905	2	0	Ataxin 2-like [Source:ZFIN;Acc:ZDB-GENE-030131-3246]	ATXN2L	ENSGMOG00000000316							-0.99786	0.72802	-1.00154	0.7348	-1.0079	0.89033	0.440515	0.158408	0.471536	0.205647	0.428497	0.201316
ss1712296949	random distributed in the genome	scaffold05669	294609	2	51	Novel gene		ENSGMOG00000006253							-1.0042	0.771345	-1.0347	0.83493	-1.0176	0.896115	0.675037	0.158408	0.540143	0.205647	0.539422	0.201316
ss1712296948	random distributed in the genome	scaffold05669	220870	2	3425	glutamate receptor, ionotropic, N-methyl D-aspartate 2B [Source:HGNC Symbol;Acc:4586]		ENSGMOG00000005883							-1.02525	0.839665	-1.0432	0.842845	-1.02745	0.89956	0.510786	0.158408	0.870775	0.205009	0.644439	0.201316
ss1712303483	Non-synonymous	scaffold05669	194681	2	0	glutamate receptor, ionotropic, N-methyl D-aspartate 2B [Source:HGNC Symbol;Acc:4586]		ENSGMOG00000005883							-1.02085	0.830195	-1.00365	0.749665	-1.00845	0.891445	0.438167	0.158408	0.293389	0.218968	0.701102	0.201316
ss1712296946	random distributed in the genome	scaffold05669	75012	2	0	Ring finger protein 213 [Source:HGNC Symbol;Acc:HGNC:14539]	RNF213	ENSGMOG00000005695							-1.01545	0.81606	-1.0258	0.822645	-1.0286	0.900015	0.614752	0.158408	0.430993	0.205647	0.715253	0.201316
rs119056241	Hubert et al. 2010	scaffold05669	54396	2											-1.037	0.853315	-1.0291	0.82751	-1.0236	0.89839	0.893506	0.158408	0.893308	0.188174	0.478981	0.201316
ss1712297445	random distributed in the genome	scaffold06315	401274	2	>5000			ENSGMOG00000009261							-1.02145	0.82871	-1.00895	0.773135	-1.01815	0.896335	0.691753	0.158408	0.525735	0.205647	0.501028	0.201316
ss1712297443	random distributed in the genome	scaffold06315	321670	2	>5000			ENSGMOG00000009261							-1.03525	0.8521	-1.00635	0.758955	-1.01165	0.89303	0.429005	0.158408	0.4321	0.205647	0.731712	0.201316
ss1712297441	random distributed in the genome	scaffold06315	162325	2	524	ubiquitin carboxyl-terminal hydrolase 22-a-like		ENSGMOG00000009271							-1.00955	0.794445	-1.0154	0.79813	-1.0236	0.89837	0.536431	0.158408	0.656016	0.205647	0.749726	0.201316
ss1712302663	selected gene	scaffold06315	102518	2	4366	SRY (sex determining region Y)-box 8 [Source:HGNC Symbol;Acc:11203]	SOX8	ENSGMOG00000009227							-1.01005	0.795265	-1.00895	0.77361	-1.0154	0.895045	0.398985	0.160434	0.555226	0.205647	0.469422	0.201316
ss1712302662	selected gene	scaffold06315	95223	2	880	SRY (sex determining region Y)-box 8 [Source:HGNC Symbol;Acc:11203]	SOX8	ENSGMOG00000009227							-1.0187	0.826045	-1.0375	0.838775	-1.0084	0.891005	0.462152	0.158408	0.678669	0.205647	0.245046	0.215374
ss1712297439	random distributed in the genome	scaffold06315	5341	2	2045			ENSGMOG00000010939							-1.01655	0.818655	-1.0122	0.78639	-1.02355	0.898505	0.384884	0.161038	0.655164	0.205647	0.57362	0.201316
ss1712297440	random distributed in the genome	scaffold06315	83329	2	>5000	SRY (sex determining region Y)-box 8 [Source:HGNC Symbol;Acc:11203]	SOX8	ENSGMOG00000009227							-1.01595	0.81912	-1.0176	0.803915	-1.0127	0.893885	0.71523	0.158408	0.652726	0.205647	0.925888	0.201316
ss1712300272	random distributed in the genome	scaffold01460	147932	2	>5000			ENSGMOG00000016653							-1.01435	0.812815	-1.01815	0.80496	-1.0111	0.89313	0.698659	0.158408	0.664622	0.205647	0.724368	0.201316
rs119055750	Hubert et al. 2010	scaffold01460	112763	2	135	charged multivesicular body protein 6		ENSGMOG00000016641							-1.01055	0.801365	-1.0291	0.828005	-1.02365	0.898365	0.596603	0.158408	0.670009	0.205647	0.64895	0.201316
ss1712300271	random distributed in the genome	scaffold01460	100386	2	592	protein tweety homolog 2-like		ENSGMOG00000016618							-1.03025	0.845815	-1.0042	0.752295	-1.0214	0.89776	0.54457	0.158408	0.349645	0.212224	0.461383	0.201316
ss1712300270	random distributed in the genome	scaffold01460	50526	2	>5000	protein tweety homolog 2-like		ENSGMOG00000016618							-1.0047	0.77399	-1.01545	0.796325	-1.02635	0.899495	0.200427	0.182026	0.675566	0.205647	0.642521	0.201316
ss1712300968	random distributed in the genome	scaffold01839	252	2	359	sidekick cell adhesion molecule 2 [Source:HGNC Symbol;Acc:19308]	SDK2	ENSGMOG00000011654							-0.995765	0.712505	-1.03025	0.82924	-0.909235	0.73826	0.537339	0.158408	0.954568	0.108264	0.974738	0.150953
ss1712300969	random distributed in the genome	scaffold01839	159060	2	850	rho gtpase-activating protein 44-like isoform		ENSGMOG00000011627							-1.02475	0.837335	-1.0068	0.764595	-1.01325	0.89384	0.514612	0.158408	0.373705	0.209078	0.526087	0.201316
ss1712304418	Non-synonymous	scaffold01839	187966	2	0	acyl-CoA synthetase family member 2 [Source:HGNC Symbol;Acc:26101]	ACSF2	ENSGMOG00000011605							-1.0336	0.84998	-1.0117	0.780575	-1.02805	0.899745	0.763111	0.158408	0.354498	0.212032	0.560939	0.201316
ss1712304419	Non-synonymous	scaffold01839	188939	2	0	acyl-CoA synthetase family member 2 [Source:HGNC Symbol;Acc:26101]	ACSF2	ENSGMOG00000011605							-1.0501	0.86117	-1.0149	0.79544	-1.0058	0.8886	0.866715	0.158408	0.224884	0.232579	0.867658	0.201316
rs119055454	Hubert et al. 2010	scaffold01839	202722	2											-0.998915	0.737075	-1.00262	0.737075	-1.00735	0.8905	0.398985	0.160434	0.260579	0.224008	0.528212	0.201316
ss1712300970	random distributed in the genome	scaffold01839	235929	2	>5000			ENSGMOG00000011599							-1.00955	0.791555	-0.99425	0.669675	-1.01325	0.89422	0.273645	0.171152	0.357087	0.212032	0.415762	0.201316
ss1712300971	random distributed in the genome	scaffold01839	314976	2	>5000			ENSGMOG00000012967							-1.0421	0.856745	-1.00575	0.762145	-1.0068	0.88944	0.39485	0.160743	0.590908	0.205647	0.46605	0.201316
ss1712299911	random distributed in the genome	scaffold10310	456625	2	>5000	GRB2-related adaptor protein a [Source:ZFIN;Acc:ZDB-GENE-050522-347]	GRAPA	ENSGMOG00000009943	*			**	**		1.8871	0.00081813	0.491255	0.013379	-1.0187	0.896745	1	0	1	0	0.55045	0.201316
ss1712299910	random distributed in the genome	scaffold10310	277466	2	>5000	Novel gene		ENSGMOG00000011734	**	**		**	**		1000	0	1000	0	-0.695025	0.585885	1	0	1	0	0.989456	0.0824826
ss1712299909	random distributed in the genome	scaffold10310	187184	2	0	glutamate receptor, ionotropic, N-methyl D-aspartate 2A, a [Source:ZFIN;Acc:ZDB-GENE-070424-129]	GRIN2AA	ENSGMOG00000011584					**		-0.717155	0.166215	-0.54653	0.080558	-1.0176	0.895505	0.741677	0.158408	1	0	0.684512	0.201316
ss1712299908	random distributed in the genome	scaffold10310	90938	2	>5000	glutamate receptor, ionotropic, N-methyl D-aspartate 2A, a [Source:ZFIN;Acc:ZDB-GENE-070424-129]	GRIN2AA	ENSGMOG00000011584					**		-1.0308	0.84688	-0.844605	0.171975	-0.84978	0.693265	0.102054	0.202021	1	0	0.5	0.201316
ss1712299907	random distributed in the genome	scaffold10310	994	2	>5000	glutamate receptor, ionotropic, N-methyl D-aspartate 2A, a [Source:ZFIN;Acc:ZDB-GENE-070424-129]	GRIN2AA	ENSGMOG00000011584	**	**	*	**	**	*	1000	0	1000	0	1.9458	0.00421085	1	0	1	0	0.999996	0.00015986
ss1712298562	random distributed in the genome	scaffold08024	163214	2	4452	GLIS family zinc finger 2 [Source:HGNC Symbol;Acc:29450]	GLIS2	ENSGMOG00000014914	**	**		*	**		1000	0	1000	0	-0.89866	0.73089	0.99998	9.34338e-05	1	0	0.962398	0.188619
ss1712303797	Non-synonymous	scaffold08024	109048	2	0	adenylate cyclase 9 [Source:HGNC Symbol;Acc:240]	ADCY9	ENSGMOG00000014968	**	**		*	*		3.159	3.7352e-05	1000	0	-0.763875	0.6322	0.999999	2.59023e-06	0.999996	2.01878e-05	0.979288	0.133187
ss1712298561	random distributed in the genome	scaffold08024	83637	2	43	adenylate cyclase 9 [Source:HGNC Symbol;Acc:240]	ADCY9	ENSGMOG00000014968	**	**		*	**	**	1000	0	1000	0	1.31775	0.0193655	0.999999	2.59023e-06	1	0	1	0
ss1712296037	random distributed in the genome	scaffold03839	1572	2	82	HEAT repeat containing 2 [Source:HGNC Symbol;Acc:26013]	HEATR2	ENSGMOG00000004347	**	**		**	**		1000	0	1000	0	-0.575295	0.51956	1	0	1	0	0.993831	0.0545684
ss1712296038	random distributed in the genome	scaffold03839	118690	2	>5000	platelet derived growth factor alpha b [Source:ZFIN;Acc:ZDB-GENE-060929-124]	PDGFAB	ENSGMOG00000013650		**		**	**		-0.29843	0.101705	2.5838	0.00015612	-0.971305	0.827505	1	0	1	0	0.980517	0.128574
ss1712299603	random distributed in the genome	scaffold09878	3707	2	202	platelet derived growth factor alpha b [Source:ZFIN;Acc:ZDB-GENE-060929-124]	PDGFAB	ENSGMOG00000013650	**	**		**	**		1000	0	1000	0	0.00052127	0.223805	1	0	1	0	0.999059	0.0193208
ss1712299853	random distributed in the genome	scaffold10244	22646	2		None		None					**		-1.03135	0.84783	0.915495	0.00598765	-0.62149	0.54781	0.973801	0.0713048	1	0	0.810118	0.201316
ss1712299852	random distributed in the genome	scaffold10244	586	2		None		None					**		0.72233	0.00763875	-0.78146	0.147575	-1.01545	0.894875	0.990084	0.029651	1	0	0.662365	0.201316
ss1712296497	random distributed in the genome	scaffold04940	460666	2	1603	IQ motif containing K [Source:HGNC Symbol;Acc:28556]	IQCK	ENSGMOG00000018312	**	**		*	**	**	1000	0	1000	0	1.4093	0.0137665	0.999999	5.01994e-06	1	0	1	0
ss1712296496	random distributed in the genome	scaffold04940	279018	2	>5000	Rho GTPase activating protein 23a [Source:ZFIN;Acc:ZDB-GENE-121019-1]	ARHGAP23A	ENSGMOG00000017822		**		*	**		0.0775255	0.076997	1000	0	0.900515	0.0372575	0.999999	2.59023e-06	1	0	0.998349	0.0218334
ss1712296495	random distributed in the genome	scaffold04940	188737	2	7	cyclin-dependent kinase 6 [Source:ZFIN;Acc:ZDB-GENE-060503-786]	CDK6	ENSGMOG00000017917	**	**	*	**	**	*	1000	0	1000	0	1.938	0.00428085	1	0	1	0	0.999996	0.00015986
ss1712303391	Non-synonymous	scaffold04940	160896	2	0	Supervillin [Source:HGNC Symbol;Acc:HGNC:11480]	SVIL	ENSGMOG00000017934	**	**		**	**		2.72095	9.8713e-05	1000	0	-1.0079	0.890515	1	0	1	0	0.894159	0.201316
ss1712305010	random distributed in the genome	scaffold04940	97815	2											-1.01435	0.813675	-1.02695	0.823315	-0.97334	0.833275	0.229721	0.176326	0.5	0.205647	0.5	0.201316
ss1712296494	random distributed in the genome	scaffold04940	8435	2	605	maguk p55 subfamily member 3-like isoform		ENSGMOG00000008887							-1.03475	0.85083	-1.0484	0.84567	-1.01765	0.89583	0.5	0.158408	0.885927	0.193827	0.734428	0.201316
ss1712298665	random distributed in the genome	scaffold08222	1779	2	1811	acid-sensing (proton-gated) ion channel 2 [Source:ZFIN;Acc:ZDB-GENE-040513-4]	ASIC2	ENSGMOG00000017812	**	**		*	**		3.6988	8.56825e-06	1000	0	-1.0187	0.896545	0.999979	9.77415e-05	1	0	0.672772	0.201316
ss1712298667	random distributed in the genome	scaffold08222	237775	2	>5000	Novel gene		ENSGMOG00000019971				**			-0.48726	0.123585	-0.62598	0.0945565	-1.01705	0.896015	1	0	0	0.280626	0.383076	0.201385
ss1712302759	selected gene	scaffold08222	333909	2	7	solute carrier family 4, anion exchanger, member 1 (erythrocyte membrane protein band 3, Diego blood group) [Source:HGNC Symbol;Acc:11027]	SLC4A1	ENSGMOG00000001567	**	**		**	**		1000	0	1000	0	-0.99006	0.869705	1	0	1	0	0.91923	0.201316
ss1712302758	selected gene	scaffold08222	335619	2	59	solute carrier family 4, anion exchanger, member 1 (erythrocyte membrane protein band 3, Diego blood group) [Source:HGNC Symbol;Acc:11027]	SLC4A1	ENSGMOG00000001567		**		*	*	**	-0.44606	0.12006	1000	0	0.172875	0.16213	0.998546	0.00563485	0.999999	2.37312e-06	1	0
ss1712302760	selected gene	scaffold08222	341124	2	4133	selenoprotein W, 2a [Source:ZFIN;Acc:ZDB-GENE-030428-1]	SEPW2A	ENSGMOG00000001612		*			*		-0.908795	0.26131	1.43925	0.00204005	-0.90438	0.73527	0.992851	0.0243596	0.999953	0.000188036	0.95795	0.197426
ss1712298668	random distributed in the genome	scaffold08222	396533	2	2669	Nerve growth factor receptor [Source:HGNC Symbol;Acc:HGNC:7809]	NGFR	ENSGMOG00000015656	**	**		**	*		2.5851	0.00013664	3.6988	1.31375e-05	-1.01435	0.89458	1	0	0.999975	0.000102892	0.77273	0.201316
ss1712300170	random distributed in the genome	scaffold10671	118997	2		None		None	*	**		**	**		1.5804	0.0015622	2.7695	9.7637e-05	-1.01975	0.897035	1	0	1	0	0.756408	0.201316
ss1712300169	random distributed in the genome	scaffold10671	41557	2		None		None	**	**		*	**	*	3.3977	1.6911e-05	1000	0	1.38255	0.0150395	0.999911	0.000388738	1	0	0.999812	0.00507889
ss1712300168	random distributed in the genome	scaffold10671	432	2		None		None				*			0.19979	0.031138	-0.869335	0.188995	-1.01325	0.894265	0.99973	0.00112159	0.996166	0.0126298	0.600978	0.201316
ss1712300661	random distributed in the genome	scaffold11146	445073	2									**		-1.02035	0.82981	-0.93054	0.228435	-0.94553	0.780125	0.5	0.158408	1	0	0	0.26527
rs119056093	Hubert et al. 2010	scaffold11146	405392	2	370	solute carrier family 35, member B1 [Source:ZFIN;Acc:ZDB-GENE-040912-148]	SLC35B1	ENSGMOG00000004458		*			*		-1.04035	0.856155	1.11605	0.0037599	-0.113405	0.277455	0.873689	0.158408	0.999933	0.000264511	0.9991	0.0189244
ss1712304320	Non-synonymous	contig545508	991	2	0	Novel gene		ENSGMOG00000008257		**			*	**	-0.94129	0.29584	2.7695	9.5277e-05	-0.064756	0.26116	0.984667	0.0442877	0.999991	3.71864e-05	1	0
ss1712300660	random distributed in the genome	scaffold11146	355678	2	0	DEAD (Asp-Glu-Ala-Asp) box polypeptide 42 [Source:HGNC Symbol;Acc:18676]	DDX42	ENSGMOG00000004595	**	**		**	**		1000	0	1000	0	-0.95078	0.788695	1	0	1	0	0.980479	0.128574
ss1712300659	Non-synonymous	scaffold11146	266001	2	0	potassium voltage-gated channel, subfamily H (eag-related), member 6 [Source:HGNC Symbol;Acc:18862]	KCNH6	ENSGMOG00000004695						**	-1.0242	0.836665	-1.02525	0.82126	-0.82433	0.67523	0.369162	0.16207	0.48743	0.205647	1	0
ss1712304325	Non-synonymous	scaffold11146	232064	2	0	SET domain containing 1A [Source:HGNC Symbol;Acc:29010]	SETD1A	ENSGMOG00000013774	**	**		**	*		3.3977	1.9127e-05	1000	0	-0.817845	0.673935	1	0	0.999998	9.15143e-06	0.976406	0.145626
ss1712300658	random distributed in the genome	scaffold11146	178430	2	1382	sesquipedalian-1-like isoform X1 [Oreochromis niloticus]	SESQ1	ENSGMOG00000013704	**	**		**	**		1000	0	1000	0	-0.789355	0.649225	1	0	1	0	0.993346	0.05785
ss1712304324	Non-synonymous	scaffold11146	145251	2	0	gypsy retrotransposon integrase 1 [Source:HGNC Symbol;Acc:25959]	GIN1	ENSGMOG00000013636					**		-0.97782	0.51748	-0.70159	0.121055	-1.01705	0.895965	0.974807	0.0687547	1	0	0.789717	0.201316
ss1712300657	random distributed in the genome	scaffold11146	90243	2	1855	Perforin 1.1 [Source:ZFIN;Acc:ZDB-GENE-111212-2]	PRF1.1	ENSGMOG00000013585				**	**		0.46185	0.016213	-0.32544	0.057311	-1.00845	0.890885	1	0	1	0	0.427237	0.201316
ss1712298457	random distributed in the genome	scaffold07770	148420	2	4924	protein kinase C and casein kinase substrate in neurons 1a [Source:ZFIN;Acc:ZDB-GENE-050522-155]	PACSIN1A	ENSGMOG00000000364	**	**	**	**	**	**	1000	0	1000	0	2.3259	0.0018754	1	0	1	0	1	0
ss1712298456	random distributed in the genome	scaffold07770	99770	2	>5000	synaptotagmin III [Source:HGNC Symbol;Acc:11511]	SYT3	ENSGMOG00000001708	**	**		**	**	*	1000	0	1000	0	-0.0549795	0.25329	1	0	1	0	0.999989	0.000366991
ss1712298455	random distributed in the genome	scaffold07770	48087	2	1779	mediator of RNA polymerase II transcription, subunit 25 homolog (yeast) [Source:ZFIN;Acc:ZDB-GENE-040426-2850]	MED25	ENSGMOG00000005401		**		*	**		0.73279	0.0069923	1000	0	-0.73312	0.611985	0.999493	0.00204878	1	0	0.993995	0.05422
ss1712298454	random distributed in the genome	scaffold07770	232	2	>5000	mediator of RNA polymerase II transcription, subunit 25 homolog (yeast) [Source:ZFIN;Acc:ZDB-GENE-040426-2850]	MED25	ENSGMOG00000005401	**	**		**	**	*	3.3977	1.945e-05	1000	0	0.688535	0.04923	1	0	1	0	0.999596	0.00993615
ss1712303776	Non-synonymous	scaffold07772	57055	2	0	myosin binding protein C, fast type a [Source:ZFIN;Acc:ZDB-GENE-060901-1]	MYBPC2A	ENSGMOG00000007139		**			**		-0.753575	0.182105	2.01925	0.000493335	-0.91146	0.742165	0.995597	0.0157244	1	0	0.952967	0.201316
ss1712298458	random distributed in the genome	scaffold07772	78883	2	>5000	myosin binding protein C, fast type a [Source:ZFIN;Acc:ZDB-GENE-060901-1]	MYBPC2A	ENSGMOG00000007139	**	**	**	*	**	*	3.3977	1.8293e-05	1000	0	2.5851	0.00086684	0.999999	7.32361e-06	1	0	0.999882	0.00350281
ss1712298459	random distributed in the genome	scaffold07772	163102	2	152	Nucleobindin 1 [Source:ZFIN;Acc:ZDB-GENE-060825-222]	NUCB1	ENSGMOG00000007275	*	**		**	**		1.03475	0.00407095	3.2215	2.7799e-05	-0.985445	0.86	1	0	1	0	0.864854	0.201316
ss1712304682	Non-synonymous	scaffold02814	566654	2	0	granulin [Source:HGNC Symbol;Acc:4601]	GRN	ENSGMOG00000000761	**	**		*	**		1000	0	1000	0	0.39233	0.10795	0.999999	5.01994e-06	1	0	0.998927	0.0203963
ss1712298460	random distributed in the genome	scaffold07772	323818	2	0	solute carrier family 25, member 39 [Source:ZFIN;Acc:ZDB-GENE-040426-1250]	SLC25A39	ENSGMOG00000009149	**	**		*	*		1000	0	3.3096	2.6322e-05	-1.01115	0.89247	0.99994	0.000267312	0.999947	0.000208223	0.438813	0.201316
rs119055764	Hubert et al. 2010	scaffold07772	326273	2	206	solute carrier family 25, member 39 [Source:ZFIN;Acc:ZDB-GENE-040426-1250]	SLC25A39	ENSGMOG00000009149	**	**		**	**	*	1000	0	1000	0	0.39403	0.10462	1	0	1	0	0.999701	0.00762272
rs119054574	Moen et al. 2008	contig719082	1966	2	0	ribosomal protein L3 [Source:HGNC Symbol;Acc:10332]	RPL3	ENSGMOG00000009136		*		*	*		-0.69534	0.1589	1.9011	0.000682845	-0.89866	0.73316	0.999839	0.000686399	0.999987	5.78464e-05	0.486814	0.201316
ss1712301855	random distributed in the genome	scaffold12501	1878	2	126	Calcium channel, voltage-dependent, gamma subunit 2b [Source:ZFIN;Acc:ZDB-GENE-090624-3]	CACNG2B	ENSGMOG00000009126	**	**	*	**	**	**	1000	0	1000	0	1.854	0.0064156	1	0	1	0	1	0
ss1712304619	Non-synonymous	scaffold12501	129411	2	0	BTB (POZ) domain containing 17b [Source:ZFIN;Acc:ZDB-GENE-091204-214]	BTBD17B	ENSGMOG00000008758		**		*	**	**	0.42438	0.019046	1000	0	-0.722005	0.608135	0.999981	8.68192e-05	1	0	1	0
ss1712301856	random distributed in the genome	scaffold12501	227720	2	1586	HID1 domain containing a [Source:ZFIN;Acc:ZDB-GENE-030131-8263]	HID1	ENSGMOG00000008802	**	**		**	**		1000	0	1000	0	-0.49361	0.481835	1	0	1	0	0.995317	0.0461323
ss1712299804	random distributed in the genome	scaffold10119	207	2	269	fascin homolog 1, actin-bundling protein (Strongylocentrotus purpuratus) [Source:HGNC Symbol;Acc:11148]	FSCN1	ENSGMOG00000000785							-1.0364	0.852735	-1.0106	0.782095	-0.605765	0.539735	0.578539	0.158408	0.18618	0.241576	0.810118	0.201316
ss1712296071	random distributed in the genome	scaffold00246	18223	2	682	Beta-actin Source:[UniProtKB/TrEMBL Q2PDJ0]	B_ACTIN	ENSGMOG00000009683							-1.02585	0.839575	-1.0031	0.745685	-0.902165	0.732755	0.5	0.158408	0.356011	0.212032	0.486814	0.201316
ss1712296072	random distributed in the genome	scaffold00246	31983	2	>5000	Beta-actin Source:[UniProtKB/TrEMBL Q2PDJ0]	B_ACTIN	ENSGMOG00000009683							-1.0165	0.820625	-1.04035	0.840285	-1.0225	0.89833	0.53195	0.158408	0.769178	0.205647	0.807594	0.201316
ss1712298576	random distributed in the genome	scaffold08063	3379	2	885	Ras interacting protein 1 [Source:ZFIN;Acc:ZDB-GENE-120403-3]	RASIP1	ENSGMOG00000015047							-1.02965	0.844975	-1.0117	0.78115	-1.00314	0.886245	0.66786	0.158408	0.601978	0.205647	0.824196	0.201316
ss1712298577	random distributed in the genome	scaffold08063	88629	2	789	Napsin A aspartic peptidase [Source:HGNC Symbol;Acc:HGNC:13395]	NAPSA	ENSGMOG00000000924							-1.02915	0.845745	-0.9503	0.253405	-1.01975	0.89713	0.5	0.158408	0.993244	0.0214919	0.925888	0.201316
ss1712303800	Non-synonymous	scaffold08063	89635	2	0	Napsin A aspartic peptidase [Source:HGNC Symbol;Acc:HGNC:13395]	NAPSA	ENSGMOG00000000924							-1.00209	0.75345	-1.0095	0.77571	-1.01225	0.89272	0.501322	0.158408	0.466045	0.205647	0.415872	0.201316
ss1712303801	Non-synonymous	scaffold08063	109734	2	0	Novel gene		ENSGMOG00000020099							-1.0264	0.83831	-1.00635	0.759235	-1.016	0.894985	0.571379	0.158408	0.554144	0.205647	0.591423	0.201316
ss1712298578	random distributed in the genome	scaffold08063	136696	2	360			ENSGMOG00000020552							-1.0415	0.857025	-1.0138	0.794145	-1.0165	0.89566	0.863474	0.158408	0.619035	0.205647	0.386267	0.201342
ss1712300815	random distributed in the genome	scaffold01759	1951	2	1615	solute carrier family 29 (nucleoside transporters), member 4 [Source:ZFIN;Acc:ZDB-GENE-070112-1932]	SLC29A2	ENSGMOG00000007976							-1.00686	0.77851	-1.0292	0.826255	-1.01655	0.89492	0.0332775	0.215374	0.339983	0.212224	0	0.26527
rs119055307	Hubert et al. 2010	scaffold01759	45902	2											-1.0297	0.846275	-1.01055	0.780275	-1.01435	0.89443	0.455067	0.158408	0.141313	0.252463	0.600993	0.201316
ss1712300816	random distributed in the genome	scaffold01759	69423	2	>5000			ENSGMOG00000002208							-1.01815	0.823675	-1.0297	0.828735	-1.0172	0.894415	0.381257	0.161253	0.66811	0.205647	0.544121	0.201316
ss1712300817	random distributed in the genome	scaffold01759	138177	2	69	Chondroadherin-like a [Source:ZFIN;Acc:ZDB-GENE-121205-4]	CHADLA	ENSGMOG00000002035							-1.0231	0.83366	-1.0048	0.74512	-1.0225	0.89819	0.719782	0.158408	0.276634	0.22208	0.735924	0.201316
ss1712300819	random distributed in the genome	scaffold01759	205287	2	0	aconitate mitochondrial		ENSGMOG00000001946							-1.03925	0.855235	-1.0606	0.85112	-1.04205	0.90243	0.819624	0.158408	0.924452	0.155605	0.612567	0.201316
ss1712299385	random distributed in the genome	scaffold01065	64644	2	906			ENSGMOG00000009826							-1.0308	0.845545	-1.03525	0.835875	-1.0149	0.894745	0.932107	0.136557	0.778161	0.205647	0.343952	0.204839
ss1712297197	random distributed in the genome	scaffold06006	296	2	178	ras-related protein rab-37-like		ENSGMOG00000008497							-0.992645	0.68658	-1.04845	0.8451	-1.02915	0.900165	0.985575	0.0418065	0.844638	0.205647	0.410072	0.201316
ss1712297198	random distributed in the genome	scaffold06006	75578	2	999	rab gtpase-binding effector protein 2		ENSGMOG00000003514							-0.99786	0.73465	-1.01595	0.798625	-1.022	0.897845	0.5	0.158408	0.5	0.205647	0.14812	0.235102
rs119055822	Hubert et al. 2010	scaffold06006	125239	2	1067			ENSGMOG00000003484							-1.00735	0.7871	-1.01165	0.78525	-1.03305	0.900945	0.601493	0.158408	0.590046	0.205647	0.596643	0.201316
ss1712297200	random distributed in the genome	scaffold06006	150061	2	314			ENSGMOG00000003414							-1.03475	0.85098	-1.00474	0.748415	-1.01435	0.894395	0.729594	0.158408	0.34207	0.212224	0.624928	0.201316
ss1712303532	Non-synonymous	scaffold06006	199872	2	0	TRIO and F-actin binding protein [Source:HGNC Symbol;Acc:HGNC:17009]	TRIOBP	ENSGMOG00000003303							-1.01545	0.81592	-1.049	0.84565	-1.0214	0.897695	0.038239	0.214456	0.872124	0.205009	0.68328	0.201316
ss1712303533	Non-synonymous	scaffold06006	199986	2	0	TRIO and F-actin binding protein [Source:HGNC Symbol;Acc:HGNC:17009]	TRIOBP	ENSGMOG00000003303							-1.0225	0.83467	-1.0106	0.77808	-1.0187	0.896625	0.522768	0.158408	0.509526	0.205647	0.660921	0.201316
ss1712297202	random distributed in the genome	scaffold06006	294545	2	1415	TAO kinase 2 [Source:HGNC Symbol;Acc:HGNC:16835]	TAOK2	ENSGMOG00000001793		**		*	**	*	0.8965	0.0051273	1000	0	1.17015	0.024665	0.999867	0.000568977	1	0	0.999704	0.00762272
ss1712304227	Non-synonymous	scaffold10814	76790	2	0	phosphatidylinositol glycan anchor biosynthesis, class Q [Source:HGNC Symbol;Acc:14135]	PIGQ	ENSGMOG00000009530		**		*	**		0.334705	0.022811	501.849	5.106e-06	-0.878525	0.714115	0.999984	7.36777e-05	1	0	0.965008	0.182639
ss1712300349	random distributed in the genome	scaffold10814	16783	2	365	oxysterol binding protein-like 7 [Source:HGNC Symbol;Acc:16387]	OSBPL7	ENSGMOG00000011979					**		-1.0095	0.79587	-0.952225	0.26833	-0.843415	0.68777	0.5	0.158408	1	0	0.5	0.201316
ss1712303749	Non-synonymous	scaffold07705	64384	2	0	collagen, type I, alpha 1a [Source:ZFIN;Acc:ZDB-GENE-030131-9102]	COL1A1A	ENSGMOG00000008472		**		**	**		0.735105	0.0066716	2.8532	7.9355e-05	-1.0165	0.8958	1	0	1	0	0.832735	0.201316
ss1712301883	random distributed in the genome	scaffold02469	115959	2	>5000	Ubiquitin specific peptidase 36 [Source:ZFIN;Acc:ZDB-GENE-030131-5450]	USP36	ENSGMOG00000015998				**	**		-0.704445	0.162425	0.702525	0.00870975	-1.02195	0.897945	1	0	1	0	0.828591	0.201316
ss1712304624	Non-synonymous	scaffold02469	72130	2	0	lectin, galactoside-binding, soluble, 3 binding protein [Source:HGNC Symbol;Acc:6564]	LGALS3BP	ENSGMOG00000016058							-1.0052	0.776365	-1.0398	0.839895	-1.01705	0.896015	0.0032195	0.218151	0.749313	0.205647	0.581659	0.201316
ss1712301880	random distributed in the genome	scaffold02469	9587	2	1421	apolipoprotein L, 4 [Source:HGNC Symbol;Acc:14867]	APOL4	ENSGMOG00000009453	**	**		**	**		501.849	3.6742e-06	1000	0	-0.963885	0.81177	1	0	1	0	0.943651	0.201316
ss1712302705	selected gene	scaffold07332	48059	2	621	somatostatin receptor 3 [Source:HGNC Symbol;Acc:11332]	SSTR3	ENSGMOG00000013330	*	**		**	**		1.46005	0.0020394	1000	0	-0.52563	0.495435	1	0	1	0	0.997668	0.0268799
ss1712302706	selected gene	scaffold07332	48482	2	1044	somatostatin receptor 3 [Source:HGNC Symbol;Acc:11332]	SSTR3	ENSGMOG00000013330	**	**		**	**		1000	0	1000	0	-0.82701	0.6782	1	0	1	0	0.981432	0.127495
ss1712302707	selected gene	scaffold07332	48496	2	1058	somatostatin receptor 3 [Source:HGNC Symbol;Acc:11332]	SSTR3	ENSGMOG00000013330	**	**		*	**		3.3977	1.8653e-05	1000	0	0.433605	0.0816995	0.999993	3.55468e-05	1	0	0.998692	0.0218334
ss1712298099	selected gene	scaffold07332	48794	2	1356	somatostatin receptor 3 [Source:HGNC Symbol;Acc:11332]	SSTR3	ENSGMOG00000013330				*	*		-0.55286	0.13109	-0.12208	0.040897	-1.01595	0.895315	0.999799	0.000846698	0.999999	4.688e-06	0.5	0.201316
ss1712302709	selected gene	scaffold07332	139569	2	1308	growth hormone 1 [Source:ZFIN;Acc:ZDB-GENE-030725-2]	GH1	ENSGMOG00000004185	*	*		**	**		1.6281	0.00137595	1.58745	0.00146395	-1.01275	0.893625	1	0	1	0	0.601871	0.201316
ss1712302710	selected gene	scaffold07332	140162	2	1901	growth hormone 1 [Source:ZFIN;Acc:ZDB-GENE-030725-2]	GH1	ENSGMOG00000004185	**	**		**	**		2.1394	0.000506915	1000	0	-0.98857	0.865675	1	0	1	0	0.884624	0.201316
ss1712298100	random distributed in the genome	scaffold07332	148752	2	0	cell division cycle 27 homolog (S. cerevisiae) [Source:HGNC Symbol;Acc:1728]	CDC27	ENSGMOG00000013717		**		**	**		0.635885	0.011216	501.849	4.4652e-06	-0.844215	0.68906	1	0	1	0	0.981945	0.125458
ss1712296775	random distributed in the genome	scaffold05390	1915	2	2148	fascin homolog 2, actin-bundling protein, retinal (Strongylocentrotus purpuratus) a [Source:ZFIN;Acc:ZDB-GENE-110901-1]	FSCN2A	ENSGMOG00000013173						**	-1.0052	0.777835	-1.02465	0.82046	-0.969355	0.823715	0.5	0.158408	0.492656	0.205647	1	0
ss1712296777	random distributed in the genome	scaffold05390	83254	2	433			ENSGMOG00000013123		**			**		-0.882745	0.240275	2.56765	0.000161375	-0.44852	0.474	0.99533	0.0165783	1	0	0.924327	0.201316
ss1712295770	random distributed in the genome	scaffold00030	13597	2		None		None					**		-0.97681	0.49508	-1.01765	0.80266	-1.0176	0.896255	0.398357	0.160553	1	0	0.0019825	0.26527
ss1712302160	random distributed in the genome	scaffold02840	14426	2	2687	Adaptor-related protein complex 5, zeta 1 subunit [Source:ZFIN;Acc:ZDB-GENE-120508-2]	AP5Z1	ENSGMOG00000014006				*			-0.830105	0.212335	-1.05005	0.847375	-1.0281	0.899365	0.99999	4.67737e-05	0.867779	0.205647	0.856406	0.201316
ss1712298621	random distributed in the genome	scaffold08165	988	2	153	dedicator of cytokinesis 7 [Source:ZFIN;Acc:ZDB-GENE-050302-15]	DOCK7	ENSGMOG00000003777							-1.0347	0.85142	-1.0095	0.77474	-1.00415	0.88764	0.8926	0.158408	0.484335	0.205647	0.856726	0.201316
ss1712300823	random distributed in the genome	scaffold01763	48906	2											-1.01705	0.821895	-1.027	0.821605	-1.01545	0.89513	0.470691	0.158408	0.618278	0.205647	0.461548	0.201316
ss1712299926	random distributed in the genome	scaffold10357	36660	2	>5000	Novel gene		ENSGMOG00000017483				**			-1.00209	0.75635	-1.02475	0.820415	-1.02695	0.899665	1	0	0.38396	0.207421	0.399623	0.201316
ss1712297979	random distributed in the genome	scaffold07107	88327	3											-1.0074	0.784115	-1.02305	0.817765	-1.0242	0.89834	0.563233	0.158408	0.643829	0.205647	0.616433	0.201316
ss1712297646	random distributed in the genome	scaffold00570	73644	3											-1.0297	0.845785	-1.0381	0.83857	-1.0165	0.89574	0.774283	0.158408	0.904452	0.178952	0.388188	0.201342
ss1712297647	random distributed in the genome	scaffold00570	148780	3											-1.02585	0.837915	-1.00421	0.74928	-1.00101	0.884455	0.842061	0.158408	0.597058	0.205647	0.864669	0.201316
ss1712299107	random distributed in the genome	scaffold09016	49615	3	1082			ENSGMOG00000000574							-1.0187	0.82583	-1.0381	0.83798	-1.02365	0.898165	0.394894	0.160743	0.837803	0.205647	0.696719	0.201316
ss1712299106	random distributed in the genome	scaffold09016	1394	3	>5000			ENSGMOG00000019055							-1.03645	0.85213	-1.0063	0.7632	-1.03415	0.9012	0.7446	0.158408	0.494194	0.205647	0.762365	0.201316
ss1712297636	random distributed in the genome	scaffold06592	147044	3	>5000			ENSGMOG00000004385							-1.0376	0.85258	-1.04155	0.84098	-1.01485	0.89501	0.758097	0.158408	0.832252	0.205647	0.350883	0.204839
ss1712297637	random distributed in the genome	scaffold06592	227407	3	>5000			ENSGMOG00000004358							-1.0047	0.77332	-1.01215	0.787365	-1.00955	0.89169	0.568402	0.158408	0.54936	0.205647	0.241022	0.216262
ss1712297638	random distributed in the genome	scaffold06592	298311	3	2349			ENSGMOG00000004358							-1.02695	0.84203	-1.0398	0.840605	-1.00415	0.887135	0.808532	0.158408	0.724882	0.205647	0.424508	0.201316
ss1712301957	random distributed in the genome	scaffold12673	52033	3											-1.0063	0.77849	-1.0325	0.83233	-1.0079	0.890415	0.240359	0.174719	0.840734	0.205647	0.762682	0.201316
ss1712298177	random distributed in the genome	scaffold07422	7164	3	>5000			ENSGMOG00000000793							-1.0247	0.838415	-1.0421	0.84268	-0.997335	0.88002	0.230222	0.176256	0.930174	0.147939	0.951223	0.201316
ss1712298178	random distributed in the genome	scaffold07422	26739	3	52	lysine-specific demethylase 2a-like		ENSGMOG00000000805							-1.00056	0.73706	-1.01925	0.808535	-1.01016	0.89065	0.553225	0.158408	0.935808	0.139667	0.83473	0.201316
ss1712301535	random distributed in the genome	scaffold12080	17897	3	81	lysine-specific demethylase 2a-like		ENSGMOG00000000805							-1.0149	0.81385	-1.05125	0.84776	-1.0171	0.89603	0.659075	0.158408	0.962	0.0939577	0.871865	0.201316
ss1712304559	Non-synonymous	scaffold12080	73798	3	0	Ewing tumor-associated antigen 1 [Source:ZFIN;Acc:ZDB-GENE-080204-12]	ETAA1	ENSGMOG00000000841							-1.00845	0.789955	-1.0353	0.836365	-1.01435	0.894475	0.599195	0.158408	0.750922	0.205647	0.607185	0.201316
ss1712301536	random distributed in the genome	scaffold12080	105106	3	>5000	Ewing tumor-associated antigen 1 [Source:ZFIN;Acc:ZDB-GENE-080204-12]	ETAA1	ENSGMOG00000000841							-0.996295	0.715665	-1.04265	0.842595	-0.988005	0.865585	0.264394	0.17251	0.823959	0.205647	0.922261	0.201316
ss1712298358	random distributed in the genome	scaffold00786	83359	3	2775			ENSGMOG00000014275							-1.01925	0.82603	-1.0068	0.762775	-1.016	0.895525	0.284135	0.17081	0.131613	0.254665	0.615016	0.201316
ss1712298356	random distributed in the genome	scaffold00786	44233	3	2400			ENSGMOG00000009995							-1.016	0.818315	-1.02805	0.826585	-1.0319	0.90081	0.563233	0.158408	0.588812	0.205647	0.682268	0.201316
ss1712298355	random distributed in the genome	scaffold00786	4766	3	55	galectin-related protein		ENSGMOG00000009968							-1.02815	0.8383	-0.985965	0.59138	-1.023	0.898405	0.573219	0.158408	0.392656	0.207034	0.793728	0.201316
ss1712297995	random distributed in the genome	scaffold07136	401947	3	>5000			ENSGMOG00000012788							-1.01595	0.81956	-1.02635	0.823885	-1.016	0.894725	0.855071	0.158408	0.628688	0.205647	0.491001	0.201316
ss1712297994	random distributed in the genome	scaffold07136	236616	3	>5000			ENSGMOG00000003426							-1.01705	0.820955	-1.00209	0.738275	-1.0253	0.898805	0.304787	0.16844	0.345256	0.212224	0.418574	0.201316
ss1712297993	random distributed in the genome	scaffold07136	156976	3	55	comm domain-containing protein 1		ENSGMOG00000014680							-1.02745	0.84242	-1.0095	0.773915	-1.02145	0.897915	0.637941	0.158408	0.659841	0.205647	0.600175	0.201316
ss1712301020	random distributed in the genome	scaffold11588	120442	3	0	helicase with zinc finger domain-like		ENSGMOG00000009758							-0.9984	0.7291	-1.03135	0.83177	-1.01	0.89187	0.970782	0.0780641	0.720544	0.205647	0.858986	0.201316
ss1712301019	random distributed in the genome	scaffold11588	2515	3	2515			ENSGMOG00000019368							-1.02035	0.830465	-1.02745	0.825455	-1.01545	0.89496	0.57312	0.158408	0.976952	0.0626019	0.861685	0.201316
ss1712300485	random distributed in the genome	scaffold10955	101759	3	>5000			ENSGMOG00000014651							-1.03925	0.85488	-1.0325	0.83256	-1.0192	0.89657	0.772593	0.158408	0.643829	0.205647	0.323958	0.205951
ss1712297685	random distributed in the genome	scaffold06691	82252	3	4678			ENSGMOG00000002051							-1.00525	0.774895	-1.0231	0.81595	-1.0165	0.89556	0.475979	0.158408	0.524541	0.205647	0.492139	0.201316
ss1712297686	random distributed in the genome	scaffold06691	150542	3	>5000			ENSGMOG00000002051							-1.03025	0.845695	-1.00205	0.736965	-1.0133	0.89405	0.541597	0.158408	0.450952	0.205647	0.832079	0.201316
ss1712297687	random distributed in the genome	scaffold06691	233327	3	>5000			ENSGMOG00000002051							-1.0133	0.808865	-1.01435	0.794415	-1.01485	0.89496	0.492478	0.158408	0.458921	0.205647	0.287728	0.210476
ss1712297688	random distributed in the genome	scaffold06691	326181	3	>5000			ENSGMOG00000009113							-1.03025	0.84685	-1.00154	0.735365	-1.01325	0.8938	0.89984	0.158408	0.355977	0.212032	0.771033	0.201316
ss1712297977	random distributed in the genome	scaffold07107	6552	3											-1.01925	0.827055	-1.0242	0.817575	-1.0031	0.886245	0.707823	0.158408	0.6693	0.205647	0.345541	0.204839
ss1712297992	random distributed in the genome	scaffold07136	76517	3	343	nadh dehydrogenase		ENSGMOG00000014669							-0.99683	0.721655	-1.01485	0.79603	-0.987485	0.86539	0.275775	0.171152	0.985046	0.0437258	0.973852	0.151393
ss1712298832	random distributed in the genome	scaffold08536	22992	3	878	Zinc finger, DHHC-type containing 5a [Source:ZFIN;Acc:ZDB-GENE-090312-92]	ZDHHC5A	ENSGMOG00000018337							-1.01545	0.81646	-1.0398	0.84077	-1.0154	0.895305	0.681169	0.158408	0.789615	0.205647	0.558146	0.201316
ss1712298831	random distributed in the genome	scaffold08536	3148	3	>5000	Zinc finger, DHHC-type containing 5a [Source:ZFIN;Acc:ZDB-GENE-090312-92]	ZDHHC5A	ENSGMOG00000018337							-0.99213	0.68079	-1.0325	0.8321	-1.0133	0.894185	0.951906	0.111592	0.92417	0.155949	0.36923	0.20215
ss1712302352	random distributed in the genome	scaffold03175	154301	3	10	large neutral amino acids transporter small subunit 3-like		ENSGMOG00000003268							-0.99838	0.735455	-1.00365	0.74646	-1.02465	0.898785	0.503406	0.158408	0.418167	0.205647	0.397227	0.201326
ss1712302351	random distributed in the genome	scaffold03175	53648	3	>5000			ENSGMOG00000014735							-1.0187	0.824595	-0.998905	0.719785	-1.0138	0.89418	0.26706	0.172179	0.34674	0.212224	0.425353	0.201316
ss1712299539	random distributed in the genome	scaffold09762	26202	3		None		None							-1.0209	0.830415	-1.06655	0.852405	-1.01005	0.891735	0.556976	0.158408	0.806121	0.205647	0.661294	0.201316
ss1712297240	random distributed in the genome	scaffold09762	21652	3		None		None							-1.0095	0.79635	-1.0387	0.83776	-1.02695	0.899565	0.241357	0.174719	0.814512	0.205647	0.734623	0.201316
ss1712299537	random distributed in the genome	scaffold09762	1733	3		None		None							-1.0253	0.83742	-1.0192	0.807515	-1.01275	0.893925	0.763907	0.158408	0.755229	0.205647	0.447508	0.201316
ss1712302350	random distributed in the genome	scaffold03175	501	3	727	chromosome 20 open reading frame 27 [Source:HGNC Symbol;Acc:15873]	C20ORF27	ENSGMOG00000017377							-0.99629	0.714195	-1.0347	0.835305	-1.0095	0.891775	0.33121	0.166063	0.89611	0.18621	0.690673	0.201316
ss1712299063	random distributed in the genome	scaffold08912	800920	3	>5000			ENSGMOG00000016705							-1.03025	0.846295	-1.0241	0.819305	-0.998915	0.88259	0.532848	0.158408	0.548947	0.205647	0.651148	0.201316
ss1712299062	random distributed in the genome	scaffold08912	701563	3	>5000			ENSGMOG00000016705							-1.001	0.75301	-1.01705	0.803005	-1.0176	0.8962	0.26293	0.17261	0.267949	0.223221	0.406056	0.201316
ss1712299061	random distributed in the genome	scaffold08912	500469	3	>5000			ENSGMOG00000016722							-1.02475	0.83759	-1.0171	0.80181	-1.03025	0.90035	0.872695	0.158408	0.56859	0.205647	0.684512	0.201316
ss1712299060	random distributed in the genome	scaffold08912	400276	3	>5000	Teneurin transmembrane protein 3 [Source:ZFIN;Acc:ZDB-GENE-990714-19]	TENM3	ENSGMOG00000004795							-1.0253	0.837865	-1.0331	0.832575	-1.0187	0.896655	0.595759	0.158408	0.440995	0.205647	0.419455	0.201316
ss1712299059	random distributed in the genome	scaffold08912	301460	3	>5000	Teneurin transmembrane protein 3 [Source:ZFIN;Acc:ZDB-GENE-990714-19]	TENM3	ENSGMOG00000004795							-1.0047	0.773545	-1.00845	0.771835	-1.0231	0.898365	0.461071	0.158408	0.577168	0.205647	0.546486	0.201316
ss1712299058	random distributed in the genome	scaffold08912	202021	3	4353	Teneurin transmembrane protein 3 [Source:ZFIN;Acc:ZDB-GENE-990714-19]	TENM3	ENSGMOG00000004795							-0.98955	0.649795	-1.0176	0.803025	-1.0165	0.895785	0.319884	0.167221	0.583716	0.205647	0.759542	0.201316
ss1712299057	random distributed in the genome	scaffold08912	101966	3	3716	Teneurin transmembrane protein 3 [Source:ZFIN;Acc:ZDB-GENE-990714-19]	TENM3	ENSGMOG00000004795							-1.0347	0.851305	-1.0042	0.74989	-1.016	0.89527	0.500898	0.158408	0.5	0.205647	0.0814285	0.251807
ss1712299056	random distributed in the genome	scaffold08912	1796	3	>5000			ENSGMOG00000004927							-1.03865	0.85505	-1.0415	0.840585	-1.02035	0.897275	0.889864	0.158408	0.93404	0.141581	0.546486	0.201316
ss1712301773	random distributed in the genome	scaffold12397	566423	3	1345	WD repeat domain 17 [Source:HGNC Symbol;Acc:16661]	WDR17	ENSGMOG00000016486							-1.0192	0.826375	-1.01765	0.803935	-1.00472	0.887115	0.576933	0.158408	0.308627	0.217449	0.270526	0.211643
ss1712304608	Non-synonymous	scaffold12397	554051	3	0	WD repeat domain 17 [Source:HGNC Symbol;Acc:16661]	WDR17	ENSGMOG00000016486							-1.0398	0.855525	-1.0264	0.823575	-1.01705	0.89556	0.50381	0.158408	0.877198	0.201659	0.279905	0.21087
ss1712304607	Non-synonymous	scaffold12397	553811	3	0	WD repeat domain 17 [Source:HGNC Symbol;Acc:16661]	WDR17	ENSGMOG00000016486							-1.0507	0.860955	-0.999945	0.725335	-1.02035	0.897295	0.864301	0.158408	0.49437	0.205647	0.878736	0.201316
ss1712301772	random distributed in the genome	scaffold12397	386184	3	1067			ENSGMOG00000018978							-1.0247	0.838845	-1.00255	0.74078	-0.999965	0.882825	0.663938	0.158408	0.62959	0.205647	0.686009	0.201316
rs119054590	Moen et al. 2008	scaffold12397	370376	3	3113	UDP-N-acetyl-alpha-D-galactosamine: polypeptide N-acetylgalactosaminyltransferase 7 [Source:ZFIN;Acc:ZDB-GENE-050522-284]	GALNT7	ENSGMOG00000019006							-1.0095	0.79787	-0.999945	0.726125	-1.01815	0.896485	0.387215	0.1609	0.443766	0.205647	0.136739	0.237366
ss1712301771	random distributed in the genome	scaffold12397	296293	3	947	glutamate receptor 2-like isoform		ENSGMOG00000019104							-1.0209	0.83119	-0.99892	0.716455	-1.0133	0.893665	0.456153	0.158408	0.380819	0.20794	0.359565	0.20353
ss1712304606	Non-synonymous	scaffold12397	120893	3	0	ankyrin 2, neuronal [Source:HGNC Symbol;Acc:493]		ENSGMOG00000006752							-1.03415	0.85093	-1.0122	0.786695	-1.02255	0.89804	0.827974	0.158408	0.30953	0.217449	0.699237	0.201316
ss1712301770	random distributed in the genome	scaffold12397	99343	3	1331	ankyrin 2, neuronal [Source:HGNC Symbol;Acc:493]		ENSGMOG00000006752							-1.02745	0.842015	-1.0297	0.828705	-1.023	0.898385	0.777258	0.158408	0.555222	0.205647	0.238685	0.216476
ss1712301769	random distributed in the genome	scaffold12397	10355	3	>5000			ENSGMOG00000009655							-1.02635	0.84113	-1.05125	0.84764	-1.02855	0.899775	0.830717	0.158408	0.708859	0.205647	0.428497	0.201316
ss1712297912	random distributed in the genome	scaffold07022	114244	3	>5000			ENSGMOG00000018164							-1.03755	0.853715	-1.0258	0.82306	-1.0214	0.897615	0.571429	0.158408	0.180353	0.243014	0	0.26527
ss1712297911	random distributed in the genome	scaffold07022	63885	3	1973			ENSGMOG00000018168							-1.02255	0.833515	-1.0269	0.824885	-1.00475	0.8875	0.65203	0.158408	0.755369	0.205647	0.489534	0.201316
ss1712297910	random distributed in the genome	scaffold07022	14128	3	>5000			ENSGMOG00000018168							-1.02915	0.845105	-1.00685	0.76656	-1.00365	0.88701	0.726913	0.158408	0.471866	0.205647	0.34819	0.204839
ss1712297835	random distributed in the genome	scaffold00626	7689	3											-1.00474	0.767595	-1.0291	0.82792	-1.03085	0.90041	0.323943	0.166821	0.944195	0.125506	0.743269	0.201316
ss1712297147	random distributed in the genome	scaffold05973	26563	3	>5000			ENSGMOG00000007034							-1.00155	0.753445	-1.0036	0.747515	-1.0347	0.901355	0.5	0.158408	0.5	0.205647	0.385665	0.201342
ss1712297148	random distributed in the genome	scaffold05973	53864	3	>5000			ENSGMOG00000007034							-1.01165	0.805455	-0.998905	0.71984	-1.0214	0.897425	0.677003	0.158408	0.295127	0.218879	0.603104	0.201316
ss1712296306	random distributed in the genome	scaffold04470	39798	3	>5000	Calcium/calmodulin-dependent protein kinase (CaM kinase) II delta 2 [Source:ZFIN;Acc:ZDB-GENE-040718-277]	CAMK2D2	ENSGMOG00000000689							-1.0236	0.836055	-1.0138	0.79062	-1.0198	0.897015	0.32179	0.167052	0.5	0.205647	0.488273	0.201316
ss1712296305	random distributed in the genome	scaffold04470	18492	3	247	Calcium/calmodulin-dependent protein kinase (CaM kinase) II delta 2 [Source:ZFIN;Acc:ZDB-GENE-040718-277]	CAMK2D2	ENSGMOG00000000689							-1.00895	0.79603	-1.01435	0.794035	-1.01385	0.893375	0.479464	0.158408	0.41101	0.205647	0.444809	0.201316
ss1712296304	random distributed in the genome	scaffold04470	188	3	1842	Calcium/calmodulin-dependent protein kinase (CaM kinase) II delta 2 [Source:ZFIN;Acc:ZDB-GENE-040718-277]	CAMK2D2	ENSGMOG00000000689					**		-1.0415	0.856245	-0.95033	0.265015	-0.97581	0.84016	0.811837	0.158408	1	0	0.459155	0.201316
ss1712298701	random distributed in the genome	scaffold00869	89005	3									**		-1.01165	0.805325	-0.823945	0.165495	-0.85099	0.69432	0.70375	0.158408	1	0	0.498738	0.201316
ss1712297952	random distributed in the genome	scaffold07066	110	3											-0.9989	0.733865	-1.0319	0.831895	-0.968825	0.8224	0.514924	0.158408	0.983197	0.0482114	0.924276	0.201316
ss1712297953	random distributed in the genome	scaffold07066	16515	3											-1.02525	0.839345	-1.0432	0.84316	-1.01435	0.89475	0.779181	0.158408	0.713156	0.205647	0.261481	0.213126
ss1712304571	Non-synonymous	scaffold12176	821231	3	0	heparan-alpha-glucosaminide N-acetyltransferase [Source:HGNC Symbol;Acc:26527]		ENSGMOG00000004969							-1.02525	0.839445	-0.996285	0.698015	-1.0215	0.89715	0.821047	0.158408	0.503803	0.205647	0.8591	0.201316
ss1712301618	random distributed in the genome	scaffold12176	803157	3	1711			ENSGMOG00000005020							-1.04605	0.859355	-1.06475	0.851985	-1.03585	0.9015	0.842128	0.158408	0.80852	0.205647	0.340095	0.204839
ss1712301617	random distributed in the genome	scaffold12176	593510	3	59	InaD-like (Drosophila) [Source:ZFIN;Acc:ZDB-GENE-030616-129]	LNADL	ENSGMOG00000005080							-1.01055	0.79963	-1.0421	0.841865	-1.01545	0.894575	0.601978	0.158408	0.777078	0.205647	0.560875	0.201316
ss1712304569	Non-synonymous	scaffold12176	583285	3	0	InaD-like (Drosophila) [Source:ZFIN;Acc:ZDB-GENE-030616-129]	LNADL	ENSGMOG00000005080							-1.0325	0.848545	-1.0031	0.74651	-1.02805	0.89992	0.922418	0.148665	0.708686	0.205647	0.647316	0.201316
ss1712301616	random distributed in the genome	scaffold12176	492225	3	>5000			ENSGMOG00000005206							-1.0432	0.857555	-1.00955	0.771635	-1.01815	0.896315	0.65203	0.158408	0.454723	0.205647	0.471326	0.201316
ss1712304568	Non-synonymous	scaffold12176	339015	3	0	lysine (K)-specific demethylase 4C [Source:HGNC Symbol;Acc:17071]	KDM4C	ENSGMOG00000005282							-1.0319	0.84882	-1.0106	0.78064	-1.02745	0.899615	0.601978	0.158408	0.396601	0.207034	0.514917	0.201316
ss1712301614	random distributed in the genome	scaffold12176	295772	3	1499			ENSGMOG00000020061							-1.03415	0.850625	-1.03865	0.83892	-1.0133	0.893835	0.429005	0.158408	0.434709	0.205647	0.343842	0.204839
ss1712301613	random distributed in the genome	scaffold12176	196507	3	1157	tbc1 domain family member 24-like		ENSGMOG00000018803							-1.0165	0.820535	-1.0253	0.817995	-1.0258	0.89916	0.573151	0.158408	0.558494	0.205647	0.406732	0.201316
ss1712304567	Non-synonymous	scaffold12176	192495	3	0	tbc1 domain family member 24-like		ENSGMOG00000018803							-0.997855	0.72957	-1.01115	0.77945	-1.00102	0.88384	0.390409	0.1609	0.392656	0.207034	0.184677	0.227533
ss1712301611	random distributed in the genome	scaffold12176	3797	3	3797	ubiquitin carboxyl-terminal hydrolase 43		ENSGMOG00000003818							-1.01705	0.816865	-1.0138	0.792025	-1.0149	0.894595	0.422257	0.158408	0.581366	0.205647	0.752212	0.201316
ss1712299691	random distributed in the genome	scaffold09991	854	3	>5000	Novel gene		ENSGMOG00000016627							-1.0187	0.826105	-0.997855	0.709245	-1.0209	0.897665	0.608329	0.158408	0.374123	0.209078	0.270919	0.211643
ss1712304064	Non-synonymous	scaffold09991	32949	3	0	Novel gene		ENSGMOG00000016627							-1.00845	0.79163	-1.02865	0.82558	-1.0171	0.895775	0.124523	0.19739	0.787362	0.205647	0.050441	0.258374
ss1712299692	random distributed in the genome	scaffold09991	107695	3	0	Septin 9a [Source:ZFIN;Acc:ZDB-GENE-030131-9187]	SEPT9A	ENSGMOG00000016635							-1.0058	0.779815	-1.01	0.779295	-1.03135	0.9007	0.557612	0.158408	0.668932	0.205647	0.605526	0.201316
ss1712299693	random distributed in the genome	scaffold09991	205684	3	>5000			ENSGMOG00000011893							-1.0095	0.79504	-1.016	0.79776	-1.009	0.891195	0.372214	0.16207	0.31129	0.217449	0.5	0.201316
ss1712299694	random distributed in the genome	scaffold09991	306082	3	>5000			ENSGMOG00000011915							-1.02805	0.843555	-1.02365	0.817315	-1.0203	0.89733	0.84381	0.158408	0.65871	0.205647	0.298162	0.210071
ss1712299695	random distributed in the genome	scaffold09991	408066	3	4101			ENSGMOG00000020748							-1.02355	0.83595	-1.03535	0.83478	-1.01925	0.897125	0.466734	0.158408	0.789254	0.205647	0.919419	0.201316
ss1712305075	random distributed in the genome	scaffold09991	507343	3											-1.01765	0.82246	-1.0107	0.769895	-1.02355	0.89841	0.240359	0.174719	0.270914	0.223059	0.38068	0.201844
ss1712299696	random distributed in the genome	scaffold09991	608273	3	331			ENSGMOG00000011965							-1.03535	0.84979	-1.05185	0.847955	-1.00685	0.88963	0.691562	0.158408	0.928597	0.14976	0.706255	0.201316
ss1712299697	random distributed in the genome	scaffold09991	711573	3	>5000			ENSGMOG00000012009							-1.01165	0.803275	-1.0031	0.747435	-1.00047	0.88373	0.572985	0.158408	0.352744	0.212224	0.539422	0.201316
ss1712299698	random distributed in the genome	scaffold09991	815347	3	0	ring finger protein 11		ENSGMOG00000012024					*	*	-1.01705	0.82161	-0.705385	0.12218	0.0424295	0.203745	0.230607	0.176256	0.999718	0.00104421	0.999564	0.00995676
ss1712299699	random distributed in the genome	scaffold09991	911136	3	>5000			ENSGMOG00000017756							-1.0553	0.862505	-1.00427	0.741575	-0.99786	0.880995	0.909954	0.158408	0.462812	0.205647	0.893501	0.201316
ss1712299701	random distributed in the genome	scaffold09991	1115105	3	727	paired box gene 5 [Source:ZFIN;Acc:ZDB-GENE-001030-2]	PAX5	ENSGMOG00000006294							-1.0209	0.830505	-1.04375	0.843795	-1.0236	0.89862	0.527818	0.158408	0.758732	0.205647	0.770768	0.201316
ss1712301155	random distributed in the genome	scaffold01984	5051	3	0	ADAMTS-like 7 [Source:ZFIN;Acc:ZDB-GENE-070816-2]	ADAMTSL7	ENSGMOG00000003721							-1.0031	0.76535	-1.0187	0.80807	-1.01177	0.890695	0.975087	0.068198	0.5	0.205647	0.478981	0.201316
ss1712304470	Non-synonymous	scaffold01984	31812	3	0	polymerase (DNA directed), theta [Source:HGNC Symbol;Acc:HGNC:9186]	POLQ	ENSGMOG00000003509							-1.0242	0.837005	-1.0144	0.792045	-1.0103	0.887645	0.951533	0.111592	0.679293	0.205647	0.735131	0.201316
ss1712304472	Non-synonymous	scaffold01984	97565	3	0	phosphoglucomutase 2 [Source:HGNC Symbol;Acc:8906]	PGM2	ENSGMOG00000000028							-1.01705	0.82219	-1.0074	0.762635	-1.02585	0.899155	0.584881	0.158408	0.436954	0.205647	0.535598	0.201316
ss1712304473	Non-synonymous	scaffold01984	98082	3	0	phosphoglucomutase 2 [Source:HGNC Symbol;Acc:8906]	PGM2	ENSGMOG00000000028							-1.0231	0.83361	-0.9953	0.684975	-1.0047	0.88819	0.639962	0.158408	0.533902	0.205647	0.491808	0.201316
ss1712304471	Non-synonymous	scaffold01984	99407	3	0	phosphoglucomutase 2 [Source:HGNC Symbol;Acc:8906]	PGM2	ENSGMOG00000000028							-1.0281	0.839435	-1.0042	0.75059	-1.0198	0.897215	0.654268	0.158408	0.262587	0.223711	0.746934	0.201316
rs119055872	Hubert et al. 2010	scaffold01984	350122	3	1489			ENSGMOG00000011477							-1.0084	0.791335	-1.03135	0.83094	-1.0047	0.88827	0.415937	0.158746	0.794697	0.205647	0.328086	0.205951
ss1712304475	Non-synonymous	scaffold01984	539907	3	0	Hydrolethalus syndrome 1 [Source:HGNC Symbol;Acc:HGNC:26558]	HYLS1	ENSGMOG00000007236							-1.02195	0.83333	-0.984415	0.574775	-1.00317	0.885185	0.993327	0.022825	0.113192	0.258415	0.141617	0.236505
ss1712301157	random distributed in the genome	scaffold01984	613516	3	>5000			ENSGMOG00000005415							-1.01005	0.79522	-1.0074	0.767455	-1.0193	0.89617	0.436793	0.158408	0.404758	0.206782	0.426165	0.201316
rs119054744	Moen et al. 2008	scaffold01984	806433	3	44	chaperonin containing TCP1, subunit 4 (delta) [Source:ZFIN;Acc:ZDB-GENE-040426-1421]	CCT4	ENSGMOG00000004621							-1.0138	0.81217	-1.01815	0.80538	-1.01815	0.89653	0.57312	0.158408	0.434709	0.205647	0.270526	0.211643
ss1712301159	random distributed in the genome	scaffold01984	811805	3	0	chaperonin containing TCP1, subunit 4 (delta) [Source:ZFIN;Acc:ZDB-GENE-040426-1421]	CCT4	ENSGMOG00000004621							-1.02305	0.83499	-1.0308	0.830205	-0.97531	0.83873	0.466734	0.158408	0.833728	0.205647	0.913776	0.201316
ss1712301160	random distributed in the genome	scaffold01984	911062	3	>5000			ENSGMOG00000004416							-1.022	0.83279	-1.0165	0.80072	-1.0171	0.8959	0.58648	0.158408	0.0756365	0.267996	0.652189	0.201316
ss1712302299	random distributed in the genome	scaffold03043	173452	3	>5000			ENSGMOG00000019501							-1.0177	0.8163	-1.00315	0.74424	-1.00415	0.887325	0.471897	0.158408	0.473801	0.205647	0.707013	0.201316
ss1712302298	random distributed in the genome	scaffold03043	51885	3	>5000			ENSGMOG00000019496							-1.01115	0.80381	-1.04835	0.846155	-1.00205	0.88517	0.552372	0.158408	0.799685	0.205647	0.866953	0.201316
ss1712302297	random distributed in the genome	scaffold03043	2666	3	>5000			ENSGMOG00000019496							-1.0319	0.848325	-0.99838	0.71406	-1.0068	0.88978	0.887366	0.158408	0.451801	0.205647	0.860367	0.201316
ss1712304041	Non-synonymous	scaffold01154	86544	3	0	complement component 3 [Source:HGNC Symbol;Acc:1318]	C3	ENSGMOG00000010277							-1.0297	0.845525	-0.885315	0.196005	-0.95706	0.796265	0.822731	0.158408	0.993623	0.0203589	0.956896	0.197426
ss1712299626	random distributed in the genome	scaffold01154	113293	3	>5000	complement component 3 [Source:HGNC Symbol;Acc:1318]	C3	ENSGMOG00000010277							-1.0106	0.80102	-1.0258	0.82241	-1.00365	0.886875	0.50834	0.158408	0.555764	0.205647	0.832079	0.201316
ss1712304042	Non-synonymous	scaffold01154	177583	3	0	Novel gene		ENSGMOG00000012458							-1.0225	0.83373	-1.037	0.83705	-1.01925	0.896745	0.441094	0.158408	0.804549	0.205647	0.660921	0.201316
ss1712299627	random distributed in the genome	scaffold01154	212931	3	921	guanylate cyclase 1, soluble, beta 3 [Source:ZFIN;Acc:ZDB-GENE-090313-160]	GUCY1B3	ENSGMOG00000012472							-1.00735	0.78958	-1.0495	0.84685	-1.00685	0.889545	0.637007	0.158408	0.841683	0.205647	0.955267	0.197426
ss1712304043	Non-synonymous	scaffold01154	282764	3	0	solute carrier family 22 (organic anion transporter), member 7 [Source:HGNC Symbol;Acc:10971]	SLC22A7	ENSGMOG00000012478							-1.02805	0.843915	-1.0165	0.8018	-1.02035	0.89739	0.579625	0.158408	0.967502	0.083706	0.829942	0.201316
ss1712304044	Non-synonymous	scaffold01154	283695	3	0	solute carrier family 22 (organic anion transporter), member 7 [Source:HGNC Symbol;Acc:10971]	SLC22A7	ENSGMOG00000012478							-1.0149	0.81615	-1.01815	0.806535	-1.0143	0.894625	0.579625	0.158408	0.967502	0.083706	0.829942	0.201316
ss1712299628	random distributed in the genome	scaffold01154	413455	3	0	sparc precursor		ENSGMOG00000012509							-1.02635	0.84012	-0.999965	0.72581	-1.0165	0.89594	0.31137	0.168077	0.40389	0.206864	0.473437	0.201316
ss1712299643	random distributed in the genome	scaffold01154	713814	3	>5000	catenin (cadherin-associated protein), alpha 2 [Source:ZFIN;Acc:ZDB-GENE-060815-3]	CTNNA2	ENSGMOG00000019375							-1.0381	0.853955	-1.0455	0.84429	-0.18811	0.286485	0.870083	0.158408	0.946644	0.122344	0.998013	0.0232688
ss1712299653	random distributed in the genome	scaffold01154	813199	3	>5000	catenin (cadherin-associated protein), alpha 2 [Source:ZFIN;Acc:ZDB-GENE-060815-3]	CTNNA2	ENSGMOG00000019375							-1.0068	0.783885	-1.0176	0.80375	-1.02195	0.89782	0.189248	0.184038	0.471549	0.205647	0.458625	0.201316
ss1712299661	random distributed in the genome	scaffold01154	911820	3	>5000	catenin (cadherin-associated protein), alpha 2 [Source:ZFIN;Acc:ZDB-GENE-060815-3]	CTNNA2	ENSGMOG00000019375							-1.0209	0.831385	-0.993165	0.67165	-0.995765	0.878045	0.5	0.158408	0.972759	0.072379	0.925888	0.201316
ss1712299662	random distributed in the genome	scaffold01154	1017237	3	>5000	catenin (cadherin-associated protein), alpha 2 [Source:ZFIN;Acc:ZDB-GENE-060815-3]	CTNNA2	ENSGMOG00000019375							-1.01	0.79792	-1.0347	0.8351	-1.00845	0.890805	0.980473	0.0555002	0.803921	0.205647	0.744971	0.201316
ss1712299663	random distributed in the genome	scaffold01154	1116588	3	>5000	catenin (cadherin-associated protein), alpha 2 [Source:ZFIN;Acc:ZDB-GENE-060815-3]	CTNNA2	ENSGMOG00000019375							-1.01055	0.802195	-1.04435	0.84372	-0.96686	0.818095	0.599444	0.158408	0.894419	0.186977	0.955734	0.197426
ss1712297827	random distributed in the genome	scaffold06937	47757	3											-1.0074	0.78422	-1.01275	0.78673	-1.01225	0.892075	0.348231	0.163805	0.619548	0.205647	0.662174	0.201316
ss1712297857	random distributed in the genome	scaffold06987	48108	3											-1.03025	0.846625	-1.01815	0.80562	-1.0187	0.896875	0.5	0.158408	0.242374	0.228377	0.5	0.201316
ss1712295769	random distributed in the genome	scaffold00020	565520	3	>5000	mucin 13a, cell surface associated [Source:ZFIN;Acc:ZDB-GENE-061207-26]	MUC13A	ENSGMOG00000003894							-1.0176	0.823715	-0.885315	0.19683	-0.861515	0.69905	0.348212	0.163805	0.991409	0.026686	0.981911	0.125458
ss1712295768	random distributed in the genome	scaffold00020	477674	3	209	neurotrypsin-like isoform		ENSGMOG00000003953							-1.0138	0.81244	-1.01325	0.79025	-1.0138	0.894325	0.589146	0.158408	0.578048	0.205647	0.701087	0.201316
ss1712295767	random distributed in the genome	scaffold00020	203948	3	>5000			ENSGMOG00000003443							-0.99629	0.715425	-1.01435	0.791925	-1.0063	0.88911	0.361824	0.162214	0.262587	0.223711	0.415762	0.201316
ss1712295766	random distributed in the genome	scaffold00020	112474	3	364	Calcium binding protein 4 [Source:ZFIN;Acc:ZDB-GENE-081104-291]	CABP4	ENSGMOG00000019376							-1.00365	0.76604	-1.0455	0.844645	-1.02195	0.897725	0.63318	0.158408	0.881577	0.197675	0.695612	0.201316
ss1712295765	random distributed in the genome	scaffold00020	23106	3	11	serpin peptidase inhibitor, clade G (C1 inhibitor), member 1 [Source:HGNC Symbol;Acc:1228]	SERPING1	ENSGMOG00000013214							-1.01165	0.80503	-0.995765	0.692075	-1.01815	0.89647	0.428127	0.158408	0.42112	0.205647	0.48866	0.201316
ss1712299606	random distributed in the genome	scaffold09893	16677	3									**		-1.01005	0.796315	-0.852595	0.17916	-0.926395	0.757275	0.5	0.158408	1	0	0.917828	0.201316
ss1712301707	random distributed in the genome	scaffold12314	11407	3											-1.00104	0.75165	-1.0176	0.804885	-1.0074	0.88947	0	0.218151	0.5	0.205647	0.482352	0.201316
ss1712301389	random distributed in the genome	scaffold11987	98450	3	>5000	RNA binding motif protein 47 [Source:HGNC Symbol;Acc:30358]	RBM47	ENSGMOG00000014802							-1.00262	0.75956	-1.01925	0.80758	-1.0214	0.897665	0.3023	0.16844	0.778116	0.205647	0.394799	0.201342
ss1712301390	random distributed in the genome	scaffold11987	172834	3	0	family with sequence similarity 20, member C like [Source:ZFIN;Acc:ZDB-GENE-070705-319]	FAM20CL	ENSGMOG00000009717							-1.0225	0.833205	-1.0325	0.832295	-1.0165	0.895725	0.689153	0.158408	0.734543	0.205647	0.413257	0.201316
ss1712301391	random distributed in the genome	scaffold11987	248309	3	>5000			ENSGMOG00000009754							-1.0096	0.786165	-1.0381	0.83887	-1.01815	0.896405	0.53195	0.158408	0.656905	0.205647	0.681777	0.201316
ss1712304546	Non-synonymous	scaffold12046	2185789	3	0	ADP-ribosyltransferase 5 [Source:HGNC Symbol;Acc:24049]	ART5	ENSGMOG00000009433		*			**		-1.03475	0.85019	1.60005	0.00151105	0.2505	0.149565	0.863952	0.158408	1	0	0.999031	0.0193208
ss1712304545	Non-synonymous	scaffold12046	2185678	3	0	ADP-ribosyltransferase 5 [Source:HGNC Symbol;Acc:24049]	ART5	ENSGMOG00000009433		*			*	*	-1.03695	0.853195	1.8003	0.00087842	0.502635	0.0650585	0.85977	0.158408	0.999978	8.91271e-05	0.999749	0.00656625
ss1712304544	Non-synonymous	scaffold12046	2185636	3	0	ADP-ribosyltransferase 5 [Source:HGNC Symbol;Acc:24049]	ART5	ENSGMOG00000009433		*			**		-0.984415	0.60001	1.5787	0.00150725	-0.72395	0.60791	0.9368	0.129323	1	0	0.989931	0.079637
ss1712301480	random distributed in the genome	scaffold12046	2088264	3	3359			ENSGMOG00000005756							-1.0165	0.8197	-1.00685	0.762515	-1.0138	0.89418	0.782326	0.158408	0.442623	0.205647	0.369922	0.20215
ss1712302994	selected gene	scaffold12046	1966729	3	825	SRY (sex determining region Y)-box 10 [Source:HGNC Symbol;Acc:11190]	SOX10	ENSGMOG00000005629							-1.009	0.79351	-1.0053	0.746925	-1.01815	0.89637	0.605894	0.158408	0	0.280626	0.369922	0.20215
ss1712302993	selected gene	scaffold12046	1964307	3	0	SRY (sex determining region Y)-box 10 [Source:HGNC Symbol;Acc:11190]	SOX10	ENSGMOG00000005629							-1.01215	0.80707	-1.05065	0.84735	-1.0247	0.898905	0.59902	0.158408	0.631371	0.205647	0.998221	0.0218334
ss1712302992	selected gene	scaffold12046	1963870	3	0	SRY (sex determining region Y)-box 10 [Source:HGNC Symbol;Acc:11190]	SOX10	ENSGMOG00000005629							-1.00685	0.78328	-1.03645	0.83617	-1.01975	0.89675	0.5	0.158408	0.5	0.205647	0	0.26527
ss1712301477	random distributed in the genome	scaffold12046	1790247	3	>5000			ENSGMOG00000005429							-1.02915	0.844475	-1.0387	0.83883	-0.999415	0.882835	0.507808	0.158408	0.549468	0.205647	0.6451	0.201316
ss1712301476	random distributed in the genome	scaffold12046	1685127	3	>5000	coagulation factor VIII-associated 3 [Source:HGNC Symbol;Acc:31850]	F8A3	ENSGMOG00000005359							-1.0122	0.806585	-1.00541	0.730945	-1.0209	0.89721	0.364556	0.16207	0.524427	0.205647	0.397816	0.201316
rs119054685	Moen et al. 2008	scaffold12046	1594745	3	11	endoplasmic reticulum protein 27 [Source:HGNC Symbol;Acc:HGNC:26495]	ERP27	ENSGMOG00000005258							-1.0253	0.838625	-1.0063	0.762755	-0.9733	0.832935	0.766491	0.158408	0.34356	0.212224	0.91923	0.201316
ss1712303187	random distributed in the genome	scaffold12046	1458118	3	209	pre-mrna 3-end-processing factor fip1-like		ENSGMOG00000004913							-1.0036	0.76993	-1.01275	0.785525	-1.00685	0.889445	0.476422	0.158408	0.454832	0.205647	0.613403	0.201316
ss1712303186	random distributed in the genome	scaffold12046	1447006	3	0	mast stem cell growth factor receptor kit-like		ENSGMOG00000004868							-1.01435	0.813645	-1.0095	0.776205	-1.0236	0.898435	0.364551	0.16207	0.345256	0.212224	0.220622	0.219509
ss1712303185	random distributed in the genome	scaffold12046	1434047	3	0	kit receptor b [Source:ZFIN;Acc:ZDB-GENE-050916-2]	KITB	ENSGMOG00000004868							-1.01115	0.80209	-1.00373	0.73398	-1.0176	0.89618	0.572985	0.158408	0.262587	0.223711	0.317655	0.20688
ss1712303184	random distributed in the genome	scaffold12046	1430761	3	1758	mast stem cell growth factor receptor kit-like		ENSGMOG00000004868							-1.03865	0.855075	-1.0264	0.82405	-1.03025	0.900265	0.76334	0.158408	0.769362	0.205647	0.628008	0.201316
ss1712302991	selected gene	scaffold12046	1427075	3	0	clock homolog (mouse) [Source:HGNC Symbol;Acc:2082]	CLOCK	ENSGMOG00000004825							-1.028	0.843485	-1.0258	0.822085	-1.01275	0.89393	0.448636	0.158408	0.383878	0.207421	0.482924	0.201316
ss1712303182	random distributed in the genome	scaffold12046	1424878	3	165	clock homolog (mouse) [Source:HGNC Symbol;Acc:2082]	CLOCK	ENSGMOG00000004825							-1.0149	0.813215	-1.0308	0.83044	-1.0155	0.89475	0.471405	0.158408	0.751639	0.205647	0.789994	0.201316
ss1712303181	random distributed in the genome	scaffold12046	1418452	3	0	clock homolog (mouse) [Source:HGNC Symbol;Acc:2082]	CLOCK	ENSGMOG00000004825							-1.02355	0.8361	-1.01595	0.798305	-0.996295	0.877525	0.775117	0.158408	0.527697	0.205647	0.917381	0.201316
ss1712302988	selected gene	scaffold12046	1414782	3	0	clock homolog (mouse) [Source:HGNC Symbol;Acc:2082]	CLOCK	ENSGMOG00000004825							-1.01115	0.802135	-0.99735	0.70469	-1.01655	0.894705	0.645617	0.158408	0.437119	0.205647	0.660921	0.201316
ss1712302986	selected gene	scaffold12046	1414248	3	85	clock homolog (mouse) [Source:HGNC Symbol;Acc:2082]	CLOCK	ENSGMOG00000004825							-1.0117	0.800335	-1.00529	0.74937	-1.0187	0.89665	0.212276	0.17988	0.704073	0.205647	0.708954	0.201316
ss1712302985	selected gene	scaffold12046	1413724	3	81	clock homolog (mouse) [Source:HGNC Symbol;Acc:2082]	CLOCK	ENSGMOG00000004825							-1.0297	0.84487	-1.001	0.73366	-1.02145	0.897535	0	0.218151	0	0.280626	0.431167	0.201316
ss1712303180	random distributed in the genome	scaffold12046	1413147	3	233	clock homolog (mouse) [Source:HGNC Symbol;Acc:2082]	CLOCK	ENSGMOG00000004825							-0.999415	0.744165	-1.0095	0.77609	-1.0176	0.89616	0.512811	0.158408	0.591173	0.205647	0.531397	0.201316
ss1712303179	random distributed in the genome	scaffold12046	1405649	3	1723	structural maintenance of chromosomes protein 2		ENSGMOG00000004779							-0.975315	0.495145	-1.0381	0.83897	-1.02145	0.897715	0.972147	0.0753192	0.840734	0.205647	0.681777	0.201316
ss1712303178	random distributed in the genome	scaffold12046	1396855	3	0	structural maintenance of chromosomes protein 2		ENSGMOG00000004779							-1.00845	0.78503	-1.0127	0.78906	-1.0187	0.89656	0.69146	0.158408	0.262539	0.223711	0.187462	0.227078
ss1712301475	random distributed in the genome	scaffold12046	1394924	3	234	structural maintenance of chromosomes protein 2		ENSGMOG00000004779							-1.01705	0.82217	-1.03585	0.83609	-1.01435	0.89449	0.274313	0.171152	0.631289	0.205647	0.612966	0.201316
ss1712304543	Non-synonymous	scaffold12046	1221371	3	0	ubinuclein 2 [Source:ZFIN;Acc:ZDB-GENE-070112-612]	UBN2	ENSGMOG00000013888							-1.03935	0.85223	-1.0138	0.792485	-1.02465	0.8988	0.840193	0.158408	0.607104	0.205647	0.39051	0.201342
ss1712301473	random distributed in the genome	scaffold12046	1195397	3	311	Solute carrier family 25, member 38b [Source:ZFIN;Acc:ZDB-GENE-110214-1]	SLC25A38B	ENSGMOG00000013960							-1.0127	0.808715	-1.0342	0.83353	-0.992645	0.873855	0.695637	0.158408	0.443919	0.205647	0.832735	0.201316
rs119055786	Hubert et al. 2010	scaffold12046	1144241	3	988	dual specificity mitogen-activated protein kinase kinase 7 isoform		ENSGMOG00000014079							-1.0258	0.8408	-0.995265	0.68567	-1.037	0.90175	0.691867	0.158408	0.39184	0.207034	0.491001	0.201316
ss1712301472	random distributed in the genome	scaffold12046	1096810	3	3683			ENSGMOG00000014168							-1.03245	0.848985	-1.01925	0.807735	-1.0376	0.90158	0.536876	0.158408	0.574283	0.205647	0.279905	0.21087
ss1712304542	Non-synonymous	scaffold12046	946513	3	0	bloodthirsty-related gene family, member 29 [Source:ZFIN;Acc:ZDB-GENE-090512-2]	BTR29	ENSGMOG00000017962							-1.023	0.83522	-1.00206	0.739915	-1.0079	0.891155	0.737352	0.158408	0.502937	0.205647	0.629715	0.201316
ss1712301469	random distributed in the genome	scaffold12046	601548	3	209	sphingosine kinase 2-like		ENSGMOG00000003929							-0.997855	0.734845	-1.0478	0.84602	-1.0095	0.89154	0.273645	0.171152	0.804666	0.205647	0.897083	0.201316
ss1712301468	random distributed in the genome	scaffold12046	503415	3	1426			ENSGMOG00000006550							-1.0258	0.84031	-1.01815	0.804965	-0.99787	0.881145	0.70375	0.158408	0.429612	0.205647	0.896161	0.201316
ss1712304541	Non-synonymous	scaffold12046	449394	3	0	mannosidase, alpha, class 2B, member 1 [Source:HGNC Symbol;Acc:6826]		ENSGMOG00000006591							-1.0308	0.846675	-1.0187	0.80788	-1.016	0.89463	0.471334	0.158408	0.483474	0.205647	0.422322	0.201316
ss1712304540	Non-synonymous	scaffold12046	427431	3	0	Manic fringe homolog [Source:ZFIN;Acc:ZDB-GENE-041130-1]	MFNG	ENSGMOG00000018640							-1.02085	0.83038	-1.0472	0.845795	-1.01595	0.89561	0.474372	0.158408	0.701383	0.205647	0.414996	0.201316
ss1712301467	random distributed in the genome	scaffold12046	402562	3	1628	Manic fringe homolog [Source:ZFIN;Acc:ZDB-GENE-041130-1]	MFNG	ENSGMOG00000018640							-1.0176	0.822005	-1.0547	0.848935	-1.0276	0.898775	0.607932	0.158408	0.702136	0.205647	0.535598	0.201316
ss1712301102	random distributed in the genome	scaffold01956	713941	3	>5000			ENSGMOG00000006142							-1.01705	0.818705	-1.028	0.82594	-1.01325	0.89445	0.585509	0.158408	0.576153	0.205647	0.479357	0.201316
ss1712302184	random distributed in the genome	scaffold02899	57181	3											-1.0171	0.82078	-1.0478	0.84599	-0.9829	0.85553	0.357893	0.162679	0.819109	0.205647	0.918327	0.201316
ss1712302183	random distributed in the genome	scaffold02899	32126	3											-1.02305	0.83536	-0.99524	0.688955	-1.01975	0.896935	0.404241	0.159458	0.188937	0.240936	0.449175	0.201316
ss1712302182	random distributed in the genome	scaffold02899	8768	3											-1.0047	0.773955	-1.009	0.77463	-1.0286	0.90001	0.474718	0.158408	0.472282	0.205647	0.438813	0.201316
ss1712302527	random distributed in the genome	scaffold03505	11102	3		None		None							-1.03925	0.85477	-1.03135	0.830535	-1.0304	0.899505	0.849894	0.158408	0.817861	0.205647	0.479357	0.201316
ss1712301104	random distributed in the genome	scaffold01956	1107729	3	>5000			ENSGMOG00000010106					*		-1.00895	0.79359	-0.90085	0.20459	-1.00845	0.890275	0.962212	0.0956551	0.998704	0.00451344	0.74705	0.201316
ss1712301103	random distributed in the genome	scaffold01956	810168	3	>5000			ENSGMOG00000006094							-1.0138	0.812115	-0.99943	0.721855	-1.0165	0.89591	0.488607	0.158408	0.438621	0.205647	0.473437	0.201316
ss1712302953	selected gene	scaffold01956	744560	3	4425	somatostatin receptor 3 [Source:HGNC Symbol;Acc:11332]	SSTR	ENSGMOG00000006119							-1.00845	0.79322	-1.0143	0.795525	-0.999945	0.883035	0.560783	0.158408	0.417931	0.205647	0.247725	0.21529
ss1712302952	selected gene	scaffold01956	744395	3	4260	somatostatin receptor 3 [Source:HGNC Symbol;Acc:11332]	SSTR	ENSGMOG00000006119							-1.0432	0.857935	-1.00845	0.773	-0.999965	0.883125	0.462152	0.158408	0.417931	0.205647	0.317655	0.20688
ss1712301101	random distributed in the genome	scaffold01956	612069	3	>5000			ENSGMOG00000018034							-1.0031	0.764725	-0.996315	0.697325	-1.0165	0.895515	0.5	0.158408	0.32456	0.215775	0.5	0.201316
ss1712304452	Non-synonymous	scaffold01956	506974	3	0	Novel gene		ENSGMOG00000011972				*			-0.868925	0.23496	-1.0209	0.81228	-1.01	0.892025	0.997707	0.00856481	0.972752	0.072379	0.652767	0.201316
ss1712304451	Non-synonymous	scaffold01956	506928	3	0	Novel gene		ENSGMOG00000011972				*			-0.87642	0.23798	-1.03755	0.83773	-1.00212	0.884605	0.997707	0.00856481	0.972752	0.072379	0.652767	0.201316
ss1712301095	random distributed in the genome	scaffold01956	403793	3	138	aspartate cytoplasmic-like		ENSGMOG00000011935							-1.0209	0.830785	-1.01815	0.804225	-1.0106	0.89203	0.598262	0.158408	0.822866	0.205647	0.282366	0.21087
ss1712301094	random distributed in the genome	scaffold01956	304576	3	>5000			ENSGMOG00000000606							-1.0308	0.84726	-1.0353	0.835825	-1.02525	0.89926	0.778221	0.158408	0.749164	0.205647	0.415632	0.201316
ss1712301092	random distributed in the genome	scaffold01956	205337	3	429	neuromedin-k receptor-like		ENSGMOG00000007290							-1.0106	0.795875	-0.997335	0.7079	-1.01215	0.89365	0.422425	0.158408	0.416382	0.205647	0.328123	0.205951
ss1712301090	random distributed in the genome	scaffold01956	105991	3	643	protein fam13a isoform		ENSGMOG00000003240							-1.01115	0.8002	-1.02035	0.810655	-1.0122	0.89328	0.503406	0.158408	0.468775	0.205647	0.124628	0.240604
ss1712298644	random distributed in the genome	scaffold08190	82533	3	379	ras gtpase-activating protein-binding protein 2 isoform		ENSGMOG00000016319							-1.0165	0.82063	-1.01055	0.781375	-1.01815	0.89638	0.659577	0.158408	0.131613	0.254665	0.300775	0.20998
ss1712298645	random distributed in the genome	scaffold08190	157688	3	0	Chromosome 9 open reading frame 156 [Source:HGNC Symbol;Acc:HGNC:30967]	C9ORF156	ENSGMOG00000016455							-1.00735	0.78787	-1.00415	0.751945	-1.01115	0.892825	0.364556	0.16207	0.505795	0.205647	0.261481	0.213126
ss1712298647	random distributed in the genome	scaffold08190	318449	3	1880			ENSGMOG00000016540							-1.0165	0.81989	-1.01179	0.767365	-1.02355	0.898675	0.286801	0.170555	0.417589	0.205647	0.426165	0.201316
ss1712298649	random distributed in the genome	scaffold08190	396550	3	>5000			ENSGMOG00000016540							-1.02755	0.839465	-0.99944	0.72097	-1.01925	0.89692	0.715534	0.158408	0.681968	0.205647	0.687308	0.201316
ss1712300143	random distributed in the genome	scaffold10638	213	3	>5000	basonuclin 2 [Source:ZFIN;Acc:ZDB-GENE-030131-5784]	BCN2	ENSGMOG00000017049							-1.0047	0.77144	-1.028	0.826665	-1.0127	0.89368	0.420084	0.158408	0.589681	0.205647	0.545366	0.201316
ss1712300144	random distributed in the genome	scaffold10638	96883	3	>5000	basonuclin 2 [Source:ZFIN;Acc:ZDB-GENE-030131-5784]	BCN2	ENSGMOG00000017049							-1.02635	0.8413	-1.0074	0.76598	-1.00735	0.88991	0.0332775	0.215374	0.590908	0.205647	0.279905	0.21087
ss1712304172	Non-synonymous	scaffold10638	267590	3	0	Caspase 6, apoptosis-related cysteine peptidase [Source:HGNC Symbol;Acc:HGNC:1507]	CASP6	ENSGMOG00000017214							-1.00154	0.751695	-1.0047	0.75322	-1.0176	0.896285	0.368448	0.16207	0.39184	0.207034	0.449393	0.201316
ss1712300145	random distributed in the genome	scaffold10638	292220	3	0	caspase 6, apoptosis-related cysteine peptidase, like 1 [Source:ZFIN;Acc:ZDB-GENE-041010-48]	CASP6L1	ENSGMOG00000017291							-1.0231	0.835265	-1.001	0.73471	-1.00955	0.891385	0.644191	0.158408	0.354171	0.212061	0.546596	0.201316
ss1712300146	random distributed in the genome	scaffold10638	391895	3	670	lymphoid enhancer-binding factor 1-like isoform		ENSGMOG00000017345							-1.03135	0.846615	-1.01595	0.800925	-1.02475	0.898745	0.892604	0.158408	0.415324	0.205647	0.703528	0.201316
ss1712304173	Non-synonymous	scaffold10638	576925	3	0	nephronectin [Source:HGNC Symbol;Acc:27405]		ENSGMOG00000017634							-1.02315	0.828865	-1.01225	0.78055	-1.0198	0.896975	0.655888	0.158408	0.524979	0.205647	0.683216	0.201316
ss1712304174	Non-synonymous	scaffold10638	610423	3	0	glutathione S-transferase, C-terminal domain containing [Source:HGNC Symbol;Acc:25806]		ENSGMOG00000017674							-1.0095	0.79601	-1.04835	0.84621	-1.02145	0.89782	0.912242	0.158408	0.871309	0.205009	0.340095	0.204839
ss1712300148	random distributed in the genome	scaffold10638	675198	3	0	Tet methylcytosine dioxygenase 2 [Source:ZFIN;Acc:ZDB-GENE-090312-98]	TET2	ENSGMOG00000017810							-1.03695	0.85322	-1.0214	0.81359	-1.0063	0.88985	0.957167	0.104312	0.752128	0.205647	0.723832	0.201316
ss1712300150	random distributed in the genome	scaffold10638	967430	3	2658			ENSGMOG00000018004							-1.01325	0.810495	-0.995765	0.693715	-1.00415	0.887465	0.425539	0.158408	0.448444	0.205647	0.28089	0.21087
ss1712298764	random distributed in the genome	scaffold08416	102591	3	4507	inositol polyphosphate-4-phosphatase, type II, 105kDa [Source:HGNC Symbol;Acc:6075]	INPP4B	ENSGMOG00000016110							-1.01275	0.80663	-1.0165	0.800775	-1.0176	0.89611	0.516624	0.158408	0.622281	0.205647	0.834472	0.201316
ss1712303843	Non-synonymous	scaffold08416	127885	3	0	inositol polyphosphate-4-phosphatase, type II, 105kDa [Source:HGNC Symbol;Acc:6075]	INPP4B	ENSGMOG00000016110							-1.00685	0.783805	-1.00685	0.76453	-1.00575	0.888895	0.59926	0.158408	0.504808	0.205647	0.689639	0.201316
ss1712298765	random distributed in the genome	scaffold08416	191211	3	3261	type ii inositol-bisphosphate 4-phosphatase		ENSGMOG00000016110							-1.0079	0.790355	-1.00101	0.735135	-1.0286	0.900185	0.301601	0.16844	0.324761	0.215775	0.120903	0.241567
ss1712298766	random distributed in the genome	scaffold08416	281194	3	734	grb2-associated-binding protein 1 isoform 1		ENSGMOG00000007535							-1.00158	0.744	-1.0507	0.847475	-1.0069	0.889155	0.591666	0.158408	0.744907	0.205647	0.824287	0.201316
ss1712298767	random distributed in the genome	scaffold08416	366975	3	521	fras1-related extracellular matrix protein 2-like isoform x		ENSGMOG00000007510							-1.02465	0.83865	-1.02365	0.81612	-1.0297	0.900425	0.764369	0.158408	0.605378	0.205647	0.461195	0.201316
ss1712298768	random distributed in the genome	scaffold08416	454503	3	305	hedgehog-interacting protein		ENSGMOG00000007498							-1.02365	0.835285	-1.0203	0.811245	-1.02525	0.89898	0.905012	0.158408	0.578073	0.205647	0.733646	0.201316
ss1712298769	random distributed in the genome	scaffold08416	544056	3	3049			ENSGMOG00000007456							-1.03245	0.849605	-1.00415	0.7523	-1.0133	0.89399	0.728585	0.158408	0.339933	0.212224	0.770768	0.201316
ss1712299745	random distributed in the genome	scaffold10099	1112	3	>5000	LSM6 homolog, U6 small nuclear RNA associated (S. cerevisiae) [Source:ZFIN;Acc:ZDB-GENE-040625-50]	LSM6	ENSGMOG00000015550							-1.0198	0.827995	-1.00209	0.737255	-1.01815	0.896415	0.455067	0.158408	0.392684	0.207034	0.30719	0.208507
ss1712299746	random distributed in the genome	scaffold10099	23517	3	>5000	LSM6 homolog, U6 small nuclear RNA associated (S. cerevisiae) [Source:ZFIN;Acc:ZDB-GENE-040625-50]	LSM6	ENSGMOG00000015550							-1.0297	0.845165	-0.99735	0.704475	-1.0047	0.887605	0.5	0.158408	0.5	0.205647	0.5	0.201316
ss1712299747	random distributed in the genome	scaffold10099	41487	3	>5000	LSM6 homolog, U6 small nuclear RNA associated (S. cerevisiae) [Source:ZFIN;Acc:ZDB-GENE-040625-50]	LSM6	ENSGMOG00000015550							-1.01275	0.80968	-1.03585	0.836005	-1.02805	0.899665	0.65918	0.158408	0.508091	0.205647	0.629673	0.201316
ss1712298374	random distributed in the genome	scaffold07708	708	3											-1.00895	0.793615	-1.02085	0.8122	-0.96684	0.81924	0.577022	0.158408	0.979691	0.0566387	0.94725	0.201316
ss1712297799	random distributed in the genome	scaffold06889	78874	3	2657			ENSGMOG00000000453							-1.009	0.79567	-0.987485	0.61019	-1.01325	0.89384	0.491417	0.158408	0.437392	0.205647	0.438152	0.201316
ss1712297798	random distributed in the genome	scaffold06889	54416	3	1736			ENSGMOG00000000453							-1.0138	0.812695	-1.00415	0.753585	-1.0225	0.898245	0.381257	0.161253	0.639294	0.205647	0.454141	0.201316
ss1712297797	random distributed in the genome	scaffold06889	28340	3	>5000			ENSGMOG00000000453							-0.972315	0.445765	-1.04795	0.843805	-1.0258	0.89927	0.985824	0.0412102	0.938125	0.135866	0.487664	0.201316
ss1712302405	random distributed in the genome	scaffold03328	1203	3	>5000	endothelin receptor type Aa [Source:ZFIN;Acc:ZDB-GENE-010906-2]	EDNRAA	ENSGMOG00000002010							-1.0336	0.85044	-1.04325	0.84143	-1.02035	0.897385	0.747548	0.158408	0.816614	0.205647	0.564933	0.201316
ss1712302406	random distributed in the genome	scaffold03328	99494	3	867	rho gtpase-activating protein 10		ENSGMOG00000001911							-1.03595	0.84841	-1.03755	0.83778	-1.0095	0.8911	0.715212	0.158408	0.968492	0.0817068	0.713651	0.201316
ss1712302407	random distributed in the genome	scaffold03328	205835	3	0	doublecortin-like kinase 2 [Source:HGNC Symbol;Acc:19002]	DCLK2	ENSGMOG00000001860					**		-1.0275	0.84127	-0.726555	0.12978	-0.984445	0.856775	0.32531	0.166669	1	0	0.858287	0.201316
ss1712304757	Non-synonymous	scaffold03328	206076	3	0	doublecortin-like kinase 2 [Source:HGNC Symbol;Acc:19002]	DCLK2	ENSGMOG00000001860					*		-1.0176	0.822725	-0.28774	0.0544085	-0.915055	0.747505	0.391054	0.1609	0.999967	0.000134132	0.962504	0.188523
ss1712302408	random distributed in the genome	scaffold03328	311727	3	1465			ENSGMOG00000019781							-1.02085	0.83096	-1.0308	0.830685	-0.99838	0.881735	0.662716	0.158408	0.793588	0.205647	0.777454	0.201316
ss1712302409	random distributed in the genome	scaffold03328	404182	3	35	LPS-responsive vesicle trafficking, beach and anchor containing [Source:ZFIN;Acc:ZDB-GENE-090311-19]	IRBA	ENSGMOG00000001715							-0.99838	0.734205	-0.997335	0.70603	-1.02695	0.89962	0.413972	0.158746	0.491657	0.205647	0.458593	0.201316
rs119054573	Moen et al. 2008	scaffold03328	431389	3	45	ribosomal protein S3A [Source:ZFIN;Acc:ZDB-GENE-030131-9184]	RPS3A	ENSGMOG00000001707							-1.016	0.815405	-1.00205	0.741265	-1.0074	0.89019	0.238283	0.175154	0.590908	0.205647	0.286467	0.210772
rs119054572	Moen et al. 2008	scaffold03328	432011	3	0	ribosomal protein S3A [Source:ZFIN;Acc:ZDB-GENE-030131-9184]	RPS3A	ENSGMOG00000001707							-1.0079	0.788915	-1.0063	0.760815	-1.0203	0.89732	0.138211	0.194566	0.79211	0.205647	0.627208	0.201316
ss1712302410	random distributed in the genome	scaffold03328	504300	3	>5000			ENSGMOG00000019780							-1.0111	0.80145	-1.0122	0.785825	-1.01005	0.89185	0.539249	0.158408	0.300953	0.218	0.187462	0.227078
ss1712302411	random distributed in the genome	scaffold03328	604701	3	>5000			ENSGMOG00000001442							-1.0258	0.83992	-1.0286	0.82714	-1.00635	0.889325	0.600042	0.158408	0.679768	0.205647	0.505242	0.201316
ss1712304758	Non-synonymous	scaffold03328	692116	3	0	LIM and calponin homology domains 1 [Source:HGNC Symbol;Acc:29191]		ENSGMOG00000001316							-1.0336	0.849925	-1.0122	0.787755	-1.0165	0.89572	0.713311	0.158408	0.638903	0.205647	0.470337	0.201316
ss1712302412	random distributed in the genome	scaffold03328	707058	3	1803	LIM and calponin homology domains 1 [Source:HGNC Symbol;Acc:29191]		ENSGMOG00000001316							-1.0325	0.84911	-1.01705	0.80255	-1.0203	0.897175	0.859381	0.158408	0.64037	0.205647	0.667081	0.201316
ss1712304759	Non-synonymous	scaffold03328	723232	3	0	annexin A5 [Source:HGNC Symbol;Acc:543]		ENSGMOG00000001284							-1.0409	0.8562	-1.01005	0.78056	-1.0111	0.892665	0.90573	0.158408	0.262587	0.223711	0.736541	0.201316
ss1712304760	Non-synonymous	scaffold03328	755790	3	0	prominin 1 [Source:HGNC Symbol;Acc:9454]		ENSGMOG00000001209							-0.99788	0.726255	-1.01925	0.808565	-1.01435	0.89458	0.558195	0.158408	0.479959	0.205647	0.437383	0.201316
ss1712304761	Non-synonymous	scaffold03328	776762	3	0	transmembrane anterior posterior transformation 1b [Source:ZFIN;Acc:ZDB-GENE-030131-4025]	TAPT1B	ENSGMOG00000001178							-1.00845	0.78573	-1.0176	0.800415	-1.02035	0.897355	0.351827	0.16331	0.485526	0.205647	0.582531	0.201316
ss1712304762	Non-synonymous	scaffold03328	776783	3	0	transmembrane anterior posterior transformation 1b [Source:ZFIN;Acc:ZDB-GENE-030131-4025]	TAPT1B	ENSGMOG00000001178							-1.0398	0.854755	-1.00105	0.72858	-1.0106	0.89181	0.681208	0.158408	0.545832	0.205647	0.725256	0.201316
ss1712302414	random distributed in the genome	scaffold03328	905616	3	1168			ENSGMOG00000000990							-1.0236	0.836715	-1.02915	0.827725	-1.0079	0.89052	0.623745	0.158408	0.829395	0.205647	0.640543	0.201316
ss1712304763	Non-synonymous	scaffold03328	937673	3	0	N-acylsphingosine amidohydrolase (acid ceramidase) 1 [Source:HGNC Symbol;Acc:735]		ENSGMOG00000000876							-0.99577	0.712525	-1.0524	0.848215	-0.98391	0.858245	0.455728	0.158408	0.90227	0.181116	0.938258	0.201316
ss1712302415	random distributed in the genome	scaffold03328	1004908	3	>5000			ENSGMOG00000000867							-1.0297	0.844775	-1.03585	0.836015	-1.0203	0.897335	0.719782	0.158408	0.865305	0.205647	0.212774	0.220801
ss1712302416	random distributed in the genome	scaffold03328	1103998	3	>5000	FAT tumor suppressor homolog 1 (Drosophila) [Source:HGNC Symbol;Acc:3595]		ENSGMOG00000000811							-1.00151	0.753755	-0.99109	0.653065	-1.01495	0.89445	0.5	0.158408	0.274458	0.222479	0.488273	0.201316
ss1712304764	Non-synonymous	scaffold03328	1156499	3	0	FAT tumor suppressor homolog 1 (Drosophila) [Source:HGNC Symbol;Acc:3595]		ENSGMOG00000000811							-1.04095	0.85628	-1.00422	0.743705	-1.00205	0.885685	0.69158	0.158408	0.480185	0.205647	0.526388	0.201316
ss1712302417	random distributed in the genome	scaffold03328	1204749	3	>5000	FAT tumor suppressor homolog 1 (Drosophila) [Source:HGNC Symbol;Acc:3595]		ENSGMOG00000000811							-1.0069	0.779185	-1.03585	0.836005	-1.0203	0.8974	0	0.218151	0.16356	0.247801	0.44261	0.201316
ss1712303075	selected gene	scaffold03328	1300067	3	0	toll-like receptor 3 [Source:HGNC Symbol;Acc:11849]	TLR3	ENSGMOG00000000786							-1.00154	0.75515	-1.00685	0.76295	-1.0036	0.88721	0.563662	0.158408	0.453179	0.205647	0.653656	0.201316
ss1712303076	selected gene	scaffold03328	1300318	3	0	toll-like receptor 3 [Source:HGNC Symbol;Acc:11849]	TLR3	ENSGMOG00000000786							-1.02305	0.83544	-1.00525	0.75665	-0.99368	0.87561	0.510786	0.158408	0.616898	0.205647	0.653656	0.201316
ss1712302418	random distributed in the genome	scaffold03328	1304345	3	1413	toll-like receptor 3 [Source:HGNC Symbol;Acc:11849]	TLR3	ENSGMOG00000000786							-1.00472	0.771755	-1.02805	0.82629	-1.03355	0.901135	0.378922	0.161388	0.511501	0.205647	0.384563	0.201342
ss1712304765	Non-synonymous	scaffold03328	1390059	3	0	fibrinogen gamma chain [Source:HGNC Symbol;Acc:3694]	FGG	ENSGMOG00000000687							-0.988	0.635475	-1.0286	0.82692	-1.01815	0.89649	0.935905	0.130689	0.963502	0.0915418	0.428497	0.201316
ss1712304766	Non-synonymous	scaffold03328	1414898	3	0	dachsous 2 (Drosophila) [Source:HGNC Symbol;Acc:23111]	DCHS2	ENSGMOG00000000621							-0.92869	0.2742	-1.04665	0.84471	-1.02145	0.897945	0.964128	0.0919796	0.961924	0.0939577	0.793728	0.201316
ss1712304767	Non-synonymous	scaffold03328	1417899	3	0	dachsous 2 (Drosophila) [Source:HGNC Symbol;Acc:23111]	DCHS2	ENSGMOG00000000621							-1.01595	0.819505	-1.03535	0.832295	-1.0106	0.89227	0.949462	0.114789	0.721025	0.205647	0.449175	0.201316
ss1712304768	Non-synonymous	scaffold03328	1437906	3	0	dachsous 2 (Drosophila) [Source:HGNC Symbol;Acc:23111]	DCHS2	ENSGMOG00000000621							-1.0203	0.829285	-1.0252	0.82174	-0.987485	0.865375	0.677003	0.158408	0.778116	0.205647	0.881406	0.201316
ss1712304769	Non-synonymous	scaffold03328	1440400	3	0	dachsous 2 (Drosophila) [Source:HGNC Symbol;Acc:23111]	DCHS2	ENSGMOG00000000621							-0.82586	0.206895	-0.974805	0.45606	-1.0236	0.89875	0.5	0.158408	0	0.280626	0.5	0.201316
ss1712304770	Non-synonymous	scaffold03328	1474515	3	0	family with sequence similarity 193, member A [Source:HGNC Symbol;Acc:16822]		ENSGMOG00000000552							-1.01925	0.824725	-1.00262	0.740255	-0.99787	0.880955	0.676779	0.158408	0.490764	0.205647	0.82131	0.201316
ss1712302419	random distributed in the genome	scaffold03328	1510703	3	259	formin homology domain containing 1 [Source:ZFIN;Acc:ZDB-GENE-040826-4]	FHCD1	ENSGMOG00000000505							-1.01275	0.808745	-1.033	0.83379	-1.01595	0.895615	0.307401	0.168395	0.862561	0.205647	0.612966	0.201316
ss1712304771	Non-synonymous	scaffold03328	1513611	3	0	formin homology domain containing 1 [Source:ZFIN;Acc:ZDB-GENE-040826-4]	FHCD1	ENSGMOG00000000505							-1.03585	0.852765	-1.04835	0.84647	-1.01275	0.894265	0.915455	0.158097	0.723434	0.205647	0.598448	0.201316
ss1712302420	random distributed in the genome	scaffold03328	1602901	3	0	poly-specific ribonuclease parn		ENSGMOG00000003231							-1.02195	0.832925	-0.99472	0.68607	-1.02465	0.89898	0.608329	0.158408	0.258308	0.224341	0.317589	0.20688
ss1712304772	Non-synonymous	scaffold03328	1806401	3	0	beta-n-acetylglucosaminyltransferase lunatic fringe-like isoform		ENSGMOG00000017870							-1.01065	0.792995	-1.0052	0.75849	-1.00525	0.888335	0.493798	0.158408	0.490375	0.205647	0.433166	0.201316
ss1712302265	random distributed in the genome	scaffold03023	661	3	746	noelin-2-like isoform		ENSGMOG00000015213							-1.0308	0.8479	-1.0016	0.728465	-1.0253	0.898795	0.941939	0.125254	0.507655	0.205647	0.830444	0.201316
ss1712303061	selected gene	scaffold03023	25026	3	676	thyroid hormone receptor interactor 10 [Source:HGNC Symbol;Acc:12304]	TRIP10	ENSGMOG00000007571							-1.0381	0.85407	-1.0176	0.802285	-1.0079	0.89073	0.467533	0.158408	0.341471	0.212224	0.482352	0.201316
ss1712303062	selected gene	scaffold03023	31445	3	992	thyroid hormone receptor interactor 10 [Source:HGNC Symbol;Acc:12304]	TRIP10	ENSGMOG00000007571							-1.01705	0.822105	-1.00895	0.770835	-1.0138	0.8945	0.501879	0.158408	0.468568	0.205647	0.557895	0.201316
ss1712303063	selected gene	scaffold03023	36337	3	0	SH2 domain containing 3A [Source:HGNC Symbol;Acc:16885]	SH2D3A	ENSGMOG00000007578							-1.02145	0.83187	-1.00895	0.77153	-1.02085	0.897665	0.421364	0.158408	0.661312	0.205647	0.603938	0.201316
ss1712302266	random distributed in the genome	scaffold03023	87751	3	0	F-box and leucine-rich repeat protein 18 [Source:ZFIN;Acc:ZDB-GENE-050913-65]	FBXL18	ENSGMOG00000007631							-1.0047	0.77049	-1.0031	0.748195	-1.01275	0.893755	0.422928	0.158408	0	0.280626	0.652189	0.201316
ss1712304714	Non-synonymous	scaffold03023	93889	3	0	pentatricopeptide repeat domain 1 [Source:ZFIN;Acc:ZDB-GENE-030131-6146]	PTCD1	ENSGMOG00000007639							-1.00375	0.75434	-0.99629	0.69656	-1.01925	0.896745	0.580123	0.158408	0.604815	0.205647	0.561828	0.201316
ss1712302267	random distributed in the genome	scaffold03023	177505	3	>5000			ENSGMOG00000007731							-1.01275	0.80949	-1.02475	0.820215	-1.01655	0.895675	0.527884	0.158408	0.682572	0.205647	0.461383	0.201316
ss1712302268	random distributed in the genome	scaffold03023	266850	3	>5000			ENSGMOG00000007731							-1.0187	0.82396	-1.0319	0.832215	-1.00151	0.88479	0.584712	0.158408	0.756088	0.205647	0.830444	0.201316
ss1712304715	Non-synonymous	scaffold03023	327887	3	0	Ras association and DIL domains [Source:HGNC Symbol;Acc:22226]		ENSGMOG00000007771							-1.03585	0.85226	-1.0209	0.811595	-1.02255	0.89819	0.759329	0.158408	0.501574	0.205647	0.67103	0.201316
ss1712302270	random distributed in the genome	scaffold03023	451204	3	244			ENSGMOG00000007808							-1.0198	0.828945	-1.02305	0.8172	-1.0253	0.899025	0.978016	0.0613102	0.972255	0.0735314	0.276261	0.211566
ss1712302271	random distributed in the genome	scaffold03023	631649	3	>5000			ENSGMOG00000010559							-1.01055	0.801435	-1.03865	0.83952	-1.0111	0.8926	0.639962	0.158408	0.699221	0.205647	0.673926	0.201316
ss1712302431	random distributed in the genome	scaffold03364	209180	3	0	carbohydrate sulfotransferase 12-like		ENSGMOG00000006082							-1.03415	0.850585	-1.0381	0.83831	-1.0165	0.89544	0.691867	0.158408	0.605091	0.205647	0.470592	0.201316
ss1712304775	Non-synonymous	scaffold03364	193784	3	0	BRCA1-associated ATM activator 1 [Source:ZFIN;Acc:ZDB-GENE-060421-6989]	BRAT1	ENSGMOG00000006129							-1.0187	0.825405	-1.03865	0.83949	-1.0225	0.898195	0.940346	0.126858	0.759481	0.205647	0.733251	0.201316
ss1712304774	Non-synonymous	scaffold03364	193578	3	0	BRCA1-associated ATM activator 1 [Source:ZFIN;Acc:ZDB-GENE-060421-6989]	BRAT1	ENSGMOG00000006129							-1.0415	0.85657	-1.0253	0.8212	-1.0053	0.887075	0.85449	0.158408	0.66811	0.205647	0.485984	0.201316
ss1712304773	Non-synonymous	scaffold03364	189265	3	0	BRCA1-associated ATM activator 1 [Source:ZFIN;Acc:ZDB-GENE-060421-6989]	BRAT1	ENSGMOG00000006129							-1.0398	0.85528	-1.0472	0.845755	-0.735765	0.615925	0.77953	0.158408	0.876404	0.202344	0.969555	0.16745
ss1712302429	random distributed in the genome	scaffold03364	70775	3	0	e3 ubiquitin-protein ligase rbbp6-like		ENSGMOG00000006417							-1.0209	0.83129	-1.0297	0.828235	-1.01925	0.89694	0.559603	0.158408	0.706048	0.205647	0.531397	0.201316
ss1712302428	random distributed in the genome	scaffold03364	348	3	>5000			ENSGMOG00000006433							-1.0063	0.7787	-1.00845	0.77114	-1.01485	0.895	0.405764	0.159458	0.471536	0.205647	0.384563	0.201342
ss1712304033	Non-synonymous	scaffold09787	852813	3	0	KIAA0922 [Source:HGNC Symbol;Acc:HGNC:29146]	KIAA0922	ENSGMOG00000015878							-1.0176	0.82299	-1.01165	0.78475	-1.0247	0.89895	0.562475	0.158408	0.535349	0.205647	0.484603	0.201316
ss1712304032	Non-synonymous	scaffold09787	851474	3	0	KIAA0922 [Source:HGNC Symbol;Acc:HGNC:29146]	KIAA0922	ENSGMOG00000015878							-1.0106	0.80067	-1.0415	0.8413	-1.0063	0.889245	0.618761	0.158408	0.787347	0.205647	0.526388	0.201316
ss1712299580	random distributed in the genome	scaffold09787	796396	3	0	adp-ribosylation factor-binding protein gga2		ENSGMOG00000017434							-1.01815	0.823615	-1.04665	0.84514	-1.00895	0.89147	0.678296	0.158408	0.726236	0.205647	0.557882	0.201316
ss1712299578	random distributed in the genome	scaffold09787	597954	3	0	cell adhesion molecule 4-like		ENSGMOG00000017614							-1.02035	0.830005	-1.0122	0.7886	-1.01815	0.89606	0.601978	0.158408	0.769362	0.205647	0.445053	0.201316
ss1712299579	random distributed in the genome	scaffold09787	698319	3	>5000			ENSGMOG00000017542							-1.01545	0.81507	-1.0341	0.834515	-1.02195	0.89789	0.5	0.158408	0.464244	0.205647	0	0.26527
ss1712304031	Non-synonymous	scaffold09787	565956	3	0	calmodulin regulated spectrin-associated protein family, member 3 [Source:HGNC Symbol;Acc:HGNC:29307]	CAMSAP3	ENSGMOG00000012293							-1.00582	0.774075	-1.0122	0.78813	-1.0193	0.89629	0.692686	0.158408	0.391912	0.207034	0.261481	0.213126
ss1712299576	random distributed in the genome	scaffold09787	405401	3	0	cd97 antigen-like		ENSGMOG00000010547							-1.01545	0.817045	-1.03865	0.83958	-0.997855	0.880905	0.538986	0.158408	0.593497	0.205647	0.91081	0.201316
ss1712299575	random distributed in the genome	scaffold09787	305261	3	11	dynamin-2-like isoform		ENSGMOG00000010647							-1.05705	0.863275	-1.0398	0.839295	-1.02035	0.897265	0.877123	0.158408	0.75693	0.205647	0.418585	0.201316
ss1712299811	random distributed in the genome	scaffold01197	228560	3	0	lipopolysaccharide-induced TNF factor [Source:HGNC Symbol;Acc:16841]	LITAF	ENSGMOG00000014597							-1.03585	0.85219	-1.0176	0.802775	-1.00735	0.890205	0.718749	0.158408	0.427774	0.205647	0.68504	0.201316
ss1712304030	Non-synonymous	scaffold09787	209312	3	0	sterile alpha motif domain containing 1a [Source:ZFIN;Acc:ZDB-GENE-061013-517]	SAMDLA	ENSGMOG00000010710							-1.00637	0.773165	-1.01165	0.783855	-1.0275	0.89967	0.501879	0.158408	0.641306	0.205647	0.686009	0.201316
ss1712299574	random distributed in the genome	scaffold09787	202514	3	106	camp-dependent protein kinase catalytic subunit alpha-like		ENSGMOG00000010726							-1.0252	0.83856	-1.02355	0.81842	-1.02805	0.89977	0.699995	0.158408	0.62959	0.205647	0.681777	0.201316
ss1712304087	Non-synonymous	scaffold01197	199150	3	0	complement component 3 [Source:HGNC Symbol;Acc:1318]		ENSGMOG00000017964							-1.0047	0.77439	-0.99786	0.70909	-1.0176	0.89607	0.307266	0.168395	0.260579	0.224008	0.526087	0.201316
ss1712304086	Non-synonymous	scaffold01197	150221	3	0	tau-tubulin kinase 1		ENSGMOG00000018022							-1.0048	0.758155	-1.0252	0.82154	-1.037	0.90161	0.191626	0.183725	0.670993	0.205647	0.629673	0.201316
ss1712299809	random distributed in the genome	scaffold01197	81245	3											-1.0074	0.786635	-1.00575	0.75924	-1.00415	0.887785	0.413972	0.158746	0.436599	0.205647	0.448041	0.201316
ss1712299808	random distributed in the genome	scaffold01197	1690	3	1850			ENSGMOG00000001540							-1.0036	0.77053	-1.0342	0.83382	-1.0176	0.896295	0.002654	0.218151	0.098139	0.262168	0.426945	0.201316
ss1712298113	random distributed in the genome	scaffold07361	303665	3	0	asparagine-linked glycosylation 13 homolog (S. cerevisiae) [Source:ZFIN;Acc:ZDB-GENE-060307-1]	ALG13	ENSGMOG00000000290							-1.02255	0.83138	-1.0176	0.80432	-1.02365	0.89861	0.348212	0.163805	0.701809	0.205647	0.463684	0.201316
rs119054754	Moen et al. 2008	scaffold07361	269659	3	10	calpain 2, (m/II) large subunit b [Source:ZFIN;Acc:ZDB-GENE-050522-84]	CAPN2B	ENSGMOG00000000251							-1.01325	0.810325	-1.00365	0.74936	-1.0242	0.89869	0.363637	0.16207	0.511501	0.205647	0.44505	0.201316
ss1712298112	random distributed in the genome	contig283603	2947	3											-1.00845	0.78769	-1.02915	0.827645	-1.0079	0.89019	0.322574	0.166975	0.59753	0.205647	0.329403	0.205951
ss1712298111	random distributed in the genome	scaffold07361	160163	3	0	equilibrative nucleoside transporter 1		ENSGMOG00000000142							-1.0455	0.85913	-1.01815	0.80621	-1.0149	0.89497	0.923231	0.14767	0.451117	0.205647	0.79894	0.201316
ss1712298109	random distributed in the genome	scaffold07361	2420	3	2487			ENSGMOG00000005563							-1.0264	0.840965	-1.02355	0.81838	-1.00685	0.889445	0.859036	0.158408	0.609938	0.205647	0.470997	0.201316
ss1712301068	random distributed in the genome	scaffold01925	4410	3	221	condensin-2 complex subunit d3		ENSGMOG00000011702							-1.0095	0.79787	-1.0225	0.81618	-1.0209	0.897135	0.230607	0.176256	0.327611	0.21504	0.652189	0.201316
rs119054722	Moen et al. 2008	scaffold01925	35437	3	168	translocase of outer mitochondrial membrane 20 homolog b (yeast) [Source:ZFIN;Acc:ZDB-GENE-040718-451]	TOMM20B	ENSGMOG00000011662							-1.0111	0.803625	-0.993175	0.669975	-1.02035	0.89755	0.316643	0.167602	0	0.280626	0.589749	0.201316
ss1712301069	random distributed in the genome	scaffold01925	43924	3	235			ENSGMOG00000011624							-1.0242	0.835875	-1.0319	0.832115	-1.009	0.890685	0.787896	0.158408	0.746223	0.205647	0.347128	0.204839
ss1712301070	random distributed in the genome	scaffold01925	123534	3	0	BTB (POZ) domain containing 3a [Source:ZFIN;Acc:ZDB-GENE-090312-7]	BTBD3A	ENSGMOG00000015659							-1.0187	0.82647	-1.00796	0.760875	-1.0106	0.891625	0.706593	0.158408	0.745316	0.205647	0.400763	0.201316
ss1712304447	Non-synonymous	scaffold01925	126511	3	0	ESF1, nucleolar pre-rRNA processing protein, homolog (S. cerevisiae) [Source:HGNC Symbol;Acc:15898]		ENSGMOG00000015619							-1.00262	0.753465	-1.02195	0.814235	-1.01545	0.8954	0.421519	0.158408	0.467599	0.205647	0.453453	0.201316
ss1712300807	random distributed in the genome	scaffold11263	33491	3	1386			ENSGMOG00000005324							-1.01005	0.797735	-1.0242	0.81883	-1.03025	0.9004	0.451282	0.158408	0.888259	0.192139	0.403076	0.201316
ss1712302148	random distributed in the genome	scaffold02819	109333	3	>5000			ENSGMOG00000016483							-1.03135	0.847745	-1.0501	0.846945	-0.88916	0.72241	0.102054	0.202021	0.801715	0.205647	0.981362	0.127495
ss1712302147	random distributed in the genome	scaffold02819	13720	3	0	type-2 ice-structuring		ENSGMOG00000016698							-0.998395	0.73473	-1.0309	0.82742	-1.00209	0.885485	0.572985	0.158408	0.8878	0.192378	0.940878	0.201316
ss1712299570	random distributed in the genome	scaffold09780	2009189	3	4152			ENSGMOG00000003065							-1.0063	0.77741	-1.01435	0.793885	-1.02585	0.89883	0.470553	0.158408	0.607104	0.205647	0.589288	0.201316
ss1712299569	random distributed in the genome	scaffold09780	1911541	3	13	testis expressed 2 [Source:HGNC Symbol;Acc:30884]		ENSGMOG00000019120							-1.02745	0.842715	-1.00047	0.72667	-1.01275	0.89324	0.485723	0.158408	0.136257	0.253433	0.292033	0.210071
ss1712304029	Non-synonymous	scaffold09780	1908652	3	0	testis expressed 2 [Source:HGNC Symbol;Acc:30884]		ENSGMOG00000019120							-1.00422	0.76355	-1.01005	0.778895	-1.01815	0.89638	0.5	0.158408	0.442972	0.205647	0	0.26527
ss1712299568	random distributed in the genome	scaffold09780	1811863	3	>5000			ENSGMOG00000002120							-1.0231	0.834845	-1.01705	0.803035	-1.02195	0.898025	0.305898	0.16844	0.344542	0.212224	0.556483	0.201316
ss1712299567	random distributed in the genome	scaffold09780	1713811	3	>5000			ENSGMOG00000001270							-1.0052	0.775065	-1.0215	0.809285	-1.01875	0.896075	0.35377	0.163215	0.463997	0.205647	0.562142	0.201316
ss1712299565	random distributed in the genome	scaffold09780	1613419	3	>5000			ENSGMOG00000001650							-1.01325	0.81131	-1.01975	0.807665	-1.0127	0.89392	0.274857	0.171152	0.709801	0.205647	0.583476	0.201316
ss1712299564	random distributed in the genome	scaffold09780	1518500	3	>5000			ENSGMOG00000008779							-1.00637	0.7766	-1.0171	0.797	-1.02635	0.89924	0.596603	0.158408	0.67061	0.205647	0.625288	0.201316
ss1712299563	random distributed in the genome	scaffold09780	1418303	3	>5000			ENSGMOG00000016254							-1.00639	0.76925	-1.0063	0.76093	-1.0047	0.88779	0.433822	0.158408	0.618901	0.205647	0.561828	0.201316
ss1712299562	random distributed in the genome	scaffold09780	1317140	3	>5000			ENSGMOG00000016254							-1.01925	0.82493	-1.0193	0.80425	-1.0052	0.888275	0.85449	0.158408	0.637664	0.205647	0.405863	0.201316
ss1712299561	random distributed in the genome	scaffold09780	1216269	3	>5000			ENSGMOG00000001025							-1.009	0.792735	-1.03305	0.832335	-1.0079	0.89001	0.038239	0.214456	0.5	0.205647	0.141617	0.236505
ss1712299560	random distributed in the genome	scaffold09780	1021142	3	>5000			ENSGMOG00000003582							-1.02355	0.836025	-1.001	0.73344	-1.01595	0.89537	0.548085	0.158408	0.507878	0.205647	0.681777	0.201316
ss1712299559	random distributed in the genome	scaffold09780	921059	3	36	neuron-specific protein family member 1-like		ENSGMOG00000014563							-1.0381	0.85356	-1.02585	0.82029	-1.01705	0.896135	0.952371	0.111592	0.946129	0.122344	0.343842	0.204839
ss1712299557	random distributed in the genome	scaffold09780	821775	3	>5000			ENSGMOG00000014606							-1.0165	0.819105	-1.01	0.779085	-1.0225	0.89812	0.492448	0.158408	0.470087	0.205647	0.433166	0.201316
rs119056086	Hubert et al. 2010	scaffold09780	769465	3	119	bbsome-interacting protein 1		ENSGMOG00000014681							-1.0358	0.852695	-1.00525	0.757775	-1.0198	0.89707	0.619319	0.158408	0.50118	0.205647	0.362206	0.203399
ss1712299555	random distributed in the genome	scaffold09780	622005	3	1240			ENSGMOG00000014798							-1.04375	0.8581	-1.0524	0.848185	-1.0187	0.89649	0.828199	0.158408	0.913069	0.172308	0.32265	0.205951
ss1712299554	random distributed in the genome	scaffold09780	524015	3	>5000			ENSGMOG00000014856							-1.0176	0.823785	-1.0501	0.847165	-1.0095	0.891685	0.608329	0.158408	0.86346	0.205647	0.723708	0.201316
ss1712299553	random distributed in the genome	scaffold09780	421467	3	150	stromal cell-derived factor 1-like		ENSGMOG00000014915							-1.00845	0.793755	-1.0513	0.8473	-1.02365	0.89809	0.561975	0.158408	0.814403	0.205647	0.68491	0.201316
ss1712304028	Non-synonymous	scaffold09780	370294	3	0	structure-specific endonuclease subunit slx4		ENSGMOG00000014985							-1.01435	0.813155	-1.02535	0.81687	-1.0084	0.89093	0.381706	0.161253	0.662689	0.205647	0.688314	0.201316
ss1712304027	Non-synonymous	scaffold09780	321466	3	0	CREB binding protein [Source:HGNC Symbol;Acc:2348]		ENSGMOG00000015058							-1.00205	0.75813	-1.0583	0.85026	-1.02475	0.89904	0.426492	0.158408	0.706172	0.205647	0.717203	0.201316
ss1712304026	Non-synonymous	scaffold09780	320836	3	0	CREB binding protein [Source:HGNC Symbol;Acc:2348]		ENSGMOG00000015058							-1.00525	0.775025	-1.0176	0.803215	-1.03525	0.901455	0.492448	0.158408	0.759562	0.205647	0.55045	0.201316
ss1712299552	random distributed in the genome	scaffold09780	102301	3	>5000			ENSGMOG00000008988							-1.01275	0.80703	-1.01815	0.80627	-1.0079	0.89067	0.737182	0.158408	0.984156	0.0459168	0.817554	0.201316
ss1712304025	Non-synonymous	scaffold09780	83546	3	0	Novel gene		ENSGMOG00000001691							-1.01165	0.80404	-1.02145	0.8117	-1.0176	0.896305	0.408489	0.159184	0.297217	0.218511	0.525834	0.201316
ss1712299550	random distributed in the genome	scaffold09780	818	3	>5000			ENSGMOG00000014327							-1.04095	0.85615	-1.04265	0.84187	-1.00895	0.890795	0.68948	0.158408	0.878445	0.200905	0.564126	0.201316
ss1712300538	random distributed in the genome	scaffold01585	19012	3											-1.0171	0.8209	-1.0106	0.77679	-1.01435	0.894385	0.259688	0.172868	0.143608	0.252463	0.5	0.201316
ss1712300537	random distributed in the genome	scaffold01585	1943	3											-1.02355	0.83598	-1.04035	0.840865	-1.0225	0.89811	0.700963	0.158408	0.860692	0.205647	0.350712	0.204839
ss1712297746	random distributed in the genome	scaffold06809	138845	3	135	condensin complex subunit 3		ENSGMOG00000016202							-1.0438	0.85836	-1.03705	0.836015	0.299405	0.137475	0.889864	0.158408	0.804378	0.205647	0.999308	0.0147016
ss1712296939	random distributed in the genome	scaffold05663	390550	3	694	slit homolog 2		ENSGMOG00000001180							-1.0165	0.81808	-1.0258	0.821625	-1.00255	0.88588	0.354866	0.163141	0.645263	0.205647	0.95769	0.197426
ss1712296938	random distributed in the genome	scaffold05663	311074	3	0	d dopamine receptor-like		ENSGMOG00000001158							-1.00415	0.769355	-1.00795	0.768555	-1.01545	0.894745	0.576414	0.158408	0.38259	0.207502	0.239637	0.216262
ss1712303479	Non-synonymous	scaffold05663	231453	3	0	Lipoic acid synthetase [Source:ZFIN;Acc:ZDB-GENE-040426-1528]	LIAS	ENSGMOG00000001015							-1.02805	0.84368	-1.03135	0.8311	-1.01865	0.896645	0.810993	0.158408	0.704954	0.205647	0.540743	0.201316
ss1712303478	Non-synonymous	scaffold05663	221534	3	0	replication factor C (activator 1) 1, 145kDa [Source:HGNC Symbol;Acc:9969]		ENSGMOG00000000960							-1.0286	0.844735	-1.0269	0.82477	-1.0286	0.900095	0.778782	0.158408	0.564223	0.205647	0.425023	0.201316
rs119055793	Hubert et al. 2010	scaffold05663	190306	3											-1.01925	0.826885	-1.01925	0.80826	-1.00685	0.88946	0.735829	0.158408	0.684753	0.205647	0.324609	0.205951
ss1712296937	random distributed in the genome	scaffold05663	158726	3	212	bifunctional udp-n-acetylglucosamine 2-epimerase n-acetylmannosamine kinase isoform		ENSGMOG00000000045							-1.02035	0.828515	-1.0242	0.81905	-1.02855	0.89973	0.558195	0.158408	0.683264	0.205647	0.608412	0.201316
ss1712296936	random distributed in the genome	scaffold05663	79433	3	562	calcium uptake protein mitochondrial-like		ENSGMOG00000006923							-1.0269	0.840985	-1.02585	0.822735	-1.0214	0.89778	0	0.218151	0.5	0.205647	0.0008215	0.26527
ss1712296935	random distributed in the genome	scaffold05663	117	3	0	microtubule-associated tumor suppressor 1 homolog a-like		ENSGMOG00000014509							-0.961435	0.364655	-1.02465	0.82068	-0.99421	0.87614	0.5	0.158408	0.5	0.205647	0.855544	0.201316
ss1712296461	random distributed in the genome	scaffold04810	2055	3	2589			ENSGMOG00000012810						**	-1.0165	0.81995	-1.01165	0.785365	-1.0063	0.889055	0.366457	0.16207	0	0.280626	1	0
ss1712296009	random distributed in the genome	scaffold03788	21552	3	240	fibrinogen-like protein 1		ENSGMOG00000004167							-0.99943	0.740845	-1.01005	0.77857	-1.02085	0.89742	0.440515	0.158408	0.451801	0.205647	0.473437	0.201316
ss1712296008	random distributed in the genome	scaffold03788	2680	3	1202	protein associated with topoisomerase II homolog 1 (yeast) [Source:HGNC Symbol;Acc:26721]	PATL1	ENSGMOG00000012831							-0.99733	0.724415	-1.0297	0.82886	-1.0111	0.89258	0.49902	0.158408	0.748417	0.205647	0.808098	0.201316
ss1712297504	random distributed in the genome	scaffold06384	20039	3	0	protein associated with topoisomerase II homolog 1 (yeast) [Source:HGNC Symbol;Acc:26721]	PATL1	ENSGMOG00000012831							-1.0122	0.80615	-1.04205	0.84171	-1.0084	0.891275	0.530427	0.158408	0.782638	0.205647	0.461656	0.201316
ss1712297588	random distributed in the genome	scaffold06536	292	3											-1.01005	0.79699	-1.0042	0.751135	-1.0165	0.89563	0.555975	0.158408	0.354719	0.212032	0.589749	0.201316
ss1712297044	random distributed in the genome	scaffold05847	1126	3	3186	Novel gene		ENSGMOG00000019584							-1.0478	0.860195	-0.995815	0.68829	-1.0187	0.896155	0.619319	0.158408	0.378444	0.208254	0.581659	0.201316
ss1712298273	random distributed in the genome	scaffold07557	675	3	0	e3 ubiquitin isg15 ligase trim25-like		ENSGMOG00000015374							-1.01485	0.816185	-1.01275	0.786105	-1.0241	0.898595	0.326449	0.166596	0.450984	0.205647	0.294043	0.210071
ss1712303507	Non-synonymous	scaffold05847	1057010	3	0	tripartite motif-containing 25 [Source:HGNC Symbol;Acc:12932]	TRIM25	ENSGMOG00000017694							-1.00895	0.793955	-1.00415	0.748815	-1.01495	0.89464	0.580123	0.158408	0.557636	0.205647	0.450299	0.201316
ss1712303506	Non-synonymous	scaffold05847	1054556	3	0	tripartite motif-containing 25 [Source:HGNC Symbol;Acc:12932]	TRIM25	ENSGMOG00000017694							-1.04035	0.855855	-1.00525	0.758755	-1.0143	0.894915	0.886494	0.158408	0.411182	0.205647	0.746264	0.201316
ss1712303505	Non-synonymous	scaffold05847	1054481	3	0	tripartite motif-containing 25 [Source:HGNC Symbol;Acc:12932]	TRIM25	ENSGMOG00000017694							-1.0387	0.854365	-1.0111	0.780525	-1.0359	0.9014	0.886494	0.158408	0.411182	0.205647	0.746264	0.201316
ss1712303504	Non-synonymous	scaffold05847	1054113	3	0	tripartite motif-containing 25 [Source:HGNC Symbol;Acc:12932]	TRIM25	ENSGMOG00000017694							-1.00369	0.76498	-1.0336	0.83359	-1.028	0.89991	0.988684	0.0334969	0.602489	0.205647	0.451411	0.201316
ss1712297053	random distributed in the genome	scaffold05847	996474	3	4899			ENSGMOG00000017601							-1.00099	0.750805	-1.0176	0.80327	-1.01925	0.896955	0.359811	0.162378	0.567415	0.205647	0.701087	0.201316
ss1712297052	random distributed in the genome	scaffold05847	897315	3	>5000			ENSGMOG00000008585							-1.009	0.795445	-1.00151	0.7357	-1.00735	0.89047	0.481877	0.158408	0.292045	0.219168	0.339228	0.204839
ss1712297051	random distributed in the genome	scaffold05847	793646	3	1937			ENSGMOG00000013162							-1.01275	0.808825	-1.00575	0.760505	-1.01595	0.89531	0.282467	0.17081	0.410805	0.205647	0.187462	0.227078
ss1712297050	random distributed in the genome	scaffold05847	696292	3	492	protein disulfide-isomerase		ENSGMOG00000013136							-1.0336	0.850095	-1.02085	0.8112	-1.0079	0.890795	0.808532	0.158408	0.495501	0.205647	0.906988	0.201316
ss1712296523	random distributed in the genome	scaffold04983	12808	3											-1.02855	0.843095	-1.04605	0.84488	-1.0095	0.89155	0.586875	0.158408	0.873588	0.204584	0.492198	0.201316
ss1712303503	Non-synonymous	scaffold05847	599949	3	0	Novel gene		ENSGMOG00000013017							-1.01865	0.825575	-1.01545	0.79613	-1.0122	0.893095	0.510786	0.158408	0.687175	0.205647	0.304185	0.209159
ss1712297049	random distributed in the genome	scaffold05847	495233	3	279	zinc finger protein aiolos		ENSGMOG00000012959							-1.0203	0.829445	-1.03925	0.83956	-1.0177	0.89569	0.75388	0.158408	0.877822	0.201645	0.464395	0.201316
ss1712302642	selected gene	scaffold05847	453768	3	2993	chemokine (C-C motif) receptor 7 [Source:HGNC Symbol;Acc:1608]	CCR7	ENSGMOG00000020472							-1.01925	0.82691	-1.03645	0.83623	-1.00525	0.88873	0.659075	0.158408	0.581639	0.205647	0.357756	0.20353
ss1712302641	selected gene	scaffold05847	451692	3	917	chemokine (C-C motif) receptor 7 [Source:HGNC Symbol;Acc:1608]	CCR7	ENSGMOG00000020472							-1.0138	0.812845	-0.998905	0.718405	-1.0258	0.899095	0.456825	0.158408	0.466045	0.205647	0.602969	0.201316
ss1712297048	random distributed in the genome	scaffold05847	401397	3	0	type i keratin e7		ENSGMOG00000012911							-1.01325	0.81073	-1.0495	0.846685	-1.02585	0.89892	0.632019	0.158408	0.917882	0.164769	0.744004	0.201316
ss1712297047	random distributed in the genome	scaffold05847	294595	3	>5000			ENSGMOG00000017769							-1.0138	0.812185	-1.00105	0.7254	-1.02915	0.900085	0.639279	0.158408	0.504808	0.205647	0.49298	0.201316
ss1712303502	Non-synonymous	scaffold05847	130092	3	0	exosome component 9 [Source:HGNC Symbol;Acc:9137]		ENSGMOG00000014066							-1.03305	0.8493	-1.0198	0.809825	-1.00862	0.88797	0.455067	0.158408	0.5	0.205647	0.404616	0.201316
ss1712303501	Non-synonymous	scaffold05847	123947	3	0	calmegin [Source:HGNC Symbol;Acc:2060]		ENSGMOG00000014028							-1.01325	0.81071	-1.00895	0.77371	-0.986465	0.86226	0.57962	0.158408	0.572592	0.205647	0.702751	0.201316
ss1712297045	random distributed in the genome	scaffold05847	99389	3	>5000			ENSGMOG00000014022							-1.01215	0.806665	-1.0314	0.83057	-1.01705	0.89599	0.390409	0.1609	0.463886	0.205647	0.56299	0.201316
ss1712301061	random distributed in the genome	scaffold01917	4578	3	761	Novel gene		ENSGMOG00000019584							-1.0308	0.846815	-1.02695	0.82442	-1.0192	0.896925	0.629049	0.158408	0.626292	0.205647	0.160121	0.232715
ss1712301063	random distributed in the genome	scaffold01917	210173	3	0	reticulon-4 receptor-like 2-like		ENSGMOG00000019528							-1.0106	0.80013	-0.992665	0.65905	-1.0225	0.898075	0.335118	0.166063	0.523092	0.205647	0.347128	0.204839
ss1712297270	random distributed in the genome	scaffold06115	1160454	3	>5000	zinc finger protein 420 [Source:HGNC Symbol;Acc:20649]	ZNF420	ENSGMOG00000003238							-1.00206	0.75511	-1.0398	0.84031	-0.93752	0.76981	0.483972	0.158408	0.958274	0.100476	0.954871	0.198366
ss1712297268	random distributed in the genome	scaffold06115	965042	3	>5000			ENSGMOG00000003211							-1.00575	0.77834	-0.99837	0.71517	-1.0047	0.88764	0.5	0.158408	0.471483	0.205647	0	0.26527
ss1712297265	random distributed in the genome	scaffold06115	864104	3	>5000			ENSGMOG00000003211							-1.01925	0.826345	-1.0015	0.73561	-1.0079	0.89055	0.457838	0.158408	0.209504	0.235682	0.765593	0.201316
ss1712297264	random distributed in the genome	scaffold06115	764908	3	>5000	protocadherin-10-like isoform		ENSGMOG00000013454							-1.0079	0.790005	-1.0095	0.77754	-1.01705	0.89574	0.274313	0.171152	0.412853	0.205647	0.461548	0.201316
ss1712297263	random distributed in the genome	scaffold06115	665244	3	448	protocadherin-10-like isoform		ENSGMOG00000013454							-1.0438	0.85798	-1.0264	0.82316	-1.00685	0.88979	0.695637	0.158408	0.32292	0.215938	0.588364	0.201316
ss1712303548	Non-synonymous	scaffold06115	339916	3	0	neuronal acetylcholine receptor subunit alpha-7-like		ENSGMOG00000002708							-1.0068	0.784335	-1.00525	0.757995	-1.01115	0.89221	0.458783	0.158408	0.436954	0.205647	0.562231	0.201316
ss1712297261	random distributed in the genome	scaffold06115	100234	3	2154			ENSGMOG00000012659							-1.0063	0.78127	-1.0286	0.827755	-1.0154	0.895065	0.364551	0.16207	0.866653	0.205647	0.709596	0.201316
ss1712297260	random distributed in the genome	scaffold06115	507	3	>5000			ENSGMOG00000012657							-1.0198	0.82795	-1.00365	0.74794	-1.02195	0.89798	0.25843	0.172868	0.422337	0.205647	0.38606	0.201342
ss1712300626	random distributed in the genome	scaffold01623	396954	3	479	nuclear factor interleukin-3-regulated protein		ENSGMOG00000008894							-1.02195	0.83249	-1.0472	0.845345	-1.02355	0.898735	0.596603	0.158408	0.821584	0.205647	0.73609	0.201316
ss1712300624	random distributed in the genome	scaffold01623	313497	3	0	interleukin enhancer-binding factor 3 homolog		ENSGMOG00000008922							-1.0068	0.783655	-1.0111	0.780965	-0.999965	0.883715	0.552315	0.158408	0.429132	0.205647	0.245046	0.215374
ss1712300622	random distributed in the genome	scaffold01623	154221	3	9	Huntingtin [Source:ZFIN;Acc:ZDB-GENE-990415-131]	HTT	ENSGMOG00000012719							-1.0214	0.830735	-0.984415	0.56892	-1.02095	0.896975	0.555975	0.158408	0.252089	0.225954	0.5	0.201316
ss1712300621	random distributed in the genome	scaffold01623	74733	3	622	regulator of g-protein signaling 12		ENSGMOG00000011842					*		-1.01545	0.816225	-0.824325	0.16474	-0.876005	0.711675	0.721734	0.158408	0.998175	0.00617806	0.960814	0.19255
ss1712300620	random distributed in the genome	scaffold01623	1951	3	2440			ENSGMOG00000015843							-1.03415	0.850975	-1.0347	0.83512	-1.0364	0.90162	0.756565	0.158408	0.635557	0.205647	0.485579	0.201316
ss1712300292	random distributed in the genome	scaffold01485	90778	3	>5000	nodal modulator [Source:ZFIN;Acc:ZDB-GENE-040826-3]	NOMO	ENSGMOG00000002249							-1.0231	0.83251	-0.993715	0.672915	-1.01435	0.894455	0.5	0.158408	0.002965	0.280626	0.000755	0.26527
rs119056145	Hubert et al. 2010	scaffold01485	124436	3											-1.0203	0.82874	-1.03355	0.833385	-1.01165	0.893025	0.503406	0.158408	0.74795	0.205647	0.759494	0.201316
ss1712300293	random distributed in the genome	scaffold01485	176020	3	>5000	nodal modulator [Source:ZFIN;Acc:ZDB-GENE-040826-3]	NOMO	ENSGMOG00000002249							-1.0084	0.790995	-0.99838	0.71389	-1.0176	0.89621	0.552921	0.158408	0.230446	0.231273	0.334869	0.205377
ss1712300294	random distributed in the genome	scaffold01485	264894	3	>5000			ENSGMOG00000016518							-1.01705	0.821295	-1.04605	0.845225	-0.95183	0.79083	0.458783	0.158408	0.8739	0.204295	0.952446	0.201316
ss1712300298	random distributed in the genome	scaffold01485	353435	3	3072			ENSGMOG00000005748							-1.02365	0.83481	-1.0291	0.827425	-1.00735	0.89	0.391413	0.1609	0.543703	0.205647	0.77273	0.201316
ss1712300299	random distributed in the genome	scaffold01485	443442	3	425	nuclear distribution protein nude homolog 1		ENSGMOG00000005636							-1.03415	0.850835	-0.994725	0.684825	-0.94411	0.777725	0.91854	0.154107	0.127554	0.255594	0.49002	0.201316
ss1712300300	random distributed in the genome	scaffold01485	529610	3	0	mical-like protein 1		ENSGMOG00000005436							-1.01655	0.81984	-1.0095	0.778015	-1.01595	0.895245	0.654268	0.158408	0.560744	0.205647	0.369208	0.20215
ss1712298123	random distributed in the genome	scaffold07367	131839	3	>5000			ENSGMOG00000015706							-1.00415	0.770905	-0.99838	0.715825	-1.00575	0.889195	0.458761	0.158408	0.437119	0.205647	0.369208	0.20215
ss1712298121	random distributed in the genome	scaffold07367	70879	3	384	fibroblast growth factor 8		ENSGMOG00000015666							-1.0275	0.842495	-1.05355	0.84888	-1.02095	0.896865	0.517115	0.158408	0.800745	0.205647	0.734623	0.201316
ss1712298120	random distributed in the genome	scaffold07367	17965	3	1769			ENSGMOG00000015597							-1.0111	0.803265	-1.00905	0.766065	-1.0308	0.900545	0.305898	0.16844	0.391003	0.20728	0.455276	0.201316
ss1712296249	random distributed in the genome	scaffold04360	1240	3	>5000	somatostatin receptor 5 [Source:HGNC Symbol;Acc:11334]	SSTR5	ENSGMOG00000018538							-1.02145	0.831695	-0.99943	0.721735	-1.0258	0.89929	0.685726	0.158408	0.508091	0.205647	0.713651	0.201316
ss1712296250	selected gene	scaffold04360	16743	3	169	somatostatin receptor 5 [Source:HGNC Symbol;Acc:11334]	SSTR5	ENSGMOG00000018538							-1.0154	0.81722	-0.998395	0.71629	-1.0176	0.8963	0.662716	0.158408	0.499703	0.205647	0.673926	0.201316
ss1712302557	selected gene	scaffold04360	19759	3	2373	somatostatin receptor 5 [Source:HGNC Symbol;Acc:11334]	SSTR5	ENSGMOG00000018538							-1.0253	0.835905	-1.02085	0.81256	-1.01705	0.89593	0.52984	0.158408	0.515837	0.205647	0.535543	0.201316
ss1712302558	selected gene	scaffold04360	21344	3	3956	somatostatin receptor 5 [Source:HGNC Symbol;Acc:11334]	SSTR5	ENSGMOG00000018538							-1.02635	0.841025	-1.0138	0.79388	-1.01815	0.89635	0.63031	0.158408	0.304078	0.217449	0.762365	0.201316
ss1712302559	selected gene	scaffold04360	25325	3	>5000	somatostatin receptor 5 [Source:HGNC Symbol;Acc:11334]	SSTR5	ENSGMOG00000018538							-1.00735	0.786515	-1.02635	0.823215	-1.016	0.89551	0.424778	0.158408	0.602584	0.205647	0.629549	0.201316
ss1712302560	selected gene	scaffold04360	28045	3	>5000	somatostatin receptor 5 [Source:HGNC Symbol;Acc:11334]	SSTR5	ENSGMOG00000018538							-1.0047	0.773965	-1.00525	0.75749	-1.02915	0.900275	0.42735	0.158408	0.747806	0.205647	0.660921	0.201316
ss1712302561	selected gene	scaffold04360	32718	3	>5000	somatostatin receptor 5 [Source:HGNC Symbol;Acc:11334]	SSTR5	ENSGMOG00000018538							-1.023	0.835965	-1.0258	0.8229	-1.0111	0.892955	0.492134	0.158408	0.708686	0.205647	0.708954	0.201316
ss1712298140	random distributed in the genome	scaffold00722	23226	3	100	tuberin-like isoform		ENSGMOG00000010614							-0.99838	0.729125	-1.0154	0.797625	-1.00895	0.89099	0.527818	0.158408	0.628886	0.205647	0.892083	0.201316
ss1712299998	random distributed in the genome	scaffold10436	10603	3											-1.00735	0.785145	-1.04035	0.84027	-1.0165	0.8958	0.458693	0.158408	0.794697	0.205647	0.752212	0.201316
ss1712300160	random distributed in the genome	scaffold10659	25077	3	432	transportin-2-like isoform		ENSGMOG00000014237							-1.00206	0.75728	-0.941275	0.239875	-0.77401	0.642345	0.479464	0.158408	0.996971	0.0100327	0.993905	0.0545684
ss1712300159	random distributed in the genome	scaffold10659	3254	3	72	mhc class ii regulatory factor rfx1-like		ENSGMOG00000014293							-0.997855	0.73144	-0.9629	0.33388	-0.74443	0.620385	0.298529	0.168812	0.982445	0.0501166	0.976134	0.146094
ss1712300088	random distributed in the genome	scaffold10604	1828	3	1171			ENSGMOG00000002166							-1.01165	0.80453	-1.0187	0.80692	-1.01705	0.89621	0.424778	0.158408	0.420361	0.205647	0.601871	0.201316
ss1712300089	random distributed in the genome	scaffold10604	39451	3	212	methylthioribose-1-phosphate isomerase		ENSGMOG00000002273							-1.022	0.83315	-1.0653	0.85221	-1.0079	0.89044	0.415937	0.158746	0.873252	0.204584	0.750864	0.201316
ss1712300177	selected gene	scaffold10678	15734	3	62	guanine nucleotide binding protein (G protein), gamma 10 [Source:HGNC Symbol;Acc:HGNC:4402]	GNG10	ENSGMOG00000016545							-1.0047	0.772335	-1.0143	0.795625	-1.0133	0.89402	0.24661	0.174367	0.422337	0.205647	0.14812	0.235102
ss1712300178	random distributed in the genome	scaffold10678	118197	3	0	nad-dependent protein deacetylase sirtuin-7		ENSGMOG00000006154							-1.00685	0.783405	-0.988025	0.61478	-1.01005	0.89187	0.2463	0.174367	0.413135	0.205647	0.5	0.201316
ss1712300179	random distributed in the genome	scaffold10678	167021	3	382	pyrroline-5-carboxylate reductase 2-like		ENSGMOG00000001909							-0.997855	0.72832	-1.023	0.817195	-1.0122	0.89344	0.587913	0.158408	0.658631	0.205647	0.0215965	0.26527
ss1712296900	random distributed in the genome	scaffold05622	3795	3	124			ENSGMOG00000017890							-1.0381	0.853955	-1.0264	0.823485	-0.86361	0.701975	0.860738	0.158408	0.685385	0.205647	0.992812	0.0610837
ss1712296902	random distributed in the genome	scaffold05622	44170	3	0	cytosolic purine 5-nucleotidase		ENSGMOG00000007481							-1.01545	0.814955	-1.0198	0.80913	-1.00685	0.890005	0.527082	0.158408	0.46733	0.205647	0.212774	0.220801
ss1712305156	Non-synonymous	scaffold12270	4191	3	0	type i cytoskeletal 13-like		ENSGMOG00000010976							-1.00895	0.79318	-1.01005	0.777355	-1.02205	0.89753	0.372214	0.16207	0.438769	0.205647	0.652189	0.201316
ss1712300196	random distributed in the genome	scaffold10689	23855	3		None		None							-1.02525	0.8384	-1.0079	0.76977	-0.98903	0.868255	0.940267	0.126876	0.140994	0.252463	0.830506	0.201316
ss1712300195	random distributed in the genome	scaffold10689	21109	3		None		None							-1.0364	0.85275	-0.995765	0.694335	-1.02195	0.89821	0.878715	0.158408	0.452974	0.205647	0.579301	0.201316
rs119055652	Hubert et al. 2010	scaffold05088	7197	3											-1.02145	0.832445	-1.00525	0.755975	-1.02475	0.89883	0.364551	0.16207	0.457593	0.205647	0.432982	0.201316
ss1712296585	random distributed in the genome	scaffold05088	13679	3											-1.0275	0.842495	-1.0111	0.784035	-1.02085	0.89745	0.578483	0.158408	0.655951	0.205647	0.386977	0.201342
rs119054702	Moen et al. 2008	scaffold05088	27776	3	0	type i cytoskeletal 13-like		ENSGMOG00000012962							-1.01165	0.805865	-1.02085	0.811265	-0.99838	0.88147	0.633307	0.158408	0.655806	0.205647	0.38068	0.201844
ss1712296586	random distributed in the genome	scaffold05088	90693	3	>5000			ENSGMOG00000019513							-1.01985	0.82443	-1.02035	0.81165	-1.0209	0.89741	0.611382	0.158408	0.628785	0.205647	0.485984	0.201316
ss1712296588	random distributed in the genome	scaffold05088	239287	3	>5000			ENSGMOG00000003191							-1.0176	0.822135	-1.01	0.78049	-1.0133	0.89419	0.546254	0.158408	0.487509	0.205647	0.558306	0.201316
ss1712296386	random distributed in the genome	scaffold04642	76162	3	0	protein rrp5 homolog		ENSGMOG00000004186							-1.0095	0.79412	-1.016	0.798985	-1.0165	0.895965	0.05603	0.210991	0.414774	0.205647	0.414091	0.201316
ss1712296385	random distributed in the genome	scaffold04642	42698	3	970	calcium homeostasis modulator protein 1		ENSGMOG00000004177							-1.0225	0.83401	-1.00415	0.75051	-1.02465	0.89897	0.700074	0.158408	0.639294	0.205647	0.881088	0.201316
ss1712297075	random distributed in the genome	scaffold05918	51542	3	4042			ENSGMOG00000015688							-1.0031	0.764635	-0.935185	0.230435	-0.683925	0.57872	0.395554	0.160743	0.993679	0.0202322	0.996637	0.0355492
ss1712297074	random distributed in the genome	scaffold05918	22728	3	>5000			ENSGMOG00000015688							-0.99942	0.74041	-1.02035	0.81063	-1.0241	0.89874	0.304073	0.16844	0.738776	0.205647	0.609209	0.201316
ss1712297073	random distributed in the genome	scaffold05918	336	3	>5000			ENSGMOG00000015688							-1.033	0.849555	-1.03415	0.834125	-0.988035	0.864875	0.765188	0.158408	0	0.280626	0.588729	0.201316
ss1712296478	random distributed in the genome	scaffold04864	76326	3	>5000			ENSGMOG00000001367							-1.0106	0.80011	-1.0209	0.81248	-1.03355	0.90109	0.471599	0.158408	0.548898	0.205647	0.653656	0.201316
ss1712296477	random distributed in the genome	scaffold04864	36881	3	3357			ENSGMOG00000001367							-1.0381	0.854275	-0.99213	0.660095	-1.01	0.89243	0.775865	0.158408	0.161755	0.247855	0.596861	0.201316
ss1712296476	random distributed in the genome	scaffold04864	128	3	>5000			ENSGMOG00000001367							-1.0198	0.82773	-1.0187	0.807105	-1.01595	0.8953	0.573219	0.158408	0.654251	0.205647	0.647012	0.201316
ss1712298624	random distributed in the genome	scaffold08172	468	3	0	Chromosome 16 open reading frame 13 [Source:HGNC Symbol;Acc:HGNC:14141]	C16ORF13	ENSGMOG00000004570							-1.01485	0.815155	-1.00255	0.743	-1.0252	0.899265	0.42735	0.158408	0.663976	0.205647	0.514917	0.201316
ss1712298094	random distributed in the genome	scaffold07313	116036	3	>5000	Novel gene		ENSGMOG00000018658							-1.03755	0.85385	-1.04405	0.837795	-1.01975	0.896835	0.830862	0.158408	0.894715	0.186977	0.636016	0.201316
ss1712297500	random distributed in the genome	scaffold00522	1036	3	>5000			ENSGMOG00000018384							-1.0347	0.851035	-1.02255	0.81376	-1.0079	0.89044	0.938376	0.128896	0.76152	0.205647	0.369922	0.20215
ss1712296036	random distributed in the genome	scaffold03837	18796	4	0	glutaminase kidney mitochondrial-like isoform		ENSGMOG00000016353					**		-1.022	0.830995	-0.79993	0.157245	-1.00529	0.887965	0.945168	0.121838	1	0	0.777503	0.201316
ss1712300035	random distributed in the genome	scaffold10492	7122	4	206	kalirin, RhoGEF kinase b [Source:ZFIN;Acc:ZDB-GENE-060421-7244]	KALRNB	ENSGMOG00000015929							-1.03585	0.852215	-1.0225	0.816245	-1.0047	0.887785	0.775117	0.158408	0.655741	0.205647	0.384563	0.201342
ss1712299182	random distributed in the genome	scaffold09126	30770	4	148	PCI domain containing 2 [Source:HGNC Symbol;Acc:25653]	PCID2	ENSGMOG00000012931							-1.0347	0.85154	-1.01005	0.77785	-1.0214	0.89802	0.775117	0.158408	0.529402	0.205647	0.516314	0.201316
ss1712300917	random distributed in the genome	scaffold11417	4310	4	0	Novel gene		ENSGMOG00000012844							-0.887	0.243945	-0.93706	0.237185	-1.00525	0.88874	0.987779	0.0359995	0.99185	0.0254541	0.324609	0.205951
ss1712300918	random distributed in the genome	scaffold11417	11522	4	4371	Novel gene		ENSGMOG00000012844				*	*		-0.1965	0.093716	-0.493845	0.0749515	-1.0095	0.891695	0.999083	0.00361541	0.998916	0.00380375	0.428497	0.201316
ss1712296514	random distributed in the genome	scaffold04952	469	4	1773			ENSGMOG00000001754							-1.0209	0.829915	-1.01	0.77849	-1.02305	0.898365	0.676249	0.158408	0.679293	0.205647	0.672737	0.201316
ss1712296515	random distributed in the genome	scaffold04952	20902	4	353	Coagulation factor II (thrombin) [Source:ZFIN;Acc:ZDB-GENE-030131-4606]	F2	ENSGMOG00000000107				**	**		-0.895655	0.249625	-0.791525	0.152675	-1.0198	0.89711	1	0	1	0	0.684512	0.201316
ss1712302393	random distributed in the genome	scaffold03295	1337	4	2696			ENSGMOG00000005817							-1.03135	0.847915	-1.03695	0.837795	-1.01595	0.895435	0.885837	0.158408	0.803641	0.205647	0.420832	0.201316
ss1712302394	random distributed in the genome	scaffold03295	18443	4	168	protein creg1		ENSGMOG00000005802							-0.998915	0.734955	-1.03925	0.83936	-0.964385	0.815	0.359811	0.162378	0.771899	0.205647	0.998196	0.0218334
ss1712300500	random distributed in the genome	scaffold01581	36487	4	3298			ENSGMOG00000020566							-1.0143	0.81441	-0.99058	0.64167	-1.0204	0.89671	0.605894	0.158408	0.161755	0.247855	0.271616	0.211643
ss1712297682	random distributed in the genome	scaffold06689	1531	4	>5000			ENSGMOG00000008890							-1.04435	0.858385	-1.06005	0.850665	-1.0079	0.89082	0.748864	0.158408	0.890574	0.191635	0.469422	0.201316
ss1712297683	random distributed in the genome	scaffold06689	75555	4	43	vascular endothelial growth factor c		ENSGMOG00000003602							-0.99006	0.663125	-1.0079	0.768255	-1.0187	0.89656	0.476782	0.158408	0.548733	0.205647	0.42424	0.201316
ss1712297684	random distributed in the genome	scaffold06689	151622	4	0	formimidoyltransferase-cyclodeaminase		ENSGMOG00000014770							-1.0231	0.832755	-1.0122	0.7885	-1.01925	0.896755	0.720094	0.158408	0.412187	0.205647	0.878736	0.201316
ss1712303617	Non-synonymous	scaffold06689	198452	4	0	interphotoreceptor matrix proteoglycan 2		ENSGMOG00000012821							-1.02635	0.840505	-1.0364	0.83702	-1.0252	0.89908	0.763111	0.158408	0.543703	0.205647	0.32265	0.205951
ss1712300499	random distributed in the genome	scaffold01581	10484	4	>5000			ENSGMOG00000020566							-1.03525	0.85205	-1.0275	0.826325	-1.0058	0.88848	0.778782	0.158408	0.738776	0.205647	0.400763	0.201316
ss1712297815	random distributed in the genome	scaffold06916	105584	4	903	oxysterol-binding protein 11		ENSGMOG00000009154							-1.0398	0.855705	-1.01435	0.79291	-1.009	0.891155	0.716237	0.158408	0.593094	0.205647	0.440192	0.201316
ss1712303645	Non-synonymous	scaffold06916	107514	4	0	glycerol-3-phosphate dehydrogenase 1c [Source:ZFIN;Acc:ZDB-GENE-040426-2576]	GPD1C	ENSGMOG00000009142							-1.0319	0.84815	-1.02085	0.81252	-1.0106	0.892175	0.522195	0.158408	0.480185	0.205647	0.858577	0.201316
ss1712300642	random distributed in the genome	scaffold11139	505	4											-0.998895	0.739305	-1.04095	0.84113	-1.01655	0.89468	0.421364	0.158408	0.790064	0.205647	0.677733	0.201316
ss1712300507	random distributed in the genome	scaffold10993	15736	4	3011			ENSGMOG00000004642							-0.993175	0.689975	-1.0472	0.845655	-1.01925	0.896855	0.394894	0.160743	0.724453	0.205647	0.72785	0.201316
ss1712300508	random distributed in the genome	scaffold10993	50043	4	952	protein unc-80 homolog isoform 2		ENSGMOG00000004671							-1.00525	0.776005	-1.0106	0.78137	-1.0308	0.90053	0.576414	0.158408	0.49453	0.205647	0.494397	0.201316
ss1712296195	random distributed in the genome	scaffold04204	2819	4	>5000			ENSGMOG00000011555							-1.04545	0.858565	-0.78719	0.15171	-0.922765	0.75585	0.72697	0.158408	0.996442	0.0117529	0.954871	0.198366
ss1712300036	random distributed in the genome	scaffold10492	49465	4	282	kalirin, RhoGEF kinase b [Source:ZFIN;Acc:ZDB-GENE-060421-7244]	KALRNB	ENSGMOG00000015929					*		-0.92777	0.279775	-0.45054	0.0687135	-1.01275	0.893655	0.986023	0.0406995	0.999497	0.00183031	0.753632	0.201316
ss1712296983	random distributed in the genome	scaffold00401	94381	4	30	signal transducer and activator of transcription 1-alpha beta-like isoform		ENSGMOG00000012431							-1.0171	0.82143	-1.01325	0.791605	-1.00151	0.885255	0.640871	0.158408	0.98551	0.0428626	0.834893	0.201316
ss1712299870	random distributed in the genome	scaffold10260	30769	4											-1.0364	0.852695	-1.0445	0.840655	-1.01115	0.89233	0.536876	0.158408	0.776139	0.205647	0.612548	0.201316
ss1712301177	random distributed in the genome	scaffold11765	3421	4											-1.0415	0.8566	-1.0381	0.838395	-1.0176	0.895975	0.939228	0.127698	0.782624	0.205647	0.397816	0.201316
ss1712297780	random distributed in the genome	scaffold06870	493	4											-1.0165	0.82009	-1.0015	0.73797	-1.01165	0.89328	0.451282	0.158408	0.383453	0.207421	0.553357	0.201316
ss1712297781	random distributed in the genome	scaffold06870	24650	4											-1.00525	0.77451	-1.0571	0.849945	-1.0111	0.892795	0.52592	0.158408	0.783165	0.205647	0.762682	0.201316
ss1712296504	random distributed in the genome	scaffold04945	39238	4	2057			ENSGMOG00000002086							-1.01545	0.81772	-1.01925	0.80939	-1.03585	0.901465	0.66786	0.158408	0.573454	0.205647	0.372304	0.20215
ss1712296505	random distributed in the genome	scaffold04945	84687	4	1869			ENSGMOG00000018265							-1.0258	0.840355	-0.986465	0.60332	-1.0052	0.88822	0.429005	0.158408	0.988735	0.0340674	0.823623	0.201316
ss1712296506	random distributed in the genome	scaffold04945	122208	4	4080			ENSGMOG00000002115							-1.01815	0.823955	-1.0209	0.81175	-1.0176	0.89632	0.175332	0.186984	0.308627	0.217449	0.374987	0.20215
ss1712302890	selected gene	scaffold10776	19646	4	0	Insulin-like growth factor binding protein 2a [Source:ZFIN;Acc:ZDB-GENE-000125-12]	IGFBP2A	ENSGMOG00000001603					**		-1.02915	0.844385	-1.04095	0.840875	-0.945055	0.77946	0.695728	0.158408	1	0	0.977808	0.140204
ss1712302891	selected gene	scaffold10776	37087	4	>5000	Insulin-like growth factor binding protein 2a [Source:ZFIN;Acc:ZDB-GENE-000125-12]	IGFBP2A	ENSGMOG00000001603							-1.01115	0.801025	-1.05415	0.848675	-0.98238	0.85387	0.352832	0.163265	0.90745	0.176381	0.929821	0.201316
ss1712302892	selected gene	scaffold10776	44345	4	>5000	Insulin-like growth factor binding protein 2a [Source:ZFIN;Acc:ZDB-GENE-000125-12]	IGFBP2A	ENSGMOG00000001603							-1.0154	0.817165	-1.00895	0.774805	-1.0165	0.89578	0.410771	0.15881	0.488212	0.205647	0.431427	0.201316
ss1712302893	selected gene	scaffold10776	45713	4	>5000	Insulin-like growth factor binding protein 2a [Source:ZFIN;Acc:ZDB-GENE-000125-12]	IGFBP2A	ENSGMOG00000001603							-1.01655	0.81882	-1.01005	0.777555	-1.01435	0.894565	0.410771	0.15881	0.285448	0.220377	0.160121	0.232715
ss1712302894	selected gene	scaffold10776	47353	4	>5000	Insulin-like growth factor binding protein 2a [Source:ZFIN;Acc:ZDB-GENE-000125-12]	IGFBP2A	ENSGMOG00000001603							-1.00845	0.79171	-1.022	0.814035	-1.00735	0.890005	0.599195	0.158408	0.78961	0.205647	0.7206	0.201316
ss1712302895	selected gene	scaffold10776	51980	4	>5000	Insulin-like growth factor binding protein 2a [Source:ZFIN;Acc:ZDB-GENE-000125-12]	IGFBP2A	ENSGMOG00000001603							-1.0176	0.823465	-1.03925	0.83932	-1.01925	0.89686	0.482765	0.158408	0.818982	0.205647	0.666338	0.201316
ss1712302896	selected gene	scaffold10776	57189	4	>5000	Insulin-like growth factor binding protein 2a [Source:ZFIN;Acc:ZDB-GENE-000125-12]	IGFBP2A	ENSGMOG00000001603							-1.0286	0.84415	-1.0432	0.84328	-1.0258	0.89907	0	0.218151	0.771899	0.205647	0.14812	0.235102
ss1712302897	selected gene	scaffold10776	59708	4	>5000	Insulin-like growth factor binding protein 2a [Source:ZFIN;Acc:ZDB-GENE-000125-12]	IGFBP2A	ENSGMOG00000001603							-1.01815	0.824305	-1.00151	0.737025	-1.022	0.89813	0.605286	0.158408	0.34207	0.212224	0.418585	0.201316
ss1712296039	random distributed in the genome	scaffold03845	7200	4	>5000			ENSGMOG00000014994							-1.0269	0.841655	-1.0165	0.8018	-1.0258	0.899325	0.827974	0.158408	0.472282	0.205647	0.647316	0.201316
ss1712296040	random distributed in the genome	scaffold03845	104768	4	>5000			ENSGMOG00000008317							-1.009	0.793955	-1.01705	0.803335	-1.0209	0.897345	0.589724	0.158408	0.443249	0.205647	0.492139	0.201316
ss1712296041	random distributed in the genome	scaffold03845	155905	4	>5000			ENSGMOG00000016155							-1.02475	0.83733	-0.99161	0.65897	-1.00365	0.886775	0.242087	0.174719	0.002965	0.280626	0	0.26527
ss1712299881	random distributed in the genome	scaffold10276	1357	4											-1.0242	0.837185	-0.99161	0.65734	-1.01485	0.89484	0.432956	0.158408	0	0.280626	0.5	0.201316
ss1712300857	random distributed in the genome	scaffold11336	36530	4	>5000	transmembrane protein 182 [Source:HGNC Symbol;Acc:26391]	TMEM182	ENSGMOG00000002038							-1.03305	0.84922	-1.01815	0.804735	-1.00955	0.890395	0.599657	0.158408	0.56859	0.205647	0.212774	0.220801
ss1712304377	Non-synonymous	scaffold11336	57269	4	0	transmembrane protein 182 [Source:HGNC Symbol;Acc:26391]	TMEM182	ENSGMOG00000002038							-1.02355	0.835445	-1.00735	0.765355	-1.0031	0.88686	0.835434	0.158408	0.0023155	0.280626	0.6451	0.201316
ss1712300858	random distributed in the genome	scaffold11336	72697	4	0	Novel gene		ENSGMOG00000002064							-1.0432	0.857255	-1.05645	0.84965	-1.0192	0.89659	0.90573	0.158408	0.783789	0.205647	0.409048	0.201316
ss1712304378	Non-synonymous	scaffold11336	76581	4	0	Novel gene		ENSGMOG00000002064							-1.01545	0.81709	-1.0165	0.79963	-0.999965	0.88325	0.458619	0.158408	0.49453	0.205647	0.79894	0.201316
ss1712298802	random distributed in the genome	scaffold08482	5789	4	15	lanc-like protein 1		ENSGMOG00000012724							-1.01485	0.816185	-1.02805	0.826935	-1.01495	0.89471	0.63031	0.158408	0.643829	0.205647	0.371441	0.20215
ss1712298812	random distributed in the genome	scaffold00916	8925	4	4775	v-erb-b2 avian erythroblastic leukemia viral oncogene homolog 4 [Source:HGNC Symbol;Acc:HGNC:3432]	ERBB4	ENSGMOG00000015673							-1.0258	0.839815	-1.0364	0.83717	-1.0192	0.896865	0.5	0.158408	0.988044	0.0359689	0.48958	0.201316
ss1712298813	random distributed in the genome	scaffold00916	28780	4	211	v-erb-b2 avian erythroblastic leukemia viral oncogene homolog 4 [Source:HGNC Symbol;Acc:HGNC:3432]	ERBB4	ENSGMOG00000015673							-1.0242	0.83702	-1.04265	0.84249	-0.96981	0.822645	0.385918	0.16098	0.857471	0.205647	0.901355	0.201316
ss1712299869	random distributed in the genome	scaffold10260	248	4											-1.00895	0.78945	-1.01595	0.799885	-1.00735	0.890085	0.422639	0.158408	0.507878	0.205647	0.514917	0.201316
ss1712300426	random distributed in the genome	scaffold10890	40479	4	>5000			ENSGMOG00000002560							-0.995765	0.71075	-1.0079	0.77055	-1.02915	0.90016	0.430433	0.158408	0.387717	0.207318	0.25488	0.214087
ss1712304247	Non-synonymous	scaffold10890	79713	4	0	neurobeachin-like 1 [Source:HGNC Symbol;Acc:20681]	NBEAL1	ENSGMOG00000010845							-0.998915	0.737665	-1.01005	0.778195	-1.02465	0.898875	0.524659	0.158408	0.469337	0.205647	0.526388	0.201316
ss1712298742	random distributed in the genome	scaffold08354	12237	4											-1.05065	0.8612	-1.0149	0.79567	-1.001	0.884625	0.653713	0.158408	0	0.280626	0.891018	0.201316
ss1712299917	random distributed in the genome	scaffold10338	1733	4	>5000			ENSGMOG00000015654							-1.02525	0.83913	-0.998395	0.715685	-1.0154	0.895065	0.719469	0.158408	0.398881	0.206973	0.647316	0.201316
ss1712299918	random distributed in the genome	scaffold10338	45162	4	3613			ENSGMOG00000015654							-1.0063	0.781545	-1.0426	0.84244	-1.00365	0.88701	0.5	0.158408	0.5	0.205647	0.426945	0.201316
ss1712300533	random distributed in the genome	scaffold10999	19091	4	87	calcitonin gene-related peptide type 1 receptor-like		ENSGMOG00000003871							-1.01325	0.809955	-1.01165	0.78436	-1.02305	0.89842	0.226797	0.17695	0.218406	0.233666	0.452555	0.201316
ss1712302532	random distributed in the genome	scaffold03508	84512	4	69	calsequestrin-2 precursor		ENSGMOG00000010635							-1.0111	0.80181	-1.02145	0.813505	-1.01115	0.89288	0.230222	0.176256	0.749062	0.205647	0.690673	0.201316
ss1712300631	random distributed in the genome	scaffold11119	145691	4	4245			ENSGMOG00000015537							-1.03365	0.848245	-0.995265	0.686215	-1.00049	0.884375	0.578539	0.158408	0.5	0.205647	0.856406	0.201316
ss1712300629	random distributed in the genome	scaffold11119	53993	4	102	mitogen-activated protein kinase kinase kinase kinase 4 isoform		ENSGMOG00000001433							-1.03755	0.854235	-1.01325	0.790095	-1.0347	0.901345	0.805359	0.158408	0.572246	0.205647	0.545849	0.201316
ss1712300628	random distributed in the genome	scaffold11119	1514	4	>5000	mitogen-activated protein kinase kinase kinase kinase 4 isoform		ENSGMOG00000001433							-1.0495	0.86089	-1.01055	0.7813	-1.0177	0.89535	0.5	0.158408	0.5	0.205647	0.5	0.201316
ss1712302227	random distributed in the genome	scaffold12802	231012	4	81	neuropilin-2-like isoform		ENSGMOG00000016020							-1.02195	0.83297	-1.022	0.81401	-0.93939	0.77283	0.69717	0.158408	0.684317	0.205647	0.937004	0.201316
ss1712299503	random distributed in the genome	scaffold09728	397442	4	>5000			ENSGMOG00000005617							-1.0106	0.797075	-1.02525	0.82141	-1.0258	0.89924	0.706593	0.158408	0.745316	0.205647	0.400763	0.201316
ss1712299504	random distributed in the genome	scaffold09728	477940	4	>5000			ENSGMOG00000005617							-1.0319	0.848195	-1.02085	0.812425	-1.0177	0.895415	0.798633	0.158408	0.702463	0.205647	0.61935	0.201316
ss1712302049	random distributed in the genome	scaffold12735	119534	4	>5000	Histidine ammonia-lyase [Source:ZFIN;Acc:ZDB-GENE-070410-5]	HAL	ENSGMOG00000010242							-1.00314	0.75722	-1.028	0.82553	-1.02255	0.898045	0.905493	0.158408	0.637279	0.205647	0.798558	0.201316
ss1712302047	random distributed in the genome	scaffold12735	40076	4	>5000	Histidine ammonia-lyase [Source:ZFIN;Acc:ZDB-GENE-070410-5]	HAL	ENSGMOG00000010242							-1.0209	0.83046	-1.0209	0.81313	-1.0176	0.8961	0.768148	0.158408	0.588812	0.205647	0.507001	0.201316
ss1712302045	random distributed in the genome	scaffold12735	1516	4	697	Histidine ammonia-lyase [Source:ZFIN;Acc:ZDB-GENE-070410-5]	HAL	ENSGMOG00000010242							-1.00685	0.784505	-1.0478	0.846035	-1.02745	0.8997	0.515359	0.158408	0.837983	0.205647	0.570509	0.201316
ss1712295795	random distributed in the genome	scaffold00071	207	4	>5000			ENSGMOG00000020705							-1.0203	0.829135	-1.02315	0.812305	-1.02085	0.897395	0.5	0.158408	0.5	0.205647	0.060837	0.256932
ss1712295796	random distributed in the genome	scaffold00071	13815	4	>5000			ENSGMOG00000020705							-1.0438	0.858205	-1.01435	0.795745	-1.02035	0.897405	0.732533	0.158408	0.406015	0.206721	0.632961	0.201316
ss1712295797	random distributed in the genome	scaffold00071	27497	4	>5000			ENSGMOG00000020705							-1.00525	0.776605	-0.99629	0.69983	-1.0122	0.89357	0.421936	0.158408	0.274458	0.222479	0.5	0.201316
ss1712298059	random distributed in the genome	scaffold07264	76877	4	712	fun14 domain-containing protein 1		ENSGMOG00000016450							-1.0042	0.772545	-1.01545	0.797585	-1.0149	0.894815	0.539094	0.158408	0.437631	0.205647	0.424508	0.201316
ss1712298058	random distributed in the genome	scaffold07264	46494	4	>5000	peripheral plasma membrane protein cask-like isoform		ENSGMOG00000016409						**	-0.999965	0.744375	-1.0095	0.77485	-1.01275	0.89413	0	0.218151	0.435723	0.205647	1	0
ss1712298057	random distributed in the genome	scaffold07264	16848	4	0	peripheral plasma membrane protein cask-like isoform		ENSGMOG00000016409							-1.01325	0.80974	-1.02745	0.824725	-1.0225	0.89816	0.422257	0.158408	0.617333	0.205647	0.798558	0.201316
ss1712296111	random distributed in the genome	scaffold04057	179573	4	>5000			ENSGMOG00000010282							-1.0264	0.8397	-1.00311	0.742595	-1.02695	0.899505	0.438809	0.158408	0.525735	0.205647	0.461548	0.201316
ss1712296114	random distributed in the genome	scaffold04057	535776	4	>5000			ENSGMOG00000016484					**		-0.968465	0.433725	-0.95079	0.25859	-1.03755	0.901775	0	0.218151	1	0	0.488273	0.201316
ss1712296115	random distributed in the genome	scaffold04057	623995	4	>5000			ENSGMOG00000016484							-1.01325	0.80982	-1.0253	0.820945	-1.01165	0.89288	0.52984	0.158408	0.684786	0.205647	0.47636	0.201316
ss1712300494	random distributed in the genome	scaffold01574	1685	4											-1.01165	0.804295	-1.0176	0.80353	-1.01815	0.89658	0.169464	0.187947	0.812793	0.205647	0.617517	0.201316
ss1712296542	random distributed in the genome	scaffold04990	1091315	4	>5000			ENSGMOG00000002681							-1.0236	0.836645	-0.997365	0.70386	-1.0203	0.897315	0.602711	0.158408	0.560744	0.205647	0.136739	0.237366
ss1712296541	random distributed in the genome	scaffold04990	992144	4	>5000			ENSGMOG00000002657							-1.0231	0.8343	-1.02965	0.828345	-1.0106	0.89232	0.645617	0.158408	0.643446	0.205647	0.417365	0.201316
ss1712296540	random distributed in the genome	scaffold04990	892421	4	>5000			ENSGMOG00000002657							-1.00262	0.759995	-1.02145	0.812905	-1.01385	0.8937	0.138211	0.194566	0.581366	0.205647	0.328086	0.205951
ss1712296539	random distributed in the genome	scaffold04990	790648	4	>5000			ENSGMOG00000002657							-1.0154	0.816515	-1.00259	0.740525	-1.01115	0.89228	0.488607	0.158408	0.492553	0.205647	0.562231	0.201316
ss1712296537	random distributed in the genome	scaffold04990	495132	4	>5000			ENSGMOG00000021171							-1.01275	0.80836	-1.02805	0.826395	-1.01055	0.892305	0.420094	0.158408	0.703362	0.205647	0.561591	0.201316
ss1712296536	random distributed in the genome	scaffold04990	393355	4	>5000			ENSGMOG00000021171							-1.00845	0.793335	-1.00118	0.702545	-1.0253	0.899115	0.534669	0.158408	0.524427	0.205647	0.360445	0.203511
ss1712296535	random distributed in the genome	scaffold04990	290350	4	>5000			ENSGMOG00000002620							-1.0176	0.82342	-1.00315	0.745415	-1.03305	0.901085	0.720094	0.158408	0.480214	0.205647	0.673926	0.201316
ss1712296534	random distributed in the genome	scaffold04990	190696	4	>5000			ENSGMOG00000002620							-1.02965	0.844525	-1.0165	0.799715	-1.01595	0.89541	0.35305	0.163233	0.589998	0.205647	0.671226	0.201316
ss1712296533	random distributed in the genome	scaffold04990	94778	4	>5000			ENSGMOG00000002590							-1.03525	0.852135	-1.02695	0.824595	-1.00101	0.88435	0.913719	0.158408	0.68745	0.205647	0.749225	0.201316
ss1712296532	random distributed in the genome	scaffold04990	764	4	1938			ENSGMOG00000002590							-1.02305	0.835725	-1.00735	0.76665	-1.00845	0.89122	0.5	0.158408	0.475665	0.205647	0.5	0.201316
ss1712301205	random distributed in the genome	scaffold02026	2847	4	2847			ENSGMOG00000018589							-1.0106	0.80116	-1.0258	0.823095	-1.02145	0.89803	0.428737	0.158408	0.641782	0.205647	0.713651	0.201316
ss1712301206	random distributed in the genome	scaffold02026	32961	4	2817			ENSGMOG00000018589							-1.0084	0.790715	-0.99735	0.704685	-1.01595	0.89539	0.110104	0.200337	0	0.280626	0.050441	0.258374
ss1712297457	random distributed in the genome	scaffold00503	123372	4	780	Novel gene		ENSGMOG00000013518					*		-1.01865	0.825555	-0.732785	0.13276	-1.00425	0.885915	0.969067	0.0815459	0.998799	0.00419697	0.943918	0.201316
ss1712297454	random distributed in the genome	scaffold00503	68521	4	>5000			ENSGMOG00000011535							-1.03025	0.84489	-1.0495	0.846975	-1.0214	0.897585	0.753323	0.158408	0.941323	0.13032	0.517574	0.201316
ss1712298359	random distributed in the genome	scaffold07696	794	4	210	e3 ubiquitin-protein ligase hecw2		ENSGMOG00000011435							-1.02195	0.83376	-1.00845	0.773805	-1.0171	0.895835	0.694941	0.158408	0.661027	0.205647	0.618612	0.201316
ss1712298361	random distributed in the genome	scaffold07696	149509	4	244	dystrophin isoform		ENSGMOG00000015438							-1.0127	0.808435	-1.0143	0.79352	-1.0128	0.89264	0.669511	0.158408	0.684753	0.205647	0.736295	0.201316
ss1712298362	random distributed in the genome	scaffold07696	300578	4	>5000			ENSGMOG00000010573							-1.00099	0.750925	-1.0198	0.810135	-1.0149	0.89487	0.138211	0.194566	0.602489	0.205647	0.765593	0.201316
ss1712303748	Non-synonymous	scaffold07696	330700	4	0	Novel gene		ENSGMOG00000010566							-1.01925	0.827995	-1.05065	0.84744	-1.02035	0.89742	0.831734	0.158408	0.905301	0.17781	0.424508	0.201316
ss1712299147	random distributed in the genome	scaffold09080	4352	4	488	paraspeckle component 1		ENSGMOG00000015074							-1.0095	0.797285	-1.00255	0.742765	-1.01815	0.896535	0.539094	0.158408	0.602415	0.205647	0.673926	0.201316
ss1712299148	random distributed in the genome	scaffold09080	151639	4	>5000			ENSGMOG00000004297							-1.01595	0.818595	-1.0214	0.812625	-1.01275	0.893715	0.412085	0.158746	0.590825	0.205647	0.545849	0.201316
ss1712303358	Non-synonymous	scaffold04519	9888	4	0	Novel gene		ENSGMOG00000020543							-1.01545	0.814625	-1.00955	0.77509	-1.0187	0.89689	0.359811	0.162378	0.383592	0.207421	0.383076	0.201385
ss1712296322	random distributed in the genome	scaffold04519	27822	4	>5000	Novel gene		ENSGMOG00000020543							-1.0144	0.809805	-1.01325	0.79028	-1.01005	0.892225	0.66786	0.158408	0.585523	0.205647	0.410475	0.201316
ss1712303247	Non-synonymous	scaffold03539	71890	4	0	prostaglandin E receptor 2 (subtype EP2), 53kDa [Source:HGNC Symbol;Acc:9594]		ENSGMOG00000016940							-1.02305	0.835255	-1.01975	0.807875	-1.03425	0.90101	0.457838	0.158408	0.514738	0.205647	0.682702	0.201316
ss1712295908	random distributed in the genome	scaffold03539	76914	4	4351	prostaglandin E receptor 2 (subtype EP2), 53kDa [Source:HGNC Symbol;Acc:9594]		ENSGMOG00000016940							-1.02915	0.844665	-1.0187	0.80708	-0.98749	0.865005	0.480701	0.158408	0.991197	0.0272691	0.904053	0.201316
ss1712303248	Non-synonymous	scaffold03539	157269	4	0	acid phosphatase 2, lysosomal [Source:HGNC Symbol;Acc:123]		ENSGMOG00000012828							-1.0095	0.79661	-1.00735	0.76661	-1.0031	0.886285	0.319884	0.167221	0.354719	0.212032	0.343842	0.204839
ss1712295909	random distributed in the genome	scaffold03539	225021	4	1706			ENSGMOG00000012849							-1.01705	0.821435	-1.00525	0.757125	-1.0122	0.89327	0.699608	0.158408	0.457593	0.205647	0.553643	0.201316
ss1712298736	random distributed in the genome	scaffold00887	1313	4											-1.02255	0.83345	-1.01225	0.78285	-1.0176	0.8961	0.485723	0.158408	0.475724	0.205647	0.75598	0.201316
ss1712296312	random distributed in the genome	scaffold04503	9118	4	>5000			ENSGMOG00000000064							-1.0052	0.77511	-0.997855	0.709475	-1.0209	0.89763	0.110104	0.200337	0	0.280626	0.050441	0.258374
ss1712305007	random distributed in the genome	scaffold04503	50409	4	3805			ENSGMOG00000000064							-1.02915	0.845155	-0.99838	0.712475	-1.00795	0.889965	0.29738	0.168812	0.121966	0.256674	0.399623	0.201316
ss1712296313	random distributed in the genome	scaffold04503	90422	4	65	gamma-tubulin complex component 3		ENSGMOG00000006639							-1.0095	0.79675	-1.03645	0.835645	-1.00895	0.890695	0.364551	0.16207	0.602489	0.205647	0.746264	0.201316
ss1712304727	Non-synonymous	scaffold03100	97595	4	0	melanophilin-like isoform		ENSGMOG00000015322							-1.04095	0.85627	-1.00685	0.76525	-1.00255	0.88634	0.644328	0.158408	0.499294	0.205647	0.671226	0.201316
ss1712304728	Non-synonymous	scaffold03100	99717	4	0	melanophilin-like isoform		ENSGMOG00000015322							-1.0269	0.84105	-1.0214	0.813495	-1.01925	0.89707	0.573219	0.158408	0.69209	0.205647	0.159666	0.232715
ss1712302322	random distributed in the genome	scaffold03100	107753	4	2849			ENSGMOG00000015485							-1.00155	0.75385	-1.00205	0.74098	-1.0258	0.89915	0.422214	0.158408	0.533739	0.205647	0.208521	0.221908
ss1712303068	Non-synonymous	scaffold03100	141670	4	0	Atypical chemokine receptor 3b [Source:ZFIN;Acc:ZDB-GENE-031116-61]	ACKR3B	ENSGMOG00000019953							-1.03355	0.85015	-1.01815	0.805535	-1.01435	0.89459	0.722337	0.158408	0.685526	0.205647	0.708954	0.201316
ss1712303069	selected gene	scaffold03100	143026	4	129	Atypical chemokine receptor 3b [Source:ZFIN;Acc:ZDB-GENE-031116-61]	ACKR3B	ENSGMOG00000019953							-1.01975	0.827395	-1.02035	0.81219	-1.02525	0.89912	0.720094	0.158408	0.766147	0.205647	0.445027	0.201316
ss1712302323	random distributed in the genome	scaffold03100	188334	4	4390			ENSGMOG00000015500							-1.0117	0.80023	-0.999965	0.72518	-1.02305	0.89838	0.434453	0.158408	0.493129	0.205647	0.394799	0.201342
ss1712302325	random distributed in the genome	scaffold03100	348834	4	0	inhibin beta b chain-like		ENSGMOG00000015845							-1.0253	0.83895	-1.0128	0.786535	-1.02095	0.8968	0.513002	0.158408	0.33491	0.213361	0.500214	0.201316
ss1712304731	Non-synonymous	scaffold03100	348918	4	0	inhibin beta b chain-like		ENSGMOG00000015845							-1.0387	0.85464	-1.0095	0.775435	-1.0122	0.89353	0.721061	0.158408	0.34674	0.212224	0.375254	0.20215
ss1712297645	random distributed in the genome	scaffold06609	156228	4	>5000			ENSGMOG00000007649							-1.01005	0.79768	-1.00255	0.741155	-1.0253	0.89889	0.578257	0.158408	0.386528	0.20741	0.488231	0.201316
ss1712297644	random distributed in the genome	scaffold06609	102954	4	>5000			ENSGMOG00000007649							-1.02745	0.84277	-1.01325	0.791195	-0.99838	0.8816	0.571429	0.158408	0	0.280626	0	0.26527
ss1712302173	random distributed in the genome	scaffold00423	4220	4	>5000			ENSGMOG00000000497							-1.0214	0.831475	-1.01005	0.7761	-1.01165	0.8934	0.5	0.158408	0.5	0.205647	0.38606	0.201342
ss1712298743	random distributed in the genome	scaffold08356	6564	4	>5000	chromosome X open reading frame 22 [Source:HGNC Symbol;Acc:HGNC:28546]	CXorf22	ENSGMOG00000003483							-1.0387	0.854585	-1.00525	0.753735	-0.98391	0.85702	0.956351	0.105054	0.140994	0.252463	0.671226	0.201316
ss1712303841	Non-synonymous	scaffold08356	22741	4	0	chromosome X open reading frame 22 [Source:HGNC Symbol;Acc:HGNC:28546]	CXorf22	ENSGMOG00000003483							-0.99945	0.735715	-1.0047	0.75463	-1.02365	0.898165	0.305898	0.16844	0.831603	0.205647	0.638606	0.201316
ss1712298532	random distributed in the genome	scaffold07942	356882	4	2129			ENSGMOG00000003884							-1.0079	0.789895	-1.03695	0.83781	-1.0084	0.8907	0.42735	0.158408	0.803921	0.205647	0.758156	0.201316
ss1712298531	random distributed in the genome	scaffold07942	267553	4	0	ef-hand calcium binding protein		ENSGMOG00000004075							-1.0381	0.854165	-1.01655	0.798545	-1.01975	0.896955	0.924042	0.147134	0.399342	0.206973	0.807544	0.201316
ss1712298530	random distributed in the genome	scaffold07942	181366	4	2901	potassium voltage-gated channel, subfamily H (eag-related), member 7 [Source:HGNC Symbol;Acc:18863]	KCNH7	ENSGMOG00000004110							-1.0144	0.81137	-0.99942	0.71922	-1.028	0.89964	0.75706	0.158408	0.499703	0.205647	0.713651	0.201316
ss1712298529	random distributed in the genome	scaffold07942	90442	4	3359	1-phosphatidylinositol-bisphosphate phosphodiesterase beta-1-like		ENSGMOG00000000448							-1.0286	0.84438	-1.01275	0.788235	-1.02915	0.90005	0.659808	0.158408	0.364934	0.210839	0.537375	0.201316
ss1712299683	random distributed in the genome	scaffold01158	1359	4	1411	Sodium channel, voltage-gated, type I like, alpha b [Source:ZFIN;Acc:ZDB-GENE-060906-1]	SCN1LAB	ENSGMOG00000001923							-1.01275	0.8075	-1.00209	0.733685	-1.028	0.89985	0.404241	0.159458	0.188937	0.240936	0.449175	0.201316
ss1712299685	random distributed in the genome	scaffold01158	75147	4	0	Sodium channel, voltage-gated, type I like, alpha b [Source:ZFIN;Acc:ZDB-GENE-060906-1]	SCN1LAB	ENSGMOG00000001923							-1.0341	0.85062	-1.0068	0.764665	-1.02855	0.89998	0.432254	0.158408	0.400008	0.206973	0.468503	0.201316
ss1712304059	Non-synonymous	scaffold01158	165664	4	0	xin actin-binding repeat containing 2 [Source:HGNC Symbol;Acc:14303]		ENSGMOG00000001967							-1.0187	0.82531	-0.99892	0.718595	-1.01865	0.896485	0.721734	0.158408	0.508091	0.205647	0.77479	0.201316
ss1712304060	Non-synonymous	scaffold01158	166107	4	0	xin actin-binding repeat containing 2 [Source:HGNC Symbol;Acc:14303]		ENSGMOG00000001967							-1.00415	0.770135	-1.01005	0.77911	-1.02475	0.89899	0.200427	0.182026	0.453456	0.205647	0.483136	0.201316
ss1712296950	random distributed in the genome	scaffold05671	1200	4	>5000			ENSGMOG00000020534							-0.99629	0.719855	-1.03025	0.828915	-1.00206	0.885335	0.716117	0.158408	0.820819	0.205647	0.671226	0.201316
ss1712296951	random distributed in the genome	scaffold05671	74873	4	>5000			ENSGMOG00000010088							-1.0467	0.859	-1.0342	0.834235	-1.0154	0.89533	0.782221	0.158408	0.962174	0.0939577	0.789185	0.201316
ss1712303596	Non-synonymous	scaffold06436	122907	4	0	multidrug resistance-associated protein 4		ENSGMOG00000008707							-1.0133	0.80798	-1.00506	0.698355	-1.01815	0.896335	0.807556	0.158408	0.08383	0.265956	0.662365	0.201316
ss1712303594	Non-synonymous	scaffold06436	97870	4	0	ATP-binding cassette, sub-family C (CFTR/MRP), member 4 [Source:ZFIN;Acc:ZDB-GENE-030616-511]	ABCC4	ENSGMOG00000008707							-1.03245	0.848755	-1.0047	0.753885	-1.01545	0.894795	0.60794	0.158408	0.501866	0.205647	0.494397	0.201316
ss1712303593	Non-synonymous	scaffold06436	94676	4	0	ATP-binding cassette, sub-family C (CFTR/MRP), member 4 [Source:ZFIN;Acc:ZDB-GENE-030616-511]	ABCC4	ENSGMOG00000008707							-1.00895	0.795645	-1.00735	0.7652	-1.01655	0.89506	0.60794	0.158408	0.501866	0.205647	0.494397	0.201316
ss1712302098	random distributed in the genome	scaffold12753	161021	4	3677			ENSGMOG00000010334					*		-1.0387	0.854495	-0.555415	0.0823275	-0.942695	0.77545	0.852207	0.158408	0.998295	0.00580772	0.955622	0.197426
ss1712302096	random distributed in the genome	scaffold12753	1709	4	>5000			ENSGMOG00000021557							-1.0138	0.81087	-1.0111	0.783025	-1.02085	0.89759	0.242826	0.174719	0.491992	0.205647	0.555805	0.201316
ss1712296260	random distributed in the genome	scaffold00272	4821	4		None		None							-1.01115	0.79911	-1.0138	0.79155	-1.01215	0.8939	0.33121	0.166063	0.52101	0.205647	0.26207	0.213126
ss1712296261	random distributed in the genome	scaffold00272	46068	4		None		None							-1.04095	0.856515	-1.02195	0.813865	-0.93518	0.766775	0.798633	0.158408	0.665952	0.205647	0.953188	0.201316
ss1712296263	random distributed in the genome	scaffold00272	125031	4		None		None							-1.0154	0.81794	-0.998905	0.720955	-1.0291	0.899995	0.45962	0.158408	0.573319	0.205647	0.388188	0.201342
ss1712296986	random distributed in the genome	scaffold05776	42660	4											-1.03355	0.850845	-1.0331	0.83268	-1.0042	0.887405	0.753323	0.158408	0.618278	0.205647	0.357756	0.20353
ss1712296985	random distributed in the genome	scaffold05776	22633	4											-1.03815	0.853145	-1.00365	0.74858	-1.0225	0.89842	0.470691	0.158408	0.083991	0.265943	0.482851	0.201316
ss1712296984	random distributed in the genome	scaffold05776	2773	4											-1.009	0.79093	-1.0106	0.7815	-1.0095	0.891685	0.536979	0.158408	0.441821	0.205647	0.542821	0.201316
ss1712298696	random distributed in the genome	scaffold08261	160708	4	>5000	Zinc finger E-box binding homeobox 2b [Source:ZFIN;Acc:ZDB-GENE-080717-1]	ZEB2B	ENSGMOG00000014388							-1.0079	0.789045	-1.0074	0.765185	-1.01545	0.89503	0.110104	0.200337	0.590908	0.205647	0.292033	0.210071
ss1712298697	random distributed in the genome	scaffold08261	235951	4	>5000	Zinc finger E-box binding homeobox 2b [Source:ZFIN;Acc:ZDB-GENE-080717-1]	ZEB2B	ENSGMOG00000014388							-0.99944	0.73962	-1.0127	0.78872	-1.01705	0.89612	0.363481	0.16207	0.524909	0.205647	0.612966	0.201316
ss1712298698	random distributed in the genome	scaffold08261	316788	4	>5000	Zinc finger E-box binding homeobox 2b [Source:ZFIN;Acc:ZDB-GENE-080717-1]	ZEB2B	ENSGMOG00000014388							-1.0149	0.814905	-1.00895	0.77453	-1.0341	0.9013	0.677199	0.158408	0.310321	0.217449	0.607185	0.201316
ss1712298699	random distributed in the genome	scaffold08261	400004	4	>5000	Zinc finger E-box binding homeobox 2b [Source:ZFIN;Acc:ZDB-GENE-080717-1]	ZEB2B	ENSGMOG00000014388							-1.0149	0.81512	-0.99473	0.686385	-1.02195	0.89808	0.242087	0.174719	0.002965	0.280626	0	0.26527
ss1712301588	random distributed in the genome	scaffold12151	45738	4	>5000	Novel gene		ENSGMOG00000015704							-1.0198	0.828405	-1.02525	0.821775	-1.00419	0.886685	0.257533	0.172868	0.626	0.205647	0.553357	0.201316
ss1712296070	random distributed in the genome	scaffold03936	59033	4	>5000	embryonic ectoderm development protein [Source:RefSeq peptide;Acc:NP_001098326]	OLEED	ENSGMOG00000005279							-1.03305	0.847495	-1.04095	0.84125	-1.01705	0.89599	0.913569	0.158408	0.865688	0.205647	0.573364	0.201316
ss1712299742	random distributed in the genome	scaffold10082	9269	4	3188			ENSGMOG00000016441							-1.02195	0.833685	-1.00685	0.766955	-0.9911	0.87092	0.425265	0.158408	0.387704	0.207318	0.374987	0.20215
ss1712298776	random distributed in the genome	scaffold08419	30879	4	>5000	zinc finger, BED-type containing 1 [Source:HGNC Symbol;Acc:447]	ZBED1	ENSGMOG00000016459							-1.04375	0.85828	-1.0275	0.82475	-1.0138	0.894445	0.793447	0.158408	0.36712	0.210716	0.465367	0.201316
ss1712298700	random distributed in the genome	scaffold08261	477919	4	>5000	Zinc finger E-box binding homeobox 2b [Source:ZFIN;Acc:ZDB-GENE-080717-1]	ZEB2B	ENSGMOG00000014388							-1.0286	0.84411	-1.01485	0.79613	-0.935185	0.767155	0.859381	0.158408	0.544634	0.205647	0.967893	0.17349
ss1712298363	random distributed in the genome	scaffold07699	6204	4	1048			ENSGMOG00000000427							-1.0063	0.783765	-1.0364	0.83717	-1.0187	0.896645	0.319273	0.167281	0.068678	0.269774	0.397859	0.201316
ss1712296241	random distributed in the genome	scaffold04352	25358	4		None		None							-1.0063	0.781625	-1.0026	0.741735	-1.01	0.89181	0.466734	0.158408	0.495501	0.205647	0.245046	0.215374
ss1712301782	random distributed in the genome	scaffold12409	18879	4											-1.009	0.79433	-1.0236	0.818275	-1.0079	0.890715	0.639279	0.158408	0.64135	0.205647	0.413257	0.201316
ss1712300457	random distributed in the genome	scaffold10921	4486	4		None		None							-1.03135	0.84794	-1.0432	0.84282	-0.997335	0.880495	0.868531	0.158408	0.90935	0.175071	0.500214	0.201316
ss1712300458	random distributed in the genome	scaffold10921	25303	4		None		None							-1.02915	0.84546	-1.02915	0.828065	-1.0297	0.900055	0.830862	0.158408	0.955564	0.106223	0.752489	0.201316
ss1712300976	random distributed in the genome	scaffold11506	1964	4	3804			ENSGMOG00000008679							-1.0192	0.82693	-1.0275	0.825495	-0.972305	0.83028	0.659577	0.158408	0.981388	0.0526115	0.845151	0.201316
ss1712297741	random distributed in the genome	scaffold06801	7390	4	>5000			ENSGMOG00000016439							-1.0079	0.788255	-1.0068	0.765445	-1.00895	0.89163	0.499742	0.158408	0.510291	0.205647	0.187462	0.227078
ss1712299806	random distributed in the genome	scaffold01194	3478	4	3478			ENSGMOG00000016074							-1.02915	0.84522	-1.0209	0.813775	-0.710115	0.59827	0.924901	0.145787	0.814626	0.205647	0.994601	0.0506476
ss1712299807	random distributed in the genome	scaffold01194	98544	4	4486			ENSGMOG00000012763							-0.977315	0.50822	-1.04095	0.840915	-1.02365	0.89848	0.970996	0.0779599	0.824294	0.205647	0.589288	0.201316
ss1712299322	random distributed in the genome	scaffold09322	99208	4	>5000			ENSGMOG00000013453							-1.03135	0.848475	-1.03475	0.832935	-1.0242	0.898715	0.785195	0.158408	0.841683	0.205647	0.347128	0.204839
ss1712299321	random distributed in the genome	scaffold09322	43737	4	>5000	Novel gene		ENSGMOG00000013463							-1.02085	0.830495	-1.01925	0.807975	-1.0308	0.90055	0.124523	0.19739	0.10014	0.261719	0	0.26527
ss1712301870	random distributed in the genome	scaffold12531	2062	4											-1.0241	0.8366	-1.03135	0.83165	-1.0198	0.897055	0.507482	0.158408	0.598498	0.205647	0.684296	0.201316
ss1712301871	random distributed in the genome	scaffold12531	39589	4											-1.03135	0.84789	-1.02695	0.824105	-1.03135	0.90064	0.307401	0.168395	0.442972	0.205647	0.279905	0.21087
ss1712301872	random distributed in the genome	scaffold12531	88318	4											-1.001	0.7534	-1.01655	0.79705	-1.02195	0.897745	0.314803	0.167631	0.499294	0.205647	0.75598	0.201316
ss1712300636	random distributed in the genome	scaffold01633	2509	4									**		-1.0242	0.83711	-1.0042	0.750425	-1.01165	0.89278	0.753182	0.158408	1	0	0.369922	0.20215
ss1712297961	random distributed in the genome	scaffold00660	16912	4		None		None							-1.02305	0.83532	-1.0336	0.83355	-1.01975	0.89712	0.257533	0.172868	0.773508	0.205647	0.212774	0.220801
ss1712295802	random distributed in the genome	scaffold00085	54610	4	>5000	poly(rC) binding protein 3 [Source:ZFIN;Acc:ZDB-GENE-050522-157]	PCBP3	ENSGMOG00000011992							-1.03305	0.849975	-1.0286	0.827085	-1.00685	0.889575	0.257533	0.172868	0.626	0.205647	0.553357	0.201316
ss1712297689	random distributed in the genome	scaffold06693	23410	4	387	pleckstrin and Sec7 domain containing 4 [Source:HGNC Symbol;Acc:19096]	PSD4	ENSGMOG00000014165							-1.02865	0.841015	-1.0264	0.823845	-1.02095	0.896705	0.611007	0.158408	0.5	0.205647	0.252718	0.214087
ss1712301393	random distributed in the genome	scaffold11991	193494	4	2392	Chimerin 1 [Source:HGNC Symbol;Acc:HGNC:1943]	CHN1	ENSGMOG00000003613				**			-1.00845	0.792655	-1.0111	0.78281	-1.02305	0.89822	1	0	0	0.280626	0.0151655	0.26527
ss1712301394	random distributed in the genome	scaffold11991	261381	4	>5000	Chimerin 1 [Source:HGNC Symbol;Acc:HGNC:1943]	CHN1	ENSGMOG00000003613							-0.999965	0.744355	-0.998895	0.71713	-1.00575	0.88945	0.2463	0.174367	0.413135	0.205647	0.5	0.201316
ss1712297390	random distributed in the genome	scaffold06234	72984	4	96	Novel gene		ENSGMOG00000016563							-1.0258	0.840445	-1.0253	0.821165	-1.0241	0.8988	0.644191	0.158408	0.509682	0.205647	0.257107	0.213899
ss1712302314	random distributed in the genome	scaffold03094	6208	4	1583	collagen, type V, alpha 2 [Source:HGNC Symbol;Acc:2210]		ENSGMOG00000015313							-1.01005	0.79934	-1.00101	0.734305	-1.01595	0.895275	0.326449	0.166596	0.51181	0.205647	0.295411	0.210071
ss1712304724	Non-synonymous	scaffold03094	9321	4	0	collagen, type V, alpha 2 [Source:HGNC Symbol;Acc:2210]		ENSGMOG00000015313							-1.0258	0.84049	-1.00585	0.74716	-1.0187	0.896555	0.593817	0.158408	0.429443	0.205647	0.640736	0.201316
ss1712303616	Non-synonymous	scaffold06670	21894	4	0	solute carrier family 19 (folate transporter), member 1 [Source:HGNC Symbol;Acc:10937]	SLC19A1	ENSGMOG00000017019							-1.00047	0.7512	-0.99368	0.67697	-1.0286	0.900075	0.598262	0.158408	0.345256	0.212224	0.759542	0.201316
ss1712298012	random distributed in the genome	scaffold07171	52047	4	1335	SPEG complex locus [Source:ZFIN;Acc:ZDB-GENE-030131-3230]	SPEG	ENSGMOG00000013404							-0.998395	0.733265	-1.0068	0.763565	-1.01275	0.893645	0.498166	0.158408	0.503803	0.205647	0.445027	0.201316
ss1712298013	random distributed in the genome	scaffold07171	102215	4	317	SPEG complex locus [Source:ZFIN;Acc:ZDB-GENE-030131-3230]	SPEG	ENSGMOG00000013404							-1.02475	0.83721	-1.00421	0.74925	-1.01239	0.89067	0.639849	0.158408	0.410805	0.205647	0.546794	0.201316
ss1712300091	random distributed in the genome	scaffold10607	21795	4											-1.02145	0.831755	-1.0241	0.819205	-1.0047	0.88811	0.639018	0.158408	0.34408	0.212224	0.270236	0.211699
ss1712297580	random distributed in the genome	scaffold00547	133145	4	>5000	Novel gene		ENSGMOG00000016167							-0.99944	0.741535	-1.0398	0.840605	-0.99683	0.87937	0.576414	0.158408	0.858613	0.205647	0.79999	0.201316
ss1712300044	random distributed in the genome	scaffold10501	30182	4	3371	XK, Kell blood group complex subunit-related family, member 6 [Source:HGNC Symbol;Acc:27806]	XKR6	ENSGMOG00000011568							-1.0325	0.847095	-1.0308	0.82974	-1.0176	0.89603	0.257533	0.172868	0.626	0.205647	0.553357	0.201316
ss1712300990	random distributed in the genome	scaffold01876	38578	4	725	paired box protein pax-8 isoform 1		ENSGMOG00000011083							-1.05415	0.86228	-1.0449	0.844105	-1.02145	0.8978	0.91247	0.158408	0.905719	0.17781	0.447508	0.201316
ss1712299323	random distributed in the genome	scaffold09329	170368	4	4787			ENSGMOG00000009244							-1.0308	0.847085	-1.0242	0.818875	-1.01	0.892255	0.77303	0.158408	0.419151	0.205647	0.778455	0.201316
ss1712298841	random distributed in the genome	scaffold08539	559875	4	>5000			ENSGMOG00000011728							-1.0079	0.790655	-1.0015	0.73842	-1.0264	0.899425	0.56192	0.158408	0.663976	0.205647	0.680839	0.201316
ss1712298840	random distributed in the genome	scaffold08539	468101	4	>5000			ENSGMOG00000011728							-1.016	0.816025	-0.99735	0.7058	-1.0308	0.9006	0.741196	0.158408	0.439927	0.205647	0.793728	0.201316
ss1712298839	random distributed in the genome	scaffold08539	375777	4	3794			ENSGMOG00000011740							-1.01705	0.82194	-1.02915	0.82809	-0.999445	0.882515	0.5	0.158408	0.488889	0.205647	0.5	0.201316
ss1712298838	random distributed in the genome	scaffold08539	287189	4	4011			ENSGMOG00000011746							-1.01495	0.81341	-1.01115	0.78391	-0.998915	0.881995	0.0684085	0.20901	0.589998	0.205647	0.693828	0.201316
ss1712298837	random distributed in the genome	scaffold08539	198004	4	218	far upstream element-binding protein 3-like		ENSGMOG00000017047							-1.00685	0.784095	-1.04265	0.842625	-1.0047	0.88858	0.428127	0.158408	0.765973	0.205647	0.832735	0.201316
ss1712298836	random distributed in the genome	scaffold08539	112168	4	>5000			ENSGMOG00000016983							-1.01545	0.816675	-1.01325	0.789435	-1.0209	0.89753	0.710088	0.158408	0.588123	0.205647	0.5	0.201316
ss1712298835	random distributed in the genome	scaffold08539	13942	4	49	Collagen, type IV, alpha 3 (Goodpasture antigen) binding protein [Source:HGNC Symbol;Acc:HGNC:2205]	COL4A3BP	ENSGMOG00000014970							-1.0095	0.79452	-0.99161	0.655165	-0.993325	0.870575	0.923185	0.14767	0.534957	0.205647	0.85594	0.201316
ss1712297584	random distributed in the genome	scaffold06528	22365	4	56	cyclin T2b [Source:ZFIN;Acc:ZDB-GENE-030131-183]	CCNT2B	ENSGMOG00000006401							-1.0258	0.84065	-1.03925	0.839505	-1.0264	0.899155	0.721172	0.158408	0.773508	0.205647	0.689639	0.201316
ss1712301665	random distributed in the genome	scaffold12258	11281	4	4026	Mannoside acetylglucosaminyltransferase 5 [Source:ZFIN;Acc:ZDB-GENE-060616-238]	MGAT5	ENSGMOG00000018588							-1.0325	0.84858	-0.994725	0.684905	-1.0241	0.898925	0.793447	0.158408	0.566116	0.205647	0.70905	0.201316
ss1712301666	random distributed in the genome	scaffold12258	32858	4	>5000	Mannoside acetylglucosaminyltransferase 5 [Source:ZFIN;Acc:ZDB-GENE-060616-238]	MGAT5	ENSGMOG00000018588							-1.0138	0.812605	-1.0319	0.8322	-1.0127	0.893435	0.257533	0.172868	0.626	0.205647	0.553357	0.201316
ss1712301869	random distributed in the genome	scaffold12526	7488	4		None		None							-1.01815	0.82389	-1.0241	0.819525	-1.0149	0.89477	0.656178	0.158408	0.716362	0.205647	0.159666	0.232715
ss1712300616	random distributed in the genome	scaffold11104	1946	4	0	motile sperm domain containing 2 [Source:ZFIN;Acc:ZDB-GENE-041114-1]	MOSPD2	ENSGMOG00000016298							-1.03135	0.847615	-1.05065	0.847475	-1.02195	0.897945	0.830862	0.158408	0.888869	0.192139	0.630511	0.201316
ss1712299417	random distributed in the genome	scaffold09558	12614	4		None		None							-1.02805	0.843655	-0.98544	0.591015	-1.01325	0.89434	0.722938	0.158408	0.648909	0.205647	0.713651	0.201316
ss1712300510	random distributed in the genome	scaffold10995	8085	4	>5000	coagulation factor II (thrombin) receptor-like 1, tandem duplicate 1 [Source:ZFIN;Acc:ZDB-GENE-061215-140]	F2RL1.1	ENSGMOG00000001234							-1.0138	0.813025	-1.0297	0.82778	-1.01325	0.89373	0.415937	0.158746	0.812793	0.205647	0.871865	0.201316
ss1712300511	random distributed in the genome	scaffold10995	107167	4	>5000			ENSGMOG00000001243							-1.0171	0.82155	-1.04265	0.84266	-1.00206	0.88542	0.102054	0.202021	0.5	0.205647	0.5	0.201316
ss1712300512	random distributed in the genome	scaffold10995	205747	4	1993			ENSGMOG00000008398							-1.01975	0.82638	-1.04495	0.84398	-1.0214	0.89783	0.304073	0.16844	0.61644	0.205647	0.591338	0.201316
ss1712300513	random distributed in the genome	scaffold10995	305251	4	319	ap-3 complex subunit beta-1		ENSGMOG00000008400							-1.0225	0.83398	-1.05535	0.84894	-1.0231	0.89816	0.5	0.158408	0	0.280626	0.050441	0.258374
ss1712300514	random distributed in the genome	scaffold10995	404741	4	725	betaine-homocysteine s-methyltransferase 1-like		ENSGMOG00000008411							-1.01275	0.80529	-1.0203	0.80926	-1.023	0.898405	0.038239	0.214456	0.811643	0.205647	0.484893	0.201316
ss1712300515	random distributed in the genome	scaffold10995	601211	4	>5000			ENSGMOG00000013216							-1.0347	0.85096	-1.0187	0.80719	-1.0122	0.8937	0.783836	0.158408	0.583947	0.205647	0.261481	0.213126
ss1712300517	random distributed in the genome	scaffold10995	799525	4	0	pentatricopeptide repeat-containing protein mitochondrial		ENSGMOG00000003637							-1.037	0.853185	-0.99161	0.65613	-1.00415	0.8877	0.787896	0.158408	0.643499	0.205647	0.734315	0.201316
ss1712301643	random distributed in the genome	scaffold02233	912747	4	941	laminin, gamma 3 [Source:ZFIN;Acc:ZDB-GENE-060531-121]	LAMC3	ENSGMOG00000000460							-1.0144	0.810125	-1.009	0.77433	-1.02635	0.89919	0.0092215	0.218151	0.490561	0.205647	0.14812	0.235102
ss1712301642	random distributed in the genome	scaffold02233	811912	4	>5000			ENSGMOG00000018250							-1.0341	0.851205	-1.0187	0.80426	-0.97081	0.827815	0.748655	0.158408	0.617439	0.205647	0.929621	0.201316
ss1712301641	random distributed in the genome	scaffold02233	711884	4	>5000			ENSGMOG00000018250							-1.03135	0.84787	-1.0314	0.831015	-1.00845	0.890655	0.569615	0.158408	0.729401	0.205647	0.405863	0.201316
ss1712301640	random distributed in the genome	scaffold02233	612132	4	>5000			ENSGMOG00000018250							-1.03025	0.84633	-1.00155	0.734955	-1.01655	0.89547	0.476961	0.158408	0.551116	0.205647	0.47692	0.201316
ss1712301639	random distributed in the genome	scaffold02233	416133	4	0	tubulin polyglutamylase ttll11-like isoform		ENSGMOG00000018810							-1.01865	0.82459	-0.99472	0.68332	-1.0122	0.89321	0.5	0.158408	0.5	0.205647	0.44261	0.201316
ss1712301638	random distributed in the genome	scaffold02233	308358	4	>5000			ENSGMOG00000011102							-1.00365	0.7689	-1.01435	0.79503	-1.0063	0.889135	0.437504	0.158408	0.653531	0.205647	0.485984	0.201316
ss1712301637	random distributed in the genome	scaffold02233	209767	4	1547			ENSGMOG00000011051							-1.03815	0.85273	-0.995245	0.691645	-1.00315	0.886605	0.900838	0.158408	0.482185	0.205647	0.948156	0.201316
ss1712301636	random distributed in the genome	scaffold02233	110740	4	97	Formin binding protein 1 [Source:HGNC Symbol;Acc:HGNC:17069]	FNBP1	ENSGMOG00000000129							-1.0171	0.821475	-1.02855	0.826655	-1.0058	0.8888	0.49044	0.158408	0.7197	0.205647	0.870526	0.201316
ss1712304576	Non-synonymous	scaffold02233	37130	4	0	torsin family 1, member B (torsin B) [Source:HGNC Symbol;Acc:11995]		ENSGMOG00000007055							-0.99994	0.74839	-1.05125	0.847865	-1.0214	0.89787	0.482656	0.158408	0.741839	0.205647	0.509885	0.201316
ss1712295890	random distributed in the genome	scaffold00184	27822	4	3131	synaptic vesicle glycoprotein 2C [Source:HGNC Symbol;Acc:30670]	SV2C	ENSGMOG00000019457				*		*	0.42045	0.019033	-0.99681	0.70414	1.38815	0.015678	0.99952	0.001955	0.475204	0.205647	0.999928	0.00219751
rs119054696	Moen et al. 2008	scaffold06295	28415	4	0	NSA2 ribosome biogenesis homolog (S. cerevisiae) [Source:ZFIN;Acc:ZDB-GENE-030131-488]	NSA2	ENSGMOG00000003212							-1.0253	0.83766	-1.04665	0.84536	-1.0187	0.89672	0.753182	0.158408	0.946129	0.122344	0.731712	0.201316
ss1712297407	random distributed in the genome	scaffold06295	29780	4	707	G elongation factor, mitochondrial 2 [Source:HGNC Symbol;Acc:29682]		ENSGMOG00000003177							-1.0079	0.79126	-1.0127	0.78975	-1.0253	0.898995	0.5	0.158408	0	0.280626	0.482352	0.201316
ss1712303572	Non-synonymous	scaffold06295	36486	4	0	G elongation factor, mitochondrial 2 [Source:HGNC Symbol;Acc:29682]		ENSGMOG00000003177							-1.0095	0.79748	-1.0111	0.78478	-1.009	0.891245	0.0978035	0.202926	0.442623	0.205647	0.5	0.201316
ss1712303571	Non-synonymous	scaffold06295	35194	4	0	G elongation factor, mitochondrial 2 [Source:HGNC Symbol;Acc:29682]		ENSGMOG00000003177							-1.0154	0.817085	-1.01055	0.77968	-1.02035	0.897635	0.446311	0.158408	0.413691	0.205647	0.437948	0.201316
ss1712303574	Non-synonymous	scaffold06295	141163	4	0	Rho guanine nucleotide exchange factor (GEF) 28 [Source:HGNC Symbol;Acc:30322]	ARHGEF28	ENSGMOG00000000254							-1.0176	0.821885	-1.01975	0.807845	-1.00895	0.89128	0.474718	0.158408	0.717263	0.205647	0.470592	0.201316
ss1712297409	random distributed in the genome	scaffold06295	239390	4	>5000			ENSGMOG00000000334							-1.00205	0.758615	-1.0187	0.80842	-1.01435	0.89459	0.547265	0.158408	0.587827	0.205647	0.414091	0.201316
ss1712303575	Non-synonymous	scaffold06295	326923	4	0	deoxycytidine kinase [Source:HGNC Symbol;Acc:2704]		ENSGMOG00000008130							-1.0111	0.801155	-1.03245	0.83292	-1.0258	0.899115	0.505807	0.158408	0.818641	0.205647	0.669199	0.201316
ss1712297410	random distributed in the genome	scaffold06295	339161	4	1142			ENSGMOG00000008121							-1.00735	0.787115	-0.99161	0.655195	-1.0225	0.898085	0.580123	0.158408	0.503803	0.205647	0.60731	0.201316
ss1712297411	random distributed in the genome	scaffold06295	534106	4	0	aquaporin 3b [Source:ZFIN;Acc:ZDB-GENE-040724-66]	AQP3b	ENSGMOG00000008057							-1.00575	0.77982	-1.04095	0.84107	-1.01925	0.896995	0.563233	0.158408	0.771316	0.205647	0.630106	0.201316
ss1712297412	random distributed in the genome	scaffold06295	632129	4	>5000	Unc-5 homolog Db (C. elegans) [Source:ZFIN;Acc:ZDB-GENE-060531-162]	UNC5DB	ENSGMOG00000001879							-1.02195	0.832545	-1.0111	0.783725	-1.0209	0.89742	0.307401	0.168395	0.5	0.205647	0.47702	0.201316
ss1712297415	random distributed in the genome	scaffold06295	831879	4	>5000	Unc-5 homolog Da (C. elegans) [Source:ZFIN;Acc:ZDB-GENE-080908-2]	UNC5DA	ENSGMOG00000016604							-1.0095	0.795695	-1.0489	0.84656	-0.780755	0.643095	0.471897	0.158408	0.830159	0.205647	0.974574	0.150953
ss1712303576	Non-synonymous	scaffold06295	936696	4	0	ring finger protein 39 [Source:HGNC Symbol;Acc:18064]		ENSGMOG00000016649							-1.01165	0.803665	-1.0079	0.769505	-1.02035	0.89764	0.340678	0.165046	0.320117	0.21614	0.517599	0.201316
ss1712303577	Non-synonymous	scaffold06295	937003	4	0	ring finger protein 39 [Source:HGNC Symbol;Acc:18064]		ENSGMOG00000016649							-1.0063	0.78034	-1.0042	0.74866	-1.0176	0.896105	0.332819	0.166063	0.637462	0.205647	0.407556	0.201316
ss1712297416	random distributed in the genome	scaffold06295	1030160	4	>5000	Unc-5 homolog Da (C. elegans) [Source:ZFIN;Acc:ZDB-GENE-080908-2]	UNC5DA	ENSGMOG00000016604							-1.03135	0.847965	-1.0176	0.80399	-1.02745	0.89972	0.777521	0.158408	0.438621	0.205647	0.526388	0.201316
ss1712297419	random distributed in the genome	scaffold06295	1340279	4	>5000	Unc-5 homolog Da (C. elegans) [Source:ZFIN;Acc:ZDB-GENE-080908-2]	UNC5DA	ENSGMOG00000016604							-1.0068	0.78413	-1.0192	0.80605	-1.01275	0.89339	0.242515	0.174719	0.0023155	0.280626	0.404695	0.201316
ss1712297422	random distributed in the genome	scaffold06295	1536171	4	>5000			ENSGMOG00000016676							-1.03865	0.853815	-1.0074	0.76418	-0.99161	0.872195	0.746568	0.158408	0.496478	0.205647	0.848098	0.201316
ss1712300502	random distributed in the genome	scaffold01584	357	4	1622			ENSGMOG00000013217							-1.04385	0.85687	-0.986975	0.60875	-1.00101	0.884795	0.857395	0.158408	0.422288	0.205647	0.862434	0.201316
ss1712300503	random distributed in the genome	contig52992	1219	4											-1.0122	0.804585	-1.00317	0.738345	-1.0308	0.900465	0.24661	0.174367	0.127554	0.255594	0.488273	0.201316
ss1712300504	random distributed in the genome	scaffold01584	196050	4	>5000			ENSGMOG00000013217							-1.00205	0.75884	-1.0381	0.838645	-1.02635	0.899295	0.314803	0.167631	0.778063	0.205647	0.596861	0.201316
ss1712300506	random distributed in the genome	scaffold01584	395980	4	1000	microtubule associated serine/threonine kinase family member 4 [Source:ZFIN;Acc:ZDB-GENE-070912-336]	MAST4	ENSGMOG00000015903							-1.00047	0.74616	-1.02915	0.82647	-1.0177	0.895525	0.44706	0.158408	0.56859	0.205647	0.461548	0.201316
ss1712300509	random distributed in the genome	scaffold01584	496602	4	236	serine threonine-protein kinase ulk1		ENSGMOG00000006449							-1.0079	0.79157	-1.0187	0.80713	-1.01815	0.896215	0.26706	0.172179	0.572592	0.205647	0.590541	0.201316
ss1712304295	Non-synonymous	scaffold01584	535716	4	0	eosinophil peroxidase-like		ENSGMOG00000006436							-1.01005	0.79668	-1.0308	0.830805	-1.009	0.891425	0.589724	0.158408	0.810552	0.205647	0.817554	0.201316
ss1712304296	Non-synonymous	scaffold01584	579284	4	0	eosinophil peroxidase-like		ENSGMOG00000014657							-1.0241	0.837235	-0.99785	0.70981	-1.0128	0.89328	0.5	0.158408	0.29925	0.218115	0.482352	0.201316
ss1712300522	random distributed in the genome	scaffold01584	688801	4	2088	potassium intermediate/small conductance calcium-activated channel, subfamily N, member 2 [Source:HGNC Symbol;Acc:6291]	KCNN2	ENSGMOG00000015908							-1.01545	0.815115	-1.0281	0.822945	-1.01005	0.8917	0.372007	0.16207	0.641318	0.205647	0.471608	0.201316
ss1712304297	Non-synonymous	scaffold01584	709637	4	0	Solute carrier family 2 (facilitated glucose transporter), member 11-like [Source:ZFIN;Acc:ZDB-GENE-061215-118]	SLC2A11L	ENSGMOG00000015922							-0.99998	0.738585	-1.00365	0.747145	-1.01005	0.89209	0.5	0.158408	0.121966	0.256674	0.482352	0.201316
ss1712300529	random distributed in the genome	scaffold01584	788144	4											-1.0187	0.82515	-1.00895	0.774535	-1.0252	0.89927	0.541014	0.158408	0.304235	0.217449	0.464653	0.201316
ss1712304302	Non-synonymous	scaffold01584	852751	4	0	Novel gene		ENSGMOG00000020323							-1.00845	0.79326	-1.0079	0.769565	-1.0095	0.891185	0.552315	0.158408	0.572532	0.205647	0.486198	0.201316
ss1712300532	random distributed in the genome	scaffold01584	886101	4	458	scavenger receptor class B, member 2 [Source:HGNC Symbol;Acc:HGNC:1665]	SCARB2	ENSGMOG00000016349							-1.0187	0.825235	-1.00735	0.768745	-1.0052	0.88838	0.512811	0.158408	0.492291	0.205647	0.412702	0.201316
ss1712300534	Non-synonymous	scaffold01584	978723	4	0	Fibroblast growth factor 10a [Source:ZFIN;Acc:ZDB-GENE-030715-1]	FGF10A	ENSGMOG00000016405							-1.00735	0.787145	-1.0225	0.816335	-1.02195	0.89814	0.479306	0.158408	0.696871	0.205647	0.753531	0.201316
ss1712300535	random distributed in the genome	scaffold01584	1080709	4	0	coiled-coil domain-containing protein 80-like		ENSGMOG00000016453							-1.02475	0.83858	-0.9942	0.683425	-1.0314	0.90034	0.821047	0.158408	0.500694	0.205647	0.85743	0.201316
ss1712300536	random distributed in the genome	scaffold01584	1178635	4	2682			ENSGMOG00000016506							-1.0336	0.85009	-1.01435	0.795905	-0.94458	0.778815	0.8543	0.158408	0.782293	0.205647	0.980525	0.128574
ss1712304305	Non-synonymous	scaffold01584	1242477	4	0	NADH dehydrogenase (ubiquinone) 1 alpha subcomplex, 8, 19kDa [Source:HGNC Symbol;Acc:7692]		ENSGMOG00000016559							-1.00911	0.780385	-1.00099	0.734335	-1.0111	0.892635	0.576521	0.158408	0.716832	0.205647	0.657172	0.201316
rs119054761	Moen et al. 2008	scaffold01584	1242723	4	280	MORN repeat containing 5 [Source:HGNC Symbol;Acc:17841]	MORN5	ENSGMOG00000016571							-1.00369	0.763185	-0.992645	0.666485	-1.00845	0.89071	0.576521	0.158408	0.716832	0.205647	0.657172	0.201316
ss1712303398	Non-synonymous	scaffold04984	3625	4	0	MORN repeat containing 5 [Source:HGNC Symbol;Acc:17841]	MORN5	ENSGMOG00000016571							-1.01815	0.82456	-1.02695	0.824385	-1.0095	0.891185	0.443636	0.158408	0.526211	0.205647	0.532741	0.201316
ss1712303399	Non-synonymous	scaffold04984	80371	4	0	Janus kinase 2a [Source:ZFIN;Acc:ZDB-GENE-980526-481]	JAK2A	ENSGMOG00000016634							-1.03245	0.849705	-1.04895	0.84656	-1.01545	0.895125	0.883655	0.158408	0.826747	0.205647	0.445053	0.201316
ss1712296526	random distributed in the genome	scaffold04984	191235	4	0	rab gtpase-activating protein 1		ENSGMOG00000016738							-1.03695	0.852985	-1.0381	0.839215	-1.02085	0.89733	0.981567	0.0524731	0.963986	0.0906253	0	0.26527
ss1712296527	random distributed in the genome	scaffold04984	290533	4	>5000			ENSGMOG00000004870							-1.03355	0.850365	-1.0042	0.749035	-0.996285	0.878865	0.745095	0.158408	0.436599	0.205647	0.867852	0.201316
ss1712296528	random distributed in the genome	scaffold04984	388202	4	590			ENSGMOG00000021372							-1.0149	0.809205	-1.04095	0.84102	-1.0192	0.896505	0.607932	0.158408	0.792782	0.205647	0.640427	0.201316
ss1712296529	random distributed in the genome	scaffold04984	494933	4	2737			ENSGMOG00000001078							-1.03525	0.85206	-1.0495	0.84683	-1.0225	0.89816	0.734195	0.158408	0.861785	0.205647	0.469422	0.201316
ss1712303400	Non-synonymous	scaffold04984	595124	4	0	cell division cycle 37 homolog (S. cerevisiae)-like 1 [Source:HGNC Symbol;Acc:17179]	CDC37L1	ENSGMOG00000004644							-1.0154	0.81772	-1.04035	0.84057	-1.01705	0.89604	0.475979	0.158408	0.504725	0.205647	0.307237	0.208507
ss1712296530	random distributed in the genome	scaffold04984	692407	4	0	patatin-like phospholipase domain-containing protein 7-like		ENSGMOG00000004813							-1.0058	0.77938	-1.0252	0.821855	-0.99213	0.87263	0.598262	0.158408	0.361649	0.211838	0.345392	0.204839
rs119056111	Hubert et al. 2010	scaffold04984	776107	4											-1.01325	0.8096	-1.0165	0.80126	-1.0187	0.896765	0.555495	0.158408	0.759562	0.205647	0.407556	0.201316
ss1712296531	Non-synonymous	scaffold04984	889256	4	0	myosin IH [Source:HGNC Symbol;Acc:13879]	MYO1BH	ENSGMOG00000001197							-1.02035	0.829105	-1.01325	0.79105	-1.0331	0.900815	0.242826	0.174719	0.462262	0.205647	0.679263	0.201316
ss1712301006	random distributed in the genome	scaffold11571	7819	4		None		None		**		*	**		-0.686385	0.15714	1000	0	0.586375	0.0567065	0.997487	0.00934754	1	0	0.998487	0.0218334
ss1712300120	random distributed in the genome	scaffold10616	4236	4	1311	Novel gene		ENSGMOG00000011194	*	**	*	**	**	*	1.92295	0.00074982	1000	0	1.7418	0.0078891	1	0	1	0	0.999988	0.000395562
ss1712297776	random distributed in the genome	scaffold06854	1176624	4	>5000			ENSGMOG00000006802							-1.01165	0.803045	-0.99318	0.672875	-1.02805	0.899655	0.656178	0.158408	0.236167	0.230125	0.0985295	0.247495
ss1712297775	random distributed in the genome	scaffold06854	1087184	4	>5000			ENSGMOG00000012164							-1.00805	0.77333	-1.02915	0.827875	-1.0079	0.890685	0.599195	0.158408	0.581639	0.205647	0.564933	0.201316
ss1712297774	random distributed in the genome	scaffold06854	988313	4	0	atrial natriuretic peptide receptor 2		ENSGMOG00000010224							-1.0036	0.76828	-1.00262	0.739605	-1.0165	0.895725	0.230222	0.176256	0.482185	0.205647	0.334869	0.205377
ss1712297773	Non-synonymous	scaffold06854	889443	4	0	amyloid beta (A4) precursor protein-binding, family A, member 2b [Source:ZFIN;Acc:ZDB-GENE-030131-5371]	APBA2B	ENSGMOG00000010102							-1.04545	0.858675	-1.033	0.833715	-1.03025	0.90052	0.727624	0.158408	0.881255	0.197831	0.79894	0.201316
ss1712303637	Non-synonymous	scaffold06854	889214	4	0	amyloid beta (A4) precursor protein-binding, family A, member 2b [Source:ZFIN;Acc:ZDB-GENE-030131-5371]	APBA2B	ENSGMOG00000010102							-1.0336	0.850445	-1.0507	0.8472	-1.0275	0.89977	0.612354	0.158408	0.902622	0.180755	0.439417	0.201316
ss1712297771	random distributed in the genome	scaffold06854	699173	4	2623			ENSGMOG00000010063							-1.01435	0.814625	-1.01705	0.80351	-1.01005	0.891815	0.524949	0.158408	0.483541	0.205647	0.535543	0.201316
ss1712302683	selected gene	scaffold06854	625802	4	112	coiled-coil domain containing 152 [Source:HGNC Symbol;Acc:HGNC:34438]	CCDC152	ENSGMOG00000010033							-1.02085	0.830425	-1.0264	0.821035	-1.00475	0.887865	0.522195	0.158408	0.449833	0.205647	0.672737	0.201316
ss1712302682	selected gene	scaffold06854	622423	4	291	coiled-coil domain containing 152 [Source:HGNC Symbol;Acc:HGNC:34438]	CCDC152	ENSGMOG00000010033							-1.04035	0.85617	-1.0466	0.844985	-1.0192	0.896675	0.766796	0.158408	0.929465	0.148756	0.542821	0.201316
ss1712302681	selected gene	scaffold06854	615758	4	0	growth hormone receptor b [Source:ZFIN;Acc:ZDB-GENE-071119-4]	GHRB	ENSGMOG00000010024							-1.03755	0.854175	-1.0547	0.848905	-1.0176	0.896135	0.842128	0.158408	0.926743	0.152671	0.433166	0.201316
ss1712303635	Non-synonymous	scaffold06854	574978	4	0	ring finger protein 180 [Source:HGNC Symbol;Acc:27752]		ENSGMOG00000009952							-1.0138	0.812835	-1.01215	0.78777	-1.0209	0.89762	0.501322	0.158408	0.635557	0.205647	0.609209	0.201316
ss1712303633	Non-synonymous	scaffold06854	453337	4	0	arachidonate lipoxygenase 3 [Source:HGNC Symbol;Acc:HGNC:13743]	ALOXE3	ENSGMOG00000016567							-1.03135	0.84711	-1.04265	0.84273	-1.02365	0.898515	0.878667	0.158408	0.822798	0.205647	0.415762	0.201316
ss1712303634	Non-synonymous	scaffold06854	452784	4	0	arachidonate lipoxygenase 3 [Source:HGNC Symbol;Acc:HGNC:13743]	ALOXE3	ENSGMOG00000016567							-1.04375	0.85802	-1.04265	0.84253	-1.0225	0.89808	0.759766	0.158408	0.890574	0.191635	0.187462	0.227078
ss1712297770	random distributed in the genome	scaffold06854	405252	4	0	phosphoglycerate mutase 2		ENSGMOG00000009189							-1.0198	0.82796	-0.995245	0.69039	-1.00205	0.885225	0.473753	0.158408	0.643499	0.205647	0.590013	0.201316
ss1712297769	random distributed in the genome	scaffold06854	302411	4	2373			ENSGMOG00000009205							-1.0275	0.842485	-0.99472	0.68448	-1.00049	0.88374	0.830717	0.158408	0.622176	0.205647	0.817554	0.201316
ss1712297768	random distributed in the genome	scaffold06854	199499	4	>5000	matrix metallopeptidase 17 (membrane-inserted) [Source:HGNC Symbol;Acc:7163]		ENSGMOG00000018228							-1.00525	0.776235	-1.0058	0.760075	-1.0308	0.900575	0.461071	0.158408	0.447895	0.205647	0.329753	0.205951
ss1712297767	random distributed in the genome	scaffold06854	99605	4	248	eosinophil peroxidase-like		ENSGMOG00000010286							-1.0241	0.837165	-1.0577	0.849875	-1.01975	0.89697	0.477737	0.158408	0.731735	0.205647	0.521495	0.201316
ss1712297766	random distributed in the genome	scaffold06854	433	4	0	ATPase, H+ transporting, lysosomal V0 subunit a2a [Source:ZFIN;Acc:ZDB-GENE-091113-4]	ATP6V0A2A	ENSGMOG00000010198							-0.9911	0.666825	-1.01765	0.803565	-0.856645	0.69626	0.97094	0.0779941	0.556962	0.205647	0.981821	0.125458
rs119056132	Hubert et al. 2010	scaffold00935	1138464	4	2643			ENSGMOG00000010170							-1.0005	0.74894	-0.997855	0.71356	-1.0074	0.89002	0.691537	0.158408	0.54185	0.205647	0.461195	0.201316
ss1712298961	random distributed in the genome	scaffold00935	1103176	4	629	zinc-binding protein a33-like		ENSGMOG00000010110							-1.0068	0.786495	-0.995245	0.691275	-1.02695	0.89961	0.5	0.158408	0	0.280626	0.404616	0.201316
ss1712303873	Non-synonymous	scaffold00935	1062785	4	0	anthrax toxin receptor 1 [Source:HGNC Symbol;Acc:21014]		ENSGMOG00000010071							-1.0225	0.834445	-1.01495	0.79302	-1.02805	0.899905	0.470691	0.158408	0.293303	0.218968	0.689639	0.201316
ss1712298950	random distributed in the genome	scaffold00935	1004260	4	1628			ENSGMOG00000010012							-1.00209	0.757345	-1.01275	0.7903	-1.00205	0.88517	0.33223	0.166063	0.67522	0.205647	0.624928	0.201316
ss1712303863	Non-synonymous	scaffold00935	94044	4	0	Novel gene		ENSGMOG00000014232							-1.00365	0.769375	-1.00205	0.738925	-1.02145	0.897355	0.274313	0.171152	0.522159	0.205647	0.510014	0.201316
ss1712298917	random distributed in the genome	scaffold00935	200715	4	0	melanopsin-b-like		ENSGMOG00000014161							-1.0154	0.816625	-1.0085	0.7645	-1.02305	0.898415	0.579705	0.158408	0.709801	0.205647	0.704561	0.201316
ss1712298928	random distributed in the genome	scaffold00935	301456	4	>5000			ENSGMOG00000014107							-1.03245	0.8489	-1.0096	0.769665	-1.01055	0.89274	0.65201	0.158408	0.342176	0.212224	0.70444	0.201316
ss1712298929	random distributed in the genome	scaffold00935	401082	4											-1.02635	0.84095	-1.02805	0.82663	-1.0154	0.89542	0.706673	0.158408	0.766629	0.205647	0.561828	0.201316
ss1712303866	Non-synonymous	scaffold00935	579256	4	0	bone morphogenetic protein 10 [Source:HGNC Symbol;Acc:20869]		ENSGMOG00000013924							-1.01815	0.823685	-1.01325	0.79089	-1.0111	0.892655	0.764369	0.158408	0.443766	0.205647	0.908156	0.201316
ss1712298932	random distributed in the genome	scaffold00935	594493	4	0	Armadillo repeat gene deleted in velocardiofacial syndrome a [Source:ZFIN;Acc:ZDB-GENE-091113-43]	ARVCFA	ENSGMOG00000013891							-1.03305	0.84936	-0.98903	0.63173	-1.01705	0.89594	0.655896	0.158408	0.224358	0.232676	0.760652	0.201316
ss1712303867	Non-synonymous	scaffold00935	849530	4	0	SET domain containing 1B [Source:HGNC Symbol;Acc:29187]		ENSGMOG00000009831							-1.00154	0.75522	-1.00544	0.728575	-1.02145	0.897625	0.596603	0.158408	0.427548	0.205647	0.561828	0.201316
ss1712298943	random distributed in the genome	scaffold00935	890804	4	193	e3 ubiquitin-protein ligase rnf34-like		ENSGMOG00000009931							-1.0111	0.804135	-1.0053	0.74786	-1.0342	0.901005	0.561975	0.158408	0.499167	0.205647	0.756589	0.201316
ss1712298939	random distributed in the genome	scaffold00935	692955	4	109	ubiquitin-like with PHD and ring finger domains 2, E3 ubiquitin protein ligase [Source:HGNC Symbol;Acc:12557]		ENSGMOG00000013671							-1.0165	0.819635	-1.00049	0.72917	-1.02855	0.899965	0.584881	0.158408	0.435756	0.205647	0.491891	0.201316
rs119055706	Hubert et al. 2010	scaffold04097	76802	4	1834			ENSGMOG00000007999							-1.0122	0.80263	-1.0143	0.79352	-1.03025	0.90042	0.323943	0.166821	0.397284	0.207034	0.582755	0.201316
ss1712296143	random distributed in the genome	scaffold04097	150460	4	4769			ENSGMOG00000003908							-1.0269	0.84196	-1.0319	0.831705	-1.01925	0.89683	0.581103	0.158408	0.845521	0.205647	0.510014	0.201316
ss1712296144	random distributed in the genome	scaffold04097	226562	4	180	e3 ubiquitin-protein ligase lrsam1 isoform 1		ENSGMOG00000006861							-1.01275	0.80872	-1.0455	0.84431	-1.01815	0.896205	0.538435	0.158408	0.730943	0.205647	0.701745	0.201316
ss1712296556	random distributed in the genome	scaffold05029	217865	4	0	spectrin alpha non-erythrocytic 1 isoform		ENSGMOG00000008663							-1.0111	0.803265	-1.0214	0.81287	-1.02745	0.899585	0.40764	0.159221	0.560744	0.205647	0.509885	0.201316
ss1712303403	Non-synonymous	scaffold05029	278669	4	0	Novel gene		ENSGMOG00000008602							-1.01165	0.80278	-1.0187	0.80729	-1.0176	0.89634	0.538986	0.158408	0.68795	0.205647	0.433166	0.201316
rs119055496	Hubert et al. 2010	scaffold05029	362072	4											-1.0392	0.854925	-1.00895	0.773455	-1.0122	0.8937	0.323292	0.166821	0.10014	0.261719	0.459718	0.201316
ss1712296557	random distributed in the genome	scaffold05029	407044	4	0	Solute carrier family 12 (potassium/chloride transporters), member 2 [Source:ZFIN;Acc:ZDB-GENE-040625-53]	SLC12A2	ENSGMOG00000004314							-0.995255	0.706315	-1.00151	0.737025	-1.00637	0.88853	0.550009	0.158408	0.303374	0.217452	0.425947	0.201316
rs119056175	Hubert et al. 2010	scaffold05029	505816	4											-1.0449	0.85847	-1.01165	0.7851	-0.98493	0.859445	0.902969	0.158408	0.595532	0.205647	0.898748	0.201316
ss1712296558	random distributed in the genome	scaffold05029	506168	4	1097			ENSGMOG00000013388							-1.01925	0.827405	-1.00315	0.747035	-1.0143	0.89447	0.569823	0.158408	0.699843	0.205647	0.835419	0.201316
ss1712296559	random distributed in the genome	scaffold05029	602609	4	1637			ENSGMOG00000001537							-1.03025	0.845995	-1.00895	0.773835	-1.0187	0.89688	0.644191	0.158408	0.258308	0.224341	0.738089	0.201316
ss1712305139	Non-synonymous	scaffold05029	618176	4	0	chromosome 5 open reading frame 30 [Source:HGNC Symbol;Acc:HGNC:25052]	C5orf30	ENSGMOG00000019947							-1.01325	0.81042	-0.99006	0.641625	-1.009	0.890905	0.375219	0.161927	0.297097	0.218519	0.528212	0.201316
ss1712303404	Non-synonymous	scaffold05029	707692	4	0	pro-neuregulin-membrane-bound isoform-like isoform		ENSGMOG00000010518							-1.01705	0.821875	-1.0095	0.77565	-1.00634	0.8884	0.761371	0.158408	0.31486	0.216849	0.701745	0.201316
ss1712296560	random distributed in the genome	scaffold05029	902242	4	>5000	matrix metallopeptidase 17 (membrane-inserted) [Source:HGNC Symbol;Acc:7163]		ENSGMOG00000018228							-1.0058	0.77872	-1.009	0.775815	-1.02195	0.89807	0.618761	0.158408	0.404758	0.206782	0.592442	0.201316
ss1712296561	random distributed in the genome	scaffold05029	1001650	4	>5000			ENSGMOG00000012067							-1.0079	0.78769	-1.0426	0.84253	-0.954155	0.794175	0.451282	0.158408	0	0.280626	0.819859	0.201316
ss1712296562	random distributed in the genome	scaffold05029	1099187	4	378	ubiquitin-conjugating enzyme e2 g1		ENSGMOG00000012047							-1.03245	0.848935	-1.0095	0.77728	-1.02145	0.897755	0.729964	0.158408	0.599271	0.205647	0.473287	0.201316
ss1712296563	random distributed in the genome	scaffold05029	1297472	4	317	transmembrane protein 132d		ENSGMOG00000000284							-1.02205	0.824575	-1.01005	0.77952	-1.0122	0.89329	0.570071	0.158408	0.404758	0.206782	0.591275	0.201316
ss1712296566	random distributed in the genome	scaffold05029	1591092	4	705	alpha-methylacyl-CoA racemase [Source:HGNC Symbol;Acc:451]	AMACR	ENSGMOG00000014886							-1.00895	0.79564	-1.02195	0.815325	-1.0106	0.89222	0.501879	0.158408	0.747806	0.205647	0.77479	0.201316
ss1712303405	Non-synonymous	scaffold05029	1659879	4	0	lipid phosphate phosphohydrolase 1 isoform		ENSGMOG00000014765							-1.0209	0.830155	-1.03245	0.832575	-1.0058	0.888795	0.684152	0.158408	0.721238	0.205647	0.660632	0.201316
ss1712296567	random distributed in the genome	scaffold05029	1688361	4	68	superkiller viralicidic activity 2-like 2 (S. cerevisiae) [Source:HGNC Symbol;Acc:18734]	SKIV2L2	ENSGMOG00000014702							-1.01865	0.82362	-1.0149	0.794775	-0.98391	0.85736	0.855427	0.158408	0.822394	0.205647	0.884756	0.201316
ss1712303406	Non-synonymous	scaffold05029	1772109	4	0	integrin, alpha 1 [Source:HGNC Symbol;Acc:6134]	ITGAL1	ENSGMOG00000014494							-1.0138	0.812545	-1.01275	0.78624	-1.01705	0.895985	0.242087	0.174719	0.002965	0.280626	0	0.26527
ss1712303407	Non-synonymous	scaffold05029	1866681	4	0	proprotein convertase subtilisin/kexin type 5a [Source:ZFIN;Acc:ZDB-GENE-060531-130]	PCSK5A	ENSGMOG00000014257							-0.998395	0.736985	-1.00101	0.731315	-1.01545	0.895125	0.0332775	0.215374	0	0.280626	0.252718	0.214087
ss1712296568	random distributed in the genome	scaffold05029	1890095	4	198	proprotein convertase subtilisin/kexin type 5a [Source:ZFIN;Acc:ZDB-GENE-060531-130]	PCSK5A	ENSGMOG00000014257							-1.0063	0.782505	-1.0111	0.782115	-1.01275	0.89351	0.381257	0.161253	0.423396	0.205647	0.340095	0.204839
ss1712303346	Non-synonymous	scaffold04302	54043	4	0	myosin VB [Source:HGNC Symbol;Acc:7603]		ENSGMOG00000019264							-1.03025	0.84655	-1.02365	0.8177	-1.01165	0.8931	0.835434	0.158408	0.510644	0.205647	0.051905	0.258374
ss1712296216	random distributed in the genome	scaffold04302	102910	4	1828			ENSGMOG00000012991							-1.01055	0.80071	-1.02035	0.81142	-1.0214	0.897825	0.536431	0.158408	0.706172	0.205647	0.736295	0.201316
rs119056338	Hubert et al. 2010	contig34593	3310	4	0	chromosome 18 open reading frame 32 [Source:HGNC Symbol;Acc:HGNC:31690]	C18orf32	ENSGMOG00000012980							-0.960945	0.355205	-1.01055	0.782455	-1.0187	0.896465	0.996245	0.0135186	0	0.280626	0.5	0.201316
ss1712296218	random distributed in the genome	scaffold04302	504968	4	>5000			ENSGMOG00000010539							-1.02695	0.841695	-1.0095	0.776655	-1.01815	0.896345	0.388682	0.1609	0.399342	0.206973	0.277045	0.211407
ss1712296219	random distributed in the genome	scaffold04302	607567	4	0	beta-centractin		ENSGMOG00000017491							-1.0286	0.844765	-1.0565	0.84998	-1.00575	0.88882	0.927961	0.141899	0.817962	0.205647	0.561828	0.201316
ss1712296221	random distributed in the genome	scaffold04302	707328	4	>5000			ENSGMOG00000016323							-1.0176	0.823755	-1.01595	0.80007	-1.0242	0.898325	0.779166	0.158408	0.6591	0.205647	0.270919	0.211643
ss1712296222	random distributed in the genome	scaffold04302	808411	4	1847			ENSGMOG00000009780							-1.02475	0.836755	-1.0209	0.81259	-1.0138	0.89449	0.829585	0.158408	0.773829	0.205647	0.598024	0.201316
ss1712298203	random distributed in the genome	scaffold07453	12759	4	3837			ENSGMOG00000020348					*		-1.02915	0.843235	-0.790435	0.1538	-1.00206	0.885625	0.81565	0.158408	0.997869	0.00717185	0.893054	0.201316
ss1712298204	random distributed in the genome	scaffold07453	108580	4	18	Novel gene		ENSGMOG00000007138							-1.0165	0.819075	-1.022	0.814595	-1.0176	0.89638	0.5	0.158408	0.119545	0.257348	0.5	0.201316
ss1712303716	Non-synonymous	scaffold07453	140681	4	0	phosphorylated adaptor for RNA export [Source:ZFIN;Acc:ZDB-GENE-040822-42]	PHAX	ENSGMOG00000003464							-1.03925	0.855265	-1.02355	0.8182	-1.01325	0.893765	0.817	0.158408	0.846384	0.205647	0.495287	0.201316
ss1712298205	random distributed in the genome	scaffold07453	157792	4	126	26s protease regulatory subunit 7		ENSGMOG00000003361							-1.00206	0.75425	-1.0336	0.833515	-1.01335	0.89376	0.426492	0.158408	0.656905	0.205647	0.744851	0.201316
ss1712300788	random distributed in the genome	scaffold11253	187	4	0	nothepsin [Source:ZFIN;Acc:ZDB-GENE-010620-1]	NOTS	ENSGMOG00000009446							-1.01655	0.819225	-1.0101	0.773245	-0.95126	0.789325	0.484027	0.158408	0.976362	0.0637342	0.922166	0.201316
rs119056242	Hubert et al. 2010	scaffold11253	5609	4											-1.0225	0.834485	-1.03585	0.835955	-0.991095	0.871275	0.501879	0.158408	0.984639	0.0447447	0.867515	0.201316
ss1712300789	random distributed in the genome	scaffold11253	87864	4	148	glutamate receptor-interacting protein 1 isoform		ENSGMOG00000005276							-0.99838	0.732265	-1.02635	0.823465	-1.0176	0.89642	0.67892	0.158408	0.815234	0.205647	0.555141	0.201316
ss1712302907	selected gene	scaffold01587	2770	4	0	thyrotropin-releasing hormone degrading enzyme [Source:HGNC Symbol;Acc:30748]	TRHDE	ENSGMOG00000006943							-1.00575	0.781485	-1.009	0.774715	-1.01705	0.89603	0.428737	0.158408	0.548288	0.205647	0.72073	0.201316
ss1712300540	random distributed in the genome	scaffold01587	7089	4	2465	thyrotropin-releasing hormone degrading enzyme [Source:HGNC Symbol;Acc:30748]	TRHDE	ENSGMOG00000006943							-1.02915	0.84539	-1.01215	0.785695	-1.0241	0.89864	0.288081	0.170455	0.442623	0.205647	0.575788	0.201316
ss1712300790	random distributed in the genome	scaffold11253	268996	4	>5000			ENSGMOG00000010129							-1.0198	0.827475	-1.0138	0.791635	-1.0127	0.89358	0.422257	0.158408	0.0971215	0.262198	0.334869	0.205377
ss1712304366	Non-synonymous	scaffold11253	403018	4	0	zinc finger protein 91-like		ENSGMOG00000007945							-0.988	0.635935	-1.0364	0.837085	-1.01275	0.8934	0.200427	0.182026	0.860692	0.205647	0.720919	0.201316
rs119054646	Moen et al. 2008	scaffold11253	415315	4	3646	Novel gene		ENSGMOG00000001875							-1.03245	0.84884	-1.03365	0.832395	-1.00419	0.88674	0.941939	0.125254	0.840634	0.205647	0.522197	0.201316
rs119054647	Moen et al. 2008	scaffold11253	414599	4	4363	Novel gene		ENSGMOG00000001875							-1.00529	0.77372	-1.00845	0.77361	-1.00049	0.884105	0.606946	0.158408	0.51234	0.205647	0.603938	0.201316
ss1712304368	Non-synonymous	scaffold11253	561005	4	0	DENN/MADD domain containing 5B [Source:HGNC Symbol;Acc:28338]	DENND5B	ENSGMOG00000018233							-1.0106	0.79967	-1.0144	0.79284	-1.0095	0.891995	0.5	0.158408	0.478602	0.205647	0.588729	0.201316
ss1712303357	Non-synonymous	scaffold04509	14260	4	0	Transmembrane and tetratricopeptide repeat containing 1 [Source:ZFIN;Acc:ZDB-GENE-070705-219]	TMTC1	ENSGMOG00000008576							-1.02525	0.83976	-1.03245	0.832675	-0.998915	0.881945	0.563306	0.158408	0.552146	0.205647	0.444037	0.201316
ss1712296317	random distributed in the genome	scaffold04509	161434	4	>5000			ENSGMOG00000008112							-1.00255	0.76261	-1.00205	0.740365	-1.01595	0.895845	0.421364	0.158408	0.492553	0.205647	0.41001	0.201316
ss1712302577	selected gene	scaffold04509	276669	4	286	Oreochromis niloticus kisspeptin-2 (kiss2), mRNA. [Source:RefSeq mRNA;Acc:NM_001279468]	KISS2	ENSGMOG00000003433							-1.00955	0.794375	-1.00735	0.764755	-1.00895	0.8911	0.493798	0.158408	0.585854	0.205647	0.358066	0.20353
ss1712296318	random distributed in the genome	scaffold04509	318935	4	>5000			ENSGMOG00000001907							-1.02585	0.83881	-1.0095	0.77725	-1.01055	0.892175	0.492478	0.158408	0.496478	0.205647	0.461548	0.201316
ss1712298479	random distributed in the genome	scaffold07826	730	4	370	signal cub and egf-like domain-containing protein 1		ENSGMOG00000001271							-1.01705	0.819945	-1.0122	0.78455	-1.0079	0.89061	0.745506	0.158408	0.438759	0.205647	0.28089	0.21087
ss1712303781	Non-synonymous	scaffold07826	70094	4	0	chromosome 12 open reading frame 45 [Source:HGNC Symbol;Acc:HGNC:28628]	C12orf45	ENSGMOG00000002148							-1.0198	0.828475	-1.04265	0.84287	-1.01925	0.896925	0.189248	0.184038	0.802988	0.205647	0.548015	0.201316
ss1712298480	random distributed in the genome	scaffold07826	96648	4	2055			ENSGMOG00000000631							-1.0308	0.847325	-1.01005	0.77839	-1.0042	0.88724	0.859217	0.158408	0.552145	0.205647	0.845101	0.201316
ss1712298481	random distributed in the genome	scaffold07826	294037	4	>5000			ENSGMOG00000006305							-1.00372	0.75839	-0.996295	0.696335	-1.0225	0.898245	0	0.218151	0.0083875	0.280626	0.335754	0.205377
ss1712298482	random distributed in the genome	scaffold07826	392831	4	103	tetraspanin-33		ENSGMOG00000015862							-1.02305	0.83491	-1.01815	0.806775	-1.016	0.89498	0.58114	0.158408	0.426189	0.205647	0.660041	0.201316
ss1712298483	random distributed in the genome	scaffold07826	494894	4											-1.01215	0.80636	-1.0144	0.790655	-1.02035	0.89723	0.2463	0.174367	0.5	0.205647	0.14812	0.235102
ss1712298484	random distributed in the genome	scaffold07826	592306	4	231	sodium-coupled neutral amino acid transporter 2		ENSGMOG00000015990							-1.0241	0.83731	-1.0308	0.830385	-1.03415	0.90115	0.487737	0.158408	0.602489	0.205647	0.684512	0.201316
ss1712303782	Non-synonymous	scaffold07826	633369	4	0	zinc finger protein 271-like		ENSGMOG00000016007							-0.98648	0.611005	-1.02525	0.820995	-1.01545	0.895245	0.412085	0.158746	0.321521	0.215963	0.580298	0.201316
ss1712303783	Non-synonymous	scaffold07826	697296	4	0	transmembrane 7 superfamily member 3 [Source:HGNC Symbol;Acc:23049]	TM7SF3	ENSGMOG00000019040							-1.0165	0.820545	-1.01165	0.783315	-1.0063	0.889135	0.477737	0.158408	0.563975	0.205647	0.19025	0.226825
ss1712296319	random distributed in the genome	scaffold04509	402545	4	>5000	tubulin tyrosine ligase-like family, member 12 [Source:HGNC Symbol;Acc:28974]	TTLL12	ENSGMOG00000012993							-1.0326	0.8455	-1.00101	0.735135	-1.02145	0.897625	0.796288	0.158408	0.570046	0.205647	0.694457	0.201316
ss1712296584	random distributed in the genome	scaffold05075	201409	4	0	signal cub and egf-like domain-containing protein 1		ENSGMOG00000001271							-1.02365	0.836765	-1.00685	0.76224	-1.03525	0.901405	0.771821	0.158408	0.507316	0.205647	0.521495	0.201316
ss1712296583	random distributed in the genome	scaffold05075	487	4	>5000			ENSGMOG00000000349							-1.0106	0.80192	-1.0138	0.79273	-1.02465	0.898855	0.478112	0.158408	0.555708	0.205647	0.448809	0.201316
ss1712300709	random distributed in the genome	scaffold11182	2287249	4	>5000			ENSGMOG00000014710							-1.0415	0.85676	-1.03415	0.83452	-1.0198	0.89706	0.753323	0.158408	0.319232	0.216182	0.340967	0.204839
ss1712296577	random distributed in the genome	scaffold05048	55413	4	43	phosphatidylinositol-bisphosphate 3-kinase catalytic subunit gamma isoform		ENSGMOG00000009314							-0.998905	0.738065	-1.0122	0.78658	-1.00795	0.88933	0.242826	0.174719	0.265974	0.223539	0.374987	0.20215
ss1712301326	random distributed in the genome	scaffold02095	347	4	419	anoctamin-2		ENSGMOG00000005526							-1.02915	0.84531	-1.01005	0.774155	-1.0122	0.893295	0.488607	0.158408	0.412187	0.205647	0.422322	0.201316
ss1712301330	random distributed in the genome	scaffold02095	53385	4	>5000	anoctamin-2		ENSGMOG00000005526							-1.009	0.791925	-0.99423	0.678125	-1.01655	0.895715	0.49795	0.158408	0.476019	0.205647	0.685612	0.201316
ss1712301331	random distributed in the genome	scaffold02095	106503	4	>5000			ENSGMOG00000021500							-1.0095	0.7977	-0.99681	0.69971	-1.0176	0.89609	0.691867	0.158408	0.488212	0.205647	0.779659	0.201316
ss1712301332	random distributed in the genome	scaffold02095	159501	4	2566			ENSGMOG00000008438							-1.0225	0.83388	-1.01005	0.778905	-1.023	0.89825	0.5	0.158408	0.567415	0.205647	0.252718	0.214087
ss1712302170	random distributed in the genome	scaffold02864	519665	4	0	f-box only protein 18 isoform 2		ENSGMOG00000010594							-1.02525	0.838395	-1.04435	0.84384	-1.022	0.897975	0.752939	0.158408	0.801672	0.205647	0.493019	0.201316
ss1712304688	Non-synonymous	scaffold02864	514262	4	0	nudix (nucleoside diphosphate linked moiety X)-type motif 5 [Source:HGNC Symbol;Acc:8052]		ENSGMOG00000010585							-1.0225	0.834085	-1.00634	0.753245	-1.01705	0.896015	0.693907	0.158408	0.354498	0.212032	0.239637	0.216262
ss1712304687	Non-synonymous	scaffold02864	298585	4	0	solute carrier family 26, member 3 [Source:HGNC Symbol;Acc:3018]	SLC26A3	ENSGMOG00000013133							-1.053	0.862125	-0.995765	0.693565	-1.01055	0.89249	0.847578	0.158408	0.488212	0.205647	0.545366	0.201316
ss1712302169	random distributed in the genome	scaffold02864	265419	4	>5000			ENSGMOG00000013150							-1.01545	0.81588	-1.00099	0.73252	-1.01705	0.89616	0.549347	0.158408	0.420902	0.205647	0.437383	0.201316
ss1712304686	Non-synonymous	scaffold02864	222332	4	0	RNA polymerase II associated protein 3 [Source:HGNC Symbol;Acc:26151]	RPAP3	ENSGMOG00000006944							-0.994725	0.70116	-1.01005	0.778905	-1.0149	0.894685	0.466326	0.158408	0.576886	0.205647	0.633427	0.201316
ss1712302168	random distributed in the genome	scaffold02864	93637	4											-1.03755	0.85369	-1.0198	0.809685	-1.02305	0.898245	0.813702	0.158408	0.656579	0.205647	0.51687	0.201316
ss1712299623	random distributed in the genome	scaffold09920	52314	4	0	synapsin-3 isoform		ENSGMOG00000001297							-0.99838	0.735055	-1.0309	0.82814	-1.00735	0.889935	0.25249	0.173702	0.752967	0.205647	0.668888	0.201316
ss1712299624	random distributed in the genome	scaffold09920	109833	4	2650	synapsin-3 isoform		ENSGMOG00000001297							-1.00365	0.76784	-1.027	0.8214	-1.0187	0.89648	0.471405	0.158408	0.543703	0.205647	0.547328	0.201316
ss1712301601	random distributed in the genome	scaffold12169	10766	4	667	plexin-c1		ENSGMOG00000010150							-1.0074	0.784145	-1.01005	0.778545	-1.01925	0.89674	0.31889	0.167327	0.444553	0.205647	0.709596	0.201316
ss1712301602	random distributed in the genome	scaffold12169	177356	4	>5000			ENSGMOG00000012425							-1.0138	0.811285	-1.00209	0.738055	-1.0005	0.883715	0.25249	0.173702	0.555109	0.205647	0.531397	0.201316
ss1712301603	random distributed in the genome	scaffold12169	262397	4	3	PHD finger protein 21B [Source:HGNC Symbol;Acc:HGNC:25161]	PHF21B	ENSGMOG00000013973							-1.02195	0.832975	-1.0359	0.8353	-1.0154	0.89538	0.715212	0.158408	0.953398	0.110592	0.77479	0.201316
ss1712297800	random distributed in the genome	contig257206	387844	4		None		None							-1.02635	0.840355	-1.0231	0.81681	-1.00575	0.889125	0.631087	0.158408	0.492522	0.205647	0.863498	0.201316
ss1712303893	Non-synonymous	scaffold08915	13945	4	0	Novel protein		ENSGMOG00000008733						**	-0.99994	0.7491	-0.995245	0.68901	-1.00801	0.88817	0.5	0.158408	0.5	0.205647	1	0
ss1712298107	random distributed in the genome	scaffold07360	76836	4	610	arg8-vasotocin receptor-like		ENSGMOG00000014060							-1.00955	0.794575	-0.99319	0.66673	-1.0225	0.897975	0.50834	0.158408	0.383453	0.207421	0.414091	0.201316
ss1712298106	random distributed in the genome	scaffold07360	916	4	0	Chromosome 12 open reading frame 66 [Source:HGNC Symbol;Acc:HGNC:26517]	C12ORF66	ENSGMOG00000001740							-1.0304	0.841045	-1.00575	0.75924	-1.02475	0.898825	0.462152	0.158408	0.417768	0.205647	0.509872	0.201316
ss1712299065	random distributed in the genome	scaffold08915	44456	4	0	DENN/MADD domain containing 6B [Source:ZFIN;Acc:ZDB-GENE-030131-9382]	DENND6B	ENSGMOG00000008766							-1.03025	0.84584	-1.00047	0.72994	-1.0095	0.891695	0.764163	0.158408	0.504808	0.205647	0.701087	0.201316
ss1712299797	random distributed in the genome	scaffold10116	76254	4	>5000			ENSGMOG00000015428							-1.0154	0.81825	-1.0398	0.84018	-1.0095	0.891615	0.500844	0.158408	0.873185	0.204584	0.724213	0.201316
ss1712299799	random distributed in the genome	scaffold10116	226160	4	77	serine protease hepsin		ENSGMOG00000001315							-1.00531	0.767545	-1.0432	0.84255	-1.0209	0.89759	0.335118	0.166063	0.763447	0.205647	0.668888	0.201316
ss1712299427	random distributed in the genome	scaffold01083	36189	4	>5000	rho guanine nucleotide exchange factor 39		ENSGMOG00000002343							-1.0252	0.838605	-1.01165	0.784715	-0.947915	0.783395	0.947404	0.118497	0.309144	0.217449	0.95548	0.197426
ss1712304637	Non-synonymous	scaffold12644	87844	4	0	twinfilin-1 isoform		ENSGMOG00000000975							-1.0063	0.78174	-1.05645	0.849765	-1.00895	0.891315	0.701992	0.158408	0.907363	0.176381	0.741548	0.201316
ss1712301923	random distributed in the genome	scaffold12644	183057	4	>5000			ENSGMOG00000014703							-1.0387	0.854585	-1.02305	0.816645	-1.00955	0.891845	0.5	0.158408	0.339983	0.212224	0.14812	0.235102
ss1712301924	random distributed in the genome	scaffold12644	273028	4	>5000	serine threonine-protein kinase b-raf		ENSGMOG00000013747							-1.0138	0.81106	-1.02365	0.817245	-1.00845	0.89092	0.735829	0.158408	0.439222	0.205647	0.660921	0.201316
ss1712301925	random distributed in the genome	scaffold12644	360829	4	34	serine threonine-protein kinase b-raf		ENSGMOG00000013747							-1.01815	0.824965	-1.03355	0.833905	-1.01655	0.895655	0.966726	0.0863128	0.827427	0.205647	0.632961	0.201316
ss1712301926	random distributed in the genome	scaffold12644	448760	4	>5000			ENSGMOG00000016245							-1.02305	0.835365	-1.0047	0.754605	-1.0031	0.88643	0.451097	0.158408	0.352744	0.212224	0.414077	0.201316
ss1712299000	random distributed in the genome	scaffold08811	26582	4	1757			ENSGMOG00000006230							-0.99786	0.72813	-1.02585	0.821375	-1.0215	0.89719	0.775081	0.158408	0.782293	0.205647	0.460424	0.201316
ss1712303879	Non-synonymous	scaffold08811	94314	4	0	Helicase (DNA) B [Source:ZFIN;Acc:ZDB-GENE-030729-16]	HELB	ENSGMOG00000003104							-1.0154	0.81724	-1.0047	0.75503	-1.0143	0.89487	0.71523	0.158408	0.378444	0.208254	0.861528	0.201316
ss1712303880	Non-synonymous	scaffold08811	94423	4	0	Helicase (DNA) B [Source:ZFIN;Acc:ZDB-GENE-030729-16]	HELB	ENSGMOG00000003104							-1.04605	0.859215	-1.0415	0.841945	-1.01545	0.89471	0.890275	0.158408	0.759313	0.205647	0	0.26527
ss1712303881	Non-synonymous	scaffold08811	100718	4	0	interleukin-1 receptor-associated kinase 3 [Source:HGNC Symbol;Acc:17020]		ENSGMOG00000003111							-0.99577	0.709375	-1.0364	0.83675	-1.02145	0.89754	0.5	0.158408	0.440995	0.205647	0.362206	0.203399
ss1712299001	random distributed in the genome	scaffold08811	213694	4	0	trna-splicing ligase homolog		ENSGMOG00000018882							-1.00055	0.73522	-1.00685	0.76279	-1.00205	0.88593	0.613533	0.158408	0.503803	0.205647	0.673926	0.201316
rs119054532	Moen et al. 2008	scaffold08811	233299	4	0	ribosomal protein L18a [Source:ZFIN;Acc:ZDB-GENE-040426-1071]	RPL18A	ENSGMOG00000018907							-1.02475	0.838265	-0.98697	0.60781	-0.999965	0.883615	0.779197	0.158408	0.5	0.205647	0.783608	0.201316
rs119054624	Moen et al. 2008	scaffold08811	233545	4	7	ribosomal protein L18a [Source:ZFIN;Acc:ZDB-GENE-040426-1071]	RPL18A	ENSGMOG00000018907							-0.993735	0.691605	-1.03475	0.834825	-1.0199	0.89563	0.507808	0.158408	0.499553	0.205647	0.627208	0.201316
rs119055642	Hubert et al. 2010	scaffold08811	233716	4											-1.0117	0.80334	-1.0415	0.841815	-1.0165	0.895935	0.507808	0.158408	0.499553	0.205647	0.627208	0.201316
ss1712299002	random distributed in the genome	scaffold08811	305976	4	>5000			ENSGMOG00000017249							-1.0149	0.81474	-1.01115	0.78338	-1.0241	0.89876	0.588628	0.158408	0.525735	0.205647	0.334869	0.205377
ss1712299003	random distributed in the genome	scaffold08811	478228	4	285	serine threonine-protein kinase tbk1		ENSGMOG00000016984							-1.01	0.79961	-0.988015	0.615525	-1.0149	0.894615	0.616201	0.158408	0.501574	0.205647	0.562494	0.201316
ss1712299004	random distributed in the genome	scaffold08811	652558	4	601	death domain-containing protein cradd		ENSGMOG00000010443							-1.00799	0.77678	-1.00527	0.753085	-1.02635	0.89939	0.69989	0.158408	0.421986	0.205647	0.558306	0.201316
ss1712295864	random distributed in the genome	scaffold00153	975	4	1343			ENSGMOG00000014982							-1.0106	0.796905	-1.0149	0.795655	-1.0095	0.89101	0.567384	0.158408	0.56153	0.205647	0.384563	0.201342
ss1712295865	random distributed in the genome	scaffold00153	26000	4	271	netrin-4 isoform 2		ENSGMOG00000009327							-1.0203	0.829005	-1.03695	0.8375	-1.0269	0.89951	0.946084	0.120707	0.869352	0.205647	0.41708	0.201316
ss1712295866	random distributed in the genome	scaffold00153	51241	4	2905	netrin-4 isoform 2		ENSGMOG00000009327							-1.0225	0.833885	-1.0026	0.74383	-1.0074	0.889665	0.304787	0.16844	0.345256	0.212224	0.418574	0.201316
ss1712295867	random distributed in the genome	scaffold00153	74037	4	1621			ENSGMOG00000007720							-1.03305	0.849235	-1.03695	0.837725	-1.0309	0.899985	0.722938	0.158408	0.723434	0.205647	0.414477	0.201316
ss1712299035	random distributed in the genome	scaffold08847	179	4											-1.01275	0.80893	-1.03025	0.82899	-1.02465	0.898985	0.605286	0.158408	0.859832	0.205647	0.731999	0.201316
ss1712299036	random distributed in the genome	scaffold08847	15173	4											-1.0341	0.850445	-1.02855	0.82606	-1.0111	0.89282	0.805644	0.158408	0.628205	0.205647	0.487074	0.201316
ss1712299037	random distributed in the genome	scaffold08847	30588	4											-1.00047	0.74979	-1.00476	0.74633	-1.02355	0.898605	0.422126	0.158408	0.591173	0.205647	0.317655	0.20688
ss1712302067	random distributed in the genome	scaffold02699	400450	4	>5000			ENSGMOG00000001362							-0.925015	0.270075	-0.969355	0.38904	-1.0042	0.887515	0.75	0.158408	0.5	0.205647	0.5	0.201316
rs119055717	Hubert et al. 2010	scaffold02699	370059	4	770	tyrosine 3-monooxygenase		ENSGMOG00000001233							-1.0095	0.796015	-1.02355	0.8187	-0.999415	0.88258	0.626674	0.158408	0.540143	0.205647	0.807635	0.201316
ss1712304665	Non-synonymous	scaffold02699	368507	4	0	tyrosine 3-monooxygenase		ENSGMOG00000001233							-1.016	0.817075	-1.04095	0.841655	-1.00315	0.88629	0.626674	0.158408	0.780653	0.205647	0.930106	0.201316
ss1712304664	Non-synonymous	scaffold02699	368475	4	0	tyrosine 3-monooxygenase		ENSGMOG00000001233							-1.00895	0.79666	-1.0421	0.84242	-0.98187	0.852025	0.403716	0.159458	0.905301	0.17781	0.967498	0.17349
ss1712302066	random distributed in the genome	scaffold02699	323400	4	295	Insulin-like growth factor 1 [Source:ZFIN;Acc:ZDB-GENE-010607-2]	IGF1	ENSGMOG00000001165							-1.03695	0.85349	-1.01925	0.808835	-1.01325	0.89388	0.793119	0.158408	0.700125	0.205647	0.558146	0.201316
ss1712303041	selected gene	scaffold02699	314473	4	1614	Insulin-like growth factor 1 [Source:ZFIN;Acc:ZDB-GENE-010607-2]	IGF1	ENSGMOG00000001165							-1.028	0.843025	-1.02855	0.826115	-1.0176	0.896035	0.5	0.158408	0.509808	0.205647	0.338406	0.204839
ss1712302065	random distributed in the genome	scaffold02699	239711	4	>5000			ENSGMOG00000001108							-1.0192	0.8265	-1.0176	0.803955	-1.01165	0.893315	0.69216	0.158408	0.569052	0.205647	0.554845	0.201316
ss1712302064	random distributed in the genome	scaffold02699	160314	4	4221			ENSGMOG00000001108							-1.01705	0.82154	-1.03415	0.834185	-0.950305	0.78761	0.375305	0.161927	0.908281	0.176381	0.931634	0.201316
rs119055776	Hubert et al. 2010	scaffold02699	30728	4	2118			ENSGMOG00000010322							-1.03415	0.85069	-1.01005	0.77932	-0.991095	0.87108	0.721734	0.158408	0.714139	0.205647	0.894051	0.201316
ss1712302063	random distributed in the genome	scaffold02699	408	4	0	diphosphoinositol polyphosphate phosphohydrolase 2 isoform		ENSGMOG00000014279							-1.02305	0.835155	-1.028	0.825665	-0.966845	0.81788	0.523923	0.158408	0.751639	0.205647	0.957761	0.197426
ss1712300356	random distributed in the genome	scaffold01515	10036	4	715	ninjurin-2-like isoform		ENSGMOG00000008682							-1.00052	0.747585	-1.0144	0.79138	-1.0198	0.897	0.44706	0.158408	0.461374	0.205647	0.545366	0.201316
ss1712300082	random distributed in the genome	scaffold10579	186	4	>5000			ENSGMOG00000015958							-1.0214	0.83123	-1.02145	0.813915	-1.01545	0.894995	0.476961	0.158408	0.304235	0.217449	0.44505	0.201316
ss1712303292	Non-synonymous	scaffold00245	3875	4	0	DEP domain containing 4 [Source:HGNC Symbol;Acc:22952]		ENSGMOG00000005765							-1.01165	0.803595	-1.0154	0.796365	-1.0122	0.89372	0.440294	0.158408	0.22371	0.232779	0.032794	0.262977
ss1712296064	random distributed in the genome	scaffold00245	3964	4	0	DEP domain containing 4 [Source:HGNC Symbol;Acc:22952]		ENSGMOG00000005765							-1.01325	0.81013	-1.04205	0.842415	-1.0242	0.89862	0.748746	0.158408	0.910488	0.174541	0.471326	0.201316
ss1712301405	random distributed in the genome	scaffold12007	6368	4	>5000			ENSGMOG00000013640							-1.0068	0.783735	-1.01435	0.794395	-1.00795	0.890115	0.440515	0.158408	0.383373	0.207421	0.345307	0.204839
ss1712301406	random distributed in the genome	scaffold12007	68621	4	3875			ENSGMOG00000008424							-1.00205	0.75933	-1.00365	0.747305	-1.00845	0.890395	0.273645	0.171152	0.262587	0.223711	0.363315	0.203399
ss1712301991	random distributed in the genome	scaffold02593	119886	4	10	WNK lysine deficient protein kinase 1b [Source:ZFIN;Acc:ZDB-GENE-030131-2656]	WNK1B	ENSGMOG00000011335							-1.0122	0.80595	-1.00845	0.769145	-1.0203	0.897185	0.326449	0.166596	0.451671	0.205647	0.261481	0.213126
ss1712304651	Non-synonymous	scaffold02593	94835	4	0	WNK lysine deficient protein kinase 1b [Source:ZFIN;Acc:ZDB-GENE-030131-2656]	WNK1B	ENSGMOG00000011335							-1.01325	0.811225	-1.0258	0.82273	-1.0203	0.89733	0.266209	0.172179	0.749313	0.205647	0.861528	0.201316
ss1712301988	random distributed in the genome	scaffold02593	81474	4	1153	WNK lysine deficient protein kinase 1b [Source:ZFIN;Acc:ZDB-GENE-030131-2656]	WNK1B	ENSGMOG00000011335							-1.02915	0.844215	-1.0438	0.84246	-1.0286	0.899885	0.455067	0.158408	0.812466	0.205647	0.440192	0.201316
ss1712301986	random distributed in the genome	scaffold02593	6265	4	>5000	WNK lysine deficient protein kinase 1b [Source:ZFIN;Acc:ZDB-GENE-030131-2656]	WNK1B	ENSGMOG00000011335							-1.0187	0.825935	-1.0047	0.752585	-1.0176	0.896255	0.364556	0.16207	0.387207	0.207318	0.553357	0.201316
ss1712297031	random distributed in the genome	scaffold05836	668	4	124	ELKS/RAB6-interacting/CAST family member 1b [Source:ZFIN;Acc:ZDB-GENE-041210-51]	ERC1B	ENSGMOG00000006261							-1.00047	0.74805	-1.0331	0.83282	-1.02255	0.8978	0.323943	0.166821	0.944195	0.125506	0.743269	0.201316
ss1712297032	random distributed in the genome	scaffold05836	23463	4	87	ELKS/RAB6-interacting/CAST family member 1b [Source:ZFIN;Acc:ZDB-GENE-041210-51]	ERC1B	ENSGMOG00000006261				**			-1.0026	0.763175	-1.01165	0.78569	-1.0138	0.894475	1	0	0	0.280626	0.5	0.201316
ss1712296892	random distributed in the genome	scaffold05601	200	4	240	ELKS/RAB6-interacting/CAST family member 1b [Source:ZFIN;Acc:ZDB-GENE-041210-51]	ERC1B	ENSGMOG00000006261							-0.999415	0.73833	-1.0047	0.750525	-1.0031	0.88643	0.599195	0.158408	0.378444	0.208254	0.212774	0.220801
ss1712299604	random distributed in the genome	scaffold09887	56825	4	0	nuclear receptor-interacting protein 2		ENSGMOG00000010843							-1.0031	0.767755	-1.0068	0.763585	-1.01435	0.894645	0.412085	0.158746	0.434889	0.205647	0.454141	0.201316
ss1712299605	random distributed in the genome	scaffold09887	87736	4	1304			ENSGMOG00000002268							-1.01275	0.806705	-1.00262	0.73976	-1.0122	0.89336	0.138141	0.194566	0.50118	0.205647	0.537375	0.201316
ss1712302348	random distributed in the genome	scaffold03160	2702	4	>5000	ELKS/RAB6-interacting/CAST family member 1b [Source:ZFIN;Acc:ZDB-GENE-041210-51]	ERC1B	ENSGMOG00000006261							-1.0042	0.77136	-1.0392	0.83999	-1.0095	0.89218	0.599195	0.158408	0.581639	0.205647	0.564933	0.201316
ss1712302349	random distributed in the genome	scaffold03160	36246	4	>5000	ELKS/RAB6-interacting/CAST family member 1b [Source:ZFIN;Acc:ZDB-GENE-041210-51]	ERC1B	ENSGMOG00000006261							-1.016	0.817265	-1.02255	0.81448	-1.0193	0.89595	0.648502	0.158408	0.567415	0.205647	0.477731	0.201316
ss1712301822	random distributed in the genome	scaffold02415	467	4	483	plakophilin-2		ENSGMOG00000007316							-0.73676	0.175555	-1.0449	0.84426	-0.966365	0.817795	0.99713	0.010635	0.892535	0.189215	0.979399	0.132948
ss1712301825	random distributed in the genome	scaffold02415	52095	4	>5000			ENSGMOG00000006347							-1.0375	0.853835	-1.01655	0.8004	-1.01925	0.897	0.942257	0.125254	0.56457	0.205647	0.629715	0.201316
ss1712301826	random distributed in the genome	scaffold02415	90452	4	>5000			ENSGMOG00000006347							-1.0242	0.836825	-1.04835	0.8462	-1.01275	0.893195	0.503538	0.158408	0.888828	0.192139	0.517483	0.201316
ss1712298984	random distributed in the genome	scaffold08746	514	4	>5000			ENSGMOG00000009020							-1.00685	0.78481	-1.05125	0.847555	-0.929625	0.760825	0.429277	0.158408	0.945366	0.123517	0.930084	0.201316
ss1712298985	random distributed in the genome	scaffold08746	42120	4	238	myb sant-like dna-binding domain-containing protein 2-like		ENSGMOG00000001589							-1.033	0.84984	-1.04095	0.8408	-1.01925	0.897125	0.455067	0.158408	0.862561	0.205647	0.684512	0.201316
ss1712298987	random distributed in the genome	scaffold08746	130729	4	692	transmembrane protein 60		ENSGMOG00000013697							-1.01925	0.82761	-1.02635	0.82317	-1.0192	0.89686	0.880799	0.158408	0.94298	0.127733	0.412235	0.201316
ss1712297940	random distributed in the genome	contig887574	2328	4	196	Novel gene		ENSGMOG00000020080							-1.0047	0.772705	-0.996295	0.695665	-1.0074	0.890505	0	0.218151	0.306189	0.217449	0.412424	0.201316
ss1712301565	random distributed in the genome	scaffold12111	7994	5											-1.02305	0.835005	-0.989545	0.635085	-1.028	0.89977	0.765443	0.158408	0.490699	0.205647	0.541879	0.201316
ss1712300811	random distributed in the genome	scaffold11270	8555	5	>5000			ENSGMOG00000014649							-1.01325	0.81083	-1.00845	0.77131	-1.001	0.8848	0.455728	0.158408	0.399342	0.206973	0.17694	0.229044
ss1712300813	random distributed in the genome	scaffold11270	165452	5	>5000			ENSGMOG00000010213							-1.03525	0.85137	-1.0409	0.84123	-1.01065	0.89084	0.874097	0.158408	0.718039	0.205647	0.598448	0.201316
rs119056383	Hubert et al. 2010	scaffold11270	209834	5											-0.971805	0.452815	-1.04265	0.842355	-1.0133	0.89382	0.994293	0.0198656	0.953059	0.110824	0.544121	0.201316
ss1712300814	random distributed in the genome	scaffold11270	235788	5											-1.0165	0.81936	-1.0381	0.838585	-0.9911	0.87064	0.516624	0.158408	0.761967	0.205647	0.926408	0.201316
ss1712304372	Non-synonymous	scaffold11270	278106	5	0	retinal pigment epithelium-derived rhodopsin homolog [Source:HGNC Symbol;Acc:10450]		ENSGMOG00000003249							-1.01215	0.80702	-1.01005	0.7796	-1.0241	0.89875	0.36916	0.16207	0.478602	0.205647	0.450211	0.201316
ss1712296194	random distributed in the genome	scaffold00266	6536	5	793	cytochrome c oxidase subunit mitochondrial-like		ENSGMOG00000011810							-1.0225	0.83359	-1.0052	0.755625	-1.0291	0.900115	0.675995	0.158408	0.488212	0.205647	0.486836	0.201316
ss1712296197	Non-synonymous	scaffold00266	175441	5	0	ATPase, class V, type 10D [Source:HGNC Symbol;Acc:13549]	ATP10D	ENSGMOG00000001064							-1.01005	0.79834	-1.0042	0.752005	-0.89	0.72526	0.930951	0.137488	0.525735	0.205647	0.944093	0.201316
ss1712303333	Non-synonymous	scaffold00266	189996	5	0	ATPase, class V, type 10D [Source:HGNC Symbol;Acc:13549]	ATP10D	ENSGMOG00000001064							-1.03305	0.84942	-1.05125	0.847805	-0.87978	0.71466	0.737594	0.158408	0.860011	0.205647	0.960814	0.19255
ss1712296198	random distributed in the genome	scaffold00266	254317	5	1550			ENSGMOG00000007544							-1.00795	0.784475	-1.02635	0.82343	-1.01165	0.893495	0.422503	0.158408	0.638661	0.205647	0.885806	0.201316
ss1712296199	random distributed in the genome	scaffold00266	334044	5	98	Novel gene		ENSGMOG00000007545							-0.99994	0.746485	-1.03695	0.83759	-0.897835	0.72973	0.341199	0.164939	0.963866	0.0908263	0.97267	0.154229
ss1712297559	random distributed in the genome	scaffold06485	555	5											-1.0187	0.826065	-1.0058	0.758675	-1.00575	0.889115	0.427485	0.158408	0.423396	0.205647	0.160121	0.232715
[truncated: 6,491 more rows]

## Sheet: Supplementary Table S2
BergEtAl.
[truncated: 346 more rows]

## Sheet: Supplementary Table S3
BergEtAl.
[truncated: 8,177 more rows]

## Sheet: Supplementary Table S4
BergEtAl.
[truncated: 148 more rows]

## Sheet: Supplementary Table S5
BergEtAl.
[truncated: 72,310 more rows]

## Sheet: Supplementary Table S6
BergEtAl.
[truncated: 1,273 more rows]
