# Supplementary material for: Three chromosomal rearrangements promote genomic divergence between migratory and stationary ecotypes of Atlantic cod
Source: Sci Rep. 2016 Mar 17;6:23246. doi: 10.1038/srep23246 (PMC4794648; doi:10.1038/srep23246)
Supplement: Supplementary Information [file srep23246-s3.txt]

0	HbB1_1-2	0	0
0	PanI_10	0	0
0	Rhodopsin_1	0	0
0	Rhodopsin_2	0	0
0	rs119055307	0	0
0	rs119055454	0	0
0	rs119055470	0	0
0	rs119055496	0	0
0	rs119055497	0	0
0	rs119055519	0	0
0	rs119055540	0	0
0	rs119055552	0	0
0	rs119055557	0	0
0	rs119055577	0	0
0	rs119055580	0	0
0	rs119055581	0	0
0	rs119055622	0	0
0	rs119055625	0	0
0	rs119055638	0	0
0	rs119055642	0	0
0	rs119055645	0	0
0	rs119055652	0	0
0	rs119055658	0	0
0	rs119055664	0	0
0	rs119055669	0	0
0	rs119055694	0	0
0	rs119055695	0	0
0	rs119055705	0	0
0	rs119055706	0	0
0	rs119055717	0	0
0	rs119055720	0	0
0	rs119055732	0	0
0	rs119055738	0	0
0	rs119055743	0	0
0	rs119055747	0	0
0	rs119055750	0	0
0	rs119055759	0	0
0	rs119055762	0	0
0	rs119055764	0	0
0	rs119055769	0	0
0	rs119055771	0	0
0	rs119055772	0	0
0	rs119055776	0	0
0	rs119055778	0	0
0	rs119055789	0	0
0	rs119055793	0	0
0	rs119055803	0	0
0	rs119055813	0	0
0	rs119055815	0	0
0	rs119055818	0	0
0	rs119055822	0	0
0	rs119055850	0	0
0	rs119055858	0	0
0	rs119055861	0	0
0	rs119055872	0	0
0	rs119055895	0	0
0	rs119055900	0	0
0	rs119055912	0	0
0	rs119055918	0	0
0	rs119055919	0	0
0	rs119055921	0	0
0	rs119055924	0	0
0	rs119055956	0	0
0	rs119055974	0	0
0	rs119055985	0	0
0	rs119055989	0	0
0	rs119056004	0	0
0	rs119056035	0	0
0	rs119056039	0	0
0	rs119056040	0	0
0	rs119056054	0	0
0	rs119056058	0	0
0	rs119056064	0	0
0	rs119056067	0	0
0	rs119056074	0	0
0	rs119056079	0	0
0	rs119056086	0	0
0	rs119056088	0	0
0	rs119056093	0	0
0	rs119056096	0	0
0	rs119056098	0	0
0	rs119056100	0	0
0	rs119056104	0	0
0	rs119056105	0	0
0	rs119056110	0	0
0	rs119056111	0	0
0	rs119056128	0	0
0	rs119056130	0	0
0	rs119056132	0	0
0	rs119056135	0	0
0	rs119056137	0	0
0	rs119056145	0	0
0	rs119056161	0	0
0	rs119056164	0	0
0	rs119056165	0	0
0	rs119056170	0	0
0	rs119056172	0	0
0	rs119056173	0	0
0	rs119056175	0	0
0	rs119056197	0	0
0	rs119056200	0	0
0	rs119056203	0	0
0	rs119056206	0	0
0	rs119056211	0	0
0	rs119056216	0	0
0	rs119056228	0	0
0	rs119056231	0	0
0	rs119056240	0	0
0	rs119056241	0	0
0	rs119056242	0	0
0	rs119056244	0	0
0	rs119056248	0	0
0	rs119056253	0	0
0	rs119056256	0	0
0	rs119056257	0	0
0	rs119056277	0	0
0	rs119056279	0	0
0	rs119056294	0	0
0	rs119056305	0	0
0	rs119056315	0	0
0	rs119056318	0	0
0	rs119056320	0	0
0	rs119056324	0	0
0	rs119056334	0	0
0	rs119056338	0	0
0	rs119056343	0	0
0	rs119056348	0	0
0	rs119056352	0	0
0	rs119056359	0	0
0	rs119056360	0	0
0	rs119056365	0	0
0	rs119056375	0	0
0	rs119056383	0	0
0	rs119056386	0	0
0	rs119056387	0	0
0	rs119056388	0	0
0	rs119056391	0	0
0	rs119056394	0	0
0	rs119056395	0	0
0	rs119056397	0	0
0	rs119056400	0	0
0	rs119056406	0	0
0	rs119056407	0	0
0	rs119056410	0	0
0	rs119056411	0	0
0	rs119056412	0	0
0	rs119056413	0	0
0	rs119056414	0	0
0	rs119056416	0	0
0	rs119056421	0	0
0	rs119056425	0	0
0	rs119056426	0	0
0	rs119056431	0	0
0	rs119055643	0	0
0	rs119055751	0	0
0	rs119055786	0	0
0	rs119055788	0	0
0	rs119055964	0	0
0	rs119055970	0	0
0	rs119056071	0	0
0	rs119056345	0	0
0	ss1712295757	0	0
0	ss1712295760	0	0
0	ss1712295761	0	0
0	ss1712295762	0	0
0	ss1712295763	0	0
0	ss1712295764	0	0
0	ss1712295765	0	0
0	ss1712295766	0	0
0	ss1712295767	0	0
0	ss1712295768	0	0
0	ss1712295769	0	0
0	ss1712295770	0	0
0	ss1712295771	0	0
0	ss1712295772	0	0
0	ss1712295773	0	0
0	ss1712295774	0	0
0	ss1712295776	0	0
0	ss1712295777	0	0
0	ss1712295779	0	0
0	ss1712295780	0	0
0	ss1712295781	0	0
0	ss1712295783	0	0
0	ss1712295784	0	0
0	ss1712295786	0	0
0	ss1712295787	0	0
0	ss1712295788	0	0
0	ss1712295789	0	0
0	ss1712295791	0	0
0	ss1712295792	0	0
0	ss1712295793	0	0
0	ss1712295794	0	0
0	ss1712295795	0	0
0	ss1712295796	0	0
0	ss1712295797	0	0
0	ss1712295798	0	0
0	ss1712295799	0	0
0	ss1712295800	0	0
0	ss1712295801	0	0
0	ss1712295802	0	0
0	ss1712295803	0	0
0	ss1712295804	0	0
0	ss1712295805	0	0
0	ss1712295806	0	0
0	ss1712295807	0	0
0	ss1712295808	0	0
0	ss1712295809	0	0
0	ss1712295811	0	0
0	ss1712295812	0	0
0	ss1712295814	0	0
0	ss1712295815	0	0
0	ss1712295816	0	0
0	ss1712295817	0	0
0	ss1712295818	0	0
0	ss1712295819	0	0
0	ss1712295820	0	0
0	ss1712295821	0	0
0	ss1712295822	0	0
0	ss1712295823	0	0
0	ss1712295824	0	0
0	ss1712295825	0	0
0	ss1712295826	0	0
0	ss1712295827	0	0
0	ss1712295828	0	0
0	ss1712295830	0	0
0	ss1712295831	0	0
0	ss1712295832	0	0
0	ss1712295833	0	0
0	ss1712295835	0	0
0	ss1712295836	0	0
0	ss1712295837	0	0
0	ss1712295838	0	0
0	ss1712295839	0	0
0	ss1712295840	0	0
0	ss1712295841	0	0
0	ss1712295842	0	0
0	ss1712295843	0	0
0	ss1712295844	0	0
0	ss1712295845	0	0
0	ss1712295847	0	0
0	ss1712295848	0	0
0	ss1712295849	0	0
0	ss1712295850	0	0
0	ss1712295851	0	0
0	ss1712295852	0	0
0	ss1712295853	0	0
0	ss1712295854	0	0
0	ss1712295855	0	0
0	ss1712295856	0	0
0	ss1712295857	0	0
0	ss1712295858	0	0
0	ss1712295859	0	0
0	ss1712295860	0	0
0	ss1712295861	0	0
0	ss1712295862	0	0
0	ss1712295863	0	0
0	ss1712295864	0	0
0	ss1712295865	0	0
0	ss1712295866	0	0
0	ss1712295867	0	0
0	ss1712295868	0	0
0	ss1712295869	0	0
0	ss1712295870	0	0
0	ss1712295871	0	0
0	ss1712295872	0	0
0	ss1712295873	0	0
0	ss1712295874	0	0
0	ss1712295875	0	0
0	ss1712295876	0	0
0	ss1712295877	0	0
0	ss1713750247	0	0
0	ss1712295878	0	0
0	ss1712295879	0	0
0	ss1712295880	0	0
0	ss1712295883	0	0
0	ss1712295884	0	0
0	ss1712295885	0	0
0	ss1712295887	0	0
0	ss1712295888	0	0
0	ss1712295889	0	0
0	ss1712295890	0	0
0	ss1712295891	0	0
0	ss1712295894	0	0
0	ss1712295895	0	0
0	ss1712295896	0	0
0	ss1712295897	0	0
0	ss1712295900	0	0
0	ss1712295901	0	0
0	ss1712295903	0	0
0	ss1712295904	0	0
0	ss1712295905	0	0
0	ss1712295907	0	0
0	ss1712295908	0	0
0	ss1712295909	0	0
0	ss1712295911	0	0
0	ss1712295912	0	0
0	ss1712295913	0	0
0	ss1712295914	0	0
0	ss1712295915	0	0
0	ss1712295916	0	0
0	ss1712295917	0	0
0	ss1712295918	0	0
0	ss1712295919	0	0
0	ss1712295920	0	0
0	ss1712295921	0	0
0	ss1712295923	0	0
0	ss1712295924	0	0
0	ss1712295925	0	0
0	ss1712295927	0	0
0	ss1712295929	0	0
0	ss1712295930	0	0
0	ss1712295931	0	0
0	ss1712295932	0	0
0	ss1712295933	0	0
0	ss1712295934	0	0
0	ss1712295935	0	0
0	ss1712295936	0	0
0	ss1712295937	0	0
0	ss1712295938	0	0
0	ss1712295939	0	0
0	ss1712295941	0	0
0	ss1712295943	0	0
0	ss1712295944	0	0
0	ss1712295945	0	0
0	ss1712295946	0	0
0	ss1712295947	0	0
0	ss1712295950	0	0
0	ss1712295951	0	0
0	ss1712295952	0	0
0	ss1712295953	0	0
0	ss1712295954	0	0
0	ss1712295955	0	0
0	ss1712295956	0	0
0	ss1712295957	0	0
0	ss1712295958	0	0
0	ss1712295959	0	0
0	ss1712295960	0	0
0	ss1712295961	0	0
0	ss1712295962	0	0
0	ss1712295963	0	0
0	ss1712295964	0	0
0	ss1712305001	0	0
0	ss1712295966	0	0
0	ss1712295967	0	0
0	ss1712295968	0	0
0	ss1712295969	0	0
0	ss1712295970	0	0
0	ss1712295971	0	0
0	ss1712295972	0	0
0	ss1712295974	0	0
0	ss1712295975	0	0
0	ss1712295976	0	0
0	ss1712295977	0	0
0	ss1712295978	0	0
0	ss1712295979	0	0
0	ss1712295980	0	0
0	ss1712295983	0	0
0	ss1712295984	0	0
0	ss1712295985	0	0
0	ss1712295986	0	0
0	ss1712295987	0	0
0	ss1712295988	0	0
0	ss1712295989	0	0
0	ss1712295990	0	0
0	ss1712295991	0	0
0	ss1712295992	0	0
0	ss1712295994	0	0
0	ss1712295995	0	0
0	ss1712295996	0	0
0	ss1712295997	0	0
0	ss1712295998	0	0
0	ss1712295999	0	0
0	ss1712296000	0	0
0	ss1712296002	0	0
0	ss1712296004	0	0
0	ss1712296005	0	0
0	ss1712296006	0	0
0	ss1712296008	0	0
0	ss1712296009	0	0
0	ss1712296010	0	0
0	ss1712296011	0	0
0	ss1712296014	0	0
0	ss1712296015	0	0
0	ss1712296016	0	0
0	ss1712296017	0	0
0	ss1712296018	0	0
0	ss1712296019	0	0
0	ss1712296020	0	0
0	ss1712296021	0	0
0	ss1712296023	0	0
0	ss1712296024	0	0
0	ss1712296026	0	0
0	ss1712296027	0	0
0	ss1712296028	0	0
0	ss1712296030	0	0
0	ss1712296031	0	0
0	ss1712296033	0	0
0	ss1712296035	0	0
0	ss1712296036	0	0
0	ss1712296037	0	0
0	ss1712296038	0	0
0	ss1712296039	0	0
0	ss1712296040	0	0
0	ss1712296041	0	0
0	ss1712296042	0	0
0	ss1712296043	0	0
0	ss1712296044	0	0
0	ss1712296045	0	0
0	ss1712296046	0	0
0	ss1712296047	0	0
0	ss1712296048	0	0
0	ss1712296049	0	0
0	ss1712296050	0	0
0	ss1712296051	0	0
0	ss1713750271	0	0
0	ss1712296052	0	0
0	ss1712296053	0	0
0	ss1712296054	0	0
0	ss1712296055	0	0
0	ss1712296056	0	0
0	ss1712296057	0	0
0	ss1712296058	0	0
0	ss1712296059	0	0
0	ss1712296060	0	0
0	ss1712296061	0	0
0	ss1712296062	0	0
0	ss1712296063	0	0
0	ss1712296064	0	0
0	ss1712296065	0	0
0	ss1712296067	0	0
0	ss1712296068	0	0
0	ss1712296070	0	0
0	ss1712296071	0	0
0	ss1712296072	0	0
0	ss1712296073	0	0
0	ss1712296075	0	0
0	ss1712296076	0	0
0	ss1712296077	0	0
0	ss1712296078	0	0
0	ss1712296079	0	0
0	ss1712296081	0	0
0	ss1712305003	0	0
0	ss1712296082	0	0
0	ss1712296083	0	0
0	ss1712296084	0	0
0	ss1712296085	0	0
0	ss1712296086	0	0
0	ss1712296087	0	0
0	ss1712296088	0	0
0	ss1712296089	0	0
0	ss1712296090	0	0
0	ss1712296091	0	0
0	ss1712296092	0	0
0	ss1712296093	0	0
0	ss1712296095	0	0
0	ss1712296096	0	0
0	ss1712296097	0	0
0	ss1712296098	0	0
0	ss1712296099	0	0
0	ss1712296100	0	0
0	ss1712296101	0	0
0	ss1712296102	0	0
0	ss1712296104	0	0
0	ss1712296105	0	0
0	ss1712296106	0	0
0	ss1712296107	0	0
0	ss1712296108	0	0
0	ss1712296109	0	0
0	ss1712296110	0	0
0	ss1712296111	0	0
0	ss1712296114	0	0
0	ss1712296115	0	0
0	ss1712296116	0	0
0	ss1712296119	0	0
0	ss1712296120	0	0
0	ss1712296122	0	0
0	ss1712296123	0	0
0	ss1712296124	0	0
0	ss1712296125	0	0
0	ss1712296126	0	0
0	ss1712296127	0	0
0	ss1712296129	0	0
0	ss1712296130	0	0
0	ss1712296131	0	0
0	ss1712296132	0	0
0	ss1712296133	0	0
0	ss1712296135	0	0
0	ss1712296136	0	0
0	ss1712296137	0	0
0	ss1712296138	0	0
0	ss1712296139	0	0
0	ss1712296140	0	0
0	ss1712296141	0	0
0	ss1712296142	0	0
0	ss1712296143	0	0
0	ss1712296144	0	0
0	ss1712296146	0	0
0	ss1712296147	0	0
0	ss1712296148	0	0
0	ss1712296149	0	0
0	ss1712296150	0	0
0	ss1712296152	0	0
0	ss1712296155	0	0
0	ss1712296157	0	0
0	ss1712296158	0	0
0	ss1712296159	0	0
0	ss1712296160	0	0
0	ss1712296161	0	0
0	ss1712296162	0	0
0	ss1712296163	0	0
0	ss1712296164	0	0
0	ss1712296165	0	0
0	ss1712296166	0	0
0	ss1712296167	0	0
0	ss1712296168	0	0
0	ss1712296169	0	0
0	ss1712296170	0	0
0	ss1712296171	0	0
0	ss1712296172	0	0
0	ss1712296173	0	0
0	ss1712296174	0	0
0	ss1712296175	0	0
0	ss1712296176	0	0
0	ss1712296177	0	0
0	ss1712296178	0	0
0	ss1712296179	0	0
0	ss1712296181	0	0
0	ss1712296182	0	0
0	ss1712296183	0	0
0	ss1712296184	0	0
0	ss1712296185	0	0
0	ss1712296186	0	0
0	ss1712296187	0	0
0	ss1712296190	0	0
0	ss1712296191	0	0
0	ss1712296192	0	0
0	ss1712296193	0	0
0	ss1712296194	0	0
0	ss1712296195	0	0
0	ss1712296196	0	0
0	ss1712296198	0	0
0	ss1712296199	0	0
0	ss1712296201	0	0
0	ss1712296202	0	0
0	ss1712296203	0	0
0	ss1712296205	0	0
0	ss1712296206	0	0
0	ss1712296207	0	0
0	ss1712296208	0	0
0	ss1712296209	0	0
0	ss1712296210	0	0
0	ss1712296212	0	0
0	ss1712296214	0	0
0	ss1712296216	0	0
0	ss1712296218	0	0
0	ss1712296219	0	0
0	ss1712296220	0	0
0	ss1712296221	0	0
0	ss1712296222	0	0
0	ss1712296223	0	0
0	ss1712296225	0	0
0	ss1712296226	0	0
0	ss1712296228	0	0
0	ss1712296229	0	0
0	ss1712296231	0	0
0	ss1712296232	0	0
0	ss1712296233	0	0
0	ss1712296235	0	0
0	ss1712296236	0	0
0	ss1712296237	0	0
0	ss1712296238	0	0
0	ss1712296239	0	0
0	ss1712296240	0	0
0	ss1712296241	0	0
0	ss1712296242	0	0
0	ss1712296243	0	0
0	ss1712296244	0	0
0	ss1712296245	0	0
0	ss1712296246	0	0
0	ss1712296248	0	0
0	ss1712296249	0	0
0	ss1712296251	0	0
0	ss1712296252	0	0
0	ss1712296253	0	0
0	ss1712296254	0	0
0	ss1712296255	0	0
0	ss1712296256	0	0
0	ss1712296257	0	0
0	ss1712296258	0	0
0	ss1712296259	0	0
0	ss1712296260	0	0
0	ss1712296261	0	0
0	ss1712296262	0	0
0	ss1712296263	0	0
0	ss1712296264	0	0
0	ss1712296265	0	0
0	ss1712296267	0	0
0	ss1712296268	0	0
0	ss1712296269	0	0
0	ss1712296270	0	0
0	ss1712296275	0	0
0	ss1712296276	0	0
0	ss1712296277	0	0
0	ss1712296278	0	0
0	ss1712296279	0	0
0	ss1712296280	0	0
0	ss1712296281	0	0
0	ss1712296282	0	0
0	ss1712296283	0	0
0	ss1712296284	0	0
0	ss1712296285	0	0
0	ss1712296288	0	0
0	ss1712296289	0	0
0	ss1712296290	0	0
0	ss1712296291	0	0
0	ss1712296293	0	0
0	ss1712296294	0	0
0	ss1712296295	0	0
0	ss1712296296	0	0
0	ss1712296299	0	0
0	ss1712296300	0	0
0	ss1712296301	0	0
0	ss1712296302	0	0
0	ss1712296303	0	0
0	ss1712296304	0	0
0	ss1712296305	0	0
0	ss1712296306	0	0
0	ss1712296307	0	0
0	ss1712296309	0	0
0	ss1712296310	0	0
0	ss1712296311	0	0
0	ss1712296312	0	0
0	ss1712305007	0	0
0	ss1712296313	0	0
0	ss1712296317	0	0
0	ss1712296318	0	0
0	ss1712296319	0	0
0	ss1712296320	0	0
0	ss1712296321	0	0
0	ss1712296322	0	0
0	ss1712296323	0	0
0	ss1712296324	0	0
0	ss1712296325	0	0
0	ss1712296326	0	0
0	ss1712296327	0	0
0	ss1712296328	0	0
0	ss1712296329	0	0
0	ss1712296330	0	0
0	ss1712296331	0	0
0	ss1712296334	0	0
0	ss1712296335	0	0
0	ss1712296337	0	0
0	ss1712296338	0	0
0	ss1712296339	0	0
0	ss1712296341	0	0
0	ss1712296342	0	0
0	ss1712296343	0	0
0	ss1712296344	0	0
0	ss1712296345	0	0
0	ss1712296346	0	0
0	ss1712296347	0	0
0	ss1712296349	0	0
0	ss1712296351	0	0
0	ss1712296353	0	0
0	ss1712296354	0	0
0	ss1712296355	0	0
0	ss1712296356	0	0
0	ss1712296357	0	0
0	ss1712296359	0	0
0	ss1712296360	0	0
0	ss1712296361	0	0
0	ss1712296362	0	0
0	ss1712296363	0	0
0	ss1712296364	0	0
0	ss1712296365	0	0
0	ss1712296367	0	0
0	ss1712296368	0	0
0	ss1712296369	0	0
0	ss1712296370	0	0
0	ss1712296371	0	0
0	ss1712296372	0	0
0	ss1712296373	0	0
0	ss1712296374	0	0
0	ss1712296375	0	0
0	ss1712296376	0	0
0	ss1712296377	0	0
0	ss1712296378	0	0
0	ss1712296379	0	0
0	ss1712296380	0	0
0	ss1712296381	0	0
0	ss1712296382	0	0
0	ss1712296383	0	0
0	ss1712296384	0	0
0	ss1712296385	0	0
0	ss1712296386	0	0
0	ss1712296387	0	0
0	ss1712305008	0	0
0	ss1712296388	0	0
0	ss1712296389	0	0
0	ss1712296390	0	0
0	ss1712296391	0	0
0	ss1712296392	0	0
0	ss1712296393	0	0
0	ss1712296395	0	0
0	ss1712296396	0	0
0	ss1712296397	0	0
0	ss1712296398	0	0
0	ss1712296399	0	0
0	ss1712296400	0	0
0	ss1712296401	0	0
0	ss1712296402	0	0
0	ss1712296403	0	0
0	ss1712296404	0	0
0	ss1712296405	0	0
0	ss1712296406	0	0
0	ss1712296407	0	0
0	ss1712296408	0	0
0	ss1712296410	0	0
0	ss1712296411	0	0
0	ss1712296412	0	0
0	ss1712296413	0	0
0	ss1712296414	0	0
0	ss1712296415	0	0
0	ss1712296417	0	0
0	ss1712296418	0	0
0	ss1712296420	0	0
0	ss1712296421	0	0
0	ss1712296422	0	0
0	ss1712296423	0	0
0	ss1712296424	0	0
0	ss1712296425	0	0
0	ss1712296426	0	0
0	ss1712296427	0	0
0	ss1712296428	0	0
0	ss1712296429	0	0
0	ss1712296430	0	0
0	ss1712296431	0	0
0	ss1712296433	0	0
0	ss1712296434	0	0
0	ss1712296435	0	0
0	ss1712296436	0	0
0	ss1712296437	0	0
0	ss1712296438	0	0
0	ss1712296440	0	0
0	ss1712296441	0	0
0	ss1712296442	0	0
0	ss1712296443	0	0
0	ss1712296444	0	0
0	ss1712296445	0	0
0	ss1712296447	0	0
0	ss1712296448	0	0
0	ss1712296452	0	0
0	ss1712296453	0	0
0	ss1712296454	0	0
0	ss1712305009	0	0
0	ss1712296455	0	0
0	ss1712296457	0	0
0	ss1712296458	0	0
0	ss1712296459	0	0
0	ss1712296460	0	0
0	ss1712296461	0	0
0	ss1712296462	0	0
0	ss1712296463	0	0
0	ss1712296465	0	0
0	ss1712296467	0	0
0	ss1712296469	0	0
0	ss1712296470	0	0
0	ss1712296471	0	0
0	ss1712296472	0	0
0	ss1712296476	0	0
0	ss1712296477	0	0
0	ss1712296478	0	0
0	ss1712296479	0	0
0	ss1712296480	0	0
0	ss1712296482	0	0
0	ss1712296484	0	0
0	ss1712296486	0	0
0	ss1712296488	0	0
0	ss1712296490	0	0
0	ss1712296491	0	0
0	ss1712296492	0	0
0	ss1712296494	0	0
0	ss1712305010	0	0
0	ss1712296495	0	0
0	ss1712296496	0	0
0	ss1712296497	0	0
0	ss1712296498	0	0
0	ss1712296499	0	0
0	ss1712296500	0	0
0	ss1712296501	0	0
0	ss1712296502	0	0
0	ss1712296504	0	0
0	ss1712296505	0	0
0	ss1712296506	0	0
0	ss1712296507	0	0
0	ss1712296508	0	0
0	ss1712296509	0	0
0	ss1712296510	0	0
0	ss1712296511	0	0
0	ss1712296513	0	0
0	ss1712296514	0	0
0	ss1712296515	0	0
0	ss1712296516	0	0
0	ss1712296517	0	0
0	ss1712296518	0	0
0	ss1712296520	0	0
0	ss1712296522	0	0
0	ss1712296523	0	0
0	ss1712296524	0	0
0	ss1712296526	0	0
0	ss1712296527	0	0
0	ss1712296528	0	0
0	ss1712296529	0	0
0	ss1712296530	0	0
0	ss1712296532	0	0
0	ss1712296533	0	0
0	ss1712296534	0	0
0	ss1712296535	0	0
0	ss1712296536	0	0
0	ss1712296537	0	0
0	ss1712296539	0	0
0	ss1712296540	0	0
0	ss1712296541	0	0
0	ss1712296542	0	0
0	ss1712296543	0	0
0	ss1712296544	0	0
0	ss1712296545	0	0
0	ss1712296546	0	0
0	ss1712296547	0	0
0	ss1712296548	0	0
0	ss1712296549	0	0
0	ss1712296551	0	0
0	ss1712296552	0	0
0	ss1712296553	0	0
0	ss1712296554	0	0
0	ss1712296556	0	0
0	ss1712296557	0	0
0	ss1712296558	0	0
0	ss1712296559	0	0
0	ss1712296560	0	0
0	ss1712296561	0	0
0	ss1712296562	0	0
0	ss1712296563	0	0
0	ss1712296566	0	0
0	ss1712296567	0	0
0	ss1712296568	0	0
0	ss1712296569	0	0
0	ss1712296570	0	0
0	ss1712296572	0	0
0	ss1712296573	0	0
0	ss1712296575	0	0
0	ss1712296577	0	0
0	ss1712296578	0	0
0	ss1712296579	0	0
0	ss1712296580	0	0
0	ss1712296581	0	0
0	ss1712296582	0	0
0	ss1712296583	0	0
0	ss1712296584	0	0
0	ss1712296585	0	0
0	ss1712296586	0	0
0	ss1712296588	0	0
0	ss1712296589	0	0
0	ss1712296591	0	0
0	ss1712296592	0	0
0	ss1712296593	0	0
0	ss1712296594	0	0
0	ss1712296595	0	0
0	ss1712296596	0	0
0	ss1712296597	0	0
0	ss1712296598	0	0
0	ss1712296599	0	0
0	ss1712296600	0	0
0	ss1712296601	0	0
0	ss1712296602	0	0
0	ss1712296603	0	0
0	ss1712296604	0	0
0	ss1712296605	0	0
0	ss1712296606	0	0
0	ss1712296607	0	0
0	ss1712296608	0	0
0	ss1712296609	0	0
0	ss1712296610	0	0
0	ss1712296611	0	0
0	ss1712296612	0	0
0	ss1712296613	0	0
0	ss1712296614	0	0
0	ss1712296616	0	0
0	ss1712296617	0	0
0	ss1712296618	0	0
0	ss1712296619	0	0
0	ss1712296620	0	0
0	ss1712296621	0	0
0	ss1712296622	0	0
0	ss1712296623	0	0
0	ss1712296624	0	0
0	ss1712296625	0	0
0	ss1712296627	0	0
0	ss1712296628	0	0
0	ss1712296629	0	0
0	ss1712296630	0	0
0	ss1712296633	0	0
0	ss1712296635	0	0
0	ss1712296636	0	0
0	ss1712296638	0	0
0	ss1712296639	0	0
0	ss1712296640	0	0
0	ss1712296641	0	0
0	ss1712296642	0	0
0	ss1712296643	0	0
0	ss1712296644	0	0
0	ss1712296645	0	0
0	ss1712296647	0	0
0	ss1712296648	0	0
0	ss1712296650	0	0
0	ss1712296651	0	0
0	ss1712305163	0	0
0	ss1712296653	0	0
0	ss1712296655	0	0
0	ss1712296656	0	0
0	ss1712296657	0	0
0	ss1712296658	0	0
0	ss1712296659	0	0
0	ss1712296660	0	0
0	ss1712296661	0	0
0	ss1712296662	0	0
0	ss1712296663	0	0
0	ss1712296665	0	0
0	ss1712296666	0	0
0	ss1712296667	0	0
0	ss1712296668	0	0
0	ss1712296669	0	0
0	ss1712296671	0	0
0	ss1712296672	0	0
0	ss1712296673	0	0
0	ss1712296674	0	0
0	ss1712296675	0	0
0	ss1712296676	0	0
0	ss1712296677	0	0
0	ss1712296678	0	0
0	ss1712296679	0	0
0	ss1712296680	0	0
0	ss1712296681	0	0
0	ss1712296682	0	0
0	ss1712296683	0	0
0	ss1712296684	0	0
0	ss1712296686	0	0
0	ss1712296687	0	0
0	ss1712296688	0	0
0	ss1712296690	0	0
0	ss1712296691	0	0
0	ss1712296692	0	0
0	ss1712296693	0	0
0	ss1712296694	0	0
0	ss1712296696	0	0
0	ss1712296698	0	0
0	ss1712296699	0	0
0	ss1712296701	0	0
0	ss1712296702	0	0
0	ss1712296704	0	0
0	ss1712296705	0	0
0	ss1712296706	0	0
0	ss1712296707	0	0
0	ss1712296708	0	0
0	ss1712296709	0	0
0	ss1712296710	0	0
0	ss1712296711	0	0
0	ss1712296712	0	0
0	ss1712296714	0	0
0	ss1712296715	0	0
0	ss1712296716	0	0
0	ss1712296718	0	0
0	ss1712296719	0	0
0	ss1712296720	0	0
0	ss1712296721	0	0
0	ss1712296724	0	0
0	ss1712296725	0	0
0	ss1712296726	0	0
0	ss1712296727	0	0
0	ss1712296729	0	0
0	ss1712296730	0	0
0	ss1712296733	0	0
0	ss1712296735	0	0
0	ss1712296736	0	0
0	ss1712296737	0	0
0	ss1712296738	0	0
0	ss1712296739	0	0
0	ss1712296740	0	0
0	ss1712296741	0	0
0	ss1712296742	0	0
0	ss1712296743	0	0
0	ss1712296744	0	0
0	ss1712296745	0	0
0	ss1712296747	0	0
0	ss1712296748	0	0
0	ss1712296749	0	0
0	ss1712296750	0	0
0	ss1712296752	0	0
0	ss1712296753	0	0
0	ss1712296754	0	0
0	ss1712296756	0	0
0	ss1712296757	0	0
0	ss1712296758	0	0
0	ss1712296759	0	0
0	ss1712296760	0	0
0	ss1712296761	0	0
0	ss1712296762	0	0
0	ss1712296763	0	0
0	ss1712296764	0	0
0	ss1712296765	0	0
0	ss1712296766	0	0
0	ss1712296767	0	0
0	ss1712296768	0	0
0	ss1712296769	0	0
0	ss1712296770	0	0
0	ss1712296771	0	0
0	ss1712296775	0	0
0	ss1712296777	0	0
0	ss1712296781	0	0
0	ss1712296782	0	0
0	ss1712296783	0	0
0	ss1712296784	0	0
0	ss1712296785	0	0
0	ss1712296786	0	0
0	ss1712296787	0	0
0	ss1712296788	0	0
0	ss1712296789	0	0
0	ss1712296790	0	0
0	ss1712296791	0	0
0	ss1712296793	0	0
0	ss1712296794	0	0
0	ss1712296795	0	0
0	ss1712296796	0	0
0	ss1712296797	0	0
0	ss1712296798	0	0
0	ss1712296799	0	0
0	ss1712296800	0	0
0	ss1712296801	0	0
0	ss1712296802	0	0
0	ss1712296803	0	0
0	ss1712296804	0	0
0	ss1712296805	0	0
0	ss1712296806	0	0
0	ss1712296807	0	0
0	ss1712296808	0	0
0	ss1712296809	0	0
0	ss1712296810	0	0
0	ss1712296812	0	0
0	ss1712296813	0	0
0	ss1712296817	0	0
0	ss1712296820	0	0
0	ss1712296821	0	0
0	ss1712296822	0	0
0	ss1712296823	0	0
0	ss1712296824	0	0
0	ss1712296826	0	0
0	ss1712296828	0	0
0	ss1712296829	0	0
0	ss1712296830	0	0
0	ss1712296832	0	0
0	ss1712296833	0	0
0	ss1712296834	0	0
0	ss1712296835	0	0
0	ss1712296836	0	0
0	ss1712296837	0	0
0	ss1712296838	0	0
0	ss1712296839	0	0
0	ss1712296840	0	0
0	ss1712296841	0	0
0	ss1712296842	0	0
0	ss1712296843	0	0
0	ss1712296844	0	0
0	ss1712296845	0	0
0	ss1712296847	0	0
0	ss1712296848	0	0
0	ss1712296849	0	0
0	ss1712296850	0	0
0	ss1712296851	0	0
0	ss1712296852	0	0
0	ss1712296854	0	0
0	ss1712296855	0	0
0	ss1712296856	0	0
0	ss1712296857	0	0
0	ss1712296858	0	0
0	ss1712296859	0	0
0	ss1712296860	0	0
0	ss1712296861	0	0
0	ss1712296862	0	0
0	ss1712296864	0	0
0	ss1712296865	0	0
0	ss1712296866	0	0
0	ss1712296867	0	0
0	ss1712296868	0	0
0	ss1712296869	0	0
0	ss1712296870	0	0
0	ss1712296872	0	0
0	ss1712296873	0	0
0	ss1712296874	0	0
0	ss1712296875	0	0
0	ss1712296876	0	0
0	ss1712296878	0	0
0	ss1712296879	0	0
0	ss1712296880	0	0
0	ss1712296882	0	0
0	ss1712296885	0	0
0	ss1712296886	0	0
0	ss1712296887	0	0
0	ss1712296888	0	0
0	ss1712296890	0	0
0	ss1712296891	0	0
0	ss1712296892	0	0
0	ss1712296893	0	0
0	ss1712296894	0	0
0	ss1712296895	0	0
0	ss1712296896	0	0
0	ss1712296899	0	0
0	ss1712296900	0	0
0	ss1712296902	0	0
0	ss1712296903	0	0
0	ss1712296904	0	0
0	ss1712296905	0	0
0	ss1712296906	0	0
0	ss1712296907	0	0
0	ss1712296908	0	0
0	ss1712296909	0	0
0	ss1712296910	0	0
0	ss1712296911	0	0
0	ss1712296914	0	0
0	ss1712296915	0	0
0	ss1712296916	0	0
0	ss1712296917	0	0
0	ss1712296918	0	0
0	ss1712296919	0	0
0	ss1712296920	0	0
0	ss1712296921	0	0
0	ss1712296922	0	0
0	ss1712296923	0	0
0	ss1712296924	0	0
0	ss1712296926	0	0
0	ss1712296927	0	0
0	ss1712296929	0	0
0	ss1712296930	0	0
0	ss1712296932	0	0
0	ss1712296933	0	0
0	ss1712296935	0	0
0	ss1712296936	0	0
0	ss1712296937	0	0
0	ss1712296938	0	0
0	ss1712296939	0	0
0	ss1712296940	0	0
0	ss1712296941	0	0
0	ss1712296942	0	0
0	ss1712296943	0	0
0	ss1712296944	0	0
0	ss1712296946	0	0
0	ss1712296948	0	0
0	ss1712296949	0	0
0	ss1712296950	0	0
0	ss1712296951	0	0
0	ss1712296953	0	0
0	ss1712296954	0	0
0	ss1712296955	0	0
0	ss1712296957	0	0
0	ss1712296958	0	0
0	ss1712296959	0	0
0	ss1712296960	0	0
0	ss1712296961	0	0
0	ss1712296962	0	0
0	ss1712296963	0	0
0	ss1712296964	0	0
0	ss1712296966	0	0
0	ss1712296967	0	0
0	ss1712296968	0	0
0	ss1712296969	0	0
0	ss1712296970	0	0
0	ss1712296971	0	0
0	ss1712296974	0	0
0	ss1712296975	0	0
0	ss1712296977	0	0
0	ss1712296978	0	0
0	ss1712296979	0	0
0	ss1712296981	0	0
0	ss1712296983	0	0
0	ss1712296984	0	0
0	ss1712296985	0	0
0	ss1712296986	0	0
0	ss1712296987	0	0
0	ss1712296988	0	0
0	ss1712296989	0	0
0	ss1712296990	0	0
0	ss1712296992	0	0
0	ss1712296993	0	0
0	ss1712296995	0	0
0	ss1712296996	0	0
0	ss1712296997	0	0
0	ss1712296998	0	0
0	ss1712296999	0	0
0	ss1712297000	0	0
0	ss1712297001	0	0
0	ss1712297002	0	0
0	ss1712297003	0	0
0	ss1712297004	0	0
0	ss1712297005	0	0
0	ss1712297007	0	0
0	ss1712297008	0	0
0	ss1712297009	0	0
0	ss1712304983	0	0
0	ss1712297011	0	0
0	ss1712297012	0	0
0	ss1712297013	0	0
0	ss1712297014	0	0
0	ss1712297015	0	0
0	ss1712297016	0	0
0	ss1712297017	0	0
0	ss1712297018	0	0
0	ss1712297019	0	0
0	ss1712297020	0	0
0	ss1712297021	0	0
0	ss1712297022	0	0
0	ss1712297023	0	0
0	ss1712297024	0	0
0	ss1712297025	0	0
0	ss1712297026	0	0
0	ss1712297027	0	0
0	ss1712297028	0	0
0	ss1712297030	0	0
0	ss1712297031	0	0
0	ss1712297032	0	0
0	ss1712297033	0	0
0	ss1712297035	0	0
0	ss1712297036	0	0
0	ss1712297037	0	0
0	ss1712297038	0	0
0	ss1712297039	0	0
0	ss1712297040	0	0
0	ss1712297041	0	0
0	ss1712297042	0	0
0	ss1712297043	0	0
0	ss1712297044	0	0
0	ss1712297045	0	0
0	ss1712297047	0	0
0	ss1712297048	0	0
0	ss1712297049	0	0
0	ss1712297050	0	0
0	ss1712297051	0	0
0	ss1712297052	0	0
0	ss1712297053	0	0
0	ss1712297054	0	0
0	ss1712297055	0	0
0	ss1712297056	0	0
0	ss1712297058	0	0
0	ss1712297059	0	0
0	ss1712297060	0	0
0	ss1712297061	0	0
0	ss1712297062	0	0
0	ss1712297063	0	0
0	ss1712297064	0	0
0	ss1712297065	0	0
0	ss1712297066	0	0
0	ss1712297067	0	0
0	ss1712297068	0	0
0	ss1712297071	0	0
0	ss1712297072	0	0
0	ss1712297073	0	0
0	ss1712297074	0	0
0	ss1712297075	0	0
0	ss1712297076	0	0
0	ss1712297078	0	0
0	ss1712297079	0	0
0	ss1712297080	0	0
0	ss1712297081	0	0
0	ss1712297082	0	0
0	ss1712297083	0	0
0	ss1712297084	0	0
0	ss1712297085	0	0
0	ss1712297086	0	0
0	ss1712297087	0	0
0	ss1712297088	0	0
0	ss1712297090	0	0
0	ss1712297091	0	0
0	ss1712297092	0	0
0	ss1712297093	0	0
0	ss1712297094	0	0
0	ss1712297095	0	0
0	ss1712297096	0	0
0	ss1712297097	0	0
0	ss1712297098	0	0
0	ss1712297099	0	0
0	ss1712297100	0	0
0	ss1712297101	0	0
0	ss1712297102	0	0
0	ss1712297105	0	0
0	ss1712297106	0	0
0	ss1712297107	0	0
0	ss1712297108	0	0
0	ss1712297109	0	0
0	ss1712297110	0	0
0	ss1712297112	0	0
0	ss1712297113	0	0
0	ss1712297114	0	0
0	ss1712297116	0	0
0	ss1712297117	0	0
0	ss1712297118	0	0
0	ss1712297120	0	0
0	ss1712297121	0	0
0	ss1712297122	0	0
0	ss1712297123	0	0
0	ss1712297124	0	0
0	ss1712297125	0	0
0	ss1712297126	0	0
0	ss1712297127	0	0
0	ss1712297128	0	0
0	ss1712297129	0	0
0	ss1712297130	0	0
0	ss1712297133	0	0
0	ss1712297134	0	0
0	ss1712297135	0	0
0	ss1712297136	0	0
0	ss1712297138	0	0
0	ss1712297139	0	0
0	ss1712297140	0	0
0	ss1712297141	0	0
0	ss1712297142	0	0
0	ss1712297143	0	0
0	ss1712297144	0	0
0	ss1712297146	0	0
0	ss1712297147	0	0
0	ss1712297148	0	0
0	ss1712297149	0	0
0	ss1712297150	0	0
0	ss1712297151	0	0
0	ss1712297152	0	0
0	ss1712305018	0	0
0	ss1712297153	0	0
0	ss1712297154	0	0
0	ss1712297155	0	0
0	ss1712297156	0	0
0	ss1712297157	0	0
0	ss1712297158	0	0
0	ss1712297159	0	0
0	ss1712297160	0	0
0	ss1712297161	0	0
0	ss1712297162	0	0
0	ss1712297164	0	0
0	ss1712297165	0	0
0	ss1712297166	0	0
0	ss1712297168	0	0
0	ss1712297170	0	0
0	ss1712297171	0	0
0	ss1712297172	0	0
0	ss1712297173	0	0
0	ss1712297174	0	0
0	ss1712297175	0	0
0	ss1712297176	0	0
0	ss1712297177	0	0
0	ss1712297178	0	0
0	ss1712297180	0	0
0	ss1712297181	0	0
0	ss1712297182	0	0
0	ss1712297183	0	0
0	ss1712297184	0	0
0	ss1712297185	0	0
0	ss1712297186	0	0
0	ss1712297188	0	0
0	ss1712297189	0	0
0	ss1712297190	0	0
0	ss1712305020	0	0
0	ss1712297191	0	0
0	ss1712297192	0	0
0	ss1712297193	0	0
0	ss1712297194	0	0
0	ss1712297195	0	0
0	ss1712297196	0	0
0	ss1712297197	0	0
0	ss1712297198	0	0
0	ss1712297199	0	0
0	ss1712297200	0	0
0	ss1712297202	0	0
0	ss1712297203	0	0
0	ss1712297204	0	0
0	ss1712297205	0	0
0	ss1712297206	0	0
0	ss1712297207	0	0
0	ss1712297210	0	0
0	ss1712297211	0	0
0	ss1712297212	0	0
0	ss1712297213	0	0
0	ss1712297214	0	0
0	ss1712297215	0	0
0	ss1712297216	0	0
0	ss1712297217	0	0
0	ss1712297218	0	0
0	ss1712297219	0	0
0	ss1712297220	0	0
0	ss1712297221	0	0
0	ss1712297224	0	0
0	ss1712297226	0	0
0	ss1712297227	0	0
0	ss1712305021	0	0
0	ss1712297228	0	0
0	ss1712297229	0	0
0	ss1712297230	0	0
0	ss1712297231	0	0
0	ss1712297232	0	0
0	ss1712297233	0	0
0	ss1712297234	0	0
0	ss1712297235	0	0
0	ss1712297236	0	0
0	ss1712297240	0	0
0	ss1712297242	0	0
0	ss1712297244	0	0
0	ss1712297246	0	0
0	ss1712297247	0	0
0	ss1712297248	0	0
0	ss1712297249	0	0
0	ss1712297250	0	0
0	ss1712297251	0	0
0	ss1712297252	0	0
0	ss1712297255	0	0
0	ss1712297258	0	0
0	ss1712297260	0	0
0	ss1712297261	0	0
0	ss1712297263	0	0
0	ss1712297264	0	0
0	ss1712297265	0	0
0	ss1712297267	0	0
0	ss1712297268	0	0
0	ss1712297270	0	0
0	ss1712297272	0	0
0	ss1712297273	0	0
0	ss1712297275	0	0
0	ss1712297278	0	0
0	ss1712297280	0	0
0	ss1712297281	0	0
0	ss1712297282	0	0
0	ss1712297283	0	0
0	ss1712297284	0	0
0	ss1712297286	0	0
0	ss1712297287	0	0
0	ss1712297288	0	0
0	ss1712297289	0	0
0	ss1712297290	0	0
0	ss1712297292	0	0
0	ss1712297293	0	0
0	ss1712297294	0	0
0	ss1712297295	0	0
0	ss1712297296	0	0
0	ss1712297297	0	0
0	ss1712297299	0	0
0	ss1712297300	0	0
0	ss1712297301	0	0
0	ss1712297302	0	0
0	ss1712297303	0	0
0	ss1712297304	0	0
0	ss1712297306	0	0
0	ss1712297307	0	0
0	ss1712297308	0	0
0	ss1712297309	0	0
0	ss1712297311	0	0
0	ss1712297312	0	0
0	ss1712297314	0	0
0	ss1712297315	0	0
0	ss1712297316	0	0
0	ss1712297317	0	0
0	ss1712297318	0	0
0	ss1712297321	0	0
0	ss1712297322	0	0
0	ss1712297323	0	0
0	ss1712297324	0	0
0	ss1712297325	0	0
0	ss1712297326	0	0
0	ss1712297327	0	0
0	ss1712297329	0	0
0	ss1712297330	0	0
0	ss1712297332	0	0
0	ss1712297333	0	0
0	ss1712297334	0	0
0	ss1712297337	0	0
0	ss1712297338	0	0
0	ss1712297339	0	0
0	ss1712297340	0	0
0	ss1712297341	0	0
0	ss1712297342	0	0
0	ss1712297344	0	0
0	ss1712297345	0	0
0	ss1712297346	0	0
0	ss1712297347	0	0
0	ss1712305025	0	0
0	ss1712297348	0	0
0	ss1712297349	0	0
0	ss1712297351	0	0
0	ss1712297352	0	0
0	ss1712297353	0	0
0	ss1712297355	0	0
0	ss1712297356	0	0
0	ss1712297357	0	0
0	ss1712297359	0	0
0	ss1712297360	0	0
0	ss1712297361	0	0
0	ss1712297362	0	0
0	ss1712297364	0	0
0	ss1712297365	0	0
0	ss1712297368	0	0
0	ss1712297369	0	0
0	ss1712297370	0	0
0	ss1712297371	0	0
0	ss1712297372	0	0
0	ss1712297373	0	0
0	ss1712297374	0	0
0	ss1712297376	0	0
0	ss1712297377	0	0
0	ss1712297378	0	0
0	ss1712297379	0	0
0	ss1712297380	0	0
0	ss1712297381	0	0
0	ss1712297383	0	0
0	ss1712297384	0	0
0	ss1712297386	0	0
0	ss1712297387	0	0
0	ss1712297388	0	0
0	ss1712297390	0	0
0	ss1712297391	0	0
0	ss1712297392	0	0
0	ss1712297393	0	0
0	ss1712297394	0	0
0	ss1712297395	0	0
0	ss1712297398	0	0
0	ss1712297399	0	0
0	ss1712297401	0	0
0	ss1712297402	0	0
0	ss1712297404	0	0
0	ss1712297405	0	0
0	ss1712297407	0	0
0	ss1712297409	0	0
0	ss1712297410	0	0
0	ss1712297411	0	0
0	ss1712297412	0	0
0	ss1712297415	0	0
0	ss1712297416	0	0
0	ss1712297419	0	0
0	ss1712297422	0	0
0	ss1712297424	0	0
0	ss1712297425	0	0
0	ss1712297426	0	0
0	ss1712297427	0	0
0	ss1712297429	0	0
0	ss1712297431	0	0
0	ss1712297432	0	0
0	ss1712297435	0	0
0	ss1712297438	0	0
0	ss1712297439	0	0
0	ss1712297440	0	0
0	ss1712297441	0	0
0	ss1712297443	0	0
0	ss1712297445	0	0
0	ss1712297446	0	0
0	ss1712297447	0	0
0	ss1712297448	0	0
0	ss1712297451	0	0
0	ss1712297453	0	0
0	ss1712297454	0	0
0	ss1712297455	0	0
0	ss1712297456	0	0
0	ss1712297457	0	0
0	ss1712297460	0	0
0	ss1712297461	0	0
0	ss1712297462	0	0
0	ss1712297464	0	0
0	ss1712297466	0	0
0	ss1712297468	0	0
0	ss1712297470	0	0
0	ss1712297473	0	0
0	ss1712297474	0	0
0	ss1712297475	0	0
0	ss1712297476	0	0
0	ss1712297477	0	0
0	ss1712297478	0	0
0	ss1712297479	0	0
0	ss1712297481	0	0
0	ss1712297482	0	0
0	ss1712297483	0	0
0	ss1712297484	0	0
0	ss1712297485	0	0
0	ss1712297486	0	0
0	ss1712297488	0	0
0	ss1712297489	0	0
0	ss1712297490	0	0
0	ss1712297491	0	0
0	ss1712297492	0	0
0	ss1712297493	0	0
0	ss1712297495	0	0
0	ss1712297496	0	0
0	ss1712297497	0	0
0	ss1712297498	0	0
0	ss1712297499	0	0
0	ss1712297500	0	0
0	ss1712297504	0	0
0	ss1712297505	0	0
0	ss1712297507	0	0
0	ss1712297509	0	0
0	ss1712297510	0	0
0	ss1712297511	0	0
0	ss1712297512	0	0
0	ss1712297513	0	0
0	ss1712297514	0	0
0	ss1712297516	0	0
0	ss1712297517	0	0
0	ss1712297518	0	0
0	ss1712297519	0	0
0	ss1712297520	0	0
0	ss1712297522	0	0
0	ss1712297523	0	0
0	ss1712304984	0	0
0	ss1712297529	0	0
0	ss1712297530	0	0
0	ss1712297531	0	0
0	ss1712297532	0	0
0	ss1712297533	0	0
0	ss1712297534	0	0
0	ss1712297536	0	0
0	ss1712297537	0	0
0	ss1712297538	0	0
0	ss1712297539	0	0
0	ss1712297540	0	0
0	ss1712297541	0	0
0	ss1712297542	0	0
0	ss1712297544	0	0
0	ss1712297545	0	0
0	ss1712305030	0	0
0	ss1712297546	0	0
0	ss1712297547	0	0
0	ss1712297548	0	0
0	ss1712297551	0	0
0	ss1712297552	0	0
0	ss1712297553	0	0
0	ss1712297554	0	0
0	ss1712297555	0	0
0	ss1712297556	0	0
0	ss1712297559	0	0
0	ss1712297560	0	0
0	ss1712297561	0	0
0	ss1712297563	0	0
0	ss1712297564	0	0
0	ss1712297565	0	0
0	ss1712297566	0	0
0	ss1712297567	0	0
0	ss1712297568	0	0
0	ss1712297569	0	0
0	ss1712297570	0	0
0	ss1712297571	0	0
0	ss1712297574	0	0
0	ss1712297577	0	0
0	ss1712297579	0	0
0	ss1712297580	0	0
0	ss1712297581	0	0
0	ss1712297582	0	0
0	ss1712304985	0	0
0	ss1712297583	0	0
0	ss1712297584	0	0
0	ss1712297586	0	0
0	ss1712297588	0	0
0	ss1712297591	0	0
0	ss1712297592	0	0
0	ss1712297593	0	0
0	ss1712297595	0	0
0	ss1712297596	0	0
0	ss1712297597	0	0
0	ss1712297598	0	0
0	ss1712297600	0	0
0	ss1712297602	0	0
0	ss1712297603	0	0
0	ss1712297604	0	0
0	ss1712297605	0	0
0	ss1712297606	0	0
0	ss1712297607	0	0
0	ss1712297608	0	0
0	ss1712297609	0	0
0	ss1712297610	0	0
0	ss1712297612	0	0
0	ss1712297613	0	0
0	ss1712297614	0	0
0	ss1712297615	0	0
0	ss1712297616	0	0
0	ss1712297617	0	0
0	ss1712297618	0	0
0	ss1712297619	0	0
0	ss1712297620	0	0
0	ss1712297621	0	0
0	ss1712297622	0	0
0	ss1712297624	0	0
0	ss1712297625	0	0
0	ss1712297626	0	0
0	ss1712297627	0	0
0	ss1712297628	0	0
0	ss1712297629	0	0
0	ss1712297630	0	0
0	ss1712297631	0	0
0	ss1712297632	0	0
0	ss1712297633	0	0
0	ss1712297636	0	0
0	ss1712297637	0	0
0	ss1712297638	0	0
0	ss1712297639	0	0
0	ss1712297640	0	0
0	ss1712297641	0	0
0	ss1712297644	0	0
0	ss1712297645	0	0
0	ss1712297646	0	0
0	ss1712297647	0	0
0	ss1712297648	0	0
0	ss1712297649	0	0
0	ss1712297650	0	0
0	ss1712297651	0	0
0	ss1712297652	0	0
0	ss1712297653	0	0
0	ss1712297656	0	0
0	ss1712297657	0	0
0	ss1712297658	0	0
0	ss1712297659	0	0
0	ss1712297660	0	0
0	ss1712297661	0	0
0	ss1712297662	0	0
0	ss1712297663	0	0
0	ss1712297664	0	0
0	ss1712297665	0	0
0	ss1712297666	0	0
0	ss1712297667	0	0
0	ss1712297668	0	0
0	ss1712297670	0	0
0	ss1712297671	0	0
0	ss1712297672	0	0
0	ss1712297673	0	0
0	ss1712297674	0	0
0	ss1712297677	0	0
0	ss1712297678	0	0
0	ss1712297680	0	0
0	ss1712297681	0	0
0	ss1712297682	0	0
0	ss1712297683	0	0
0	ss1712297684	0	0
0	ss1712297685	0	0
0	ss1712297686	0	0
0	ss1712297687	0	0
0	ss1712297688	0	0
0	ss1712297689	0	0
0	ss1712297690	0	0
0	ss1712297691	0	0
0	ss1712297692	0	0
0	ss1712297693	0	0
0	ss1712297694	0	0
0	ss1712297695	0	0
0	ss1712297696	0	0
0	ss1712297697	0	0
0	ss1712297698	0	0
0	ss1712297700	0	0
0	ss1712297702	0	0
0	ss1712297703	0	0
0	ss1712297705	0	0
0	ss1712297706	0	0
0	ss1712297707	0	0
0	ss1712297708	0	0
0	ss1712297709	0	0
0	ss1712297710	0	0
0	ss1712297712	0	0
0	ss1712297713	0	0
0	ss1712297714	0	0
0	ss1712297715	0	0
0	ss1712297716	0	0
0	ss1712297717	0	0
0	ss1712297720	0	0
0	ss1712297721	0	0
0	ss1712297722	0	0
0	ss1712297723	0	0
0	ss1712297724	0	0
0	ss1712297725	0	0
0	ss1712297726	0	0
0	ss1712297727	0	0
0	ss1712297728	0	0
0	ss1712297730	0	0
0	ss1712297731	0	0
0	ss1712297732	0	0
0	ss1712297733	0	0
0	ss1712297734	0	0
0	ss1712297736	0	0
0	ss1712297737	0	0
0	ss1712297738	0	0
0	ss1712297739	0	0
0	ss1712297741	0	0
0	ss1712297744	0	0
0	ss1712297746	0	0
0	ss1712297749	0	0
0	ss1712297750	0	0
0	ss1712297752	0	0
0	ss1712297753	0	0
0	ss1712297754	0	0
0	ss1712297755	0	0
0	ss1712297756	0	0
0	ss1712297757	0	0
0	ss1712297758	0	0
0	ss1712297759	0	0
0	ss1712297760	0	0
0	ss1712297761	0	0
0	ss1712297762	0	0
0	ss1712297763	0	0
0	ss1712297764	0	0
0	ss1712297765	0	0
0	ss1712297766	0	0
0	ss1712297767	0	0
0	ss1712297768	0	0
0	ss1712297769	0	0
0	ss1712297770	0	0
0	ss1712297771	0	0
0	ss1712297774	0	0
0	ss1712297775	0	0
0	ss1712297776	0	0
0	ss1712297778	0	0
0	ss1712297780	0	0
0	ss1712297781	0	0
0	ss1712297782	0	0
0	ss1712297783	0	0
0	ss1712297784	0	0
0	ss1712297785	0	0
0	ss1712297786	0	0
0	ss1712297787	0	0
0	ss1712297788	0	0
0	ss1712297790	0	0
0	ss1712297791	0	0
0	ss1712297792	0	0
0	ss1712297793	0	0
0	ss1712297794	0	0
0	ss1712297795	0	0
0	ss1712297796	0	0
0	ss1712297797	0	0
0	ss1712297798	0	0
0	ss1712297799	0	0
0	ss1712297800	0	0
0	ss1712297801	0	0
0	ss1712297802	0	0
0	ss1712297803	0	0
0	ss1712297804	0	0
0	ss1712297806	0	0
0	ss1712297807	0	0
0	ss1712297808	0	0
0	ss1712297809	0	0
0	ss1712297810	0	0
0	ss1712297811	0	0
0	ss1712297812	0	0
0	ss1712297813	0	0
0	ss1712297814	0	0
0	ss1712297815	0	0
0	ss1712297816	0	0
0	ss1712297818	0	0
0	ss1712297819	0	0
0	ss1712297820	0	0
0	ss1712297821	0	0
0	ss1712297822	0	0
0	ss1712297823	0	0
0	ss1712297824	0	0
0	ss1712297826	0	0
0	ss1712297827	0	0
0	ss1712297828	0	0
0	ss1712297829	0	0
0	ss1712297830	0	0
0	ss1712297832	0	0
0	ss1712297833	0	0
0	ss1712297834	0	0
0	ss1712297835	0	0
0	ss1712297836	0	0
0	ss1712297837	0	0
0	ss1712297839	0	0
0	ss1712297840	0	0
0	ss1712297842	0	0
0	ss1712297843	0	0
0	ss1712297844	0	0
0	ss1712297845	0	0
0	ss1712297846	0	0
0	ss1712297847	0	0
0	ss1712297848	0	0
0	ss1712297849	0	0
0	ss1712297850	0	0
0	ss1712297853	0	0
0	ss1712297854	0	0
0	ss1712297857	0	0
0	ss1712297858	0	0
0	ss1712297859	0	0
0	ss1712297860	0	0
0	ss1712297861	0	0
0	ss1712297862	0	0
0	ss1712297864	0	0
0	ss1712297865	0	0
0	ss1712297866	0	0
0	ss1712297867	0	0
0	ss1712297868	0	0
0	ss1712297870	0	0
0	ss1712297871	0	0
0	ss1712305037	0	0
0	ss1712297872	0	0
0	ss1712297873	0	0
0	ss1712297875	0	0
0	ss1712297876	0	0
0	ss1712297878	0	0
0	ss1712297879	0	0
0	ss1712297880	0	0
0	ss1712297882	0	0
0	ss1712297883	0	0
0	ss1712297884	0	0
0	ss1712297885	0	0
0	ss1712297886	0	0
0	ss1712297887	0	0
0	ss1712297888	0	0
0	ss1712297889	0	0
0	ss1712297890	0	0
0	ss1712297891	0	0
0	ss1712297892	0	0
0	ss1712297893	0	0
0	ss1712297894	0	0
0	ss1712297895	0	0
0	ss1712297896	0	0
0	ss1712297897	0	0
0	ss1712297898	0	0
0	ss1712297899	0	0
0	ss1712297901	0	0
0	ss1712297902	0	0
0	ss1712297903	0	0
0	ss1712297904	0	0
0	ss1712297905	0	0
0	ss1712297906	0	0
0	ss1712297907	0	0
0	ss1712297908	0	0
0	ss1712297910	0	0
0	ss1712297911	0	0
0	ss1712297912	0	0
0	ss1712297913	0	0
0	ss1712297914	0	0
0	ss1712297915	0	0
0	ss1712297916	0	0
0	ss1712297917	0	0
0	ss1712297918	0	0
0	ss1712297919	0	0
0	ss1712297921	0	0
0	ss1712297922	0	0
0	ss1712305039	0	0
0	ss1712297923	0	0
0	ss1712297925	0	0
0	ss1712297926	0	0
0	ss1712297927	0	0
0	ss1712297928	0	0
0	ss1712297929	0	0
0	ss1712297930	0	0
0	ss1712297931	0	0
0	ss1712297932	0	0
0	ss1712297933	0	0
0	ss1712297934	0	0
0	ss1712297935	0	0
0	ss1712297936	0	0
0	ss1712297937	0	0
0	ss1712297939	0	0
0	ss1712297940	0	0
0	ss1712297943	0	0
0	ss1712297944	0	0
0	ss1712297945	0	0
0	ss1712297946	0	0
0	ss1712297948	0	0
0	ss1712297949	0	0
0	ss1712297951	0	0
0	ss1712297952	0	0
0	ss1712297953	0	0
0	ss1712297954	0	0
0	ss1712297956	0	0
0	ss1712297959	0	0
0	ss1712297960	0	0
0	ss1712297961	0	0
0	ss1712297963	0	0
0	ss1712297964	0	0
0	ss1712297965	0	0
0	ss1712297966	0	0
0	ss1712297967	0	0
0	ss1712297968	0	0
0	ss1712297969	0	0
0	ss1712297970	0	0
0	ss1712297972	0	0
0	ss1712297974	0	0
0	ss1712297975	0	0
0	ss1712297976	0	0
0	ss1712297977	0	0
0	ss1712297979	0	0
0	ss1712297980	0	0
0	ss1712297982	0	0
0	ss1712297983	0	0
0	ss1712297984	0	0
0	ss1712297985	0	0
0	ss1712297986	0	0
0	ss1712297987	0	0
0	ss1712297988	0	0
0	ss1712297989	0	0
0	ss1712297990	0	0
0	ss1712297992	0	0
0	ss1712297993	0	0
0	ss1712297994	0	0
0	ss1712297995	0	0
[truncated: 6,168 more rows]
