# Supplementary material for: Three chromosomal rearrangements promote genomic divergence between migratory and stationary ecotypes of Atlantic cod
Source: Sci Rep. 2016 Mar 17;6:23246. doi: 10.1038/srep23246 (PMC4794648; doi:10.1038/srep23246)
Supplement: Supplementary Information [file srep23246-s4.txt]

pop_1	L01_Y_001	0	0	0	0	3	3	4	4	3	3	1	4	2	2	1	3	4	4	4	4	4	4	3	3	1	1	1	3	2	2	4	4	1	3	1	3	2	2	1	2	4	4	4	4	3	3	3	3	4	2	4	2	4	4	1	3	4	3	1	1	3	3	1	3	1	3	4	4	1	1	1	1	4	2	1	2	3	3	3	3	1	1	4	4	4	4	3	3	4	4	1	3	4	2	4	2	1	1	3	3	1	2	1	1	4	3	1	2	1	1	4	2	3	3	2	2	4	4	1	2	1	1	4	4	3	3	4	4	2	2	4	3	3	3	3	3	1	3	3	3	3	3	1	1	1	3	1	3	1	1	4	4	3	3	1	3	2	2	1	1	2	2	2	2	4	4	1	2	1	1	3	3	1	1	1	2	1	2	4	3	1	1	1	1	1	2	2	2	3	3	2	2	1	3	3	3	4	4	4	2	4	4	3	3	4	2	4	2	1	1	2	2	2	2	4	4	3	3	1	1	1	3	4	4	1	1	2	2	2	2	4	2	1	1	1	1	2	2	4	4	2	2	4	4	2	2	1	2	1	3	1	1	3	3	1	1	2	2	4	2	2	2	2	2	4	3	1	1	4	4	4	3	3	3	1	1	3	3	2	2	4	2	3	3	2	2	1	1	1	3	1	3	1	3	1	2	1	3	4	4	4	4	3	3	2	2	4	2	3	3	1	1	3	3	4	4	1	2	4	4	4	4	4	4	2	2	3	3	1	1	4	3	4	2	3	3	2	2	2	2	4	4	1	3	3	3	4	2	2	2	3	3	3	3	4	2	1	1	4	3	3	3	3	3	4	2	2	2	4	3	1	2	1	3	2	2	3	3	1	2	4	2	2	2	2	2	4	2	4	4	4	2	2	2	1	1	3	3	3	3	1	2	1	1	4	4	4	2	4	2	3	3	2	2	4	2	4	4	4	4	1	1	4	2	3	3	1	3	3	3	4	2	3	3	3	3	4	2	3	3	3	3	4	3	4	2	1	2	4	2	2	2	3	3	4	2	3	3	2	2	1	3	1	3	1	1	4	2	1	1	1	3	3	3	4	4	3	3	2	2	1	3	4	2	2	2	1	1	4	2	3	3	4	4	1	3	1	3	3	3	3	3	4	4	3	3	1	1	4	4	1	1	3	3	2	2	4	4	1	3	3	3	4	2	4	4	4	2	1	3	4	4	4	2	1	3	4	3	4	4	4	4	4	3	1	3	2	2	1	1	4	2	1	3	1	3	3	3	4	2	1	1	2	2	2	2	2	2	1	3	2	2	3	3	1	1	2	2	1	1	4	4	1	3	4	2	1	1	1	1	4	4	2	2	4	4	4	4	2	2	2	2	2	2	3	3	1	1	4	4	4	4	2	2	2	2	2	2	2	2	4	3	1	1	4	4	2	2	1	1	1	3	4	2	1	2	4	2	1	3	1	3	2	2	4	3	4	2	1	1	3	3	2	2	1	3	1	3	4	3	1	2	4	4	1	1	1	3	2	2	3	3	2	2	2	2	4	4	2	2	1	2	1	1	4	2	4	3	1	3	3	3	3	3	3	3	4	4	4	3	1	3	1	3	4	4	4	2	2	2	1	2	4	3	4	4	2	2	3	3	4	4	2	2	4	4	4	3	3	3	2	2	1	1	2	2	4	3	4	3	1	1	4	3	1	1	1	1	4	4	1	1	4	3	1	1	4	4	3	3	1	2	1	3	1	3	4	2	4	2	4	2	2	2	2	2	4	2	3	3	1	3	2	2	4	2	4	4	3	3	1	2	3	3	1	3	4	2	1	3	1	1	3	3	4	4	4	4	4	4	3	3	1	1	2	2	2	2	4	3	1	1	4	2	4	4	3	3	1	1	1	3	1	3	4	4	4	4	1	3	3	3	1	3	2	2	3	3	3	3	4	3	1	1	4	4	4	4	1	1	3	3	3	3	2	2	1	1	2	2	1	3	3	3	1	3	3	3	4	3	1	3	2	2	1	1	4	2	1	2	1	1	1	1	4	4	4	3	4	2	3	3	1	2	2	2	4	2	2	2	1	2	3	3	2	2	3	3	4	4	3	3	2	2	3	3	4	2	4	4	2	2	2	2	1	1	2	2	2	2	1	1	3	3	4	4	3	3	4	3	1	1	1	1	3	3	2	2	4	2	1	1	4	2	1	1	4	4	2	2	3	3	2	2	3	3	2	2	1	3	1	3	3	3	4	4	4	2	3	3	1	1	1	3	3	3	2	2	2	2	1	3	3	3	4	4	3	3	3	3	4	4	2	2	3	3	1	3	3	3	1	3	4	4	1	3	3	3	2	2	4	4	1	1	1	1	2	2	2	2	1	1	1	1	2	2	1	1	4	4	2	2	1	1	3	3	2	2	3	3	2	2	4	4	4	2	2	2	4	4	2	2	1	3	4	2	1	3	4	2	2	2	4	4	2	2	4	4	1	1	4	2	1	3	4	2	4	3	2	2	4	2	1	2	1	3	1	3	1	3	2	2	4	2	1	1	3	3	4	2	4	2	1	1	2	2	3	3	1	3	2	2	4	4	0	0	3	3	4	2	2	2	4	4	2	2	2	2	4	2	4	4	4	4	3	3	1	1	1	1	4	2	4	2	4	3	4	2	1	1	4	2	1	3	1	1	1	3	3	3	3	3	1	2	2	2	1	1	3	3	1	3	4	2	4	4	1	1	4	3	4	2	4	4	2	2	2	2	4	2	3	3	4	2	1	2	4	2	1	3	1	1	3	3	4	4	3	3	4	4	3	3	3	3	4	4	1	1	3	3	1	2	3	3	1	1	1	1	3	3	1	1	4	2	1	3	4	4	1	2	1	2	2	2	1	2	1	1	4	4	1	3	3	3	1	3	3	3	4	2	2	2	4	2	1	3	4	4	3	3	4	2	4	3	1	2	3	3	2	2	1	3	1	3	4	2	4	2	4	2	4	4	1	3	3	3	4	4	3	3	1	3	3	3	2	2	3	3	1	2	4	2	1	3	1	3	1	2	2	2	1	1	1	3	3	3	2	2	1	1	4	2	2	2	2	2	1	2	4	2	4	4	2	2	1	1	1	2	3	3	1	1	1	2	1	2	4	4	3	3	1	3	1	2	1	3	4	2	4	4	2	2	4	2	3	3	2	2	4	2	3	3	4	4	1	3	2	2	4	4	3	3	1	1	1	1	3	3	3	3	3	3	4	4	1	1	1	3	2	2	2	2	1	3	1	3	3	3	4	4	4	4	2	2	2	2	1	1	3	3	2	2	1	1	4	2	2	2	1	1	4	4	3	3	2	2	3	3	1	2	2	2	1	3	4	4	1	3	4	3	1	3	4	2	3	3	4	4	4	2	3	3	1	1	4	2	4	4	2	2	3	3	1	3	2	2	4	4	1	3	1	3	4	4	4	4	1	2	1	1	4	2	1	3	3	3	3	3	4	4	2	2	2	2	3	3	3	3	1	1	3	3	3	3	2	2	4	4	2	2	4	4	3	3	2	2	3	3	4	2	1	1	1	1	4	2	4	4	4	2	1	1	1	1	2	2	2	2	2	2	4	2	2	2	4	2	1	2	3	3	4	3	2	2	1	3	4	2	1	1	4	2	1	1	3	3	4	4	1	1	3	3	1	3	3	3	1	3	3	3	4	4	1	3	4	3	4	2	4	4	1	1	2	2	2	2	4	2	1	2	1	3	1	3	1	1	1	1	4	4	3	3	4	2	4	2	4	2	1	1	1	1	2	2	4	4	1	3	1	2	1	3	2	2	4	3	1	3	3	3	2	2	4	4	2	2	2	2	4	4	4	4	4	2	2	2	3	3	3	3	4	2	4	4	3	3	2	2	1	2	1	3	4	3	4	2	4	2	1	1	3	3	2	2	4	4	1	3	3	3	4	4	3	3	2	2	4	2	2	2	1	3	4	2	4	4	1	1	3	3	1	1	3	3	3	3	1	3	2	2	3	3	1	3	4	4	1	3	1	3	4	2	4	4	2	2	3	3	1	1	1	3	2	2	2	2	2	2	1	3	1	3	4	2	1	1	2	2	4	2	4	3	3	3	4	4	1	2	1	3	1	3	2	2	1	1	2	2	3	3	1	3	3	3	1	1	3	3	3	3	2	2	4	3	1	3	4	4	2	2	1	2	3	3	1	2	1	1	4	2	2	2	1	1	3	3	3	3	4	4	1	3	4	4	1	1	4	4	2	2	3	3	2	2	1	3	4	2	2	2	2	2	4	3	4	2	2	2	2	2	1	3	1	2	3	3	2	2	2	2	1	2	1	1	4	2	4	3	4	3	1	1	1	2	4	3	4	2	1	3	3	3	4	2	3	3	2	2	3	3	1	3	4	4	1	2	2	2	3	3	2	2	1	1	1	3	2	2	4	4	2	2	1	3	1	1	3	3	1	3	3	3	4	4	2	2	3	3	1	1	1	3	1	1	1	2	1	1	3	3	3	3	4	4	3	3	3	3	1	1	4	4	1	1	1	2	1	1	4	4	4	3	4	4	2	2	4	4	1	3	4	4	1	1	4	3	4	4	1	1	4	2	1	3	2	2	4	2	4	2	2	2	1	1	1	3	1	1	4	4	4	4	4	2	1	1	4	2	2	2	4	2	4	4	4	2	4	4	4	4	3	3	4	2	4	4	4	4	1	3	1	1	2	2	1	2	1	3	4	4	3	3	4	4	2	2	1	3	4	4	2	2	3	3	4	2	1	2	4	3	4	2	1	3	4	2	4	2	4	3	3	3	4	2	4	3	1	1	3	3	3	3	2	2	2	2	1	1	1	3	2	2	3	3	2	2	4	2	4	4	3	3	1	2	4	2	1	3	4	2	2	2	3	3	1	1	4	3	3	3	3	3	2	2	1	3	2	2	1	3	1	2	1	3	3	3	4	2	4	2	4	4	4	4	1	3	1	3	4	4	2	2	4	3	2	2	1	2	1	3	2	2	1	2	1	1	3	3	1	3	1	1	1	3	4	4	4	2	1	1	4	4	3	3	1	2	2	2	2	2	1	1	3	3	2	2	3	3	2	2	3	3	4	2	3	3	4	2	1	3	1	1	1	3	4	4	1	1	1	3	1	2	1	2	2	2	1	3	2	2	3	3	3	3	1	3	1	3	4	2	1	1	4	4	4	2	2	2	4	3	1	3	4	4	4	4	2	2	4	2	2	2	2	2	3	3	2	2	2	2	4	4	4	4	2	2	1	1	4	4	1	1	1	2	4	2	4	4	1	3	4	2	3	3	1	2	4	3	4	4	2	2	2	2	4	2	1	3	1	2	4	2	1	3	1	1	4	4	3	3	3	3	4	2	2	2	4	2	4	2	2	2	4	4	3	3	2	2	4	4	1	1	2	2	2	2	4	4	3	3	1	1	3	3	1	1	1	2	1	1	1	3	4	2	2	2	3	3	2	2	2	2	1	2	2	2	3	3	3	3	1	1	3	3	1	2	3	3	1	1	1	1	3	3	2	2	1	3	2	2	4	4	4	4	3	3	1	3	4	3	2	2	4	3	2	2	4	4	3	3	2	2	1	1	4	2	1	3	4	3	2	2	4	2	3	3	1	1	2	2	2	2	4	4	3	3	4	2	4	3	1	2	4	4	2	2	2	2	4	4	1	1	2	2	2	2	1	3	1	1	4	2	1	1	4	3	4	3	3	3	4	2	3	3	1	3	2	2	2	2	1	1	1	3	1	1	1	1	2	2	2	2	2	2	3	3	1	3	1	1	1	1	4	4	1	1	2	2	3	3	4	3	2	2	4	2	4	2	2	2	1	3	4	4	1	3	3	3	2	2	2	2	3	3	4	4	1	2	1	1	4	2	2	2	1	1	4	4	1	2	1	1	2	2	4	3	2	2	2	2	4	4	1	1	2	2	1	3	4	2	3	3	3	3	4	4	1	2	2	2	1	3	4	3	1	1	4	2	3	3	3	3	3	3	2	2	4	2	1	1	4	4	4	4	1	3	1	1	3	3	3	3	1	1	4	3	3	3	2	2	1	1	1	3	4	4	4	4	3	3	2	2	4	4	2	2	3	3	2	2	2	2	2	2	4	4	4	2	4	4	2	2	4	2	4	2	4	2	3	3	1	2	1	2	4	4	1	1	4	4	1	3	1	1	3	3	3	3	2	2	3	3	4	2	2	2	2	2	4	4	4	4	3	3	2	2	1	1	4	2	2	2	4	4	2	2	4	4	4	2	3	3	1	1	4	2	1	3	4	2	3	3	2	2	2	2	1	2	1	2	4	4	3	3	3	3	1	1	4	3	2	2	1	1	2	2	4	2	3	3	1	3	4	3	2	2	1	1	3	3	4	3	4	2	1	2	1	3	1	2	4	2	1	1	4	2	4	2	1	3	4	2	4	3	4	2	1	2	4	2	2	2	2	2	1	1	3	3	4	4	2	2	1	3	4	4	2	2	1	3	2	2	2	2	1	1	2	2	2	2	4	2	1	2	4	2	4	4	2	2	4	4	1	1	3	3	3	3	1	2	1	1	3	3	3	3	2	2	1	1	1	1	1	1	1	1	1	1	1	2	4	4	2	2	1	3	1	2	4	3	3	3	1	2	3	3	2	2	4	4	4	4	2	2	1	2	1	1	4	3	2	2	1	1	3	3	4	2	4	3	1	1	4	4	2	2	4	4	3	3	3	3	2	2	3	3	3	3	1	1	3	3	4	4	2	2	2	2	4	4	1	1	2	2	2	2	2	2	3	3	4	4	3	3	2	2	4	4	1	3	1	1	1	1	3	3	1	3	1	1	1	2	4	4	1	3	1	1	3	3	1	3	4	2	1	3	3	3	4	4	4	2	4	2	4	2	4	3	1	3	4	4	3	3	4	4	2	2	2	2	4	4	4	2	3	3	4	4	1	2	2	2	2	2	4	2	1	1	2	2	2	2	1	1	3	3	3	3	4	4	4	2	2	2	4	4	2	2	4	3	2	2	1	1	1	1	2	2	2	2	4	2	4	3	3	3	3	3	4	2	1	2	1	3	3	3	1	1	1	1	3	3	4	2	3	3	1	3	1	3	1	1	2	2	1	1	3	3	1	3	4	2	2	2	3	3	4	4	4	4	4	2	1	1	3	3	4	3	3	3	4	2	1	3	4	4	1	3	2	2	4	2	1	3	2	2	2	2	2	2	2	2	1	1	2	2	2	2	4	4	1	2	2	2	1	3	4	3	4	2	3	3	3	3	1	3	4	2	1	3	2	2	1	1	1	2	4	2	3	3	1	1	1	1	2	2	1	3	3	3	4	4	4	2	4	2	4	4	4	3	3	3	1	3	4	3	1	3	1	2	1	1	4	2	4	4	3	3	2	2	4	2	1	2	1	3	1	2	3	3	4	4	3	3	2	2	2	2	4	3	4	2	1	2	1	3	1	3	2	2	2	2	3	3	3	3	4	2	3	3	4	3	4	2	4	4	4	3	1	1	2	2	3	3	2	2	1	1	2	2	1	1	4	2	4	2	2	2	1	1	1	3	1	3	4	4	3	3	1	2	1	3	4	3	2	2	4	2	4	4	1	3	1	1	1	3	1	1	4	4	4	4	4	2	4	4	4	3	4	4	1	1	4	4	3	3	1	1	3	3	1	2	1	2	4	3	1	2	4	4	2	2	3	3	1	1	4	4	3	3	1	2	2	2	4	2	4	3	2	2	1	1	3	3	4	4	4	3	2	2	1	3	4	2	2	2	1	3	3	3	3	3	3	3	1	3	1	3	4	4	2	2	1	2	3	3	3	3	4	2	1	1	4	4	3	3	2	2	1	1	2	2	4	4	3	3	4	4	4	2	4	4	1	3	2	2	3	3	1	1	4	2	3	3	1	2	1	3	1	3	3	3	4	4	3	3	1	2	4	4	2	2	2	2	1	3	1	2	1	1	1	1	4	4	1	1	2	2	2	2	3	3	4	4	1	3	1	1	2	2	2	2	4	2	4	4	4	4	4	2	4	2	4	4	4	4	2	2	1	1	2	2	4	4	2	2	4	3	3	3	4	4	3	3	4	4	2	2	1	1	3	3	1	1	1	3	0	0	4	4	2	2	2	2	4	2	3	3	1	3	2	2	4	4	1	1	1	1	4	4	4	2	4	2	4	4	3	3	2	2	2	2	1	3	2	2	1	1	4	4	1	1	4	2	1	1	4	4	3	3	4	2	1	2	1	1	2	2	1	1	1	3	2	2	2	2	4	3	1	3	1	3	1	3	4	2	3	3	1	3	4	4	3	3	4	3	4	2	4	4	3	3	4	2	4	4	4	2	2	2	1	3	1	1	2	2	3	3	1	1	1	1	1	1	4	2	1	1	1	3	1	1	4	2	3	3	4	4	2	2	4	2	1	1	1	1	1	2	3	3	4	4	4	4	1	1	2	2	2	2	4	4	3	3	4	2	2	2	1	1	3	3	1	1	1	1	1	1	2	2	4	2	1	2	2	2	1	1	3	3	1	3	1	2	1	3	4	4	1	3	2	2	3	3	3	3	1	1	4	3	4	2	4	2	4	2	2	2	2	2	1	2	4	4	4	2	3	3	1	3	1	2	4	4	4	2	2	2	3	3	1	1	4	4	2	2	4	4	1	1	1	1	4	4	4	4	1	1	4	2	4	2	4	4	4	4	1	2	4	4	4	4	1	3	3	3	4	3	3	3	2	2	4	3	1	2	1	1	1	3	4	3	3	3	4	4	3	3	1	3	4	4	4	4	4	3	2	2	1	3	1	3	4	4	1	1	4	4	1	2	4	2	1	3	4	2	4	4	4	2	2	2	4	2	1	1	4	3	4	4	3	3	2	2	4	2	4	4	3	3	4	2	4	4	2	2	2	2	3	3	3	3	4	4	2	2	4	2	1	1	2	2	4	4	4	2	4	4	2	2	4	2	4	4	1	2	1	3	3	3	4	2	2	2	4	2	4	2	4	2	1	1	3	3	1	1	4	2	4	2	3	3	2	2	4	2	4	2	2	2	3	3	3	3	1	2	4	2	4	2	3	3	4	2	1	2	2	2	2	2	4	4	2	2	4	3	4	2	1	2	2	2	4	4	1	3	2	2	3	3	1	1	3	3	1	3	1	2	2	2	1	1	4	2	1	2	4	2	4	4	2	2	2	2	3	3	3	3	3	3	1	1	1	2	4	4	4	3	4	4	4	3	1	1	4	4	4	3	1	3	4	4	4	4	4	2	4	4	1	1	4	4	4	4	1	1	1	2	3	3	4	2	4	2	2	2	3	3	1	1	4	2	2	2	4	4	1	1	1	1	4	2	4	4	1	2	4	4	2	2	4	4	1	1	4	4	4	4	1	3	4	2	4	4	2	2	4	2	4	4	1	3	2	2	3	3	3	3	3	3	1	3	4	4	1	1	1	1	3	3	4	4	2	2	1	1	1	3	2	2	1	1	1	1	4	3	1	1	1	3	4	4	1	1	3	3	4	4	2	2	2	2	2	2	2	2	3	3	1	1	3	3	1	1	2	2	1	3	1	1	1	3	4	2	1	1	3	3	1	3	4	4	4	2	4	4	2	2	2	2	3	3	4	2	1	1	3	3	1	3	1	1	3	3	3	3	4	4	2	2	2	2	4	4	2	2	3	3	1	3	1	2	2	2	4	3	1	1	3	3	4	4	4	4	3	3	4	4	4	4	1	2	4	2	1	1	4	2	4	4	1	3	1	3	4	4	2	2	4	3	1	3	4	4	3	3	4	4	1	2	4	2	4	4	4	4	2	2	1	1	4	4	4	4	4	4	4	4	3	3	1	3	2	2	2	2	2	2	4	2	4	2	1	3	1	1	1	2	1	1	3	3	2	2	3	3	3	3	2	2	2	2	2	2	2	2	2	2	2	2	1	1	3	3	1	1	4	4	2	2	3	3	2	2	4	4	1	3	4	2	1	1	1	1	4	3	1	3	1	1	4	4	1	2	4	2	1	2	4	4	4	4	4	3	3	3	1	3	4	4	4	2	2	2	3	3	4	4	2	2	1	1	3	3	1	1	4	4	4	2	4	4	4	2	2	2	3	3	1	3	1	3	4	3	1	1	2	2	4	4	2	2	1	1	1	1	2	2	2	2	1	2	3	3	3	3	1	2	2	2	1	1	3	3	2	2	3	3	4	3	2	2	4	4	4	4	1	3	1	1	2	2	2	2	1	1	1	3	4	4	3	3	1	2	2	2	4	4	4	2	2	2	2	2	4	2	1	3	3	3	2	2	1	3	1	2	4	3	4	3	4	4	4	4	1	1	4	2	4	2	2	2	4	4	1	3	2	2	3	3	4	3	2	2	3	3	4	2	4	4	4	4	3	3	4	2	4	2	1	3	1	1	1	1	2	2	1	3	3	3	2	2	2	2	1	2	4	2	2	2	1	2	1	3	4	2	1	1	3	3	1	3	2	2	1	3	4	2	3	3	3	3	2	2	3	3	4	4	4	4	4	2	4	2	1	1	4	2	4	4	2	2	3	3	4	4	1	1	1	1	4	2	2	2	4	2	1	1	4	4	4	3	1	1	3	3	4	4	1	1	4	4	3	3	4	4	1	3	3	3	1	1	1	3	1	2	1	2	4	2	2	2	4	2	1	1	4	2	4	4	3	3	4	2	1	2	4	2	1	3	3	3	4	4	1	1	4	3	1	3	2	2	4	4	4	3	3	3	1	1	1	3	4	4	4	4	1	1	1	1	1	3	4	4	1	3	4	2	2	2	1	3	1	2	2	2	1	1	3	3	1	1	1	1	2	2	1	1	1	1	3	3	3	3	4	4	4	2	4	4	3	3	1	2	3	3	4	4	2	2	4	2	2	2	1	3	1	1	1	3	1	1	2	2	1	2	1	1	1	1	4	4	4	2	1	2	2	2	1	2	4	4	2	2	1	2	3	3	4	2	2	2	1	3	1	1	1	1	3	3	2	2	2	2	1	1	4	4	1	1	1	1	4	4	4	4	1	2	4	4	4	3	1	1	3	3	1	1	1	2	2	2	4	4	1	1	2	2	3	3	1	1	3	3	4	4	3	3	1	3	1	1	4	4	4	4	1	1	1	3	4	3	3	3	4	4	3	3	1	3	1	1	4	3	3	3	4	2	1	3	2	2	4	4	4	4	1	3	2	2	4	2	3	3	2	2	2	2	4	2	3	3	1	3	2	2	4	2	1	3	1	3	1	1	1	1	4	4	2	2	1	1	1	1	1	1	3	3	4	4	3	3	4	4	3	3	1	2	1	1	3	3	1	1	4	2	3	3	2	2	4	2	2	2	1	1	2	2	4	3	2	2	1	2	4	4	1	1	1	1	3	3	1	2	4	2	2	2	4	2	3	3	1	3	4	2	4	4	4	2	2	2	1	3	1	3	4	2	4	3	4	4	4	2	3	3	2	2	4	3	1	3	3	3	4	4	3	3	4	4	4	4	1	3	1	3	4	4	4	4	2	2	4	4	1	2	2	2	2	2	2	2	2	2	1	1	1	2	4	4	1	1	1	1	4	4	1	1	1	1	3	3	1	1	1	1	1	1	4	2	1	1	1	2	4	4	2	2	1	1	4	2	2	2	1	1	2	2	4	2	4	3	2	2	3	3	4	4	4	4	2	2	1	2	1	2	4	4	1	1	3	3	3	3	4	2	3	3	3	3	2	2	1	3	3	3	2	2	1	3	1	1	4	2	1	1	4	4	1	3	2	2	1	2	4	4	1	3	2	2	1	3	4	4	4	4	2	2	1	1	4	4	1	1	1	1	2	2	3	3	1	2	1	1	4	3	4	2	4	2	1	2	4	4	2	2	2	2	3	3	4	4	3	3	1	2	1	2	2	2	1	1	4	4	3	3	2	2	4	4	2	2	4	4	3	3	1	1	1	1	4	4	3	3	4	4	4	4	4	3	1	2	4	2	2	2	3	3	3	3	1	1	4	2	3	3	3	3	3	3	1	1	2	2	2	2	1	1	4	3	1	1	1	1	3	3	1	3	4	2	1	1	4	4	4	3	1	1	4	4	3	3	4	3	3	3	1	3	4	4	3	3	2	2	1	1	1	3	4	3	3	3	2	2	3	3	4	4	1	3	3	3	4	2	1	1	1	2	1	3	4	4	2	2	1	1	4	4	4	2	3	3	1	3	4	3	4	2	4	4	4	3	1	1	1	3	1	2	1	1	4	3	1	3	2	2	4	4	4	4	1	1	2	2	4	4	1	1	1	3	4	2	2	2	4	4	1	3	4	2	4	4	2	2	1	3	1	1	4	2	3	3	2	2	4	2	2	2	1	2	1	2	1	3	2	2	4	2	2	2	1	3	2	2	3	3	2	2	4	2	2	2	1	2	3	3	4	4	2	2	1	3	4	3	1	1	4	4	2	2	1	1	4	2	1	3	2	2	4	4	1	2	1	2	4	4	2	2	3	3	4	3	4	4	4	2	3	3	2	2	1	2	4	4	3	3	4	2	1	1	2	2	1	2	4	4	2	2	4	4	4	4	4	4	4	4	3	3	4	2	1	1	4	2	4	2	4	2	1	3	4	2	1	1	4	4	1	1	1	3	1	3	4	2	4	4	3	3	1	3	4	2	3	3	1	2	3	3	4	4	1	1	1	1	1	3	4	3	4	4	2	2	4	4	1	1	1	3	2	2	3	3	3	3	1	3	4	4	1	1	2	2	1	1	3	3	1	3	3	3	1	1	1	3	4	4	4	4	1	3	1	3	3	3	1	2	3	3	1	2	4	4	3	3	4	4	2	2	4	4	2	2	3	3	1	3	1	3	3	3	1	3	1	1	1	3	3	3	2	2	1	1	1	1	1	1	2	2	3	3	1	2	4	4	2	2	2	2	2	2	1	3	1	1	3	3	1	3	4	2	1	1	4	3	3	3	2	2	3	3	3	3	3	3	3	3	4	4	1	1	4	2	4	2	4	4	4	2	3	3	2	2	1	2	1	1	4	4	2	2	2	2	1	1	1	3	1	3	4	4	3	3	4	4	2	2	2	2	1	3	3	3	3	3	1	2	1	1	3	3	4	4	1	1	2	2	4	3	4	2	3	3	2	2	1	3	4	2	4	2	1	1	3	3	3	3	2	2	1	3	3	3	1	3	3	3	1	1	3	3	4	3	4	4	4	4	3	3	1	1	3	3	1	2	4	2	2	2	4	4	4	2	2	2	1	3	4	2	3	3	2	2	4	4	4	3	2	2	4	2	2	2	1	1	4	2	1	3	2	2	1	3	1	3	1	1	1	3	4	2	1	2	1	3	1	3	1	1	4	2	2	2	4	4	1	1	2	2	4	4	1	2	4	2	1	2	1	3	4	2	4	2	4	3	4	4	4	4	4	4	3	3	4	3	4	4	3	3	1	1	1	2	1	3	1	3	2	2	4	4	2	2	4	4	4	3	1	1	4	2	2	2	4	4	1	1	0	0	4	2	4	4	3	3	3	3	2	2	1	3	1	3	2	2	2	2	2	2	2	2	3	3	4	4	1	1	4	4	3	3	1	2	2	2	2	2	3	3	4	4	3	3	2	2	2	2	4	3	4	4	2	2	1	1	3	3	1	3	3	3	4	4	1	3	4	3	4	4	2	2	4	2	4	2	1	3	1	1	2	2	4	4	1	1	1	1	4	2	2	2	1	2	4	4	4	4	2	2	3	3	1	3	2	2	1	3	1	3	3	3	1	1	3	3	3	3	1	3	4	2	1	1	1	3	4	2	1	1	1	3	2	2	1	1	1	1	2	2	3	3	4	3	1	1	4	2	2	2	1	3	2	2	2	2	1	1	3	3	2	2	3	3	3	3	4	3	4	4	1	2	1	3	4	4	4	4	4	4	3	3	3	3	4	4	1	2	1	3	4	2	2	2	4	4	1	3	1	3	3	3	1	3	1	3	1	3	1	3	1	2	2	2	3	3	1	2	1	2	1	3	1	1	1	1	2	2	4	2	1	3	2	2	2	2	1	3	1	3	2	2	3	3	2	2	3	3	2	2	3	3	4	4	4	3	1	2	4	4	4	2	1	2	3	3	3	3	1	1	4	2	3	3	4	2	4	3	4	3	1	2	4	4	3	3	3	3	4	2	1	1	4	4	1	1	1	3	3	3	4	4	4	4	4	2	1	2	1	3	1	2	2	2	4	4	3	3	4	2	4	4	1	1	1	2	4	2	1	1	3	3	2	2	1	3	4	2	1	1	1	1	3	3	3	3	4	4	1	1	2	2	2	2	4	4	2	2	1	2	1	3	1	3	1	1	1	2	2	2	1	3	4	2	2	2	3	3	1	1	4	4	3	3	4	2	4	2	4	4	1	3	3	3	4	4	1	1	3	3	4	2	2	2	3	3	2	2	3	3	2	2	1	2	2	2	2	2	3	3	4	4	4	2	4	4	4	4	3	3	1	2	4	4	2	2	2	2	2	2	4	3	4	3	2	2	1	1	2	2	3	3	1	3	4	4	1	3	3	3	2	2	1	2	1	2	1	1	1	1	4	2	3	3	3	3	4	4	4	2	4	2	4	4	4	2	4	2	1	1	1	2	1	2	1	1	2	2	4	2	1	1	4	2	3	3	4	2	2	2	2	2	1	1	4	4	1	1	4	2	4	4	2	2	1	1	4	4	4	4	4	4	4	2	1	2	3	3	1	3	4	4	4	3	1	3	2	2	1	3	2	2	3	3	4	3	4	3	1	2	1	1	4	2	4	4	1	1	1	3	3	3	2	2	4	4	4	4	4	4	4	4	3	3	4	3	4	4	3	3	4	4	1	3	3	3	3	3	3	3	4	2	4	2	4	2	1	3	2	2	2	2	4	2	3	3	1	3	4	2	1	1	4	4	3	3	1	1	1	2	2	2	4	4	1	3	3	3	3	3	3	3	3	3	1	2	4	4	4	4	1	1	4	4	1	3	1	3	4	4	2	2	4	4	4	4	1	1	3	3	4	4	3	3	4	2	1	2	4	2	4	2	1	2	2	2	4	4	1	3	4	4	4	2	2	2	4	2	4	2	1	1	2	2	3	3	4	4	2	2	1	1	1	1	1	3	3	3	1	1	2	2	1	3	2	2	2	2	1	1	4	4	3	3	4	4	4	2	4	4	2	2	4	4	1	1	1	2	3	3	2	2	4	2	3	3	2	2	1	3	1	2	4	2	1	3	1	2	1	1	1	1	4	4	1	3	4	3	3	3	2	2	1	3	1	1	1	2	2	2	4	4	2	2	2	2	1	1	1	3	3	3	3	3	2	2	3	3	2	2	1	1	1	1	4	2	2	2	2	2	3	3	3	3	4	3	1	1	4	4	2	2	2	2	2	2	3	3	4	4	4	2	1	3	2	2	1	3	4	4	3	3	1	3	1	3	2	2	3	3	4	4	4	3	1	1	3	3	1	2	2	2	1	1	3	3	1	1	4	4	1	1	4	4	4	4	1	1	1	3	4	2	4	4	1	3	3	3	2	2	1	1	2	2	1	1	2	2	4	4	2	2	1	2	4	4	1	3	1	1	4	2	1	2	4	2	2	2	2	2	1	3	1	1	2	2	2	2	4	2	1	3	2	2	4	3	3	3	3	3	3	3	3	3	1	2	2	2	2	2	3	3	3	3	1	3	1	1	2	2	2	2	4	3	4	2	3	3	3	3	2	2	2	2	3	3	4	4	1	1	4	2	1	2	2	2	3	3	1	1	3	3	3	3	3	3	1	3	1	3	1	2	3	3	4	4	2	2	1	1	3	3	3	3	4	2	1	1	3	3	4	4	1	3	1	2	3	3	4	4	4	2	3	3	1	1	4	4	4	4	1	1	2	2	2	2	3	3	4	2	4	3	4	4	1	2	1	2	4	3	2	2	4	4	4	4	1	1	1	3	2	2	2	2	2	2	1	3	4	2	3	3	1	1	1	3	4	4	4	4	1	1	1	3	4	3	3	3	4	2	1	1	1	2	2	2	4	2	4	2	3	3	2	2	4	2	4	2	4	4	4	3	3	3	1	3	2	2	3	3	1	2	3	3	4	3	4	3	4	4	4	2	3	3	2	2	4	4	2	2	4	3	4	2	2	2	2	2	3	3	3	3	2	2	1	1	3	3	1	1	3	3	4	4	1	3	4	4	2	2	1	1	1	1	3	3	2	2	2	2	2	2	1	3	3	3	3	3	3	3	1	3	1	1	2	2	2	2	1	3	4	3	2	2	1	2	4	3	3	3	3	3	2	2	4	4	1	3	3	3	3	3	4	2	1	3	1	3	2	2	3	3	4	4	3	3	1	1	1	1	1	2	1	3	1	2	1	3	2	2	2	2	1	3	1	1	4	4	1	3	2	2	2	2	1	2	4	4	4	2	1	2	2	2	4	2	4	2	4	4	1	1	3	3	4	4	4	2	2	2	1	3	1	2	1	3	1	1	4	4	3	3	4	3	1	1	2	2	2	2	4	3	1	3	2	2	1	2	4	4	1	2	1	3	1	1	3	3	2	2	1	1	1	3	3	3	2	2	3	3	4	4	3	3	4	3	3	3	2	2	3	3	3	3	4	4	4	4	3	3	4	4	4	4	3	3	2	2	3	3	2	2	3	3	1	1	1	3	1	1	2	2	4	2	1	1	4	4	3	3	4	4	4	4	4	2	3	3	2	2	2	2	1	1	4	3	3	3	3	3	1	3	3	3	1	2	4	2	3	3	3	3	1	1	1	2	4	2	1	1	4	4	1	1	3	3	1	1	3	3	3	3	1	3	4	2	4	2	4	2	1	3	3	3	4	4	1	3	1	3	1	3	3	3	4	2	4	4	4	4	1	2	3	3	4	2	2	2	4	3	3	3	1	1	4	3	3	3	3	3	2	2	2	2	4	2	3	3	3	3	2	2	3	3	1	3	3	3	1	1	3	3	2	2	1	1	4	2	4	3	1	3	1	3	4	4	2	2	1	1	1	3	2	2	4	4	4	2	1	3	1	3	4	2	3	3	2	2	4	2	1	1	1	1	4	2	1	1	3	3	4	3	4	3	4	2	2	2	2	2	2	2	2	2	3	3	3	3	2	2	1	1	1	1	3	3	4	2	1	1	4	4	1	3	1	3	2	2	4	2	4	4	1	1	4	4	1	3	4	2	2	2	3	3	1	2	2	2	3	3	2	2	1	1	1	1	1	3	2	2	4	4	4	4	1	3	4	4	2	2	4	4	2	2	1	3	1	1	4	4	1	3	1	2	3	3	2	2	2	2	1	1	1	1	1	3	2	2	1	2	3	3	4	4	3	3	1	1	2	2	4	4	1	1	3	3	3	3	4	2	3	3	1	3	1	3	1	1	4	4	3	3	4	2	3	3	1	3	4	2	3	3	3	3	1	3	2	2	2	2	1	1	3	3	3	3	2	2	4	4	3	3	1	3	1	1	3	3	4	4	1	1	2	2	3	3	2	2	3	3	3	3	1	1	4	2	3	3	3	3	4	4	4	4	2	2	1	1	4	2	1	2	2	2	3	3	4	2	1	1	4	3	4	4	1	1	2	2	3	3	4	2	1	2	2	2	1	2	3	3	2	2	1	1	2	2	3	3	3	3	2	2	1	3	4	3	4	3	4	3	4	3	1	3	4	2	3	3	3	3	1	2	2	2	3	3	2	2	1	3	3	3	3	3	1	1	4	2	1	1	2	2	2	2	2	2	3	3	3	3	3	3	1	1	2	2	4	4	1	1	4	4	1	1	1	1	1	3	1	2	4	3	4	2	2	2	4	2	1	1	3	3	1	1	1	1	1	2	4	4	4	3	1	1	1	1	2	2	1	2	4	4	2	2	1	3	4	2	4	3	3	3	4	2	4	3	1	3	4	4	1	3	2	2	2	2	4	2	4	4	4	2	2	2	4	3	4	4	4	2	1	1	1	1	3	3	1	1	2	2	4	4	3	3	4	2	1	2	3	3	3	3	2	2	4	2	2	2	3	3	3	3	1	3	3	3	1	3	4	2	3	3	2	2	1	3	1	1	1	3	2	2	3	3	2	2	4	3	4	4	1	2	1	1	2	2	4	2	4	4	4	2	4	2	4	4	1	1	3	3	4	4	1	3	4	2	1	2	3	3	1	1	1	3	1	3	4	4	4	4	1	2	3	3	1	1	2	2	4	4	4	4	1	1	4	4	4	4	4	4	2	2	4	3	3	3	4	2	4	4	4	2	3	3	4	4	3	3	1	3	1	1	4	4	4	3	1	1	4	2	3	3	2	2	4	3	2	2	4	3	3	3	1	3	3	3	4	4	1	1	1	3	1	3	3	3	2	2	2	2	1	1	4	4	1	2	4	4	1	2	1	1	4	2	1	1	4	3	4	2	4	2	1	2	4	2	3	3	2	2	4	2	3	3	2	2	4	4	4	3	4	4	1	1	2	2	2	2	1	1	1	2	1	2	4	4	2	2	2	2	1	1	4	4	3	3	4	3	4	4	4	4	4	3	4	3	2	2	1	1	2	2	4	4	4	4	4	3	1	3	1	3	4	4	2	2	4	4	1	3	3	3	4	2	4	4	2	2	2	2	2	2	3	3	3	3	4	4	1	1	1	1	3	3	4	4	2	2	3	3	4	4	1	1	2	2	3	3	4	4	2	2	2	2	1	1	1	1	2	2	4	2	2	2	4	4	4	4	4	4	3	3	3	3	3	3	4	3	1	2	4	4	2	2	4	2	1	3	1	1	1	3	3	3	1	1	3	3	1	1	1	3	1	3	4	3	4	2	4	2	3	3	4	4	4	3	1	2	4	4	1	1	2	2	1	2	1	1	1	2	3	3	4	2	1	1	1	3	3	3	1	3	1	3	1	1	3	3	4	4	4	2	4	4	3	3	4	4	2	2	2	2	4	4	4	4	4	2	4	2	2	2	1	2	4	2	3	3	4	4	2	2	1	1	4	3	1	1	4	4	1	1	2	2	4	4	1	1	1	2	1	1	2	2	4	2	1	1	4	4	4	2	2	2	2	2	1	1	1	3	3	3	3	3	4	2	2	2	1	2	2	2	1	3	2	2	4	2	4	4	1	1	1	2	1	1	4	4	4	4	4	4	3	3	4	4	4	4	2	2	1	1	3	3	3	3	1	1	1	3	1	3	1	3	1	1	4	4	4	2	1	2	3	3	1	2	4	4	3	3	1	3	1	1	2	2	4	2	1	3	2	2	1	3	2	2	4	4	1	1	1	1	4	4	1	2	3	3	4	4	2	2	4	3	3	3	4	4	2	2	3	3	1	1	2	2	3	3	2	2	1	1	4	4	1	1	4	4	2	2	4	2	1	1	2	2	1	3	1	1	2	2	1	3	2	2	4	4	1	2	4	2	2	2	3	3	4	4	2	2	3	3	3	3	3	3	4	4	3	3	3	3	4	2	2	2	4	2	4	3	3	3	2	2	1	1	3	3	4	4	1	3	2	2	2	2	2	2	4	2	3	3	1	1	4	2	1	1	1	3	4	4	2	2	2	2	3	3	2	2	1	3	1	3	2	2	4	3	4	2	1	1	2	2	3	3	2	2	3	3	4	2	1	1	4	4	1	3	1	3	1	3	3	3	4	4	4	2	1	1	1	2	1	3	1	3	3	3	1	1	4	3	2	2	2	2	1	1	4	3	1	1	1	1	3	3	4	4	1	2	1	2	1	3	3	3	3	3	2	2	2	2	4	2	3	3	1	1	1	1	1	1	2	2	4	2	3	3	2	2	4	4	2	2	1	3	1	1	1	2	1	3	2	2	3	3	1	1	4	4	2	2	4	4	3	3	3	3	2	2	3	3	3	3	3	3	4	4	4	4	2	2	2	2	2	2	4	3	4	3	1	1	4	4	2	2	2	2	4	3	1	1	2	2	4	2	4	4	1	1	3	3	3	3	2	2	2	2	2	2	3	3	1	3	2	2	2	2	3	3	4	2	3	3	1	2	4	4	1	3	3	3	1	3	4	2	1	1	1	3	4	4	4	2	4	4	4	2	4	4	1	3	3	3	2	2	3	3	3	3	1	2	1	2	1	1	4	4	2	2	1	3	3	3	4	3	4	2	1	3	1	1	3	3	1	1	4	4	3	3	3	3	1	3	3	3	4	4	2	2	2	2	4	3	4	3	4	4	1	1	4	2	1	2	4	2	4	4	4	4	1	2	4	4	4	2	1	3	1	1	4	4	1	3	1	2	2	2	1	1	1	3	3	3	4	4	1	3	1	3	3	3	4	2	1	1	4	4	4	4	2	2	4	2	4	2	2	2	4	2	2	2	3	3	4	4	2	2	2	2	2	2	4	4	3	3	4	4	4	4	1	1	1	3	4	2	1	1	4	4	1	1	4	4	2	2	4	2	1	1	3	3	4	4	1	3	4	3	3	3	2	2	4	3	1	2	4	2	1	2	4	2	2	2	1	3	2	2	4	3	1	3	4	2	1	2	1	1	2	2	4	3	1	2	1	1	4	2	1	1	1	1	1	1	3	3	2	2	1	3	1	1	4	2	2	2	4	2	3	3	2	2	2	2	3	3	1	3	1	3	4	4	4	4	2	2	4	4	4	4	1	3	1	1	3	3	2	2	1	1	2	2	1	3	2	2	4	4	4	4	3	3	4	2	4	4	3	3	1	1	1	1	1	2	4	3	4	4	1	3	4	3	1	1	1	3	4	4	4	3	4	4	3	3	3	3	4	4	1	3	3	3	3	3	4	3	2	2	2	2	1	1	2	2	1	1	1	3	1	1	4	4	2	2	1	3	2	2	4	3	1	1	3	3	2	2	4	4	1	3	4	2	2	2	1	1	1	2	4	4	1	1	3	3	4	2	1	1	2	2	1	1	4	2	1	1	2	2	1	1	1	3	2	2	4	4	4	2	1	2	4	2	2	2	1	1	4	4	4	4	1	1	1	2	4	2	2	2	1	3	1	2	4	3	4	3	3	3	4	3	3	3	4	4	4	2	2	2	2	2	3	3	4	4	1	1	4	4	4	2	4	4	1	1	1	1	1	2	4	4	4	4	1	1	4	2	4	2	1	1	1	2	4	3	1	1	4	4	3	3	1	1	1	1	3	3	4	4	2	2	4	4	2	2	4	3	1	1	4	3	4	4	3	3	1	1	4	3	2	2	4	2	2	2	1	1	2	2	4	2	2	2	4	4	1	1	1	1	1	2	4	4	1	3	1	3	3	3	4	4	4	3	1	2	4	4	4	4	1	1	2	2	4	4	4	2	1	3	1	2	4	4	1	3	4	2	4	2	3	3	2	2	2	2	4	3	1	1	3	3	2	2	4	2	1	1	1	3	4	4	4	2	4	3	1	2	4	4	4	4	4	4	3	3	3	3	4	2	1	3	1	1	1	3	2	2	3	3	4	2	1	3	3	3	4	2	4	4	3	3	3	3	3	3	2	2	2	2	1	3	1	1	1	3	4	4	4	2	1	1	1	1	2	2	3	3	3	3	3	3	1	3	2	2	1	3	1	2	3	3	3	3	2	2	4	2	1	3	4	2	3	3	4	2	1	3	4	3	4	3	4	4	1	1	3	3	1	1	3	3	1	1	4	2	1	3	4	2	1	3	1	1	3	3	4	2	2	2	1	1	2	2	1	1	1	1	2	2	1	2	3	3	3	3	4	2	4	2	2	2	1	1	2	2	2	2	1	1	3	3	4	4	4	4	3	3	1	1	4	4	1	1	1	3	2	2	4	2	1	3	3	3	4	4	3	3	3	3	4	4	3	3	2	2	4	4	4	2	4	3	2	2	2	2	3	3	2	2	4	4	4	3	4	4	2	2	1	2	3	3	4	4	1	1	3	3	1	1	1	1	2	2	1	1	1	2	1	1	3	3	4	4	1	1	1	1	3	3	1	2	3	3	4	4	3	3	1	3	4	4	3	3	4	4	1	2	1	1	2	2	4	3	4	2	2	2	4	3	1	3	3	3	2	2	4	2	3	3	2	2	3	3	1	1	1	1	4	4	1	3	3	3	4	3	1	1	1	2	1	1	4	4	1	1	4	4	4	2	2	2	3	3	2	2	1	1	2	2	2	2	1	1	1	2	2	2	2	2	2	2	1	3	4	2	1	1	1	3	2	2	4	2	3	3	2	2	4	2	2	2	2	2	1	1	1	1	1	1	4	2	4	2	4	4	1	3	1	2	3	3	3	3	1	3	2	2	2	2	4	4	1	3	4	2	4	4	2	2	3	3	4	2	3	3	2	2	2	2	3	3	4	2	4	4	1	3	1	3	2	2	2	2	3	3	3	3	4	2	1	3	1	3	4	3	1	1	3	3	4	3	1	1	3	3	1	1	1	1	1	1	4	4	4	2	4	4	4	3	2	2	4	4	3	3	3	3	4	2	2	2	1	1	1	2	4	4	2	2	1	3	1	1	2	2	1	3	3	3	1	2	1	1	1	2	4	4	2	2	1	3	1	2	1	2	4	4	2	2	1	1	3	3	1	2	4	2	2	2	4	2	1	2	3	3	1	3	1	1	2	2	4	4	1	1	1	2	4	3	3	3	4	4	1	2	2	2	4	2	1	2	2	2	1	3	1	2	2	2	4	2	4	2	4	4	2	2	1	2	2	2	1	1	4	2	1	1	4	4	2	2	2	2	3	3	1	1	1	1	1	2	4	2	1	3	1	1	4	3	3	3	4	3	2	2	3	3	1	1	1	1	4	2	1	3	1	3	2	2	4	4	1	1	4	2	2	2	2	2	2	2	1	2	4	4	1	3	4	4	4	2	4	4	2	2	3	3	3	3	2	2	2	2	2	2	4	3	4	2	4	4	1	3	3	3	1	1	4	3	4	4	4	4	3	3	1	1	1	3	3	3	1	3	4	4	4	2	3	3	2	2	4	2	3	3	4	3	2	2	1	1	4	2	1	1	4	2	1	1	1	1	3	3	4	2	4	2	4	2	3	3	1	3	4	3	1	3	1	2	1	1	3	3	2	2	2	2	1	2	1	3	4	3	1	3	1	2	4	3	1	3	1	3	3	3	2	2	4	4	1	2	4	3	4	4	4	4	1	1	2	2	1	3	2	2	4	4	1	3	3	3	3	3	4	2	3	3	3	3	3	3	4	3	2	2	4	4	1	1	3	3	4	4	1	1	1	2	2	2	3	3	1	3	2	2	1	1	3	3	3	3	4	2	2	2	3	3	3	3	1	3	1	3	3	3	1	1	4	4	2	2	1	3	1	1	3	3	1	2	4	2	2	2	1	2	1	3	4	4	3	3	4	2	4	2	4	4	1	3	4	4	1	1	3	3	4	2	2	2	2	2	2	2	3	3	1	3	2	2	2	2	3	3	4	2	4	2	4	4	4	4	2	2	3	3	1	3	4	3	4	4	3	3	4	2	2	2	4	2	1	1	4	4	4	2	1	1	3	3	4	3	1	1	4	4	4	2	3	3	3	3	4	4	3	3	2	2	2	2	1	3	1	1	3	3	2	2	1	3	4	4	1	1	4	4	3	3	3	3	1	2	2	2	1	3	4	4	4	2	4	2	2	2	2	2	2	2	1	3	1	2	1	3	4	2	4	4	1	1	1	1	1	2	3	3	4	2	1	1	1	3	1	1	3	3	3	3	1	1	2	2	2	2	4	2	2	2	1	1	1	3	3	3	4	4	2	2	4	2	2	2	4	4	2	2	3	3	4	3	1	1	3	3	3	3	4	2	2	2	2	2	4	2	4	4	2	2	4	2	2	2	4	3	1	3	3	3	3	3	4	2	3	3	1	3	3	3	3	3	1	2	1	1	1	3	1	3	1	3	1	1	4	2	2	2	4	3	1	1	3	3	1	1	1	1	2	2	1	2	3	3	3	3	2	2	4	2	4	2	4	2	4	4	1	3	4	3	1	2	4	3	1	1	4	3	4	4	3	3	4	2	3	3	2	2	1	3	1	3	4	2	2	2	3	3	4	2	4	3	1	3	3	3	4	3	1	1	4	4	4	4	4	4	2	2	3	3	1	1	1	1	1	3	4	4	2	2	3	3	1	3	4	2	4	3	4	4	4	4	4	4	3	3	4	4	1	3	1	2	2	2	3	3	4	4	4	2	2	2	4	4	4	2	3	3	1	1	1	1	2	2	4	4	1	1	1	3	1	1	1	2	1	1	3	3	4	4	4	4	1	1	4	4	4	3	1	3	4	4	4	4	1	3	2	2	1	1	1	1	3	3	1	2	1	2	4	2	1	1	1	1	1	1	2	2	3	3	1	1	2	2	1	1	3	3	4	2	1	3	2	2	2	2	4	2	1	2	4	4	1	2	2	2	4	2	4	4	3	3	1	3	3	3	4	3	1	2	2	2	2	2	1	3	4	4	4	2	4	3	4	3	4	4	4	3	3	3	3	3	1	3	1	2	4	4	1	1	4	3	3	3	2	2	2	2	1	1	2	2	1	1	1	1	1	2	2	2	4	2	2	2	1	1	4	4	4	4	4	4	3	3	3	3	3	3	3	3	2	2	4	4	2	2	4	2	1	2	2	2	2	2	4	2	4	2	2	2	1	3	4	4	2	2	2	2	4	2	4	4	3	3	3	3	4	2	1	2	1	3	1	1	2	2	4	2	4	2	1	1	2	2	1	3	1	2	1	3	1	3	2	2	2	2	4	4	4	3	4	2	4	2	1	2	1	2	1	3	2	2	2	2	2	2	1	3	1	1	4	3	3	3	3	3	3	3	1	1	4	2	1	2	1	3	1	3	2	2	1	3	3	3	1	3	2	2	3	3	2	2	1	1	1	3	3	3	2	2	3	3	1	2	4	2	4	4	4	2	2	2	4	2	2	2	1	1	3	3	2	2	1	1	4	3	4	4	3	3	3	3	4	2	4	3	1	2	3	3	1	3	1	2	3	3	1	3	4	3	4	3	3	3	2	2	4	3	1	1	3	3	4	2	1	2	1	3	4	3	2	2	1	2	4	3	4	4	4	3	1	1	4	3	4	4	4	3	4	4	3	3	2	2	3	3	3	3	3	3	4	4	2	2	4	3	1	1	2	2	3	3	3	3	4	4	4	2	1	2	4	4	2	2	4	4	1	1	2	2	1	1	1	1	3	3	4	2	1	1	2	2	1	1	1	1	1	3	1	3	2	2	3	3	4	4	3	3	2	2	1	2	3	3	3	3	1	1	4	3	3	3	2	2	1	2	3	3	2	2	4	4	3	3	1	3	3	3	3	3	2	2	4	4	3	3	3	3	4	3	4	2	4	2	3	3	4	4	1	1	1	2	1	1	4	2	1	2	1	2	4	2	1	1	4	2	2	2	1	3	4	2	3	3	1	3	4	4	2	2	2	2	4	2	2	2	4	4	1	2	2	2	1	2	1	3	4	4	3	3	4	2	4	4	2	2	3	3	1	3	3	3	3	3	3	3	2	2	1	2	4	4	2	2	4	3	1	1	3	3	4	2	4	2	4	2	4	4	4	4	1	3	1	1	3	3	4	3	3	3	3	3	3	3	1	1	3	3	1	1	2	2	2	2	1	1	3	3	2	2	4	4	3	3	1	1	4	2	2	2	1	3	1	2	4	4	2	2	1	1	1	3	3	3	1	1	2	2	4	2	2	2	2	2	4	4	1	1	1	1	2	2	1	1	1	1	2	2	3	3	4	2	2	2	3	3	4	4	3	3	2	2	1	1	4	2	1	2	3	3	1	3	4	2	1	1	4	3	1	3	3	3	2	2	1	2	4	4	1	1	3	3	3	3	1	2	4	4	4	4	4	4	1	1	2	2	3	3	4	4	4	3	4	2	1	1	2	2	2	2	4	4	2	2	1	3	3	3	4	2	1	3	4	2	1	3	1	1	4	3	3	3	4	2	4	2	1	1	2	2	2	2	3	3	1	1	4	3	1	1	1	3	3	3	1	1	1	1	4	4	3	3	1	2	3	3	4	3	4	3	2	2	2	2	1	3	4	4	1	1	1	2	4	2	1	3	2	2	3	3	4	2	3	3	3	3	4	2	1	2	2	2	4	3	1	2	4	4	4	4	1	2	2	2	1	3	1	2	2	2	4	2	3	3	1	1	4	2	3	3	4	4	2	2	3	3	3	3	3	3	4	4	4	2	1	3	1	1	3	3	1	3	1	1	3	3	4	2	1	1	1	3	1	3	1	3	3	3	4	2	1	3	1	2	4	2	3	3	3	3	1	3	4	3	3	3	4	2	1	2	3	3	2	2	2	2	2	2	1	3	1	1	3	3	1	3	4	4	1	2	2	2	4	4	4	2	4	4	4	2	4	2	2	2	1	1	4	3	4	4	1	3	3	3	1	3	4	4	3	3	3	3	4	4	4	3	3	3	4	2	2	2	2	2	2	2	1	1	3	3	4	2	4	4	1	1	4	3	4	2	4	2	2	2	4	4	4	3	1	3	1	3	1	3	1	2	3	3	1	1	1	1	4	2	3	3	4	4	2	2	2	2	2	2	4	4	1	3	4	4	4	4	1	1	1	1	1	3	2	2	2	2	1	1	1	3	4	4	1	3	3	3	2	2	1	3	2	2	3	3	1	2	4	4	3	3	3	3	4	4	4	4	3	3	1	3	1	2	3	3	2	2	4	4	4	2	2	2	3	3	4	4	1	1	1	1	3	3	1	1	1	3	4	3	1	2	4	2	1	3	1	3	3	3	1	2	3	3	2	2	2	2	4	4	1	1	1	1	2	2	2	2	2	2	4	3	3	3	4	2	4	2	2	2	4	4	3	3	4	4	4	4	3	3	3	3	2	2	4	2	1	2	1	3	4	2	1	3	1	2	3	3	1	1	3	3	1	3	2	2	4	3	2	2	1	3	4	2	3	3	4	3	1	1	1	1	4	2	4	2	1	1	2	2	4	2	1	2	2	2	2	2	4	4	4	2	4	2	4	4	3	3	2	2	2	2	1	1	4	3	1	3	3	3	4	4	3	3	4	4	4	4	1	2	1	1	4	2	1	2	3	3	1	1	4	2	4	3	4	4	1	1	4	2	1	1	4	3	2	2	2	2	3	3	2	2	4	4	3	3	3	3	2	2	4	4	3	3	1	1	3	3	1	3	4	2	1	1	1	1	4	4	4	2	4	4	1	3	2	2	3	3	1	1	3	3	1	1	3	3	4	4	4	4	4	2	3	3	1	1	3	3	1	1	1	3	2	2	2	2	3	3	1	2	2	2	3	3	2	2	3	3	1	1	4	2	2	2	4	4	4	4	2	2	2	2	4	3	1	1	2	2	2	2	2	2	4	4	3	3	2	2	3	3	4	4	2	2	1	3	1	3	4	2	1	2	2	2	4	4	3	3	4	4	4	4	2	2	2	2	1	1	2	2	1	2	1	2	4	4	1	1	2	2	4	2	4	2	3	3	1	1	2	2	2	2	2	2	1	3	3	3	2	2	1	2	1	2	2	2	2	2	3	3	2	2	4	2	4	4	1	3	4	3	1	2	4	4	1	1	4	4	2	2	3	3	2	2	4	3	4	4	1	3	4	3	2	2	3	3	4	2	1	3	2	2	2	2	1	1	1	2	1	3	1	1	4	2	4	4	3	3	1	1	1	1	1	1	4	4	2	2	4	3	1	1	1	2	1	1	4	2	1	1	1	2	2	2	4	2	4	2	1	3	1	2	4	4	4	4	4	3	3	3	4	4	2	2	2	2	1	1	1	1	1	1	3	3	4	4	3	3	2	2	2	2	1	3	3	3	4	2	3	3	2	2	4	4	2	2	2	2	2	2	4	2	4	3	1	2	1	3	1	2	1	3	4	4	1	3	1	2	1	2	1	2	1	3	4	3	2	2	4	3	4	2	1	3	1	1	1	1	2	2	4	4	2	2	4	4	1	1	1	1	1	3	2	2	4	4	3	3	3	3	1	1	1	1	3	3	4	4	1	3	1	1	2	2	1	1	4	4	3	3	2	2	2	2	3	3	1	3	3	3	1	2	4	2	4	4	2	2	3	3	2	2	1	1	3	3	1	1	2	2	1	2	4	4	1	3	4	3	2	2	3	3	3	3	1	1	1	1	4	4	1	1	1	1	1	1	3	3	4	4	1	2	3	3	1	1	1	3	4	4	1	1	4	2	1	3	4	2	4	4	3	3	4	4	1	1	4	4	2	2	4	4	1	2	2	2	4	2	1	1	1	3	1	1	3	3	4	4	4	4	4	4	4	2	1	1	1	1	1	1	1	1	4	4	2	2	3	3	4	2	4	3	1	3	2	2	3	3	2	2	4	4	3	3	1	1	2	2	2	2	1	2	2	2	4	3	4	4	1	3	4	2	1	3	2	2	4	4	2	2	2	2	3	3	1	3	3	3	1	2	4	4	4	4	1	1	1	3	2	2	4	4	1	1	1	3	4	4	4	4	1	3	2	2	1	3	1	1	1	1	3	3	1	2	3	3	4	2	3	3	4	4	1	3	1	3	2	2	4	4	2	2	3	3	1	1	1	1	2	2	4	2	4	4	1	3	4	4	4	4	1	1	1	2	4	4	3	3	4	3	4	2	4	3	3	3	2	2	1	1	4	4	1	3	2	2	3	3	2	2	4	4	4	4	1	3	3	3	4	4	1	3	4	2	4	2	4	2	3	3	4	3	4	4	1	1	3	3	1	1	4	4	4	4	1	1	3	3	1	1	2	2	1	3	3	3	1	3	3	3	4	4	4	4	1	1	3	3	3	3	1	1	3	3	1	1	4	2	4	3	4	3	1	2	1	2	4	4	1	1	1	3	2	2	1	3	1	3	1	1	1	3	1	3	4	3	4	4	3	3	1	2	2	2	2	2	2	2	3	3	4	2	3	3	4	4	1	2	4	4	1	3	4	4	1	2	1	1	4	2	4	4	2	2	1	3	1	3	1	1	2	2	4	4	4	4	4	2	1	1	4	4	3	3	1	1	2	2	4	4	4	4	4	3	1	1	2	2	4	2	2	2	2	2	2	2	1	1	4	4	2	2	1	3	4	3	1	1	2	2	4	4	1	3	1	1	3	3	3	3	2	2	4	4	4	4	2	2	3	3	2	2	1	1	3	3	1	1	1	1	3	3	2	2	4	4	4	4	4	4	1	1	3	3	1	1	1	1	2	2	3	3	2	2	2	2	3	3	3	3	1	1	2	2	1	3	1	1	4	3	1	3	1	1	2	2	3	3	3	3	3	3	1	1	4	4	3	3	4	2	4	2	1	2	4	4	1	1	1	2	2	2	1	2	4	3	3	3	3	3	1	3	4	3	2	2	2	2	3	3	1	3	4	2	4	3	2	2	1	1	1	3	3	3	4	4	2	2	1	3	2	2	2	2	4	2	2	2	4	4	4	4	3	3	2	2	3	3	4	4	3	3	3	3	4	2	1	3	4	4	4	4	4	4	2	2	4	3	1	3	3	3	4	4	3	3	4	4	1	3	2	2	4	2	3	3	4	2	1	3	2	2	4	2	1	1	2	2	4	2	2	2	1	1	3	3	1	1	2	2	3	3	2	2	3	3	1	2	3	3	3	3	2	2	3	3	1	1	2	2	1	3	4	2	1	1	2	2	2	2	4	2	4	4	1	1	4	3	3	3	2	2	3	3	4	3	3	3	2	2	4	3	3	3	3	3	4	2	1	2	1	3	1	2	2	2	1	1	1	3	1	3	2	2	3	3	4	3	1	1	1	1	1	1	4	2	3	3	4	4	1	2	1	2	3	3	2	2	1	2	4	3	2	2	2	2	1	1	4	2	3	3	3	3	1	1	3	3	1	1	3	3	3	3	4	2	4	2	2	2	2	2	1	1	1	3	1	3	1	3	2	2	2	2	3	3	4	4	3	3	3	3	3	3	4	4	2	2	3	3	3	3	3	3	4	4	4	4	3	3	4	4	3	3	1	2	1	1	2	2	1	1	3	3	4	2	1	3	2	2	3	3	4	2	4	2	1	1	2	2	2	2	4	4	3	3	2	2	4	3	3	3	2	2	4	2	2	2	1	1	2	2	1	1	1	1	4	2	3	3	1	3	4	3	3	3	4	2	2	2	4	2	3	3	4	2	4	4	1	1	4	4	2	2	3	3	3	3	3	3	2	2	1	1	2	2	2	2	4	4	2	2	3	3	2	2	2	2	3	3	3	3	2	2	4	4	1	3	1	3	2	2	4	4	1	2	2	2	4	2	3	3	3	3	3	3	1	1	4	4	3	3	2	2	3	3	1	1	1	1	4	4	4	3	4	2	2	2	4	2	4	2	1	3	4	2	3	3	3	3	2	2	1	1	4	2	4	2	4	4	1	2	3	3	1	3	2	2	4	2	4	3	4	4	1	2	1	1	2	2	1	1	2	2	1	2	4	2	4	4	4	2	3	3	3	3	4	4	4	4	4	2	4	4	2	2	2	2	4	4	4	4	3	3	3	3	3	3	4	3	1	1	3	3	3	3	1	3	1	1	2	2	4	2	1	1	2	2	1	2	1	2	1	2	2	2	4	2	1	1	2	2	2	2	4	4	4	4	3	3	3	3	3	3	1	1	1	3	3	3	3	3	4	4	2	2	1	2	3	3	1	1	1	2	1	3	3	3	4	2	1	1	4	4	1	1	2	2	2	2	1	2	2	2	1	1	4	2	2	2	3	3	4	4	1	3	3	3	3	3	1	1	1	3	1	1	1	3	4	2	2	2	1	3	1	1	2	2	2	2	4	2	3	3	3	3	3	3	3	3	4	4	2	2	4	3	2	2	1	3	1	1	3	3	2	2	4	2	3	3	1	3	3	3	3	3	4	3	1	3	4	4	1	2	3	3	3	3	2	2	3	3	2	2	1	3	3	3	2	2	3	3	1	3	1	3	2	2	1	1	3	3	2	2	3	3	1	1	4	4	3	3	1	3	2	2	2	2	2	2	1	3	4	4	1	1	3	3	4	3	2	2	4	3	4	4	1	1	1	3	4	2	4	3	4	3	4	4	1	1	1	3	1	3	1	3	1	3	1	1	1	3	4	4	4	4	4	4	1	3	4	4	2	2	2	2	1	3	2	2	3	3	1	2	3	3	1	3	3	3	1	1	2	2	0	0	1	1	1	1	2	2	1	3	4	2	1	1	3	3	4	2	4	2	4	4	2	2	4	2	3	3	3	3	2	2	4	3	4	4	4	4	1	3	2	2	2	2	1	2	1	3	4	4	1	1	2	2	4	4	4	3	1	3	2	2	1	2	4	4	4	4	1	3	3	3	2	2	4	4	2	2	3	3	3	3	3	3	1	1	1	1	1	1	1	1	4	2	3	3	1	2	1	1	4	3	4	2	4	4	3	3	1	1	4	2	2	2	1	1	1	3	4	3	3	3	4	3	1	2	2	2	4	4	4	4	1	2	4	4	3	3	3	3	2	2	4	4	4	3	2	2	1	2	1	1	4	2	4	4	1	1	3	3	2	2	4	2	1	1	4	2	1	1	4	2	1	3	2	2	3	3	1	3	4	4	4	4	3	3	2	2	4	4	4	4	4	3	4	2	2	2	4	2	3	3	3	3	4	4	4	2	2	2	1	1	1	3	2	2	1	3	4	3	1	3	2	2	2	2	2	2	4	2	2	2	3	3	3	3	3	3	1	3	2	2	4	3	4	4	4	2	2	2	1	1	4	4	1	3	1	1	3	3	4	3	1	1	2	2	1	1	1	2	4	3	2	2	4	4	4	4	1	3	2	2	4	3	2	2	1	1	4	4	1	3	1	1	3	3	4	4	3	3	2	2	3	3	1	1	1	1	3	3	3	3	1	1	2	2	3	3	1	1	4	4	3	3	4	3	4	4	1	1	3	3	4	3	2	2	1	1	4	2	3	3	3	3	4	2	4	4	2	2	2	2	1	1	2	2	1	2	1	1	2	2	1	1	2	2	1	1	4	2	3	3	3	3	4	3	4	3	1	2	1	1	1	2	1	3	3	3	4	4	4	4	4	3	3	3	1	1	3	3	1	1	2	2	1	3	3	3	4	3	4	4	2	2	1	2	1	2	2	2	1	1	4	2	4	2	2	2	3	3	2	2	4	4	2	2	1	1	2	2	4	4	1	1	1	3	1	2	1	2	3	3	3	3	3	3	3	3	1	1	3	3	2	2	4	2	4	2	2	2	3	3	1	2	1	1	2	2	1	1	4	3	1	1	2	2	3	3	1	2	1	1	3	3	1	1	2	2	1	2	4	4	2	2	1	2	3	3	1	2	3	3	3	3	3	3	4	2	2	2	2	2	3	3	3	3	1	1	2	2	2	2	1	1	3	3	4	2	1	3	4	4	4	4	1	3	4	4	3	3	2	2	4	4	1	2	4	2	4	4	1	2	4	2	2	2	1	2	3	3	4	2	1	3	4	2	2	2	1	3	4	2	3	3	4	2	4	2	2	2	2	2	2	2	3	3	2	2	4	2	3	3	2	2	1	3	1	1	2	2	2	2	2	2	2	2	1	3	4	4	3	3	2	2	4	2	3	3	1	1	4	4	4	4	2	2	4	4	1	3	3	3	4	4	1	3	4	2	2	2	4	4	1	1	4	2	4	4	4	2	1	3	4	3	3	3	3	3	1	1	1	1	1	1	3	3	3	3	2	2	4	2	4	2	1	3	1	1	4	4	1	3	3	3	1	2	4	4	1	1	4	2	4	2	1	2	1	1	3	3	1	3	3	3	4	3	2	2	2	2	1	2	3	3	3	3	3	3	4	2	2	2	4	2	1	1	2	2	1	1	4	4	4	3	1	2	4	3	4	4	4	2	4	2	3	3	2	2	1	3	4	2	4	4	1	2	1	3	3	3	4	3	1	3	2	2	4	4	4	4	4	3	1	1	4	4	4	4	1	1	3	3	2	2	2	2	3	3	1	1	3	3	4	4	1	1	2	2	4	4	3	3	1	1	1	1	2	2	2	2	2	2	1	1	1	3	1	2	3	3	1	3	4	4	2	2	4	2	2	2	4	4	4	3	2	2	4	3	4	4	1	1	3	3	1	2	3	3	1	1	1	1	4	4	3	3	3	3	1	1	2	2	4	4	3	3	4	2	1	1	4	4	1	2	1	2	3	3	4	2	4	2	1	1	1	1	4	4	1	3	1	3	3	3	2	2	1	1	3	3	2	2	1	3	3	3	1	1	4	2	4	4	4	2	2	2	3	3	4	2	3	3	4	3	2	2	4	4	2	2	4	4	1	3	3	3	1	2	1	1	3	3	2	2	3	3	3	3	2	2	2	2	4	2	3	3	1	1	1	1	1	3	4	2	3	3	4	4	4	2	4	4	3	3	3	3	2	2	4	2	2	2	3	3	4	4	1	3	1	2	1	3	4	4	3	3	3	3	2	2	1	1	2	2	4	2	4	3	1	2	2	2	3	3	3	3	1	2	4	2	4	4	3	3	4	4	4	2	2	2	1	2	2	2	4	4	1	1	3	3	4	3	4	4	1	1	4	2	2	2	3	3	3	3	4	2	1	3	2	2	1	1	4	2	4	2	2	2	1	1	3	3	3	3	1	1	3	3	3	3	4	4	4	4	2	2	2	2	4	2	3	3	4	4	3	3	1	1	1	1	3	3	1	1	2	2	2	2	2	2	3	3	3	3	1	1	1	1	1	1	2	2	4	2	2	2	2	2	4	2	1	3	4	2	1	1	1	1	2	2	1	3	3	3	4	4	1	1	1	3	1	1	2	2	3	3	4	3	4	3	1	3	1	2	4	3	2	2	3	3	4	3	2	2	3	3	1	3	2	2	2	2	2	2	2	2	4	3	3	3	4	4	1	1	2	2	2	2	1	1	3	3	4	3	3	3	2	2	1	2	4	4	1	1	3	3	2	2	4	2	2	2	3	3	1	3	2	2	1	2	2	2	4	2	2	2	3	3	3	3	4	4	3	3	4	4	1	3	4	2	4	2	2	2	4	4	1	1	4	2	4	2	4	2	1	2	1	2	4	2	4	3	1	1	3	3	1	2	4	2	2	2	4	3	2	2	4	3	2	2	2	2	2	2	2	2	1	2	4	4	4	3	1	1	4	4	3	3	3	3	1	1	1	1	4	3	3	3	3	3	3	3	1	3	2	2	4	4	2	2	2	2	2	2	2	2	4	4	1	2	2	2	3	3	1	1	1	1	2	2	1	3	4	4	3	3	1	1	1	3	4	2	2	2	3	3	1	1	1	3	4	2	2	2	3	3	4	2	4	2	3	3	1	2	4	3	1	2	4	4	4	2	1	3	4	3	4	4	1	2	4	3	4	4	4	2	1	2	1	3	2	2	4	2	1	1	1	1	1	1	4	4	4	4	4	4	1	3	1	3	1	2	1	3	1	1	2	2	2	2	3	3	1	3	4	2	3	3	2	2	2	2	1	2	2	2	2	2	1	3	4	4	1	3	1	3	1	1	2	2	4	4	4	4	1	1	3	3	4	4	1	3	2	2	4	4	1	3	3	3	2	2	2	2	4	4	3	3	3	3	3	3	4	4	2	2	1	1	3	3	3	3	3	3	2	2	1	2	4	4	2	2	2	2	4	4	1	2	4	2	4	2	1	3	2	2	4	2	2	2	1	2	4	3	1	1	1	1	1	1	2	2	2	2	2	2	3	3	1	3	1	2	4	4	4	4	4	4	1	3	4	3	4	4	1	1	1	2	3	3	3	3	2	2	4	4	2	2	4	4	4	4	1	3	1	2	1	2	1	1	3	3	1	1	1	1	2	2	3	3	1	1	3	3	1	1	4	4	2	2	2	2	1	3	1	3	1	1	3	3	3	3	3	3	4	4	1	3	4	3	3	3	1	1	4	4	2	2	1	1	3	3	3	3	3	3	1	1	1	3	3	3	4	2	3	3	1	2	4	4	3	3	1	1	3	3	4	3	2	2	1	3	4	2	3	3	1	1	1	2	3	3	2	2	2	2	4	4	1	3	4	2	4	2	1	2	1	3	1	1	4	2	3	3	4	4	2	2	4	4	4	3	1	3	4	2	3	3	1	2	4	2	2	2	2	2	1	3	1	3	4	4	1	1	1	3	1	3	4	4	1	2	4	3	4	2	1	1	4	2	1	3	2	2	1	1	4	2	4	2	2	2	1	1	2	2	1	3	4	4	1	3	3	3	2	2	3	3	2	2	3	3	2	2	2	2	4	2	3	3	1	3	4	2	1	1	4	3	4	2	4	2	3	3	3	3	2	2	4	4	2	2	1	1	4	2	1	3	1	3	1	3	4	2	4	2	1	2	4	4	4	4	1	1	2	2	2	2	1	2	2	2	2	2	4	3	2	2	3	3	3	3	4	4	2	2	2	2	3	3	4	4	3	3	4	3	1	3	3	3	2	2	3	3	4	4	3	3	3	3	3	3	4	4	1	1	3	3	2	2	2	2	4	2	2	2	2	2	4	4	3	3	4	2	3	3	4	2	1	1	2	2	2	2	4	2	3	3	2	2	4	4	4	4	3	3	3	3	3	3	2	2	4	3	2	2	4	4	1	3	1	1	2	2	1	2	4	3	2	2	2	2	1	1	2	2	4	2	2	2	4	4	3	3	1	1	1	3	2	2	4	2	1	1	1	2	4	4	4	4	1	1	1	3	1	1	1	2	3	3	3	3	1	2	3	3	2	2	4	2	1	2	4	4	1	3	2	2	1	1	4	4	2	2	4	4	3	3	1	1	4	4	4	4	2	2	4	3	4	2	4	3	1	2	4	2	4	2	2	2	3	3	1	1	4	4	1	2	3	3	3	3	4	3	1	3	1	2	1	2	3	3	1	3	3	3	4	4	2	2	3	3	2	2	1	1	3	3	1	1	3	3	1	2	4	2	1	3	2	2	4	2	1	1	3	3	4	3	4	3	3	3	4	4	3	3	4	2	3	3	4	2	4	4	1	3	4	2	1	2	1	3	1	3	1	3	4	4	3	3	3	3	2	2	4	4	4	4	3	3	4	4	3	3	4	3	1	1	1	2	4	2	1	1	1	3	3	3	2	2	2	2	3	3	4	4	4	2	4	2	1	3	3	3	4	2	1	1	1	1	3	3	4	4	2	2	2	2	4	4	4	4	4	4	1	2	1	1	2	2	1	3	4	4	4	3	1	1	4	3	1	2	4	4	4	2	1	3	2	2	2	2	1	3	3	3	1	1	1	3	3	3	3	3	4	2	1	1	4	4	2	2	4	4	3	3	3	3	1	2	3	3	4	2	1	1	1	1	4	4	4	2	1	3	3	3	3	3	1	2	4	4	2	2	2	2	1	3	2	2	1	1	3	3	1	3	4	2	1	1	1	1	4	4	3	3	1	3	4	2	1	3	4	2	4	4	3	3	3	3	4	2	3	3	2	2	4	2	3	3	1	3	3	3	3	3	2	2	3	3	1	3	2	2	4	4	1	1	2	2	4	4	4	4	2	2	4	2	1	1	3	3	1	3	4	2	1	2	1	2	1	3	4	2	2	2	2	2	3	3	4	2	2	2	4	2	3	3	1	1	1	1	3	3	2	2	3	3	4	2	1	3	2	2	2	2	3	3	1	3	1	1	1	3	1	1	1	1	2	2	4	3	2	2	1	2	4	2	1	1	3	3	3	3	3	3	1	2	1	3	3	3	1	3	2	2	4	4	4	4	3	3	2	2	2	2	2	2	4	4	4	4	3	3	4	4	1	1	3	3	2	2	2	2	1	1	1	3	1	1	2	2	4	2	1	2	2	2	1	2	4	4	1	3	1	3	3	3	1	3	2	2	4	3	4	4	4	2	1	3	3	3	1	1	2	2	4	4	1	1	2	2	2	2	3	3	1	3	3	3	2	2	2	2	2	2	4	4	4	4	2	2	1	3	2	2	2	2	2	2	1	3	3	3	3	3	4	3	3	3	1	3	2	2	1	2	2	2	4	4	1	2	1	1	1	1	4	4
pop_1	L01_Y_011	0	0	0	0	3	3	4	4	3	3	4	4	2	2	3	3	4	4	2	4	4	4	3	3	1	1	3	1	2	4	2	4	3	3	3	1	2	2	2	1	4	4	3	3	3	1	3	3	2	2	2	2	3	3	1	1	3	4	2	2	3	1	3	1	3	3	2	4	1	1	2	2	4	4	2	1	3	1	3	1	1	1	2	2	4	4	3	3	4	4	3	1	2	4	2	2	1	1	3	3	2	1	3	1	3	4	2	1	2	2	4	4	3	3	2	2	4	4	2	2	1	1	3	4	3	3	3	3	2	2	3	4	3	3	1	1	3	3	3	1	3	3	1	1	3	1	3	3	2	1	2	4	3	3	1	1	2	2	1	1	2	1	2	2	2	4	1	1	1	1	3	3	3	3	2	2	2	1	3	4	2	1	1	1	2	2	2	4	3	3	2	1	3	3	3	4	4	4	2	4	4	4	3	3	2	4	2	2	1	1	2	2	4	4	2	2	3	1	1	1	3	1	2	4	3	1	4	4	2	4	2	4	1	1	1	1	2	4	3	4	4	4	3	4	2	2	2	2	3	1	1	1	3	3	3	3	2	2	2	4	4	4	2	4	3	3	1	1	2	4	3	4	3	4	3	1	3	3	2	2	2	4	3	3	2	1	1	1	3	1	3	3	3	1	1	1	1	1	4	4	4	4	3	3	2	2	2	4	3	1	1	1	3	3	4	4	1	1	4	4	4	4	2	4	2	2	3	1	2	1	4	4	4	4	3	3	2	2	2	2	4	4	3	1	3	3	2	2	2	2	3	1	3	3	2	4	3	1	3	4	3	4	3	3	2	2	2	1	4	4	2	1	3	1	2	2	3	3	2	1	2	4	2	2	2	1	2	4	4	4	2	4	2	2	3	3	3	3	3	1	2	2	1	1	4	4	2	2	2	4	3	1	2	1	2	4	4	4	2	2	3	3	4	4	3	1	1	1	4	4	2	2	3	3	3	3	2	2	3	4	3	3	4	4	4	4	1	1	4	4	4	4	3	1	2	2	3	3	4	4	3	3	3	1	3	1	4	4	3	1	3	1	3	3	3	4	3	1	2	2	3	1	2	4	2	2	1	1	2	2	3	3	2	4	3	1	3	1	3	1	3	3	4	4	3	3	2	1	2	4	1	1	3	3	2	1	3	4	3	1	3	1	2	2	3	4	4	4	3	3	4	4	4	4	1	1	4	4	4	4	2	4	3	3	3	1	4	4	1	1	2	2	3	3	3	1	3	4	2	4	2	1	2	2	2	1	2	4	3	3	2	1	1	1	3	3	4	4	3	3	2	4	1	1	4	4	2	1	1	1	4	4	2	4	3	4	2	4	2	2	2	2	2	2	3	3	1	1	2	4	4	4	2	2	2	1	2	4	2	2	3	4	2	1	4	4	2	2	1	1	3	3	2	2	1	1	2	4	1	1	3	1	4	4	3	4	2	2	1	1	3	1	4	4	3	1	3	3	3	4	2	1	4	4	1	1	3	1	2	2	3	3	2	2	2	4	2	4	2	2	2	1	1	1	2	2	4	4	1	1	3	3	3	1	3	3	3	4	3	4	3	1	1	1	4	4	4	4	2	4	2	2	3	3	4	4	2	2	3	1	3	4	2	2	4	4	4	4	3	1	2	2	1	1	2	2	3	4	4	4	3	1	3	4	1	1	1	1	4	4	3	1	3	4	1	1	2	4	1	1	2	1	3	1	1	1	2	4	4	4	4	4	2	2	2	4	2	4	3	3	3	3	2	2	2	4	4	4	3	1	2	2	4	4	3	3	2	4	3	1	2	1	3	3	4	4	3	4	2	2	3	3	2	2	1	1	2	4	3	4	1	1	2	2	4	4	3	3	1	1	1	1	3	3	4	4	2	4	3	3	3	4	3	3	2	2	3	3	3	4	3	4	1	1	4	4	2	2	1	1	3	3	3	3	2	2	3	3	2	2	1	1	3	3	3	1	3	3	4	4	1	1	2	4	1	1	4	4	2	2	1	1	1	1	3	3	4	4	2	4	3	3	2	1	2	2	2	2	2	2	1	1	3	1	2	2	3	3	2	4	3	4	2	2	3	3	0	0	3	4	2	2	2	2	1	1	2	2	2	1	1	1	3	1	4	4	1	1	4	4	1	1	3	1	3	3	2	1	4	4	3	1	2	2	1	1	2	4	2	2	3	1	2	2	3	4	2	2	3	3	3	3	3	4	4	4	2	4	3	1	1	1	3	3	3	4	2	4	2	1	3	1	1	1	4	4	3	3	3	4	3	4	2	2	3	4	3	1	3	4	3	3	4	4	1	1	3	3	4	4	3	4	1	1	3	1	2	2	2	2	3	1	3	1	2	2	3	1	2	4	2	4	1	1	3	1	2	2	3	1	4	4	2	4	2	4	2	2	4	4	2	2	3	3	4	4	3	1	2	4	2	4	4	4	2	4	4	4	1	1	2	4	3	1	2	2	4	4	2	4	4	4	2	1	3	1	1	1	1	1	2	4	2	4	3	3	3	3	4	4	4	4	2	1	2	2	3	1	3	3	2	2	2	4	4	4	3	3	4	4	2	2	4	4	2	2	2	1	2	4	4	4	4	4	3	1	2	1	1	1	2	4	2	4	3	3	4	4	1	1	2	2	3	3	2	1	3	1	3	3	3	1	2	2	2	2	3	1	3	3	3	3	4	4	2	4	1	1	3	4	2	2	4	4	2	4	4	4	2	2	3	1	2	2	2	1	4	4	3	3	1	1	3	3	2	4	3	3	3	3	3	3	3	3	2	4	2	1	3	3	2	1	1	1	2	2	1	1	3	3	3	1	4	4	3	3	4	4	2	2	2	1	2	4	2	1	1	1	4	4	3	3	1	1	3	3	3	1	4	4	2	4	2	4	1	1	4	4	3	1	2	2	3	4	2	1	3	3	2	2	3	1	3	1	2	2	2	2	2	2	4	4	3	1	3	1	4	4	3	3	3	3	3	3	2	2	3	1	1	1	2	4	3	3	3	3	2	1	2	1	1	1	1	1	3	3	2	2	2	1	2	2	4	4	2	2	2	1	2	4	4	4	2	4	1	1	2	2	3	1	1	1	2	2	1	1	2	4	3	1	3	3	2	2	3	1	2	4	4	4	2	2	2	2	3	1	2	2	2	2	3	3	2	4	1	1	2	2	4	4	3	3	1	1	3	1	3	1	3	4	3	3	4	4	3	1	1	1	2	2	2	2	3	1	1	1	3	3	3	4	2	4	2	2	2	2	1	1	3	1	2	2	3	1	4	4	2	4	1	1	0	0	3	3	2	2	1	1	2	1	2	2	3	1	2	4	3	1	3	4	1	1	2	4	3	1	4	4	2	4	3	4	3	1	2	2	2	2	2	2	3	3	3	1	2	2	3	4	3	1	3	3	2	2	3	4	2	1	1	1	4	4	3	3	3	3	3	3	2	2	1	1	2	2	3	1	4	4	1	1	3	1	3	3	2	4	2	4	2	1	2	4	3	3	2	2	3	1	2	4	2	1	3	1	2	4	4	4	4	4	1	1	2	2	2	4	1	1	1	1	2	2	2	2	4	4	2	2	3	3	3	3	2	4	3	1	2	4	3	3	4	4	1	1	3	1	4	4	1	1	3	3	3	3	3	3	1	1	3	3	4	4	3	3	4	4	4	4	2	2	3	1	2	2	2	4	2	2	2	2	3	1	3	1	1	1	3	1	4	4	3	1	2	2	2	2	2	2	3	1	3	1	2	4	4	4	1	1	2	2	3	3	2	2	3	4	1	1	1	1	2	2	2	4	2	4	4	4	2	4	2	4	2	4	4	4	3	3	3	3	2	4	4	4	4	4	2	4	2	1	1	1	4	4	2	4	2	4	3	1	3	1	2	2	2	4	1	1	3	3	2	4	3	4	2	2	2	4	2	4	3	1	2	2	3	4	2	1	3	4	3	1	3	1	3	3	3	1	2	2	3	3	3	3	2	4	1	1	1	1	2	4	4	4	2	2	3	3	2	2	3	3	2	2	2	2	2	2	3	1	3	1	2	2	3	1	2	4	2	4	3	4	3	1	4	4	2	2	1	1	1	1	2	2	3	1	2	2	3	1	3	1	3	3	3	3	3	4	3	3	2	1	4	4	3	1	4	4	2	2	2	1	3	3	2	2	1	1	2	2	1	1	1	1	3	1	3	3	2	4	3	3	2	2	2	1	3	4	2	1	3	1	2	2	3	1	2	4	2	2	2	2	3	3	2	4	2	4	2	1	1	1	2	1	3	3	2	1	2	2	2	1	3	1	4	4	3	4	3	3	1	1	2	2	4	4	2	2	3	1	3	3	4	4	3	3	2	2	3	4	3	1	4	4	1	1	2	4	3	3	2	2	2	2	3	1	2	4	2	4	4	4	3	3	2	1	3	1	3	1	3	3	4	4	2	2	3	1	3	1	3	3	1	1	2	1	1	1	3	1	3	3	4	4	3	3	3	3	2	2	3	4	3	1	2	2	3	3	2	4	4	4	2	4	2	2	3	4	3	1	3	4	1	1	3	4	4	4	1	1	2	2	3	1	2	2	2	4	2	2	1	1	1	1	1	1	1	1	4	4	4	4	2	4	1	1	2	2	2	1	2	4	3	4	2	2	3	4	4	4	3	3	2	4	4	4	4	4	1	1	3	1	2	2	2	1	3	3	4	4	3	1	2	4	2	4	3	1	4	4	2	2	3	3	2	4	2	1	3	4	2	2	3	3	4	4	2	2	3	4	3	3	2	4	4	4	2	2	3	3	3	3	2	2	1	1	1	1	3	1	2	2	3	3	2	2	2	4	4	4	3	4	2	1	2	4	1	1	2	2	2	2	3	3	1	1	3	3	3	3	3	3	2	4	1	1	2	4	3	1	2	1	3	1	3	3	2	2	2	2	4	4	4	4	3	3	3	3	2	4	2	2	3	3	2	2	1	1	3	3	2	1	2	1	3	1	3	4	1	1	2	1	3	1	4	4	2	4	1	1	3	4	3	3	2	2	2	4	2	2	1	1	3	4	2	2	3	1	2	2	3	3	2	4	3	3	2	2	3	3	3	3	3	3	4	4	1	1	1	1	1	1	2	2	2	4	1	1	2	1	3	1	3	3	3	1	3	1	4	4	1	1	2	4	4	4	2	2	3	4	3	3	2	4	4	4	1	1	2	4	2	2	2	2	3	3	2	2	2	4	2	4	2	2	2	2	3	3	4	4	1	1	2	1	4	4	2	4	3	3	2	2	3	3	1	1	3	4	4	4	2	2	2	2	2	4	3	3	1	1	2	2	3	3	1	1	4	4	3	1	3	3	2	2	2	4	2	4	2	4	2	4	4	4	3	3	2	4	2	2	3	1	2	2	2	4	4	4	3	4	3	1	3	1	3	1	2	2	3	1	1	1	2	2	2	4	3	1	2	4	2	2	2	2	1	1	3	3	3	1	1	1	3	1	1	1	3	4	1	1	1	1	3	1	2	2	3	3	2	2	2	4	2	4	3	3	3	1	3	4	2	4	3	3	2	2	4	4	3	3	2	2	1	1	2	4	1	1	3	4	2	4	4	4	3	3	1	1	2	2	2	2	4	4	3	1	2	4	4	4	2	1	4	4	2	2	2	4	3	3	3	3	2	2	2	4	3	3	1	1	4	4	1	1	3	4	4	4	3	3	4	4	3	3	1	1	2	1	2	2	1	1	3	1	1	1	3	1	2	4	4	4	2	4	3	3	3	3	2	1	1	1	4	4	1	1	2	2	3	3	3	3	1	1	2	4	2	2	2	1	3	1	4	4	3	1	3	3	2	4	2	2	3	3	3	4	2	2	1	1	2	4	1	1	2	1	3	3	1	1	1	1	2	2	3	4	2	2	1	1	2	4	1	1	2	1	3	1	2	2	3	4	1	1	2	4	2	2	2	2	3	3	3	4	1	1	4	4	3	3	3	1	3	3	2	2	4	4	1	1	3	4	3	4	3	1	2	1	3	3	3	3	1	1	4	4	3	3	2	2	2	2	1	1	2	4	3	4	3	3	2	4	4	4	2	2	3	4	1	1	2	2	2	2	4	4	4	4	2	4	2	2	4	4	4	4	2	4	3	3	2	2	2	1	4	4	1	1	2	4	3	3	1	1	1	1	3	3	2	2	3	3	4	4	2	1	2	4	3	4	4	4	3	3	2	4	1	1	2	2	2	4	4	4	2	2	4	4	2	4	3	1	3	1	4	4	3	3	2	4	3	3	2	4	2	4	2	2	2	2	4	4	3	3	3	3	3	1	3	4	2	2	2	1	1	1	2	4	3	1	1	1	3	4	2	2	1	1	3	3	3	4	2	4	2	1	3	1	2	1	4	4	1	1	4	4	2	4	3	3	2	4	3	4	2	2	2	2	4	4	1	1	2	2	1	1	4	4	4	4	2	1	3	1	4	4	2	2	3	1	2	4	2	1	3	3	2	2	2	2	2	4	2	1	2	4	2	2	2	4	4	4	3	1	3	3	3	4	2	1	1	1	3	3	3	3	2	2	1	1	1	1	1	1	3	3	1	1	2	1	4	4	2	4	3	1	1	1	3	4	3	3	2	2	3	1	2	4	4	4	3	4	2	2	2	1	1	1	3	3	4	4	3	1	3	1	2	4	4	4	3	1	4	4	2	2	4	4	3	3	3	3	2	1	3	3	3	1	1	1	3	1	4	4	2	2	2	2	4	4	2	1	2	2	2	2	2	4	3	3	4	4	3	4	2	4	2	4	3	3	3	1	2	2	3	4	3	1	1	1	2	1	3	4	1	1	3	1	3	3	3	3	2	4	3	1	3	1	2	4	2	4	2	2	2	4	3	4	1	1	2	4	3	4	4	4	2	1	2	2	4	4	4	4	3	3	2	4	2	2	1	1	2	2	2	2	3	1	2	2	2	2	3	1	3	4	3	3	2	4	4	4	2	2	4	4	2	1	3	4	2	2	1	1	1	1	2	2	2	2	4	4	3	3	3	1	3	1	2	4	2	2	3	3	3	4	1	1	1	1	3	3	2	4	3	1	3	1	1	1	2	1	4	4	1	1	3	3	1	1	2	2	2	2	3	1	4	4	4	4	4	4	3	1	3	3	4	4	3	4	4	4	1	1	3	4	3	1	2	2	4	4	3	1	2	2	2	2	2	2	2	2	1	1	2	2	2	2	4	4	2	1	2	4	1	1	4	4	2	4	3	3	3	4	3	3	2	4	1	1	2	2	1	1	2	1	2	4	3	3	1	1	1	1	2	4	3	1	3	3	3	3	4	4	4	4	4	4	3	3	3	3	3	1	3	3	1	1	1	1	1	1	2	4	2	4	3	3	2	2	2	2	2	1	1	1	2	2	3	1	2	4	1	1	4	4	2	2	3	3	2	2	1	1	3	1	3	3	2	4	0	0	3	3	3	1	2	2	3	4	3	4	2	2	3	4	3	4	1	1	1	1	3	3	2	2	3	3	2	2	1	1	4	4	2	4	2	1	1	1	3	1	3	1	4	4	3	3	2	2	3	1	4	4	2	1	2	2	2	4	1	1	1	1	3	1	3	3	4	4	4	4	2	4	2	4	3	3	3	4	1	1	2	4	3	3	3	1	3	1	2	2	2	2	3	3	1	1	4	4	2	1	3	3	3	1	2	4	3	1	2	2	2	4	2	4	4	4	2	2	1	1	3	3	4	4	3	3	4	4	3	1	2	2	2	1	3	1	3	3	3	1	3	3	1	1	1	1	4	4	2	2	2	1	3	1	3	3	4	4	1	1	4	4	3	3	2	2	3	1	2	2	2	4	3	3	2	4	2	4	3	3	1	1	2	1	3	4	1	1	2	2	3	1	2	2	3	3	1	1	3	1	4	4	3	3	2	1	3	4	1	1	2	2	1	1	1	1	1	1	1	1	2	4	1	1	2	4	2	2	3	1	2	4	3	3	1	1	2	2	2	2	2	2	2	4	2	4	2	4	2	4	2	2	4	4	2	2	1	1	2	2	4	4	2	2	3	4	3	1	4	4	3	1	3	4	2	4	1	1	3	3	1	1	1	1	3	1	2	2	2	2	2	2	2	4	3	3	3	1	2	4	2	4	1	1	3	1	3	4	2	4	2	4	4	4	3	3	2	4	2	1	3	3	2	4	1	1	2	2	2	1	2	4	1	1	4	4	1	1	4	4	2	1	3	3	2	1	3	3	3	1	2	4	2	2	3	3	1	1	3	3	1	1	4	4	3	4	3	3	3	3	3	3	4	4	4	4	4	4	3	1	4	4	4	4	2	4	2	2	1	1	1	1	2	4	3	4	1	1	1	1	2	1	2	4	1	1	3	1	1	1	2	2	3	3	3	4	2	1	2	4	3	1	3	1	2	2	3	3	4	4	2	2	2	1	2	2	2	2	4	4	3	3	4	4	2	1	1	1	3	3	2	1	2	2	1	1	2	1	4	4	2	1	2	4	1	1	3	3	1	1	2	1	3	3	4	4	3	3	2	4	3	3	3	3	1	1	4	4	2	2	4	4	4	4	2	2	2	2	2	1	4	4	2	2	4	4	3	1	1	1	3	4	2	4	2	1	3	3	1	1	4	4	2	2	4	4	1	1	1	1	2	4	4	4	1	1	2	4	2	2	4	4	4	4	2	1	4	4	2	4	1	1	3	1	4	4	3	3	2	2	3	4	2	1	3	1	3	3	3	4	3	3	3	4	3	3	3	1	3	4	3	4	4	4	2	4	3	1	3	1	2	4	3	1	2	4	2	1	2	2	3	1	2	4	3	4	2	4	1	1	4	4	3	3	3	4	2	4	3	3	4	4	4	4	4	4	3	3	2	2	2	2	2	4	2	4	3	3	3	3	4	4	1	1	4	4	3	1	2	2	4	4	2	4	4	4	2	4	2	4	4	4	2	1	3	3	3	1	2	4	2	2	2	4	2	4	2	2	3	1	1	1	3	3	2	2	4	4	3	3	2	2	4	4	4	4	2	2	3	3	3	3	1	1	2	2	2	4	1	1	4	4	2	2	2	4	2	1	3	3	2	2	4	4	4	4	2	1	2	2	4	4	1	1	2	2	3	3	3	1	3	1	3	3	2	1	2	2	3	1	2	4	2	1	2	4	4	4	2	1	2	2	3	1	3	3	3	1	1	1	1	1	4	4	4	4	4	4	3	4	3	1	4	4	4	4	1	1	4	4	4	4	2	2	4	4	3	3	4	4	3	4	2	1	2	2	3	3	2	4	2	2	2	1	3	4	3	1	4	4	2	2	0	0	1	1	1	1	2	4	3	4	2	1	4	4	2	2	2	4	3	1	2	4	4	4	3	1	2	2	2	2	2	4	2	4	2	4	3	1	2	2	3	3	3	3	3	3	3	1	4	4	1	1	3	1	3	1	4	4	4	4	3	1	3	1	4	4	3	3	1	1	3	4	1	1	1	1	4	4	1	1	3	3	4	4	1	1	2	4	2	2	2	2	3	3	3	1	3	3	3	3	2	4	1	1	3	3	3	1	2	4	1	1	3	1	1	1	4	4	4	4	4	4	2	2	2	2	3	3	4	4	1	1	1	1	1	1	1	1	3	3	3	4	2	4	2	4	2	2	4	4	2	2	3	3	3	3	2	2	2	4	3	3	1	1	3	4	2	4	4	4	3	3	4	4	4	4	2	1	2	2	1	1	2	2	2	4	1	1	3	1	4	4	2	2	3	4	3	1	2	4	3	3	2	4	2	1	2	4	4	4	4	4	2	2	3	3	2	2	4	4	4	4	4	4	3	3	3	1	2	2	2	2	2	4	2	4	2	4	1	1	1	1	2	1	1	1	3	1	4	4	3	3	3	3	2	2	2	2	2	2	2	2	2	2	2	2	1	1	3	3	3	1	2	2	2	2	3	1	2	2	3	4	3	3	2	4	2	1	3	1	3	3	3	1	1	1	4	4	2	1	2	4	2	2	4	4	4	4	3	3	3	1	3	3	4	4	2	2	2	2	3	3	2	4	2	2	1	1	3	1	1	1	3	4	2	4	4	4	4	4	2	2	3	3	3	3	3	1	3	4	3	1	2	2	2	4	2	2	1	1	3	1	2	2	2	2	2	1	3	1	3	3	2	1	2	2	2	1	3	1	2	2	3	3	3	4	2	1	2	4	3	4	3	1	1	1	2	4	2	2	1	1	1	1	4	4	3	3	2	2	4	4	2	4	2	2	4	4	2	2	2	4	3	3	3	1	2	2	3	1	2	1	4	4	3	3	2	4	4	4	1	1	2	4	4	4	2	4	4	4	3	1	2	2	3	3	3	3	4	4	3	1	2	2	2	2	4	4	3	3	2	2	2	4	1	1	1	1	3	1	2	2	3	1	3	3	2	1	2	2	2	2	2	4	2	1	2	1	3	1	4	4	2	1	3	3	3	3	0	0	3	1	2	4	3	1	3	3	2	2	3	3	4	4	4	4	2	4	2	4	3	3	2	4	2	4	2	2	3	3	4	4	1	1	1	1	2	2	1	1	4	4	2	1	4	4	3	3	1	1	3	3	2	4	1	1	4	4	3	3	4	4	1	1	3	4	2	2	3	1	2	1	1	1	2	2	2	2	2	2	1	1	2	2	2	2	3	3	4	4	2	1	4	4	1	1	3	3	4	4	1	1	3	4	3	1	2	2	4	4	4	4	3	4	1	1	3	1	3	4	2	4	1	1	2	1	3	3	4	4	3	1	2	2	2	2	3	1	2	1	2	1	2	2	3	3	2	1	1	1	2	2	3	1	1	1	3	3	3	3	4	4	2	2	4	4	3	3	2	2	1	1	3	4	2	2	2	2	1	1	3	3	1	1	3	1	1	1	2	2	2	2	1	1	3	1	4	4	2	4	1	1	2	2	2	2	4	4	2	2	2	1	3	1	2	2	2	2	0	0	3	1	3	3	3	1	2	2	2	2	1	1	4	4	1	1	1	1	4	4	4	4	2	1	4	4	4	4	1	1	3	1	3	3	2	2	2	4	3	4	1	1	2	2	3	3	1	1	3	1	4	4	3	3	3	1	3	3	2	4	4	4	1	1	3	1	3	3	3	1	2	4	1	1	1	1	1	1	3	4	1	1	2	4	3	1	1	1	4	4	4	4	3	1	2	2	2	4	3	4	2	4	2	1	2	4	3	3	3	3	2	1	2	2	3	3	1	1	2	1	3	1	2	4	2	1	1	1	2	1	1	1	3	3	3	4	3	1	2	2	3	1	2	2	3	3	3	3	3	3	4	4	3	3	2	1	4	4	2	2	1	1	2	2	4	4	2	2	1	1	2	4	3	3	1	1	3	3	2	1	4	4	2	1	2	2	3	3	1	1	2	4	4	4	2	4	2	4	3	1	3	3	2	4	3	3	2	2	2	4	4	4	2	2	4	4	3	3	3	4	4	4	3	1	4	4	2	4	3	3	3	1	4	4	2	4	2	1	4	4	2	2	1	1	4	4	2	2	2	2	3	1	2	1	4	4	2	2	3	3	4	4	1	1	1	1	3	3	1	1	1	1	1	1	2	2	1	1	1	1	3	3	2	1	1	1	2	4	4	4	1	1	2	2	4	4	3	3	2	2	3	4	4	4	3	4	2	2	2	1	2	2	4	4	1	1	3	3	3	3	2	4	1	1	1	1	4	4	3	1	3	1	2	4	3	1	3	1	2	2	1	1	2	2	3	1	2	2	1	1	2	4	3	3	2	4	3	3	4	4	2	4	2	2	3	3	4	4	1	1	1	1	2	2	3	3	1	1	1	1	3	3	2	2	4	4	1	1	4	4	2	2	2	2	1	1	4	4	4	4	2	2	1	1	2	2	1	1	4	4	3	3	2	4	2	4	2	2	2	4	3	3	1	1	2	1	2	4	3	1	4	4	4	4	4	4	2	2	2	4	2	2	3	4	3	3	2	1	2	4	3	3	3	3	3	3	3	1	2	4	2	4	1	1	4	4	3	1	3	1	4	4	3	3	4	4	2	1	4	4	3	4	3	3	4	4	3	3	3	4	3	1	3	1	3	3	3	3	2	2	3	1	1	1	3	3	3	3	2	1	3	3	4	4	3	1	3	3	2	4	3	1	2	1	3	1	3	3	2	2	1	1	3	4	2	2	3	3	1	1	3	3	2	2	2	4	3	3	3	1	3	3	2	2	1	1	3	3	3	1	2	4	4	4	2	2	3	1	2	2	4	4	2	2	3	1	4	4	2	4	2	4	3	1	2	2	2	4	2	4	3	3	1	1	2	2	3	3	2	2	2	2	2	2	2	1	1	1	1	1	4	4	2	4	2	1	3	1	2	4	3	3	2	1	2	4	2	2	1	1	3	1	2	4	2	4	3	1	3	4	1	1	2	4	2	2	3	1	4	4	1	1	2	2	4	4	2	1	2	2	3	3	2	2	3	3	4	4	4	4	4	4	3	3	1	1	1	1	3	4	3	3	4	4	2	1	2	2	2	1	2	4	2	4	3	4	2	2	4	4	2	4	3	1	4	4	3	1	2	4	4	4	4	4	3	1	2	4	1	1	4	4	3	1	3	1	3	1	2	4	4	4	3	1	3	1	4	4	3	4	1	1	3	1	4	4	1	1	1	1	1	1	3	4	2	4	2	2	4	4	1	1	1	1	2	2	3	3	3	3	1	1	4	4	3	3	2	1	2	2	3	4	3	3	3	3	1	1	3	1	2	2	3	4	3	1	1	1	3	3	2	1	3	1	1	1	2	2	3	3	4	4	2	1	2	4	2	2	3	4	1	1	3	1	3	3	1	1	3	1	3	1	3	1	2	4	1	1	2	1	1	1	2	2	3	3	2	1	4	4	4	4	2	1	2	2	1	1	1	1	3	1	3	1	2	2	1	1	3	3	3	1	2	2	3	3	3	3	3	3	1	1	2	4	2	1	2	4	4	4	2	2	2	4	3	3	2	2	2	2	2	2	2	2	2	4	2	4	3	3	3	1	3	1	3	4	3	1	2	2	2	2	2	2	3	1	3	4	3	3	1	1	3	1	3	1	4	4	1	1	2	2	3	3	2	2	3	3	2	2	3	3	2	2	2	2	3	1	3	3	3	3	2	1	3	1	3	3	3	3	1	1	2	1	1	1	3	4	4	4	2	4	3	3	1	1	3	1	2	1	2	2	2	4	2	4	2	4	4	4	1	1	2	2	3	3	2	2	3	3	4	4	2	4	2	2	2	2	2	1	2	4	3	1	2	2	3	3	1	1	2	1	3	1	2	4	2	1	3	3	3	1	3	1	2	2	2	2	2	4	1	1	2	2	2	4	2	1	2	4	2	1	1	1	2	2	2	2	3	4	4	4	2	2	3	4	3	3	4	4	3	4	3	3	2	1	1	1	1	1	3	1	2	2	4	4	2	2	4	4	4	4	1	1	4	4	2	2	2	4	1	1	2	2	2	4	2	2	3	3	3	3	4	4	3	3	3	3	4	4	2	4	2	1	2	2	3	1	2	4	3	1	4	4	3	1	2	1	2	2	2	1	3	3	4	4	3	3	2	2	2	4	3	4	4	4	2	2	2	1	3	1	3	1	3	4	4	4	3	1	3	4	2	4	2	4	2	2	4	4	3	1	3	1	2	2	3	4	1	1	1	1	2	4	2	2	2	1	4	4	4	4	2	4	1	1	3	3	2	2	3	1	3	1	3	3	1	1	3	3	3	4	3	3	4	4	1	1	1	1	4	4	1	1	1	1	4	4	3	3	1	1	4	4	3	3	3	4	2	1	4	4	2	2	3	1	2	2	2	2	2	1	3	4	2	2	3	3	4	4	4	4	4	4	2	1	1	1	2	4	2	4	2	2	1	1	1	1	3	3	2	1	3	3	2	2	1	1	4	4	1	1	1	1	3	4	1	1	3	1	3	1	3	3	2	1	2	2	4	4	1	1	2	1	3	3	3	1	1	1	4	4	2	2	3	1	2	4	2	2	3	1	3	1	2	2	3	3	2	2	3	4	2	2	3	3	4	4	3	3	2	2	3	4	2	4	1	1	3	3	3	1	1	1	4	4	3	1	2	4	4	4	3	4	2	2	4	4	3	3	3	4	2	4	2	2	4	4	1	1	3	3	3	1	4	4	3	4	4	4	2	2	3	1	1	1	2	2	4	4	3	3	2	4	4	4	1	1	2	2	2	2	1	1	3	3	2	1	3	3	2	4	1	1	1	1	3	1	3	3	3	4	3	1	2	4	4	4	2	4	2	2	2	1	3	1	3	3	3	1	2	2	2	2	3	3	2	2	2	2	3	3	3	1	2	4	3	4	2	2	4	4	4	4	3	1	3	4	2	4	2	1	3	3	4	4	2	1	4	4	2	2	3	4	2	4	2	1	2	2	2	1	3	3	4	4	2	2	4	4	4	4	3	3	2	2	4	4	1	1	2	2	2	2	3	4	4	4	2	4	2	1	2	4	3	1	3	3	2	4	3	1	3	3	1	1	2	2	2	1	1	1	1	1	4	4	3	3	4	4	4	4	2	4	4	4	4	4	4	4	2	2	3	3	2	1	2	1	1	1	2	4	2	4	3	1	4	4	3	3	2	4	2	2	2	2	3	1	4	4	2	1	4	4	3	3	2	4	2	1	3	3	3	4	4	4	2	2	2	2	3	3	3	3	4	4	4	4	3	1	2	1	3	3	2	2	3	3	3	4	4	4	2	2	1	1	2	4	4	4	2	1	1	1	3	1	2	2	2	2	3	4	4	4	2	4	3	1	3	4	4	4	3	1	3	4	3	1	3	3	3	3	3	3	2	2	4	4	2	2	3	1	2	4	2	2	2	2	3	1	3	3	2	2	1	1	4	4	3	1	3	1	2	1	2	2	2	4	3	1	3	3	3	3	3	3	3	3	1	1	4	4	3	4	2	1	4	4	3	1	3	1	2	2	2	4	4	4	4	4	3	1	1	1	4	4	3	3	2	2	2	1	4	4	2	4	2	1	4	4	2	4	3	1	2	4	4	4	2	2	2	4	2	4	1	1	1	1	3	1	4	4	2	2	2	1	1	1	3	3	3	3	3	1	2	2	3	3	2	4	2	2	3	1	4	4	1	1	2	4	2	4	2	2	4	4	2	4	3	1	2	2	3	3	2	4	2	4	3	3	2	2	3	3	2	1	2	4	1	1	2	2	1	1	1	1	2	2	3	1	4	4	1	1	2	2	3	1	1	1	1	1	2	2	3	4	2	2	2	4	3	1	3	1	3	4	3	3	2	2	3	1	2	4	1	1	1	1	2	4	2	4	2	1	3	3	1	1	3	4	1	1	4	4	2	2	2	2	2	4	3	3	2	4	2	2	3	3	2	2	3	1	2	4	3	4	3	3	1	1	2	2	3	4	4	4	4	4	1	1	3	3	2	2	4	4	1	1	3	1	1	1	2	4	3	1	4	4	4	4	3	1	3	3	2	2	3	3	3	3	3	3	2	4	1	1	2	2	3	3	2	4	4	4	2	1	1	1	2	4	3	3	1	1	2	4	2	1	2	2	2	4	4	4	1	1	3	1	2	4	2	2	2	4	3	3	2	1	3	3	3	3	3	1	1	1	3	1	1	1	2	2	4	4	3	3	3	4	3	1	3	1	2	1	2	2	3	3	2	2	3	1	3	3	2	2	2	2	3	3	4	4	2	1	2	4	2	1	2	4	3	3	3	1	3	1	3	1	1	1	3	3	3	3	2	1	1	1	2	2	2	2	1	1	3	3	3	1	2	4	1	1	3	3	2	2	1	1	2	2	3	3	4	4	2	2	3	3	1	1	4	4	4	4	1	1	2	2	2	1	3	1	4	4	4	4	4	4	2	1	1	1	3	4	2	2	4	4	4	4	3	1	1	1	2	2	2	2	2	4	3	3	2	2	3	3	1	1	1	1	2	4	4	4	1	1	3	1	3	3	3	3	2	2	2	1	2	1	2	2	4	4	2	2	3	1	2	2	4	4	2	2	2	2	4	4	3	3	3	1	2	2	3	3	2	1	3	3	4	4	3	4	4	4	2	2	3	1	2	4	2	2	2	2	3	4	2	4	4	4	4	4	3	3	3	1	2	4	3	1	3	4	2	1	3	3	2	4	3	1	4	4	2	4	3	3	1	1	3	3	4	4	2	4	2	2	1	1	3	1	3	3	3	3	1	1	1	1	2	2	2	2	3	1	4	4	2	4	2	2	3	3	3	3	3	4	2	2	4	4	3	1	3	3	3	3	2	2	3	3	3	3	2	2	3	3	3	4	4	4	1	1	2	1	2	1	3	1	2	1	3	1	2	4	2	4	1	1	3	1	4	4	3	1	2	2	2	2	1	1	4	4	2	2	2	2	2	4	2	2	2	2	4	4	3	1	3	4	2	4	2	4	1	1	3	3	1	1	3	1	1	1	2	4	3	3	3	3	1	1	2	1	2	4	3	4	1	1	2	2	2	1	4	4	2	1	3	3	1	1	1	1	2	1	2	1	3	1	3	3	2	4	3	3	4	4	3	3	3	4	3	3	2	2	3	4	3	4	4	4	4	4	3	3	4	4	4	4	3	3	2	2	3	1	2	2	3	1	1	1	3	1	1	1	2	2	4	4	1	1	3	4	3	3	4	4	4	4	2	4	3	1	2	2	2	4	1	1	3	4	1	1	3	3	3	1	3	3	2	1	2	4	1	1	3	1	3	3	2	2	4	4	3	1	2	4	1	1	3	3	2	1	3	3	3	3	3	3	4	4	4	4	2	2	3	3	3	3	4	4	3	1	3	1	3	1	3	3	4	4	2	4	4	4	2	1	3	3	2	4	2	2	4	4	3	3	3	1	4	4	3	3	3	3	2	2	4	4	2	4	3	4	4	4	2	2	3	1	3	1	3	3	2	2	3	3	2	2	1	1	2	2	3	3	3	3	3	3	3	4	2	4	1	1	3	1	2	2	3	3	2	4	3	3	3	3	2	4	3	1	2	4	2	2	1	1	1	1	4	4	1	1	3	3	3	4	4	4	4	4	1	1	2	4	2	2	4	4	3	3	3	3	2	2	3	1	3	1	1	1	4	4	1	1	4	4	1	1	3	1	1	1	2	4	4	4	3	1	2	4	3	1	4	4	2	1	3	3	2	1	2	2	3	3	2	2	1	1	3	3	1	1	2	4	4	4	4	4	3	3	4	4	4	4	4	4	2	2	3	1	3	1	2	4	1	1	2	2	3	3	2	2	2	2	1	1	1	1	3	1	4	4	2	2	3	3	4	4	3	3	1	1	2	2	4	4	1	1	3	3	3	3	2	2	4	4	1	1	3	1	1	1	4	4	3	3	2	4	3	3	1	1	4	4	3	3	3	1	3	1	2	4	2	2	1	1	3	3	3	1	2	2	4	4	3	3	3	1	1	1	3	3	4	4	1	1	2	4	3	1	2	2	3	3	3	3	1	1	2	2	3	3	3	3	4	4	2	2	2	1	3	1	4	4	2	1	2	2	3	3	4	4	0	0	3	3	4	4	1	1	2	2	3	3	2	2	1	1	2	4	2	1	3	3	2	4	1	1	2	4	1	1	3	4	1	1	3	3	3	3	3	4	4	4	3	3	3	3	2	2	3	3	3	3	2	1	1	1	3	1	2	2	3	3	3	3	3	3	1	1	2	2	3	1	2	4	2	4	2	1	3	3	3	1	3	3	1	1	2	2	4	4	1	1	2	4	1	1	1	1	3	3	1	1	3	4	4	4	2	2	2	2	1	1	3	1	3	3	3	1	2	1	3	4	4	4	1	1	2	2	2	4	2	2	2	4	4	4	1	1	4	4	3	3	3	3	2	4	3	4	3	3	4	4	3	1	4	4	2	2	2	4	2	2	2	4	2	4	4	4	4	4	4	4	1	1	3	1	3	3	3	3	2	1	4	4	3	3	2	4	2	2	3	3	3	1	2	2	2	4	2	4	3	1	3	3	3	1	3	3	3	3	2	2	3	3	2	2	3	3	3	1	3	3	2	2	3	4	2	2	3	4	4	4	2	1	1	1	2	2	4	4	4	4	2	2	2	4	4	4	3	1	3	4	4	4	3	1	4	4	1	1	1	1	3	3	3	3	3	3	4	4	4	4	2	2	3	3	1	1	2	2	2	4	3	4	1	1	3	3	4	4	4	4	2	2	4	4	3	4	2	4	4	4	2	4	3	1	4	4	3	3	1	1	3	1	4	4	3	3	1	1	2	2	3	4	2	1	3	4	2	2	3	3	3	1	3	3	3	3	3	4	3	1	3	3	3	3	3	4	2	2	2	1	3	1	4	4	2	2	2	4	1	1	3	1	2	2	1	1	4	4	2	4	4	4	2	2	2	4	3	4	2	2	4	4	3	3	2	2	4	4	3	3	3	4	1	1	2	2	2	1	1	1	2	1	1	1	4	4	2	4	1	1	1	1	4	4	3	4	3	4	4	4	4	4	4	4	4	4	2	1	3	1	2	4	4	4	4	4	3	4	1	1	1	1	4	4	2	1	3	4	3	3	3	1	2	2	4	4	1	1	2	2	2	1	3	1	3	1	4	4	1	1	1	1	3	3	4	4	2	2	3	3	4	4	1	1	2	2	3	1	2	2	4	4	2	2	1	1	2	1	2	2	2	2	2	2	3	4	4	4	2	4	3	3	3	3	3	3	3	4	2	1	4	4	2	2	4	4	3	1	3	3	3	3	3	1	3	1	3	1	3	1	3	1	1	1	3	4	2	2	4	4	3	3	2	4	3	4	2	2	3	4	1	1	2	2	2	2	1	1	1	1	3	1	4	4	1	1	3	3	3	4	3	3	3	3	1	1	3	3	4	4	2	4	3	4	3	4	2	4	2	2	2	4	4	4	3	3	4	4	4	4	2	1	1	1	2	4	3	1	4	4	2	1	1	1	3	4	2	1	2	4	3	1	2	1	3	4	1	1	2	1	1	1	4	4	2	4	3	1	4	4	2	4	2	2	2	2	1	1	3	1	3	3	1	1	2	4	2	2	2	2	2	4	3	3	2	2	2	2	2	2	1	1	2	1	2	1	4	4	2	4	2	2	3	3	4	4	4	4	2	1	2	1	3	3	3	3	1	1	1	1	1	1	3	1	1	1	2	4	2	2	2	2	3	1	2	1	4	4	3	3	3	1	2	1	2	2	4	4	3	3	2	2	3	1	1	1	4	4	2	1	3	1	3	4	2	1	3	3	3	3	2	2	4	4	3	1	4	4	2	2	3	3	3	1	2	4	3	3	2	2	1	1	3	4	3	1	2	4	2	1	4	4	3	3	2	1	3	3	1	1	2	2	3	1	2	2	4	4	2	1	2	4	2	2	3	1	4	4	2	2	3	3	3	3	3	3	4	4	3	1	3	3	2	4	2	2	2	2	3	3	3	1	2	1	1	1	3	3	2	2	3	1	2	1	2	4	2	2	4	4	3	3	3	1	2	2	3	1	3	3	2	4	2	2	2	2	3	3	2	2	3	3	3	3	2	4	3	3	4	4	1	1	2	4	3	3	2	2	3	1	2	2	1	1	2	4	1	1	1	1	3	3	3	3	4	4	4	4	3	1	2	2	3	1	3	3	3	3	1	1	3	3	2	2	2	2	3	3	3	4	3	1	1	1	3	3	2	4	1	1	1	1	1	1	3	3	3	3	2	4	2	4	2	2	3	3	3	1	1	1	1	1	2	2	4	4	3	3	2	4	4	4	4	4	3	1	3	3	1	1	3	1	2	2	3	3	1	1	4	4	2	2	3	4	3	4	3	3	2	2	3	3	3	4	3	3	4	4	4	4	2	2	2	2	2	2	4	4	3	4	0	0	2	4	2	2	2	2	3	3	3	3	2	4	2	4	4	4	2	1	3	4	3	1	4	4	2	2	2	2	3	1	3	1	2	2	2	2	3	1	4	4	3	1	2	1	3	4	1	1	3	3	3	3	2	2	1	1	1	1	3	4	2	4	4	4	2	4	2	4	3	1	3	1	2	4	3	1	3	3	1	1	2	1	1	1	4	4	2	2	1	1	3	3	3	3	2	2	3	3	1	1	3	3	1	1	4	4	3	3	3	1	1	1	3	3	2	2	2	1	2	2	4	4	3	3	2	4	3	1	2	4	2	1	4	4	4	4	3	4	2	1	3	4	2	2	3	3	1	1	2	4	1	1	2	1	2	2	1	1	1	1	3	3	4	4	3	3	1	1	3	3	2	2	3	1	3	3	4	4	2	2	4	4	2	4	2	4	4	4	2	2	3	3	3	4	2	2	2	4	2	2	4	4	3	4	4	4	3	4	3	1	1	1	2	2	3	1	4	4	2	2	2	4	4	4	2	4	3	3	3	1	4	4	1	1	3	4	3	3	2	4	3	4	1	1	2	4	2	2	4	4	4	4	1	1	2	2	3	3	1	1	4	4	2	1	2	2	1	1	3	4	1	1	1	1	2	4	1	1	3	1	2	2	3	1	2	4	1	1	3	1	2	2	4	4	2	4	3	1	2	2	2	2	3	1	1	1	1	1	4	4	4	4	2	4	4	4	2	4	1	1	3	1	3	1	2	2	3	1	2	1	1	1	2	1	3	4	4	4	3	1	4	4	3	4	3	3	2	1	1	1	2	2	3	4	2	4	1	1	3	3	1	1	3	3	3	4	3	4	4	4	3	1	1	1	2	4	3	1	3	4	3	1	4	4	2	2	2	2	2	1	2	4	1	1	3	3	1	1	4	4	2	2	1	1	2	1	3	3	1	1	3	3	2	2	4	4	1	1	2	2	2	1	1	1	2	2	4	4	1	1	3	4	2	2	3	1	2	4	1	1	4	4	3	1	2	2	3	1	3	1	2	2	4	4	2	2	2	1	4	4	2	2	1	1	2	4	4	4	1	1	2	1	2	2	2	2	1	1	2	2	3	3	3	3	3	1	4	4	1	1	3	4	2	2	2	2	2	1	3	3	2	2	1	1	2	2	2	4	4	4	1	1	1	1	2	2	2	4	4	4	3	1	2	4	2	2	1	1	1	1	3	4	3	1	2	2	3	3	1	1	1	1	3	3	3	4	2	2	4	4	2	2	3	3	1	1	3	4	2	4	3	3	3	1	4	4	2	2	4	4	2	4	3	1	2	1	2	4	2	1	3	4	3	3	1	1	1	1	2	2	3	3	3	1	3	3	4	4	3	3	2	2	4	4	3	4	1	1	2	1	2	2	2	4	3	3	2	1	4	4	3	1	2	4	2	2	3	3	2	2	2	4	3	3	1	1	3	3	2	2	2	4	1	1	3	1	4	4	4	4	4	4	1	1	2	4	3	4	4	4	3	1	3	3	4	4	1	1	1	1	3	1	2	4	3	3	2	2	1	1	3	1	4	4	3	3	3	1	3	3	3	3	4	4	2	2	3	1	3	3	3	1	4	4	2	4	1	1	3	1	2	2	3	3	3	4	3	3	3	1	2	4	3	1	1	1	3	3	3	4	2	2	2	4	3	1	2	2	3	3	2	4	3	3	3	4	3	3	2	4	3	1	3	3	1	1	3	3	3	1	2	2	3	1	4	4	3	1	1	1	4	4	2	2	2	2	1	1	2	2	2	1	3	1	2	2	1	1	3	1	3	3	2	4	2	2	2	2	2	1	4	4	1	1	1	1	3	3	3	4	4	4	3	3	1	1	2	2	3	1	3	1	2	2	4	4	3	1	3	3	3	4	3	3	3	1	2	4	1	1	2	4	3	3	4	4	3	4	2	2	2	2	3	3	2	4	4	4	3	4	2	4	2	1	2	1	3	3	4	4	1	1	3	3	1	1	1	1	2	2	2	2	2	2	2	2	3	3	4	4	1	1	3	3	4	4	1	1	3	1	4	4	3	3	3	1	3	3	3	3	4	4	2	2	1	1	2	2	3	4	4	4	2	1	3	3	3	3	3	1	2	2	2	4	3	3	2	2	3	3	3	1	3	1	0	0	3	3	3	4	3	4	1	1	2	2	1	1	4	4	1	1	4	4	2	2	2	4	3	1	2	2	1	1	4	4	4	4	1	1	1	1	2	1	2	2	2	4	3	1	2	2	2	2	1	1	2	4	4	4	3	3	2	2	2	2	4	4	2	4	3	1	2	1	3	3	4	4	2	4	4	4	3	1	2	1	3	4	3	1	3	1	1	1	2	1	4	4	3	1	4	4	4	4	2	2	3	3	2	4	1	1	4	4	2	4	3	1	2	4	2	2	3	1	3	1	2	2	2	2	3	1	3	1	2	2	3	3	3	1	3	4	2	2	3	4	3	4	2	1	3	3	1	1	1	1	1	1	4	4	2	2	4	4	3	3	2	2	4	4	3	3	3	3	4	4	2	2	1	1	1	1	4	4	2	2	1	1	1	1	2	2	3	1	3	1	2	1	1	1	2	2	2	4	2	2	3	1	2	1	1	1	4	4	4	4	1	1	3	3	1	1	2	2	2	2	2	4	2	2	3	4	3	3	1	1	2	1	4	4	3	1	2	1	3	4	3	3	4	4	1	1	2	2	2	2	2	2	2	1	3	3	2	1	2	4	2	2	2	4	4	4	2	2	2	2	2	1	1	1	4	4	3	3	3	4	4	4	2	1	3	3	1	1	2	1	2	1	4	4	3	1	3	1	3	3	3	3	4	4	2	2	3	3	3	1	1	1	2	2	1	1	1	1	2	2	4	4	1	1	4	4	2	4	2	2	2	1	1	1	4	4	3	1	4	4	4	4	2	4	2	2	3	3	3	1	2	2	2	2	2	1	4	4	2	4	3	4	3	1	3	1	1	1	3	4	4	4	4	4	3	3	1	1	1	1	3	3	1	1	4	4	2	4	3	3	2	2	2	4	3	3	4	4	2	2	1	1	2	2	3	1	4	4	2	1	2	1	3	3	2	2	2	2	2	4	3	4	3	3	3	3	3	3	2	2	3	1	3	3	2	1	4	4	2	2	3	1	4	4	3	1	2	1	3	4	1	1	1	1	3	3	2	1	4	4	2	1	3	4	4	4	2	4	3	3	2	2	3	1	1	1	4	4	3	1	3	3	3	3	4	4	3	3	3	1	3	3	3	4	2	2	2	4	1	1	3	1	4	4	1	1	1	1	2	2	3	4	3	3	1	1	1	1	3	3	4	4	4	4	2	2	3	3	3	3	3	1	3	3	3	4	2	1	2	4	2	2	3	3	3	1	3	3	2	2	4	4	2	1	1	1	3	1	4	4	3	4	2	4	4	4	2	4	3	1	4	4	1	1	3	3	2	4	4	4	2	2	2	1	3	3	3	1	2	2	2	2	3	1	2	2	2	2	3	4	2	2	2	4	3	3	3	1	3	4	4	4	3	3	2	4	2	4	4	4	1	1	3	4	4	4	3	3	3	3	3	4	3	3	2	4	2	2	3	1	3	3	2	4	3	1	2	1	2	1	3	1	3	1	3	3	2	2	1	1	4	4	3	1	4	4	3	1	3	4	1	1	2	2	3	1	4	4	2	4	2	4	4	4	2	2	2	2	3	3	2	1	3	1	2	2	4	4	1	1	1	1	2	1	3	3	4	4	3	1	1	1	1	1	3	3	3	3	2	1	2	2	2	2	2	4	2	4	1	1	3	1	3	3	4	4	2	2	2	4	2	2	2	4	2	2	3	3	3	3	2	2	3	4	3	1	2	4	2	4	2	2	2	4	4	4	2	4	2	4	2	2	3	3	1	1	3	3	3	3	2	4	3	3	3	3	3	1	3	3	2	1	3	1	0	0	3	3	1	1	1	1	4	4	4	4	4	4	1	1	3	3	1	1	1	1	2	2	2	1	3	1	1	1	2	4	4	4	2	4	4	4	3	3	3	1	3	4	2	2	4	4	1	1	4	4	4	4	3	3	2	2	3	3	2	2	1	1	3	3	2	4	2	2	3	1	4	4	3	3	3	1	1	1	3	3	1	1	3	4	4	4	2	4	2	2	3	3	1	1	3	3	3	1	4	4	2	2	3	3	3	3	2	4	3	4	3	4	2	4	2	2	3	3	4	4	3	1	2	1	2	2	3	3	4	4	2	4	2	4	4	4	2	4	3	3	2	1	3	1	2	2	4	4	2	1	1	1	3	1	2	1	1	1	3	3	3	4	4	4	1	1	4	4	4	4	1	1	2	4	2	2	3	3	2	4	3	1	1	1	3	3	1	1	2	1	2	4	3	3	3	1	1	1	2	2	3	4	3	1	2	2	1	1	3	3	2	4	3	3	2	4	2	2	2	2	2	2	3	4	2	1	2	2	2	2	2	4	3	3	1	1	3	3	3	4	2	2	2	2	1	1	3	1	2	4	2	4	3	3	3	4	4	4	3	4	3	4	3	1	3	3	1	1	4	4	1	1	3	3	3	3	4	4	1	1	1	1	2	4	3	3	1	1	2	1	2	2	2	4	2	2	3	1	2	4	2	4	4	4	3	3	3	3	3	3	3	4	2	4	4	4	2	4	4	4	2	1	2	4	2	2	2	4	2	2	2	2	3	1	2	2	2	2	2	1	2	4	4	4	3	1	3	3	2	2	2	1	3	1	2	1	2	4	2	2	4	4	3	3	2	4	1	1	2	2	3	3	3	3	2	2	4	4	4	4	3	4	2	2	2	2	1	1	2	2	3	1	2	4	2	2	2	1	1	1	3	1	3	3	3	4	3	3	4	4	3	1	2	4	2	2	3	3	3	1	2	1	3	1	3	1	3	1	2	2	3	3	2	2	3	3	3	3	3	3	2	2	3	3	2	2	2	4	4	4	4	4	2	4	2	2	2	2	3	1	3	4	2	2	1	1	3	3	2	4	3	3	3	1	2	2	3	3	2	1	3	3	3	3	2	2	3	3	3	3	4	4	3	3	3	3	1	1	3	4	2	1	3	3	2	2	1	1	3	1	3	3	2	4	2	1	3	3	4	4	3	3	2	1	4	4	2	4	3	4	4	4	3	3	2	4	3	1	1	1	3	3	4	4	2	2	4	4	2	2	2	4	3	3	3	3	4	4	2	4	2	1	4	4	2	2	4	4	1	1	2	2	1	1	3	1	3	1	2	4	3	1	2	2	3	1	1	1	1	1	3	1	2	2	3	3	2	4	3	1	2	4	2	2	3	1	4	4	1	1	3	4	3	1	2	2	1	1	3	3	2	2	2	2	3	3	1	1	1	1	3	3	2	2	2	2	3	3	3	1	4	4	2	2	4	4	3	3	3	4	1	1	2	1	1	1	2	2	2	1	1	1	2	2	3	1	2	4	2	4	3	1	4	4	4	4	3	1	4	4	2	2	2	2	2	2	2	4	2	2	2	1	2	2	1	1	3	1	3	4	3	1	2	2	4	4	2	2	3	3	3	1	4	4	3	1	3	3	2	2	1	1	4	4	2	1	3	4	1	1	1	1	2	4	2	4	2	2	2	2	2	4	3	3	3	1	3	4	3	3	3	1	3	3	3	1	1	1	3	3	3	1	2	2	2	2	3	1	3	1	2	1	2	4	3	1	3	3	2	4	2	2	1	1	2	2	2	2	2	4	3	1	3	1	3	3	1	1	2	4	2	4	1	1	2	2	4	4	2	1	1	1	2	2	1	1	1	1	2	2	3	1	2	4	2	2	3	3	4	4	3	3	2	2	3	1	2	4	2	1	3	3	3	3	2	4	3	3	3	4	3	3	3	1	2	4	2	2	4	4	1	1	3	3	3	4	2	1	4	4	4	4	2	4	1	1	2	2	3	1	2	4	3	4	2	4	1	1	2	4	2	2	4	4	2	4	1	1	3	4	2	2	3	3	2	4	1	1	1	1	3	4	3	3	4	4	2	4	1	1	2	2	2	1	3	1	3	1	3	3	1	1	3	3	3	3	1	1	1	1	3	4	3	3	2	2	3	1	3	3	3	4	2	2	4	4	3	3	2	4	1	1	2	1	2	4	3	1	2	2	3	1	2	4	3	3	3	3	2	4	2	1	2	2	4	4	1	1	2	4	2	4	2	2	2	2	3	1	2	2	2	2	4	4	3	4	3	3	2	2	3	3	4	4	4	4	3	3	4	4	3	3	2	4	2	4	3	3	3	1	3	3	3	3	1	1	3	1	2	4	2	1	1	1	3	1	3	3	3	3	4	4	3	3	2	1	2	4	4	4	3	3	3	1	3	4	3	1	4	4	2	2	3	3	2	2	2	4	2	2	3	3	3	1	3	1	3	3	3	4	2	2	2	2	4	4	2	4	4	4	2	2	4	4	2	2	1	1	3	4	2	4	3	3	3	4	3	3	3	4	3	3	3	3	2	4	3	4	3	3	2	2	2	4	2	2	2	4	3	1	3	3	4	4	2	2	1	1	3	4	4	4	2	2	2	1	2	2	3	4	3	1	3	1	3	3	2	1	3	1	3	1	3	1	2	4	3	1	2	4	2	2	2	4	2	1	4	4	1	1	2	4	4	4	3	1	1	1	3	1	2	2	2	4	1	1	3	1	4	4	3	3	3	3	2	1	1	1	2	4	3	4	2	2	2	2	3	1	3	1	4	4	3	4	3	4	3	3	2	1	3	4	4	4	2	2	2	2	2	2	3	1	2	4	3	1	3	1	3	3	1	1	3	3	4	4	2	1	2	4	1	1	1	1	3	3	1	1	3	3	2	2	2	2	4	4	1	1	1	1	2	2	2	2	2	2	3	3	3	1	2	4	2	4	2	2	4	4	3	3	4	4	4	4	3	3	3	3	2	2	2	4	1	1	1	1	2	4	1	1	2	2	3	4	1	1	3	3	1	1	2	4	3	4	2	2	3	1	4	4	3	3	3	4	1	1	3	1	2	2	2	4	1	1	2	2	4	4	2	2	2	2	2	2	4	4	2	4	2	2	4	4	3	1	2	2	2	2	3	3	3	4	3	1	3	4	2	4	3	3	2	4	2	4	1	1	1	1	2	4	2	2	3	3	1	1	4	4	4	4	2	4	3	1	4	4	1	1	3	4	2	2	4	4	3	3	2	2	4	4	3	3	3	4	2	2	3	4	3	3	1	1	3	1	3	1	4	4	1	1	3	1	4	4	2	4	4	4	3	3	2	1	3	3	2	1	3	3	1	1	3	3	2	4	4	4	2	2	3	3	1	1	3	4	1	1	1	1	4	4	2	2	3	3	2	1	2	4	3	1	2	2	3	4	3	3	2	2	2	2	3	4	4	4	2	1	2	2	3	4	1	1	2	2	2	2	4	4	4	4	3	3	2	2	3	4	4	4	4	4	1	1	1	1	2	4	2	2	2	2	4	4	1	1	4	4	4	4	2	2	2	1	1	1	2	2	2	1	2	1	2	4	3	1	2	2	2	4	2	4	1	1	1	1	2	2	1	1	2	2	1	1	3	3	4	4	2	1	2	1	2	2	2	1	3	3	4	4	4	4	4	4	3	3	3	4	2	2	4	4	1	1	2	4	2	4	3	3	2	2	3	4	4	4	1	1	3	3	1	1	3	3	2	4	3	1	2	4	4	4	3	1	1	1	1	1	1	1	2	2	2	4	1	1	1	1	1	1	1	1	2	4	2	2	3	3	1	1	2	2	3	3	2	4	1	1	2	2	2	2	4	4	2	2	3	1	2	1	2	4	4	4	4	4	3	4	4	4	2	1	2	4	3	3	2	2	3	1	3	1	4	4	1	1	2	2	2	2	3	1	3	3	2	4	3	3	1	1	4	4	2	4	4	4	4	4	4	4	3	4	2	1	3	1	2	1	3	1	4	4	3	1	2	1	2	1	2	1	3	1	3	4	2	1	3	4	2	4	1	1	1	1	1	1	2	2	3	4	2	4	4	4	1	1	1	1	3	3	2	2	4	4	3	3	3	4	1	1	2	2	3	3	3	4	1	1	2	1	2	4	1	1	2	4	3	1	2	2	2	1	3	1	3	3	3	3	2	1	2	4	4	4	2	2	3	3	2	4	2	1	3	4	1	1	2	4	2	2	3	4	3	3	3	4	2	2	3	3	3	3	1	1	1	1	4	4	1	1	2	1	1	1	3	4	4	4	1	1	3	3	3	3	3	1	4	4	1	1	2	4	3	1	2	4	4	4	3	3	2	4	1	1	4	4	2	2	4	4	1	1	2	2	2	4	1	1	1	1	1	1	3	4	4	4	4	4	4	4	2	4	3	1	1	1	1	1	1	1	4	4	2	2	3	1	4	4	3	4	3	1	2	4	3	1	4	4	3	4	3	1	1	1	2	4	2	4	2	2	2	1	3	3	2	2	3	3	2	4	3	1	2	4	4	4	1	1	2	2	3	3	1	1	3	3	2	2	4	4	2	4	1	1	3	3	2	4	4	4	1	1	3	3	2	4	4	4	3	3	2	2	3	3	1	1	3	1	3	4	2	1	1	1	2	4	3	3	3	4	3	1	1	1	2	2	3	4	2	2	1	1	1	1	1	1	2	1	2	4	3	4	1	1	4	4	4	4	1	1	2	2	2	2	3	3	4	4	2	2	3	3	3	3	2	2	1	1	4	4	1	1	2	2	3	1	2	2	4	4	2	2	3	3	3	3	2	2	3	3	4	4	2	4	2	4	3	3	3	4	2	2	3	3	1	1	1	1	2	4	3	3	3	1	3	3	3	1	2	4	3	1	3	3	1	1	3	3	3	4	4	4	1	1	1	1	3	3	2	1	3	1	3	1	2	4	3	3	3	3	1	1	2	1	3	4	3	1	3	1	2	2	3	1	3	3	1	1	3	1	1	1	4	4	4	4	3	1	2	1	2	4	2	4	2	2	3	3	4	4	3	3	4	4	1	1	2	4	1	1	2	4	2	1	1	1	2	4	2	4	2	2	3	3	3	1	1	1	2	1	4	4	4	4	4	4	1	1	4	4	3	1	1	1	2	4	4	4	4	4	3	3	3	1	2	1	2	2	2	2	2	2	2	2	1	1	3	4	2	2	1	1	3	3	2	1	2	2	4	4	3	3	3	1	3	3	3	3	2	1	4	4	2	4	2	2	3	3	2	4	1	1	3	1	1	1	1	1	3	4	2	2	4	4	4	4	4	4	1	1	3	3	1	1	1	1	2	2	3	3	2	2	2	2	3	3	3	3	3	1	2	1	3	1	3	1	3	3	3	1	3	3	2	1	3	3	3	4	3	3	3	1	4	4	3	3	4	4	4	4	1	1	4	4	1	1	1	1	2	1	2	1	4	4	3	3	3	3	1	1	3	4	4	4	4	4	4	4	1	1	2	2	3	4	2	2	2	1	1	1	3	1	4	4	2	4	3	3	2	2	2	2	2	2	2	4	3	3	2	2	3	3	2	2	3	3	2	4	3	3	3	3	2	4	3	3	4	4	4	4	2	4	2	2	3	3	3	1	3	3	2	4	3	1	4	4	3	1	2	2	2	4	3	1	2	4	3	3	2	2	4	4	2	2	2	2	2	2	4	4	1	1	3	4	1	1	2	2	3	3	2	2	3	4	2	2	3	3	3	3	2	1	3	3	2	2	2	4	3	1	2	4	1	1	2	2	2	2	4	4	3	4	2	1	3	3	3	3	2	1	3	3	3	3	3	3	2	2	3	3	1	1	3	3	4	4	2	2	3	1	2	1	2	2	1	1	1	1	3	1	2	2	3	3	4	4	3	1	1	1	1	1	4	4	3	3	2	4	2	1	1	1	3	4	2	2	2	1	3	4	2	2	2	1	1	1	2	4	3	3	3	4	1	1	3	3	1	1	3	3	3	3	2	4	2	2	4	4	2	2	3	1	3	1	1	1	1	1	2	2	2	4	3	3	3	4	3	3	3	4	3	3	2	4	2	4	3	1	3	4	3	1	4	4	2	4	3	4	4	4	3	3	2	2	3	1	2	2	3	3	3	3	2	4	1	1	2	2	3	3	2	4	4	4	1	1	2	4	2	2	3	3	3	1	2	4	3	4	1	1	2	2	2	4	2	2	2	1	2	2	1	1	1	1	2	2	4	4	1	1	3	4	1	1	2	4	2	4	4	4	3	4	2	4	2	4	3	3	2	4	2	4	3	3	3	3	3	4	2	4	1	1	2	4	2	2	2	4	2	2	4	4	2	2	2	2	3	3	3	1	2	4	2	4	1	1	3	3	2	2	3	4	2	1	2	2	2	2	3	3	3	3	3	4	3	1	4	4	3	3	2	2	3	4	2	2	1	1	4	4	3	3	4	4	2	2	2	2	4	4	3	3	4	4	3	3	3	1	2	2	1	1	4	4	4	4	2	4	2	2	3	3	1	1	2	2	2	4	3	3	4	4	2	2	3	3	2	2	2	1	2	2	2	2	2	2	4	4	2	4	3	3	3	3	4	4	2	4	4	4	4	4	2	2	2	2	2	4	4	4	3	3	3	3	1	1	3	3	1	1	3	3	3	3	3	1	2	1	2	2	2	4	1	1	2	2	2	2	2	2	1	1	2	2	4	4	2	1	2	4	2	2	3	4	4	4	3	3	3	1	3	3	3	3	3	1	3	1	3	4	3	4	2	4	2	1	3	1	2	2	2	2	3	1	3	3	4	4	1	1	2	4	3	3	2	2	2	2	1	1	2	2	3	3	2	2	2	2	3	3	4	4	3	1	1	1	3	1	1	1	3	3	1	1	3	1	2	4	4	4	3	3	1	1	2	2	2	2	2	2	3	3	4	4	3	3	3	4	4	4	2	2	3	4	4	4	3	1	1	1	3	3	1	1	2	4	3	3	3	3	3	3	3	3	3	4	3	1	4	4	2	1	3	3	3	1	2	4	3	3	2	2	3	1	3	1	2	1	3	3	3	3	1	1	2	2	1	1	3	1	4	4	3	1	2	1	4	4	3	3	3	3	2	2	2	2	2	2	3	3	3	4	3	1	3	1	4	4	2	4	4	4	3	3	1	1	3	3	4	4	3	3	3	3	2	2	2	1	3	1	3	3	3	3	3	1	1	1	1	1	4	4	4	4	4	4	1	1	4	4	1	1	2	4	3	3	2	2	3	3	1	1	3	3	3	1	3	1	1	1	4	4	2	1	3	1	1	1	2	2	1	1	2	2	3	1	3	3	4	4	2	4	2	4	2	2	2	2	3	3	3	4	2	2	3	4	2	4	3	3	3	3	2	2	2	2	1	1	1	1	2	4	1	1	0	0	3	3	4	4	3	3	2	2	2	1	4	4	4	4	3	1	3	1	2	2	3	3	2	2	3	3	3	3	3	3	1	1	1	1	1	1	1	1	4	4	3	1	2	1	1	1	3	3	4	4	2	2	3	3	2	1	4	4	2	1	1	1	3	3	3	4	3	3	3	3	2	1	2	2	2	4	3	4	2	1	2	2	3	3	3	3	2	2	4	4	3	4	2	2	1	1	1	1	2	4	2	4	3	1	3	1	2	1	2	4	2	1	4	4	3	1	2	2	3	1	2	2	3	3	3	1	3	4	4	4	3	1	2	1	3	3	4	4	4	4	2	4	2	4	2	2	3	3	3	3	4	4	2	4	2	2	1	1	3	1	2	4	3	1	3	4	3	1	2	2	2	2	2	4	2	4	2	2	3	3	3	3	3	3	1	1	2	2	3	4	4	4	2	4	2	2	1	1	2	4	1	1	1	1	3	3	3	4	1	1	4	4	1	1	2	2	4	4	2	4	2	4	4	4	3	1	2	2	3	4	2	1	1	1	4	4	3	1	2	1	3	4	2	2	3	3	2	2	3	4	2	2	1	1	3	1	3	3	1	1	2	2	3	3	1	1	4	4	3	3	3	4	2	4	1	1	3	1	3	3	2	2	1	1	2	2	3	3	3	3	2	4	2	2	2	2	2	2	3	3	2	2	2	2	1	1	2	4	2	1	4	4	2	2	2	4	3	3	3	3	3	3	4	4	2	2	3	3	2	1	1	1	3	3	2	4	2	2	3	4	3	3	3	1	3	3	1	1	2	2	1	1	3	3	3	3	2	4	2	2	2	2	2	1	2	2	1	1	2	2	2	2	2	2	3	1	2	4	4	4	2	4	1	1	2	4	2	4	1	1	1	1	1	1	2	1	3	3	4	4	3	3	3	3	1	1	3	3	2	2	2	4	2	4	2	4	3	3	2	1	1	1	2	4	1	1	3	4	1	1	2	2	1	1	2	1	1	1	1	1	1	1	2	2	2	1	4	4	2	1	2	2	4	4	2	1	3	3	4	4	3	3	2	2	2	2	2	2	3	1	3	3	1	1	2	2	2	2	2	1	3	4	2	4	1	1	4	4	4	4	3	3	4	4	1	1	4	4	4	4	2	1	2	4	4	4	2	2	2	2	2	4	1	1	3	3	4	4	1	1	2	2	2	2	1	1	2	4	3	3	2	4	4	4	2	1	1	1	2	2	1	1	1	1	2	2	3	3	2	2	3	1	2	1	2	4	2	4	2	2	2	2	1	1	2	4	3	1	2	1	2	2	3	3	1	1	3	4	2	4	2	2	2	2	3	3	3	4	2	4	3	3	2	4	2	2	2	4	1	1	2	4	2	4	4	4	1	1	3	3	3	3	3	3	2	1	3	1	2	1	3	1	3	3	2	2	2	4	2	4	1	1	3	1	3	4	3	3	3	3	2	2	3	4	2	1	4	4	2	4	2	2	2	2	3	3	3	1	1	1	3	4	2	4	2	2	1	1	3	3	3	3	3	3	2	4	2	2	2	4	1	1	2	2	3	3	4	4	3	4	2	1	3	4	4	4	2	4	2	4	3	3	2	2	3	1	2	4	3	3	2	1	3	3	3	3	3	4	3	1	2	2	4	4	2	2	3	3	1	1	4	4	4	4	3	1	3	3	2	1	2	2	3	3	1	1	3	1	4	4	1	1	2	2	4	4	3	3	1	1	2	1	2	1	2	4	2	4	3	1	3	3	2	2	3	3	3	1	3	4	2	1	2	2	2	4	4	4	3	4	2	1	3	3	2	2	3	3	3	3	1	1	3	3	1	1	1	1	2	2	3	3	3	3	1	1	2	4	2	4	3	3	2	4	1	1	4	4	2	1	2	2	3	3	4	4	2	2	1	1	3	3	4	4	3	1	3	3	3	3	2	1	3	1	3	3	2	1	3	1	3	1	2	1	2	2	4	4	2	4	2	4	3	3	2	2	1	1	4	4	2	2	4	4	2	2	2	4	3	1	3	4	2	1	3	3	3	4	2	2	3	3	1	1	2	1	2	2	4	4	3	3	2	1	3	1	3	1	2	4	3	3	2	2	4	4	3	4	3	3	1	1	2	2	2	4	1	1	3	1	3	4	1	1	2	2	3	1	2	2	3	3	3	4	2	2	1	1	2	1	2	2	3	3	1	1	2	2	3	3	3	3	1	1	2	4	2	2	3	4	4	4	2	4	4	4	2	1	2	2	4	4	1	1	3	3	4	4	2	4	3	3	2	4	2	1	3	3	4	4	2	4	1	1	2	2	1	1	2	2	2	2	2	2	2	2	1	1	1	1	1	1	3	1	3	3	2	4	4	4	2	1	2	2	2	4	3	3	4	4	3	3	1	1	1	1	3	3	1	1	2	2	2	2	2	2	3	3	3	3	1	1	1	1	3	1	4	4	4	4	2	2	2	2	2	4	3	1	2	2	1	1	1	1	2	2	3	1	3	1	4	4	3	1	3	3	1	1	2	2	3	3	4	4	3	4	1	1	1	1	4	4	2	1	3	3	4	4	2	2	3	3	3	3	2	1	2	4	2	2	2	2	3	4	3	1	4	4	3	1	2	2	2	2	2	1	3	3	3	4	3	3	2	1	2	1	4	4	1	1	1	1	4	4	2	4	2	2	3	1	3	3	2	2	2	1	2	1	4	4	2	2	1	1	3	3	2	2	3	1	2	4	3	1	2	4	2	2	2	4	4	4	3	3	2	4	2	4	2	4	2	2	2	1	2	4	3	4	3	1	3	3	2	2	4	4	2	2	3	3	2	1	4	4	2	2	2	2	2	2	2	2	2	2	4	4	4	4	1	1	4	4	3	3	3	3	2	1	1	1	3	3	3	3	3	1	3	4	1	1	2	2	4	4	2	2	2	2	2	2	2	2	4	4	2	2	2	2	3	3	1	1	1	1	4	4	3	1	4	4	3	3	2	1	3	1	2	2	2	2	3	3	1	1	3	3	2	4	2	2	3	3	2	4	4	4	3	4	2	2	3	4	1	1	2	2	4	4	1	1	3	4	4	4	2	2	3	3	4	4	4	4	2	2	3	3	2	2	2	4	1	1	1	1	3	1	2	4	2	4	2	4	3	1	3	1	2	2	3	1	1	1	2	2	2	1	3	1	3	1	2	4	3	4	2	4	2	2	1	1	2	4	2	2	3	3	2	2	1	1	3	3	3	1	2	2	2	2	2	2	3	1	1	1	4	4	3	1	2	2	4	4	3	3	3	3	2	2	2	2	4	4	3	4	3	4	3	3	3	4	2	2	1	1	3	3	3	4	3	4	2	2	2	1	2	4	2	1	4	4	4	4	2	1	4	4	4	4	3	3	2	2	2	4	2	2	1	1	3	3	1	1	1	1	3	3	2	2	2	2	2	2	3	3	3	1	2	2	4	4	4	4	3	4	1	1	3	3	4	4	3	1	2	2	3	1	1	1	2	4	4	4	2	2	4	4	4	4	3	1	2	2	1	1	3	1	3	4	1	1	1	1	2	1	3	3	1	1	3	3	1	1	4	4	2	4	2	2	3	3	3	1	1	1	3	3	3	3	3	3	3	4	3	1	4	4	3	1	1	1	4	4	2	2	1	1	3	3	3	1	3	1	3	1	3	3	3	4	2	4	3	3	1	1	4	4	3	3	1	1	3	3	4	4	2	4	3	3	4	4	3	3	1	1	2	1	3	3	2	1	2	2	2	4	3	3	2	4	4	4	2	1	3	3	2	1	2	4	3	1	4	4	2	1	4	4	3	4	1	1	4	4	3	3	1	1	4	4	2	2	1	1	1	1	3	1	3	4	3	3	3	1	1	1	3	3	2	1	3	3	2	2	3	1	2	4	3	1	4	4	3	3	2	2	2	2	2	2	1	1	2	4	3	1	4	4	1	1	3	3	2	2	3	1	4	4	3	3	2	2	2	4	2	2	3	1	1	1	4	4	1	1	4	4	2	2	4	4	1	1	3	3	2	2	2	2	2	2	1	1	2	4	3	1	3	1	1	1	4	4	2	2	2	1	3	4	4	4	1	1	2	4	2	4	2	2	2	1	2	4	3	3	2	2	3	3	3	3	4	4	2	4	2	2	3	1	2	2	3	4	3	4	3	1	3	1	4	4	3	3	2	2	3	3	3	1	3	3	2	2	1	1	3	4	4	4	2	4	2	2	2	4	2	1	2	4	3	3	2	2	3	3	2	2	1	1	2	2	2	4	2	4	3	1	2	2	4	4	4	4	3	3	3	3	3	1	2	4	3	3	2	2	4	4	1	1	3	3	2	2	2	2	3	3	2	1	2	1	3	1	2	4	4	4	2	1	4	4	3	3	3	3	3	1	2	2	2	4	1	1	2	1	3	4	4	4	1	1	3	1	2	1	1	1	4	4	3	1	2	1	3	3	2	2	4	4	2	1	4	4	3	3	2	2	1	1	4	4	2	2	4	4	3	3	2	1	4	4	4	4	2	4	4	4	2	4	4	4	2	2	2	4	2	4	2	4	3	3	3	3	4	4	2	1	3	3	3	4	3	4	1	1	1	1	2	2	1	1	3	1	3	3	4	4	2	2	3	1	2	2	3	1	3	1	1	1	4	4	2	1	2	4	3	1	2	2	2	2	1	1	3	1	4	4	3	4	3	3	4	4	1	1	2	2	3	3	2	4	3	4	3	3	2	4	2	2	3	1	3	3	1	1	3	3	1	1	3	4	2	4	4	4	4	4	3	3	3	4	3	3	3	4	3	1	1	1	2	2	1	1	3	1	3	1	2	2	2	2	3	1	4	4	4	4	2	4	3	3	3	3	2	4	3	1	1	1	3	3	4	4	2	2	2	2	4	4	4	4	4	4	2	1	3	3	2	2	1	1	3	3	3	3	1	1	4	4	2	1	2	4	2	2	1	1	2	2	2	2	1	1	3	3	1	1	1	1	3	3	3	3	2	4	3	1	2	4	4	4	3	3	3	1	3	3	1	1	3	1	4	4	2	1	3	1	4	4	4	4	3	3	4	4	3	3	2	2	4	4	2	2	2	2	1	1	2	2	1	1	3	3	1	1	2	4	2	1	1	1	2	4	3	3	3	1	2	2	3	3	2	4	4	4	3	3	3	1	2	2	3	3	2	2	4	4	3	3	1	1	3	3	3	1	2	2	3	1	3	1	2	4	4	4	3	1	2	2	2	4	2	4	2	1	2	4	3	1	3	1	1	1	4	4	2	2	1	1	3	3	4	4	2	2	2	4	3	3	4	4	2	2	2	4	3	3	1	1	1	1	3	1	2	2	3	3	2	2	3	3	2	2	2	2	3	1	1	1	2	1	1	1	1	1	1	1	4	4	4	4	4	4	2	2	2	2	1	1	1	1	3	1	3	1	2	1	3	1	3	1	3	3	1	1	2	4	4	4	3	3	4	4	2	4	2	4	2	4	4	4	3	1	2	4	3	1	3	3	2	4	2	2	2	1	1	1	1	1	2	2	2	4	1	1	2	1	2	1	4	4	1	1	3	1	3	1	3	3	2	4	4	4	4	4	2	4	1	1	3	3	2	1	2	2	4	4	1	1	2	4	2	4	3	3	3	3	3	3	2	2	2	2	2	2	4	4	2	2	2	4	1	1	2	2	2	2	4	4	1	1	3	1	4	4	4	4	3	4	3	3	2	2	1	1	2	1	4	4	2	1	2	2	3	3	3	4
pop_1	L01_Y_013	0	0	0	0	1	3	1	4	2	3	4	4	2	2	3	3	4	4	4	4	4	4	1	3	1	1	3	3	4	4	4	4	3	3	1	3	2	2	2	2	4	2	4	3	3	3	1	1	4	2	4	2	4	3	1	1	4	3	1	2	1	3	1	3	3	3	4	4	1	1	2	2	4	4	1	2	3	3	1	3	1	1	2	2	4	4	3	3	2	2	1	3	4	2	4	4	1	3	1	1	1	1	1	3	4	3	1	2	1	1	4	4	1	3	2	2	4	2	1	1	1	1	3	3	3	3	4	3	2	2	4	4	1	3	1	1	3	3	1	3	3	3	1	3	1	3	3	3	1	2	2	2	3	3	1	1	1	2	1	3	2	2	4	2	4	2	1	1	1	1	3	3	1	3	1	1	1	2	4	3	1	2	1	1	2	2	2	2	3	3	1	2	1	3	3	3	4	4	4	4	4	2	1	3	4	4	4	2	1	1	2	2	4	2	4	2	1	1	1	1	1	1	4	2	1	3	2	2	2	2	2	2	1	3	1	1	4	4	4	4	4	2	4	4	2	2	1	2	1	1	3	3	3	3	3	3	2	2	4	2	4	2	4	4	3	3	1	1	4	4	4	4	4	3	1	3	3	3	4	2	2	2	4	3	2	2	3	3	3	3	3	3	1	3	2	2	1	1	4	4	4	4	1	3	1	2	4	4	1	1	1	1	1	1	4	2	1	2	3	3	4	4	4	4	2	2	1	3	1	1	4	4	4	4	3	3	2	2	4	2	4	4	3	3	1	3	4	2	2	2	1	3	3	3	4	2	1	3	3	3	4	3	3	3	2	2	2	2	4	3	2	2	1	3	2	2	3	3	1	2	4	2	2	2	1	2	2	2	4	4	4	4	2	2	1	3	3	3	3	3	2	2	1	3	4	4	4	2	4	4	1	3	1	2	4	2	4	2	4	2	3	3	2	2	1	3	1	3	4	4	4	2	4	3	3	3	4	2	3	3	4	3	4	4	4	4	1	1	4	4	4	4	3	3	4	2	3	3	4	4	3	3	3	3	1	1	4	4	1	3	1	3	3	3	4	4	1	1	2	2	1	3	2	2	2	2	1	2	4	2	3	3	4	4	1	3	1	1	1	3	1	3	4	4	3	3	1	2	2	2	1	1	4	3	2	2	3	3	3	3	1	3	4	2	4	4	4	2	1	3	4	2	4	2	3	3	4	3	4	4	4	2	3	3	1	3	4	4	1	3	4	2	3	3	1	3	3	3	4	4	1	1	2	2	1	2	2	2	3	3	1	1	1	1	3	3	4	4	3	3	4	4	1	1	4	4	1	2	2	2	4	4	2	2	4	3	4	2	2	2	4	2	2	2	3	3	1	1	4	2	4	2	2	2	2	2	4	2	4	2	4	4	1	2	4	4	2	2	1	1	3	3	4	2	1	1	4	4	3	3	3	3	2	2	4	3	4	2	1	1	3	3	2	2	1	3	3	3	3	3	1	2	4	4	1	1	1	1	2	2	3	3	2	2	4	4	4	4	4	2	1	2	1	1	2	2	4	4	1	3	3	3	3	3	3	3	4	4	4	3	3	3	1	1	2	2	4	2	2	2	1	2	4	3	3	3	1	2	3	3	4	4	4	4	4	4	3	3	3	3	4	4	1	1	2	2	3	3	4	3	1	3	4	4	1	1	1	3	4	4	1	1	3	3	1	1	4	4	1	3	1	1	1	3	1	3	2	2	4	2	4	4	4	2	2	2	2	2	3	3	3	3	2	2	4	2	4	2	3	3	2	2	3	3	1	3	4	2	1	1	1	2	3	3	4	4	4	4	4	2	3	3	2	2	1	1	2	2	3	3	1	1	4	2	4	4	3	3	2	2	3	3	3	3	4	2	4	2	1	3	4	3	1	1	1	2	3	3	3	3	4	3	1	1	4	4	4	2	1	3	3	3	3	3	2	2	1	3	2	2	1	1	3	3	1	1	3	3	4	3	1	3	4	2	1	1	4	4	1	1	1	1	1	1	3	3	4	3	4	2	3	3	1	1	4	2	4	2	2	2	1	2	1	3	2	2	3	3	4	4	4	4	2	2	1	3	2	2	4	4	1	2	2	2	1	1	2	2	2	2	1	1	1	3	4	4	3	3	3	3	1	1	1	3	3	3	1	2	4	4	1	3	2	2	3	3	2	2	2	2	3	3	4	2	4	4	2	2	3	3	3	3	3	3	4	4	4	2	1	3	1	3	3	3	4	3	4	2	1	2	1	1	3	3	4	4	3	3	3	3	4	4	4	2	3	3	1	3	4	3	1	3	4	4	3	3	3	3	4	2	3	3	1	3	1	3	2	2	4	2	1	3	1	3	1	2	1	3	4	2	2	2	1	3	3	3	2	2	3	3	4	2	4	4	4	4	4	2	4	2	4	2	1	1	2	2	3	3	4	2	4	2	4	2	4	4	3	3	1	1	2	2	1	3	4	2	4	4	2	2	4	4	1	2	1	3	1	3	3	3	4	2	2	2	1	1	3	3	4	2	4	2	1	2	4	2	1	3	3	3	2	2	4	4	4	2	1	3	4	2	2	2	4	4	4	2	2	2	4	4	4	2	4	2	3	3	1	2	1	1	2	2	4	2	4	3	4	4	1	1	4	2	3	3	1	2	3	3	1	3	1	1	2	2	2	2	3	3	3	3	3	3	4	2	4	2	3	3	4	3	4	2	4	2	4	2	4	4	2	2	1	3	4	2	1	2	4	2	1	3	1	3	4	3	2	2	3	3	3	3	1	3	1	1	4	4	1	1	3	3	2	2	1	3	1	2	1	1	4	3	1	3	4	4	1	3	4	4	2	2	1	2	4	4	1	2	1	1	4	4	1	3	3	3	1	3	1	3	2	2	4	4	2	2	1	1	4	3	1	3	2	2	4	3	1	2	3	3	4	2	3	3	3	3	2	2	2	2	4	2	4	4	1	1	1	3	4	4	3	3	1	1	3	3	2	2	3	3	1	1	4	2	3	3	3	3	1	2	1	2	1	3	1	3	4	3	2	2	1	1	4	4	4	2	2	2	1	2	2	2	4	4	2	2	1	2	2	2	1	3	1	1	2	2	1	1	4	2	3	3	3	3	2	2	1	3	4	2	4	3	2	2	2	2	3	3	2	2	2	2	3	3	2	2	1	1	2	2	4	3	3	3	2	2	1	3	3	3	3	3	3	3	2	2	1	1	1	1	2	2	2	2	1	3	1	3	3	3	4	4	4	4	4	2	4	2	1	1	1	1	2	2	1	1	4	4	2	2	3	3	3	3	3	3	4	2	1	3	1	2	2	2	1	1	2	2	1	1	4	3	1	3	2	2	3	3	4	4	4	4	4	3	1	3	4	2	4	4	2	2	3	3	1	1	2	2	4	3	1	3	1	1	4	2	3	3	1	1	1	2	4	2	3	3	3	3	4	3	4	4	2	2	2	2	1	3	4	4	1	1	1	3	3	3	2	2	4	4	2	2	4	2	3	3	4	2	1	3	4	2	1	1	1	1	4	4	4	4	4	4	1	1	1	2	2	2	1	2	1	1	4	4	2	2	4	4	1	2	1	3	3	3	2	2	1	3	4	4	1	3	4	4	1	1	3	3	4	2	1	1	1	3	1	1	1	3	1	1	3	3	4	2	3	3	4	3	2	2	4	2	1	1	2	2	4	2	2	2	2	2	3	3	1	1	1	2	1	3	4	2	1	3	2	2	4	2	2	2	1	3	1	3	4	2	2	2	1	3	2	2	3	3	2	2	4	4	3	3	3	3	2	2	2	2	2	2	2	2	2	2	4	2	2	2	4	4	3	3	1	3	2	2	4	2	4	4	2	2	1	2	3	3	4	4	2	2	4	2	1	3	3	3	4	4	4	4	1	3	3	3	4	4	4	3	2	2	2	2	2	2	1	1	2	2	4	4	1	2	4	4	1	1	1	1	1	3	3	3	4	2	1	3	1	3	4	4	1	3	3	3	2	2	4	4	2	2	3	3	1	2	1	3	1	1	2	2	2	2	3	3	1	1	2	2	1	3	2	2	4	2	3	3	3	3	4	4	1	1	1	1	3	3	2	2	1	1	2	2	1	3	1	1	3	3	1	1	3	3	1	1	1	2	4	4	3	3	4	4	2	2	2	2	3	3	2	2	1	1	4	2	1	1	1	3	1	3	3	3	2	2	3	3	4	4	1	2	4	3	2	2	3	3	2	2	3	3	2	2	2	2	4	2	3	3	4	2	2	2	1	2	1	1	1	1	3	3	1	2	2	2	2	2	1	1	2	2	4	3	4	3	1	1	1	2	3	3	4	4	3	3	3	3	2	2	3	3	4	4	3	3	1	1	4	2	1	1	4	2	1	3	2	2	1	1	1	1	4	2	4	2	4	4	1	1	1	1	3	3	1	3	3	3	4	3	4	4	1	3	1	1	1	1	1	3	2	2	1	1	1	3	3	3	4	4	4	3	3	3	1	2	4	4	1	3	1	2	1	1	2	2	4	4	2	2	2	2	4	4	1	1	4	4	1	1	3	3	2	2	1	3	2	2	1	3	1	2	4	2	4	4	1	1	1	3	1	1	1	1	2	2	4	4	2	2	1	3	2	2	1	2	4	4	4	4	2	2	4	3	4	4	3	3	2	2	4	4	4	4	1	1	1	1	2	2	1	2	3	3	4	4	3	3	4	2	4	4	1	3	4	4	2	2	3	3	4	2	1	1	3	3	4	2	1	3	2	2	4	2	4	4	1	1	4	4	4	3	2	2	3	3	3	3	4	2	1	1	1	1	1	1	1	1	3	3	2	2	2	2	4	4	3	3	2	2	4	2	1	3	2	2	2	2	3	3	1	3	4	4	3	3	3	3	4	2	1	1	4	4	1	3	2	2	1	1	1	3	2	2	2	2	4	4	4	4	3	3	1	3	4	4	1	2	3	3	2	2	2	2	1	1	1	2	1	2	1	1	3	3	3	3	1	1	1	3	2	2	4	2	1	1	3	3	3	3	2	2	2	2	2	2	1	1	4	3	1	2	1	1	2	2	3	3	2	2	1	3	4	2	3	3	3	3	1	1	4	2	1	1	1	1	1	2	2	2	4	2	1	1	1	2	1	3	3	3	1	3	3	3	4	4	1	1	4	2	4	2	2	2	3	3	3	3	4	2	4	4	1	2	4	2	2	2	2	2	1	3	1	2	2	2	4	2	4	2	4	2	1	3	4	4	1	2	2	2	4	2	4	4	1	3	4	2	1	3	1	1	3	3	4	4	2	2	2	2	2	2	1	1	1	1	2	2	3	3	1	1	4	4	1	3	1	3	2	2	4	2	4	2	4	2	4	2	4	4	1	3	4	4	4	2	1	1	2	2	4	4	4	4	3	3	1	1	1	3	1	3	2	2	1	3	1	1	4	2	4	4	3	3	2	2	2	2	1	1	1	2	3	3	1	1	1	1	3	3	2	2	3	3	1	1	1	1	1	3	2	2	1	3	2	2	4	4	2	2	3	3	3	3	4	3	2	2	4	3	2	2	4	3	3	3	2	2	1	3	4	2	1	3	4	3	2	2	4	4	3	3	1	1	4	2	4	2	4	2	3	3	4	2	4	3	2	2	2	2	2	2	4	2	4	4	1	3	2	2	4	2	1	3	1	3	4	4	1	2	4	3	4	4	1	3	2	2	4	3	1	1	2	2	2	2	1	3	3	3	1	2	1	3	4	2	4	2	2	2	3	3	1	3	1	1	1	1	4	4	1	1	2	2	3	3	4	3	2	2	4	2	2	2	2	2	1	3	4	2	3	3	3	3	2	2	4	2	4	4	4	4	1	1	2	2	4	2	1	1	1	2	4	4	1	2	1	1	2	2	4	4	1	2	2	2	4	4	1	1	2	2	1	1	4	4	4	3	3	3	4	2	2	2	2	2	1	1	4	4	1	1	4	4	4	3	3	3	1	3	4	2	4	2	1	1	4	3	4	3	1	1	1	1	3	3	3	3	1	3	4	3	4	4	2	2	1	2	1	3	4	4	3	3	3	3	2	2	4	4	2	2	3	3	1	2	2	2	2	2	4	4	4	4	2	2	2	2	4	4	4	4	4	4	3	3	2	2	1	1	4	2	1	1	2	2	3	3	1	1	3	3	4	4	1	2	3	3	4	2	1	2	4	2	4	3	4	4	3	3	2	2	1	1	2	2	2	2	4	4	4	2	4	4	4	2	1	3	1	1	4	4	3	3	2	2	3	3	2	2	4	2	1	1	2	2	4	4	3	3	3	3	1	1	4	3	2	2	1	1	2	2	2	2	1	3	1	1	4	4	4	2	1	3	3	3	4	3	4	4	1	2	3	3	1	2	4	2	3	3	4	4	2	2	1	3	4	2	4	4	4	2	2	2	4	2	1	2	2	2	1	1	3	3	4	4	2	2	1	1	4	4	2	2	1	3	2	2	2	2	1	1	4	2	1	2	2	2	2	2	4	2	2	2	2	2	4	4	1	3	3	3	4	3	1	1	1	1	3	3	3	3	4	2	1	3	1	3	1	1	3	3	1	1	1	2	3	3	2	2	1	1	2	2	4	3	3	3	1	2	1	3	4	2	4	4	4	3	2	2	2	2	1	1	3	3	4	2	1	1	3	3	4	2	4	4	1	3	4	2	4	2	2	2	1	3	1	3	2	2	3	3	1	3	1	3	1	3	4	3	2	2	2	2	4	4	1	2	2	2	2	2	4	2	3	3	4	4	4	3	2	2	4	2	1	3	3	3	1	2	4	3	3	3	1	1	2	2	4	4	1	1	3	3	3	3	3	3	4	2	1	3	1	3	4	2	4	4	2	2	4	2	4	3	1	1	4	4	4	3	4	3	1	2	2	2	4	4	4	2	3	3	4	4	2	2	1	2	2	2	2	2	1	3	1	1	4	2	3	3	4	4	3	3	4	2	4	2	2	2	4	4	1	2	4	4	2	2	1	1	1	1	2	2	2	2	4	4	4	3	1	3	3	3	4	2	1	2	1	3	3	3	1	1	1	3	3	3	2	2	3	3	1	1	3	3	1	2	2	2	1	3	4	3	1	1	2	2	2	2	1	3	4	3	4	3	4	4	1	3	3	3	4	4	4	4	4	2	1	1	4	4	1	1	2	2	4	2	1	3	2	2	2	2	2	2	2	2	1	1	2	2	2	2	4	3	2	2	4	4	1	1	4	4	4	4	4	3	4	3	3	3	4	4	1	1	2	2	1	1	1	2	4	2	4	3	1	1	1	1	4	2	1	1	1	3	4	3	4	4	4	2	4	2	3	3	1	3	3	3	4	3	1	3	1	2	1	1	4	2	4	2	4	3	4	2	4	2	1	2	1	1	2	2	3	3	2	2	1	1	4	2	2	2	4	3	4	4	1	1	1	1	1	3	2	2	2	2	3	3	1	3	2	2	3	3	4	4	2	2	4	3	4	4	1	1	1	1	3	3	2	2	3	3	2	2	1	3	4	4	4	4	1	2	1	3	3	3	1	3	4	4	3	3	1	2	1	1	4	4	2	2	2	2	4	2	1	3	1	1	1	1	3	3	4	4	4	4	4	4	4	4	4	4	4	4	1	1	4	2	3	3	1	3	3	3	1	2	2	2	4	4	1	2	4	4	2	2	3	3	3	3	2	2	1	1	2	2	4	2	2	2	4	3	1	2	1	1	3	3	4	4	3	3	4	2	3	3	2	2	2	2	1	3	3	3	3	3	3	3	1	1	1	1	4	4	4	4	1	2	3	3	3	3	2	2	1	1	2	2	3	3	2	2	1	1	1	2	4	4	3	3	4	4	4	4	4	3	3	3	2	2	3	3	1	1	4	4	1	1	2	2	3	3	1	1	3	3	4	4	4	4	2	2	4	3	1	1	4	2	1	1	1	1	1	1	1	1	4	4	1	3	4	2	2	2	1	3	4	2	3	3	1	1	4	2	2	2	2	2	4	4	4	4	4	4	4	2	4	2	4	4	2	2	1	1	2	2	4	4	2	2	4	4	1	1	4	4	3	3	4	4	2	2	1	3	1	3	1	3	1	3	1	3	2	2	1	2	2	2	2	2	1	3	1	1	4	2	4	2	1	3	3	3	4	3	4	4	4	4	4	4	3	3	4	2	1	2	1	3	4	2	3	3	4	2	1	1	4	2	1	3	4	3	3	3	4	2	2	2	1	3	2	2	1	1	1	3	4	2	2	2	4	3	1	3	3	3	1	1	4	4	4	3	1	3	4	3	3	3	4	4	4	2	4	2	1	3	2	2	4	4	2	2	2	2	3	3	1	1	4	2	3	3	1	1	1	1	1	1	2	2	1	3	1	1	2	2	2	2	3	3	4	3	2	2	2	2	1	1	1	1	2	2	1	3	4	4	2	2	1	2	1	2	2	2	4	4	3	3	4	4	1	2	1	3	3	3	1	1	2	2	1	3	2	2	4	4	2	2	4	2	1	1	4	3	1	1	1	1	3	3	4	4	3	3	4	2	3	3	3	3	1	1	3	3	4	2	4	4	4	2	1	2	1	2	1	1	4	4	4	4	4	3	3	3	1	1	4	3	4	2	1	2	3	3	1	1	4	4	2	2	4	4	1	1	1	3	4	2	4	4	1	1	4	2	4	2	4	4	4	4	2	2	3	3	4	2	3	3	1	3	4	3	3	3	2	2	4	3	1	2	1	1	1	3	4	3	3	3	4	4	3	3	3	3	4	3	4	4	4	3	4	2	3	3	1	1	4	2	3	3	4	2	1	2	2	2	1	1	4	4	4	4	4	4	2	2	4	2	3	3	4	3	4	4	3	3	4	2	4	4	4	4	3	3	4	2	4	2	4	4	2	2	3	3	3	3	4	4	1	2	4	2	1	3	4	2	4	4	4	2	4	3	4	2	4	2	4	4	1	1	1	3	1	3	2	2	2	2	4	4	4	2	4	2	1	1	1	3	1	3	2	2	4	2	3	3	2	2	4	2	4	4	2	2	1	1	3	3	1	1	4	4	0	0	1	3	4	4	1	2	2	2	1	2	4	3	4	4	4	4	4	2	1	2	2	2	4	4	1	1	2	2	1	3	1	3	1	3	3	3	2	2	2	2	1	1	4	2	1	2	4	2	4	4	1	2	2	2	1	3	3	3	1	1	1	1	1	1	4	4	4	4	4	3	4	4	1	1	4	2	4	3	1	3	4	4	4	4	4	2	4	4	1	3	4	2	3	3	2	2	1	2	1	1	4	2	4	2	1	1	3	3	1	1	4	4	2	2	2	2	1	1	1	1	4	4	4	3	1	1	4	2	2	2	2	2	1	1	4	2	4	4	3	3	2	2	4	4	4	2	2	2	4	4	1	3	1	1	4	3	3	3	3	3	1	1	4	4	1	1	1	1	1	3	4	4	4	4	1	3	3	3	4	2	1	3	1	1	4	4	1	2	1	3	4	4	1	3	3	3	4	2	1	2	4	2	4	2	2	2	1	1	1	1	3	3	1	3	2	2	1	3	1	3	1	1	4	2	3	3	1	3	1	1	4	4	2	2	4	4	2	2	2	2	3	3	4	2	1	2	1	1	1	1	1	1	1	3	3	3	4	4	4	4	2	2	4	4	4	4	1	3	3	3	1	1	4	2	3	3	1	1	4	3	4	4	4	4	3	3	4	2	3	3	1	1	2	2	1	1	4	4	4	2	3	3	1	1	4	4	1	1	4	3	3	3	4	4	3	3	4	4	1	2	4	2	4	4	4	4	2	2	1	1	2	2	4	4	4	2	4	3	4	3	1	3	4	2	2	2	2	2	2	2	4	2	1	3	1	1	1	1	1	1	3	3	4	2	3	3	3	3	2	2	2	2	2	2	2	2	1	2	2	2	1	1	3	3	3	3	4	2	4	2	3	3	2	2	4	3	1	1	2	2	2	2	1	3	4	3	1	3	1	1	4	2	1	1	4	2	1	1	4	2	4	4	3	3	1	3	3	3	3	3	4	2	2	2	3	3	2	2	1	2	1	1	3	3	1	1	4	4	4	2	4	4	4	2	2	2	3	3	3	3	1	3	4	3	1	3	1	2	4	2	2	2	1	3	1	3	2	2	2	2	1	2	1	3	3	3	1	2	2	2	1	2	3	3	2	2	3	3	4	3	2	2	4	2	4	3	1	1	1	2	2	2	2	2	1	1	1	1	4	4	4	3	2	2	4	4	2	2	2	2	4	2	4	2	2	2	1	3	1	1	2	2	1	3	1	2	4	4	3	3	4	4	4	3	1	3	4	4	2	2	4	2	3	3	1	3	2	2	1	3	3	3	4	2	3	3	4	2	2	2	4	4	3	3	4	2	4	2	1	1	1	1	3	3	2	2	1	1	3	3	1	2	2	2	1	2	4	4	1	2	1	1	1	1	4	2	1	2	3	3	1	3	4	4	1	3	2	2	3	3	3	3	4	2	1	3	4	2	4	4	4	4	2	2	1	3	4	4	4	2	2	2	3	3	4	4	3	3	1	1	4	2	1	2	4	2	1	1	4	4	4	3	1	3	4	3	4	2	1	3	4	4	3	3	4	4	1	1	3	3	2	2	1	3	1	1	1	1	4	2	4	4	2	2	1	1	4	4	4	4	1	1	4	2	2	2	4	4	1	3	3	3	4	4	1	1	4	3	3	3	2	2	4	3	4	3	4	3	1	3	1	1	4	4	2	2	1	3	1	1	1	3	4	4	3	3	4	2	2	2	1	3	1	2	1	2	1	2	3	3	1	1	1	1	4	2	1	3	1	1	3	3	3	3	4	4	2	2	4	4	3	3	2	2	1	3	4	4	2	2	4	2	2	2	1	3	1	2	1	1	1	1	4	2	1	1	1	1	1	3	4	4	2	2	1	2	2	2	1	2	4	4	1	2	1	2	1	3	2	2	2	2	1	1	1	1	1	3	1	1	1	2	2	2	1	1	4	4	1	1	1	2	4	3	4	4	1	1	4	3	4	4	1	1	1	1	3	3	1	2	4	4	4	3	1	3	2	2	1	1	1	1	3	3	4	4	3	3	3	3	1	1	4	4	4	4	1	1	1	1	3	3	3	3	4	4	1	3	1	3	1	2	4	3	1	1	4	2	1	1	1	2	4	4	4	3	1	1	2	2	4	2	3	3	2	2	2	2	4	2	1	3	1	3	2	2	4	2	3	3	1	1	1	2	1	3	4	2	2	2	1	1	1	2	1	1	3	3	4	3	3	3	4	2	1	3	1	2	1	3	3	3	1	3	2	2	3	3	2	2	2	2	1	2	1	3	2	2	4	3	2	2	1	2	4	4	1	3	1	1	4	3	1	2	4	4	2	2	2	2	3	3	1	3	4	4	4	4	4	2	4	2	1	3	1	3	4	4	4	3	2	2	2	2	3	3	2	2	0	0	1	1	3	3	4	2	3	3	4	4	4	2	3	3	1	1	4	3	4	2	1	2	4	4	1	1	2	2	4	2	2	2	2	2	3	3	2	2	4	3	1	2	1	1	4	4	1	1	1	1	3	3	1	1	1	1	1	1	4	2	1	1	1	1	4	4	2	2	1	1	4	4	4	4	1	2	2	2	4	4	3	3	2	2	4	3	4	4	3	3	2	2	1	2	1	2	4	4	3	3	3	3	3	3	2	2	3	3	1	3	4	2	1	3	1	3	4	2	3	3	3	3	4	4	1	1	2	2	3	3	2	2	1	1	4	4	3	3	4	2	1	1	4	4	4	2	1	2	3	3	4	4	1	3	1	1	2	2	3	3	1	1	1	1	4	3	4	4	4	4	1	1	4	2	4	2	1	2	1	3	4	4	3	3	1	2	1	2	2	2	1	1	4	2	1	3	4	2	4	4	2	2	4	2	3	3	1	1	1	2	4	4	1	1	4	3	4	4	3	3	1	1	4	4	1	2	4	3	4	3	2	2	4	4	4	4	1	3	1	1	1	3	2	2	4	4	1	2	4	3	1	1	1	1	4	4	3	3	2	2	1	1	4	4	4	3	1	3	4	4	1	3	4	4	1	3	3	3	4	4	3	3	4	4	1	1	3	3	4	3	3	3	2	2	3	3	4	2	3	3	1	3	4	4	1	3	1	2	1	3	4	3	4	2	1	1	4	3	4	2	4	3	1	1	3	3	2	2	4	4	4	3	1	1	1	1	1	2	1	3	3	3	1	3	4	2	4	4	4	2	1	1	2	2	4	4	1	2	1	1	4	2	2	2	4	4	1	1	4	2	4	4	4	2	3	3	1	1	4	4	3	3	2	2	4	2	2	2	1	1	2	2	1	1	4	4	4	4	2	2	3	3	2	2	3	3	1	1	4	2	1	2	2	2	3	3	4	4	2	2	3	3	3	3	1	3	4	2	2	2	1	1	4	2	1	1	2	2	4	2	1	1	2	2	4	4	1	2	3	3	4	3	2	2	4	2	3	3	1	2	1	2	4	4	3	3	4	2	1	1	2	2	1	1	4	4	4	2	4	4	4	2	4	2	4	2	3	3	4	4	1	3	4	2	4	2	4	2	1	1	4	2	1	1	4	2	1	3	1	3	3	3	2	2	4	4	3	3	1	1	4	2	4	3	1	2	1	3	4	4	1	1	3	3	1	3	4	3	2	2	1	2	4	4	1	1	1	1	2	2	3	3	4	3	1	1	2	2	1	3	2	2	2	2	3	3	3	3	1	3	1	1	1	3	4	2	4	4	3	3	1	3	3	3	2	2	1	3	1	1	4	2	4	3	4	4	2	2	4	4	2	2	4	3	1	3	1	3	3	3	1	3	1	3	1	1	1	3	4	2	1	1	1	1	1	1	4	2	1	3	2	2	2	2	4	2	2	2	2	2	1	3	1	3	1	3	3	3	4	2	1	3	3	3	3	3	2	2	3	3	1	3	3	3	3	3	4	2	1	1	4	2	4	4	4	2	2	2	4	3	2	2	2	2	1	2	4	2	2	2	2	2	1	3	3	3	1	3	4	4	3	3	4	4	2	2	2	2	3	3	3	3	4	3	1	2	1	3	3	3	4	2	1	3	4	2	3	3	2	2	3	3	2	2	1	1	2	2	4	2	1	3	3	3	4	3	1	2	1	3	3	3	1	3	1	3	1	2	1	3	3	3	2	2	4	4	3	3	1	1	1	3	1	1	4	2	4	2	4	4	4	2	4	2	1	1	4	2	3	3	2	2	4	4	4	4	4	2	2	2	2	2	1	1	2	2	3	3	2	2	3	3	1	1	1	2	1	3	4	4	1	1	1	3	1	3	1	1	4	2	2	2	4	2	1	3	2	2	2	2	1	1	4	2	1	1	1	1	2	2	2	2	3	3	4	2	2	2	4	4	3	3	4	4	4	4	3	3	1	1	2	2	1	1	1	3	2	2	4	2	4	4	3	3	3	3	1	3	4	2	4	2	2	2	1	3	4	2	2	2	4	2	4	3	3	3	4	2	1	3	3	3	4	2	4	2	2	2	4	2	3	3	4	4	1	1	4	4	1	3	2	2	4	2	1	2	3	3	4	2	3	3	4	2	2	2	4	4	4	4	1	2	2	2	3	3	1	3	3	3	4	4	3	3	4	3	4	2	4	2	2	2	4	2	3	3	1	3	2	2	4	4	1	1	3	3	2	2	1	2	1	2	3	3	4	2	4	2	3	3	1	3	4	2	1	3	3	3	3	3	1	1	3	3	3	3	1	1	2	2	1	1	1	1	4	2	2	2	1	1	4	4	3	3	1	1	2	2	1	3	3	3	1	2	4	4	4	2	1	3	2	2	2	2	1	2	3	3	2	2	1	3	4	3	4	4	4	4	2	2	1	1	4	2	4	4	4	4	3	3	3	3	3	3	1	2	3	3	4	2	2	2	4	2	1	1	1	1	4	4	1	3	1	3	1	3	3	3	1	2	2	2	4	3	1	1	1	1	3	3	1	1	1	1	2	2	2	2	1	3	4	2	2	2	1	3	3	3	1	2	3	3	2	2	4	3	4	2	3	3	4	2	3	3	1	2	4	3	4	2	1	2	3	3	1	1	1	1	4	2	3	3	4	2	4	3	3	3	2	2	4	4	3	3	4	3	4	4	2	2	4	4	1	2	3	3	1	3	4	4	4	4	4	2	2	2	3	3	1	1	4	2	4	4	3	3	4	2	4	2	2	2	1	1	2	2	1	1	3	3	2	2	1	1	4	2	1	2	1	1	3	3	3	3	3	3	1	1	2	2	2	2	4	2	2	2	1	1	1	3	3	3	1	3	2	2	2	2	1	3	2	2	2	2	3	3	1	1	4	2	3	3	4	2	4	4	4	4	3	3	4	3	4	2	1	2	3	3	4	2	1	2	4	3	2	2	4	3	4	2	1	2	2	2	1	1	3	3	4	4	4	2	4	4	4	4	3	3	1	2	4	4	1	1	2	2	2	2	4	4	4	3	4	2	1	2	2	2	1	3	3	3	4	4	1	3	3	3	1	1	1	1	2	2	1	3	1	3	4	4	3	3	3	3	4	4	4	2	4	2	4	4	4	2	2	2	3	3	1	1	1	2	1	1	2	2	2	2	1	1	4	4	3	3	4	2	2	2	1	2	1	3	4	2	1	1	2	2	3	3	2	2	1	1	4	4	4	3	4	4	4	2	1	1	1	3	1	3	2	2	4	3	3	3	2	2	3	3	4	4	4	3	3	3	4	3	2	2	1	1	4	2	4	4	1	1	3	3	1	3	2	2	4	2	3	3	4	2	4	2	1	3	4	4	4	4	1	1	4	4	1	3	1	3	3	3	3	3	4	2	4	2	2	2	1	1	2	2	2	2	2	2	1	3	1	3	2	2	1	3	4	3	1	3	1	1	2	2	2	2	4	2	1	1	3	3	3	3	3	3	3	3	1	2	4	4	4	4	1	1	4	3	1	1	3	3	4	2	4	2	4	2	4	2	1	1	3	3	4	4	1	1	2	2	1	2	2	2	4	2	2	2	4	2	4	4	1	3	4	2	4	4	2	2	4	2	4	4	1	1	1	1	3	3	4	4	4	2	1	2	1	1	1	1	3	3	1	1	2	2	1	3	4	4	2	2	1	1	4	4	1	3	4	2	2	2	4	2	4	2	4	4	1	1	1	2	3	3	2	2	2	2	3	3	2	2	1	3	2	2	4	2	1	1	2	2	1	3	1	1	4	4	1	3	4	3	1	3	2	2	3	3	1	3	1	2	2	2	3	3	2	2	4	4	1	1	3	3	3	3	3	3	4	2	1	3	4	2	1	2	1	1	4	2	2	2	2	2	3	3	1	3	4	3	1	1	4	4	2	2	2	2	2	2	3	3	4	2	4	2	3	3	2	2	1	3	4	2	3	3	1	3	1	3	2	2	4	4	4	2	4	3	1	3	3	3	1	2	4	4	1	2	1	1	1	2	4	4	1	1	4	4	4	2	1	1	3	3	4	2	3	3	1	3	3	3	2	2	1	3	2	2	1	1	4	2	4	3	2	2	1	1	4	4	3	3	3	3	2	2	2	2	2	2	4	2	2	2	3	3	1	3	4	4	2	2	2	2	1	1	2	2	3	3	1	3	3	3	1	3	1	1	1	2	4	2	4	4	4	4	3	3	3	3	1	1	2	2	1	2	4	4	2	2	1	1	3	3	2	2	2	2	3	3	4	4	1	1	4	2	1	1	2	2	1	3	1	1	3	3	1	3	3	3	1	1	3	3	1	2	3	3	4	4	4	2	1	1	3	3	3	3	4	2	1	1	3	3	4	2	1	1	1	1	1	3	4	4	2	2	3	3	1	1	4	4	4	3	1	1	2	2	2	2	3	3	4	2	4	3	2	2	1	2	1	2	3	3	2	2	4	4	4	2	1	1	3	3	4	2	1	2	2	2	3	3	4	4	3	3	1	1	1	3	4	4	4	2	1	3	3	3	4	3	1	3	4	2	1	1	2	2	4	2	4	2	2	2	1	1	4	2	2	2	2	2	4	2	4	3	3	3	1	3	2	2	3	3	2	2	3	3	3	3	4	3	4	4	2	2	1	3	4	2	4	2	2	2	3	3	4	4	4	2	4	4	3	3	3	3	2	2	1	1	3	3	2	2	3	3	4	4	1	3	4	3	4	2	3	3	1	3	1	3	2	2	2	2	2	2	3	3	3	3	3	3	3	3	1	3	1	1	2	2	2	2	1	3	4	4	2	2	2	2	4	3	3	3	4	3	2	2	2	2	1	3	3	3	3	3	2	2	1	1	1	1	2	2	1	3	4	4	3	3	1	1	1	1	1	1	1	1	1	1	1	3	2	2	2	2	1	1	1	3	4	4	1	1	2	2	2	2	1	1	4	4	2	2	1	2	4	2	4	2	4	2	4	2	1	3	3	3	4	4	4	4	1	1	3	3	1	1	3	3	1	1	4	4	3	3	4	4	1	1	1	2	4	2	4	4	1	1	2	2	2	2	4	4	1	1	3	3	1	1	1	3	1	2	1	2	1	3	3	3	4	2	3	3	4	4	3	3	4	4	3	3	2	2	3	3	3	3	4	4	4	4	3	3	4	4	4	4	3	3	4	2	1	1	2	2	1	1	1	1	3	3	1	1	2	2	4	2	1	1	4	3	3	3	3	3	4	2	4	2	1	3	2	2	4	2	3	3	4	3	1	3	3	3	1	1	3	3	2	2	2	2	1	3	3	3	1	3	2	2	4	4	1	3	4	2	1	3	3	3	1	1	3	3	3	3	3	3	4	4	2	2	4	2	1	3	1	3	4	4	3	3	1	1	1	1	3	3	4	4	4	4	4	4	2	2	3	3	2	2	2	2	4	3	1	3	1	3	4	4	1	3	3	3	2	2	4	2	4	2	4	3	4	3	4	2	3	3	1	3	3	3	2	2	3	3	2	2	1	1	4	2	3	3	3	3	1	3	4	4	2	2	3	3	1	3	2	2	4	4	4	2	1	3	1	3	4	2	1	1	2	2	2	2	3	3	1	1	2	2	1	1	4	3	3	3	4	3	4	2	1	1	4	2	4	2	2	2	3	3	3	3	4	2	1	3	1	3	1	3	4	2	1	1	4	4	3	3	3	3	1	1	4	2	4	4	1	3	4	2	1	1	4	2	2	2	1	3	1	2	2	2	3	3	4	4	1	1	1	1	1	3	2	2	4	4	4	4	1	3	4	4	2	2	4	4	4	2	1	3	1	1	4	4	1	1	2	2	3	3	2	2	2	2	1	1	1	1	1	1	2	2	2	2	3	3	4	4	3	3	1	1	2	2	4	4	1	1	3	3	3	3	2	2	3	3	1	1	3	3	1	1	4	4	3	3	4	2	3	3	1	3	4	2	4	3	1	3	1	3	2	2	2	2	1	1	3	3	1	3	2	2	2	2	1	3	1	3	1	1	3	3	4	4	1	1	4	4	3	3	1	2	4	3	1	1	1	1	4	2	3	3	1	3	4	2	4	2	1	2	3	3	4	2	1	2	2	2	3	3	4	2	0	0	3	3	4	4	1	1	4	2	3	3	4	2	2	2	4	2	2	2	3	3	2	2	1	1	4	4	3	3	4	3	1	1	3	3	4	4	4	4	4	3	4	3	3	3	4	2	1	3	3	3	1	2	1	1	3	3	4	2	3	3	3	3	4	3	1	3	2	2	1	1	4	2	4	4	1	2	1	3	3	3	3	3	1	3	4	2	4	4	1	1	4	2	1	1	1	1	1	3	1	1	4	3	4	2	2	2	4	2	1	1	1	3	1	1	1	3	1	2	4	4	4	3	1	3	1	2	2	2	2	2	4	4	4	2	1	3	4	2	4	3	3	3	4	2	4	3	1	1	4	4	1	3	4	4	2	2	4	4	4	4	4	2	4	4	4	3	4	3	4	2	1	1	1	1	1	3	1	1	2	2	4	2	1	3	4	2	1	2	3	3	3	3	2	2	4	2	2	2	3	3	3	3	3	3	3	3	1	3	2	2	3	3	2	2	3	3	1	3	1	1	2	2	4	3	4	2	4	4	4	4	2	2	1	2	1	2	4	2	4	3	2	2	2	2	4	2	1	1	4	3	2	2	1	1	2	2	1	2	1	3	1	1	1	3	3	3	4	2	4	4	2	2	3	3	1	3	2	2	2	2	3	3	1	3	4	3	4	4	4	4	2	2	4	3	4	3	4	4	4	2	4	4	1	1	4	4	3	3	1	3	1	3	4	4	3	3	1	1	2	2	4	4	2	2	4	4	1	1	4	3	1	3	1	1	1	1	4	3	1	1	3	3	1	3	3	3	2	2	1	2	1	3	4	4	2	2	4	4	1	1	1	3	4	4	1	1	4	3	4	2	4	4	2	2	4	2	4	4	2	2	0	0	3	3	2	2	4	3	4	3	3	3	1	3	2	2	1	1	1	1	1	2	1	1	4	4	4	2	1	2	1	2	4	4	3	3	3	3	4	3	4	2	4	4	4	4	2	2	1	1	2	2	4	4	4	4	3	3	1	1	1	1	4	4	1	2	4	3	1	3	3	3	4	2	4	4	1	1	2	2	1	1	1	1	3	3	4	4	1	3	1	1	1	3	4	4	2	2	3	3	4	4	1	1	2	2	3	3	4	2	2	2	2	2	1	1	1	1	2	2	2	2	2	2	4	4	2	2	0	0	4	4	3	3	3	3	4	4	1	2	4	4	1	2	4	2	1	3	1	3	3	3	1	1	1	3	1	3	3	3	1	3	3	3	3	3	2	2	2	2	3	3	2	2	4	3	2	2	4	4	1	1	2	2	1	2	1	1	1	1	3	3	4	4	1	1	3	3	3	3	1	3	1	3	1	3	3	3	4	4	4	2	4	4	4	3	4	2	2	2	4	2	4	4	3	3	2	2	4	4	2	2	1	1	4	4	3	3	4	4	1	1	1	1	4	3	1	1	4	2	1	1	2	2	4	4	1	1	1	2	1	1	2	2	4	4	3	3	4	4	4	2	4	2	2	2	1	1	1	1	3	3	1	1	4	2	4	2	1	2	2	2	3	3	2	2	2	2	2	2	1	1	1	1	1	2	4	4	4	2	4	2	3	3	4	4	4	4	2	2	1	2	3	3	3	3	1	1	3	3	3	3	3	3	1	1	4	2	4	2	2	2	3	3	1	2	4	4	3	3	1	3	1	2	2	2	2	2	1	3	2	2	3	3	1	2	4	4	1	2	1	1	4	4	1	2	3	3	3	3	2	2	3	3	1	3	4	2	2	2	3	3	1	3	4	2	3	3	4	2	1	1	4	4	1	3	4	4	1	2	4	2	1	3	2	2	1	3	1	1	4	2	1	3	2	2	2	2	1	2	4	4	4	2	3	3	4	4	2	2	3	3	3	3	3	3	4	4	1	1	3	3	4	2	2	2	2	2	4	3	1	3	1	2	1	1	3	3	2	2	3	3	2	2	4	2	4	2	4	4	1	3	3	3	4	2	1	3	1	3	4	4	2	2	2	2	3	3	4	2	1	3	3	3	2	2	4	3	2	2	1	1	2	2	3	3	2	2	3	3	4	2	1	1	4	4	1	1	3	3	1	1	3	3	4	4	4	4	1	1	2	2	3	3	1	1	1	3	1	3	3	3	2	2	2	2	3	3	4	3	1	3	1	1	3	3	4	2	1	2	1	1	3	3	3	3	3	3	4	4	4	4	4	2	3	3	1	3	1	1	1	1	4	4	2	2	3	3	4	4	4	4	2	2	3	3	1	3	1	2	1	1	4	2	1	3	1	1	4	2	2	2	3	3	4	3	1	3	4	2	3	3	4	4	3	3	4	4	4	4	4	2	2	2	2	2	4	3	3	3	3	3	4	4	4	4	2	2	4	3	3	3	4	2	4	2	4	3	1	1	4	4	3	3	4	2	4	2	1	1	3	3	1	1	4	2	4	2	3	3	4	4	1	3	2	2	3	3	1	3	1	3	3	3	4	2	1	1	1	1	4	4	4	2	4	4	4	4	2	2	1	1	1	3	2	2	3	3	3	3	1	2	1	2	1	1	4	2	2	2	1	1	1	3	3	3	2	2	1	3	1	1	3	3	1	3	4	4	3	3	1	3	3	3	3	3	4	4	2	2	2	2	4	4	4	3	4	2	1	1	4	2	2	2	4	2	4	4	4	4	1	1	4	4	4	4	1	3	3	3	4	2	1	3	1	1	1	2	3	3	3	3	3	3	4	4	3	3	3	3	1	3	4	4	1	1	4	3	4	2	4	2	2	2	2	2	4	2	4	4	1	2	4	4	3	3	2	2	4	2	2	2	2	2	4	4	4	4	4	4	1	1	1	1	2	2	3	3	4	2	1	2	4	4	4	4	4	4	1	1	3	3	4	2	1	1	4	3	3	3	2	2	3	3	1	1	2	2	1	1	4	4	2	2	1	3	2	2	3	3	1	1	4	4	1	2	2	2	1	1	3	3	2	2	1	3	2	2	1	3	1	3	1	2	1	3	2	2	1	3	1	1	2	2	4	4	2	2	1	3	2	2	1	2	3	3	1	1	1	3	4	4	4	4	4	2	4	3	4	4	1	1	1	3	3	3	2	2	1	1	2	2	1	3	1	2	4	4	4	2	3	3	4	2	4	4	3	3	1	1	1	2	2	2	3	3	4	4	3	3	4	3	1	3	3	3	4	4	3	3	4	4	3	3	3	3	4	4	1	3	3	3	3	3	4	3	2	2	2	2	1	1	4	4	1	3	1	3	1	1	4	2	1	2	3	3	2	2	3	3	1	1	3	3	2	2	4	4	1	3	4	2	1	2	1	1	1	2	4	2	1	1	4	3	4	2	1	1	2	2	1	3	4	4	1	1	2	2	1	3	1	1	2	2	4	4	2	2	1	2	4	4	2	2	1	1	4	2	4	4	1	1	1	1	4	4	2	2	1	3	2	2	4	3	3	3	3	3	4	4	1	1	4	3	4	2	2	2	2	2	3	3	4	2	1	1	4	4	4	4	3	3	1	2	1	3	1	1	4	2	4	4	1	3	4	4	4	4	1	3	1	1	3	3	1	3	4	4	3	3	1	1	1	1	3	3	4	3	2	2	4	4	2	2	4	3	1	1	4	3	4	4	3	3	1	3	4	3	2	2	4	2	4	4	1	1	1	2	4	4	2	2	3	3	1	3	1	1	1	1	4	2	1	1	1	3	3	3	4	4	4	4	1	1	4	4	4	4	1	3	2	2	2	2	4	2	1	3	1	2	4	4	1	1	2	2	2	2	3	3	2	2	2	2	3	3	1	2	1	3	0	0	4	2	1	3	1	3	4	4	4	2	4	3	2	2	4	2	3	3	4	4	1	3	1	3	4	2	1	1	1	2	3	3	2	2	4	3	2	2	1	3	1	3	2	2	4	3	3	3	1	3	3	3	4	4	4	2	1	1	1	1	1	1	4	2	4	2	3	3	1	3	4	2	3	3	3	3	3	3	1	3	4	4	3	3	1	2	3	3	3	3	2	2	2	2	1	3	2	2	3	3	4	2	1	1	4	4	4	3	4	2	1	3	3	3	1	1	3	3	1	3	2	2	3	3	4	4	3	3	1	1	3	3	2	2	4	2	1	1	2	2	1	2	1	1	1	2	1	1	3	3	4	3	2	2	2	2	2	2	1	2	4	2	1	2	1	2	1	3	4	3	2	2	3	3	1	1	4	2	1	1	1	3	2	2	4	2	3	3	3	3	4	4	3	3	3	3	4	4	1	3	4	2	3	3	4	4	4	3	2	2	2	2	3	3	2	2	4	4	3	3	4	4	1	2	1	1	1	3	4	4	1	1	4	3	1	1	1	1	2	2	1	2	1	2	1	2	3	3	4	4	1	1	1	3	3	3	1	1	3	3	4	4	4	3	1	3	3	3	3	3	4	3	2	2	1	1	2	2	4	4	4	2	2	2	3	3	1	3	3	3	2	2	4	4	3	3	2	2	3	3	1	1	1	3	4	2	3	3	4	3	4	3	1	1	1	2	1	3	4	4	1	1	4	4	4	2	4	4	3	3	1	2	1	1	2	2	2	2	1	3	1	2	1	2	4	2	4	2	1	3	2	2	2	2	1	3	4	4	2	2	3	3	2	2	4	2	4	4	4	2	3	3	1	2	1	3	4	4	2	2	4	2	3	3	2	2	4	3	3	3	1	3	1	1	1	2	4	4	1	3	4	4	4	4	2	2	1	1	2	2	1	1	4	4	2	2	3	3	4	2	4	2	1	3	1	3	2	2	2	2	3	3	1	1	2	2	1	3	3	3	3	3	1	1	4	3	4	3	1	2	3	3	1	1	1	1	1	1	4	4	4	2	4	4	3	3	2	2	4	2	3	3	3	3	4	4	2	2	1	1	1	1	4	4	4	2	1	3	1	1	2	2	1	3	3	3	2	2	1	1	1	1	4	4	1	1	1	3	1	2	1	1	4	4	4	2	1	1	4	3	1	2	4	2	2	2	4	2	1	2	3	3	3	3	1	1	1	2	4	4	1	1	1	1	4	3	4	3	4	4	1	2	2	2	4	2	1	2	1	2	3	3	1	2	2	2	4	4	4	2	4	4	2	2	2	2	1	2	1	3	4	2	1	1	4	4	4	2	1	2	3	3	1	1	1	1	1	2	4	2	1	3	1	1	3	3	3	3	4	4	4	4	3	3	1	1	1	2	4	2	1	3	3	3	2	2	4	2	1	1	4	4	4	2	2	2	2	2	1	2	4	2	3	3	4	4	4	2	4	4	2	2	3	3	1	3	4	2	4	2	1	1	4	3	2	2	4	3	3	3	3	3	1	3	4	3	4	4	4	4	3	3	1	1	1	3	3	3	1	3	4	4	4	2	1	3	4	2	2	2	4	4	4	4	4	2	1	1	0	0	1	1	4	2	1	2	1	1	3	3	2	2	2	2	4	2	0	0	3	3	3	3	1	3	2	2	1	3	3	3	2	2	4	2	2	2	3	3	4	3	1	1	2	2	3	3	3	3	1	3	3	3	1	1	2	2	2	2	3	3	4	4	4	2	1	1	2	2	1	3	2	2	2	2	1	3	3	3	1	3	4	4	1	3	3	3	3	3	3	3	2	2	4	4	1	3	1	3	4	4	1	1	2	2	4	4	3	3	1	3	1	2	1	1	3	3	4	4	4	2	4	2	4	3	3	3	1	1	3	3	3	3	1	1	4	4	4	2	3	3	3	3	1	3	1	2	4	2	2	2	1	2	1	3	4	4	4	4	2	2	4	2	4	4	3	3	4	4	1	1	3	3	4	2	4	2	2	2	2	2	3	3	1	1	2	2	4	2	3	3	2	2	4	2	4	4	4	4	2	2	3	3	1	1	4	4	4	4	3	3	2	2	2	2	4	2	1	2	3	3	2	2	1	3	4	3	4	3	1	1	2	2	2	2	1	1	3	3	4	2	1	3	1	2	2	2	1	1	1	1	3	3	2	2	1	3	3	3	3	3	4	3	1	3	4	4	2	2	2	2	1	1	4	4	4	4	2	2	2	2	2	2	2	2	3	3	1	1	1	1	4	2	4	2	1	3	1	3	1	2	4	3	4	4	1	3	1	3	1	3	3	3	3	3	2	2	2	2	2	2	4	4	2	2	1	1	3	3	1	3	4	3	4	2	4	4	4	2	4	4	2	2	3	3	3	3	2	2	3	3	3	3	2	2	2	2	2	2	4	2	4	2	4	2	4	2	2	2	4	4	1	1	1	1	3	3	4	4	3	3	1	3	3	3	3	3	2	2	1	3	1	1	1	3	1	1	1	3	4	4	2	2	4	3	1	1	1	3	1	3	1	1	4	2	2	2	3	3	3	3	2	2	4	4	4	2	4	4	3	3	1	1	4	4	2	2	3	3	1	3	4	4	2	2	1	3	2	2	3	3	2	2	1	1	3	3	2	2	2	2	1	3	4	4	3	3	1	3	3	3	4	4	1	2	4	4	4	3	4	4	1	2	1	3	1	3	1	1	1	3	4	4	2	2	3	3	3	3	4	4	3	3	4	4	4	4	4	2	3	3	4	4	1	3	1	2	2	2	3	3	4	3	4	4	2	2	4	3	4	4	3	3	1	1	1	1	2	2	4	4	1	2	1	1	3	3	2	2	1	1	3	3	4	4	4	2	1	1	4	4	3	3	3	3	4	2	4	2	1	1	2	2	1	3	1	1	3	3	1	2	2	2	4	2	1	3	1	3	1	1	2	2	3	3	3	3	2	2	1	2	4	4	4	2	3	3	4	2	2	2	2	2	2	2	4	4	1	2	2	2	4	4	4	4	4	3	1	1	3	3	4	3	1	2	4	2	1	2	1	1	2	2	2	2	3	3	4	3	4	4	3	3	3	3	1	3	1	3	1	2	4	2	2	2	3	3	3	3	2	2	2	2	1	1	4	2	3	3	1	1	1	2	1	2	4	4	2	2	1	3	4	2	4	4	4	4	3	3	3	3	1	3	4	3	2	2	4	4	4	4	4	2	2	2	4	4	4	2	4	2	2	2	2	2	1	3	4	4	2	2	2	2	4	2	4	4	1	3	3	3	4	2	1	2	1	3	1	2	4	2	4	2	4	2	3	3	2	2	3	3	1	2	1	3	1	3	2	2	4	2	4	3	3	3	2	2	2	2	2	2	1	1	1	3	4	2	2	2	1	2	3	3	1	1	4	3	3	3	3	3	4	3	1	1	4	2	1	1	1	3	1	1	2	2	1	3	1	1	1	3	4	2	3	3	2	2	1	3	1	3	1	3	2	2	3	3	1	2	2	2	2	2	4	4	2	2	4	2	2	2	3	3	3	3	4	2	1	1	4	3	4	4	3	3	1	3	4	4	3	3	1	1	1	3	1	3	2	2	4	3	1	3	4	4	4	4	3	3	1	1	4	4	1	1	1	3	4	2	1	2	1	3	4	3	2	2	2	2	3	3	4	4	3	3	1	1	4	3	4	2	3	3	4	4	3	3	4	4	1	1	1	3	3	3	4	4	2	2	4	4	1	1	2	2	3	3	3	3	4	2	4	2	1	2	4	4	2	2	4	4	1	1	4	2	1	1	1	1	1	3	4	4	3	3	2	2	3	3	1	1	1	3	3	3	1	2	3	3	2	2	3	3	2	2	1	1	1	1	3	3	1	3	4	3	3	3	4	2	1	2	4	3	2	2	4	4	1	3	1	3	1	3	3	3	2	2	4	4	4	3	3	3	4	3	4	2	4	2	3	3	0	0	1	1	2	2	1	3	4	2	1	2	2	2	4	2	3	3	4	2	4	4	1	1	4	2	4	3	1	3	4	4	2	2	2	2	2	2	4	2	4	2	1	2	2	2	1	1	1	3	3	3	1	1	4	4	4	3	2	2	3	3	1	3	4	4	1	3	3	3	4	2	1	2	4	2	2	2	4	4	3	3	1	1	2	2	4	4	2	2	4	2	4	4	1	3	1	1	4	3	3	3	1	3	3	3	3	3	1	2	1	3	1	1	4	2	2	2	1	3	1	3	1	2	4	2	1	3	1	3	2	2	2	2	1	1	1	2	4	4	2	2	3	3	1	3	3	3	2	2	2	2	2	2	1	2	4	2	4	3	2	2	1	3	2	2	1	1	1	1	2	2	3	3	4	4	2	2	4	4	4	2	3	3	2	2	1	1	4	2	1	2	3	3	3	3	2	2	3	3	3	3	3	3	1	1	4	2	2	2	4	3	1	1	4	3	4	3	1	2	4	4	4	4	2	2	1	2	2	2	3	3	4	4	3	3	4	2	1	1	2	2	2	2	4	2	4	2	1	1	3	3	4	2	1	3	4	2	1	1	1	1	4	4	3	3	4	4	4	2	1	1	2	2	1	2	3	3	1	3	3	3	1	1	1	3	3	3	1	1	1	1	4	4	4	3	2	2	3	3	3	3	4	4	1	2	4	2	1	3	2	2	1	1	1	2	4	2	1	3	4	2	3	3	4	2	1	1	3	3	2	2	1	2	2	2	4	3	1	1	4	4	4	4	1	2	2	2	1	3	1	2	2	2	4	2	3	3	1	1	2	2	3	3	4	4	4	2	3	3	3	3	1	1	4	4	4	2	3	3	1	3	3	3	3	3	1	1	1	3	4	4	1	1	1	1	1	3	3	3	3	3	4	4	1	1	1	1	4	2	4	3	3	3	3	3	4	3	1	3	2	2	2	2	3	3	4	2	4	2	2	2	1	3	1	1	1	3	1	3	4	4	2	2	2	2	4	2	4	2	4	2	2	2	4	4	2	2	1	1	3	3	4	2	3	3	3	3	1	3	4	3	4	3	4	3	4	4	4	3	1	1	2	2	2	2	4	2	2	2	1	1	3	3	4	2	4	4	1	1	4	4	4	4	4	2	2	2	2	2	3	3	1	1	1	1	3	3	2	2	1	1	1	1	1	1	2	2	1	3	4	4	4	2	4	2	1	2	2	2	1	3	2	2	4	4	1	1	1	1	1	3	2	2	4	2	1	2	3	3	4	4	3	3	3	3	2	2	1	3	2	2	4	3	1	2	4	2	3	3	3	3	4	4	4	4	4	3	1	3	1	1	4	3	4	2	2	2	2	2	1	2	3	3	4	2	1	3	1	3	1	3	1	1	1	3	3	3	1	2	2	2	1	3	1	3	3	3	1	2	3	3	2	2	2	2	4	2	3	3	3	3	4	4	4	4	2	2	3	3	1	3	4	4	4	2	2	2	4	4	3	3	4	4	4	4	3	3	3	3	2	2	2	2	2	2	1	1	4	2	3	3	2	2	4	3	1	1	1	3	1	1	4	2	4	4	4	2	1	1	4	2	3	3	4	3	1	1	1	1	2	2	2	2	1	1	2	2	4	2	1	2	1	2	2	2	4	2	4	4	4	2	4	4	3	3	4	2	2	2	1	3	4	3	3	3	4	4	4	2	3	3	4	2	4	2	1	1	1	3	4	2	1	2	3	3	1	1	4	4	3	3	4	4	3	3	2	2	3	3	4	4	2	2	2	2	1	1	4	2	4	3	3	3	3	3	2	2	4	3	3	3	1	1	1	3	3	3	4	2	1	1	1	1	4	4	4	2	4	3	1	1	1	2	3	3	2	2	3	3	1	3	3	3	4	2	3	3	4	4	1	3	1	3	4	3	1	1	1	1	4	2	1	2	4	3	1	2	4	2	1	3	2	2	4	3	3	3	2	2	2	2	4	4	4	4	2	2	1	2	3	3	1	1	2	2	2	2	2	2	4	4	3	3	4	2	3	3	4	4	4	4	1	1	1	1	4	4	1	2	4	2	4	2	3	3	4	2	4	4	2	2	2	2	1	1	2	2	1	1	2	2	4	4	1	1	2	2	2	2	4	4	1	3	1	1	2	2	1	2	2	2	1	1	3	3	4	2	1	2	1	2	2	2	1	2	1	3	4	2	4	2	4	4	1	3	4	3	1	1	4	4	1	1	4	2	4	2	3	3	2	2	4	3	4	4	1	1	3	3	1	1	1	3	2	2	1	3	2	2	2	2	1	3	1	2	1	1	1	1	2	2	4	2	1	1	1	1	1	1	1	1	4	4	2	2	4	3	1	1	2	2	1	3	4	2	1	3	1	2	2	2	2	2	2	2	1	1	1	1	4	4	2	2	4	4	4	4	4	2	1	2	2	2	3	3	1	2	1	3	1	1	4	4	1	3	4	2	2	2	1	1	3	3	4	4	3	3	1	1	4	4	4	2	4	4	2	2	2	2	4	4	1	1	1	3	2	2	3	3	4	4	3	3	2	2	1	1	2	2	3	3	4	3	2	2	3	3	4	2	1	1	1	1	1	1	4	2	4	3	2	2	4	4	2	2	1	1	3	3	2	2	4	2	3	3	3	3	3	3	1	2	4	3	4	4	1	1	2	2	2	2	1	2	4	4	1	3	2	2	2	2	3	3	1	3	3	3	1	1	4	4	4	4	2	2	3	3	4	2	1	1	4	3	1	3	2	2	2	2	4	3	1	3	4	3	2	2	3	3	3	3	1	1	1	1	4	3	1	3	1	1	1	1	4	4	3	3	1	2	3	3	3	3	1	1	4	3	1	1	4	4	1	1	2	2	4	4	1	3	2	2	1	1	4	4	4	2	4	4	1	2	2	2	4	2	1	1	1	1	1	1	4	3	3	3	4	4	4	4	2	2	1	1	1	3	1	2	1	1	4	4	2	2	1	1	4	2	3	3	3	3	4	2	3	3	4	2	4	4	3	3	1	1	4	2	2	2	1	2	1	2	4	3	2	2	3	3	4	2	1	3	2	2	4	4	1	1	2	2	4	3	1	1	1	3	2	2	4	4	4	2	1	1	1	1	4	2	4	4	1	1	3	3	4	2	4	2	3	3	2	2	3	3	1	3	1	1	3	3	1	2	1	1	4	2	3	3	3	3	1	3	1	1	2	2	4	3	2	2	3	3	1	1	1	1	1	2	4	2	4	3	1	1	4	4	4	3	1	1	2	2	4	2	3	3	4	3	4	4	3	3	1	3	2	2	1	1	4	2	3	3	2	2	1	3	2	2	4	4	4	4	1	1	3	3	4	2	1	1	4	4	2	2	4	2	3	3	4	3	4	2	1	1	1	3	1	3	4	2	4	3	1	3	3	3	1	3	2	2	1	1	3	3	1	3	3	3	4	4	4	4	1	1	1	1	3	3	1	2	1	3	1	3	4	2	3	3	4	4	2	2	2	2	4	3	1	1	1	3	2	2	1	1	1	3	1	1	1	3	1	1	4	4	4	4	3	3	1	1	4	2	4	2	2	2	1	3	4	2	3	3	4	4	1	2	4	2	1	3	4	2	2	2	1	3	2	2	2	2	2	2	1	3	3	3	1	1	2	2	4	4	4	4	4	4	1	1	4	4	3	3	1	2	2	2	4	4	4	4	3	3	3	3	2	2	2	2	4	4	2	2	2	2	1	1	4	4	2	2	1	3	4	3	2	2	2	2	4	4	1	3	1	3	1	3	3	3	1	2	4	3	4	4	2	2	1	3	4	2	1	1	1	3	1	1	1	3	4	3	2	2	4	4	4	4	4	4	1	1	3	3	1	1	1	1	2	2	3	3	2	2	2	2	3	3	3	3	1	1	2	2	3	3	3	3	4	3	1	3	1	1	1	1	3	3	4	4	3	3	3	3	4	4	3	3	4	4	4	4	2	2	4	4	1	1	2	2	1	2	2	2	4	4	3	3	3	3	1	3	4	3	2	2	2	2	4	3	1	1	4	2	3	3	4	2	1	1	1	1	1	3	4	4	4	2	1	3	2	2	2	2	2	2	2	2	4	4	4	4	1	3	2	2	3	3	4	4	1	3	3	3	4	4	1	3	4	4	4	4	4	2	4	2	3	3	1	3	3	3	2	2	1	3	4	4	1	3	2	2	4	2	3	3	4	4	3	3	2	2	4	2	1	2	4	2	2	2	4	2	1	1	4	4	1	2	2	2	4	4	4	2	3	3	1	2	3	3	1	3	1	2	1	3	2	2	4	4	1	3	2	2	1	1	2	2	2	2	4	4	4	4	1	1	4	3	1	3	1	2	3	3	3	3	1	3	2	2	4	3	1	3	3	3	4	4	2	2	1	1	1	2	2	2	1	1	1	3	1	1	2	2	3	3	4	3	1	3	1	3	1	1	4	2	3	3	4	4	1	2	1	1	4	4	4	2	1	2	4	3	2	2	1	2	1	1	4	4	3	3	4	4	1	3	3	3	1	1	4	4	1	1	4	2	4	2	4	2	2	2	1	1	1	3	1	3	3	3	4	2	4	2	1	3	4	3	3	3	3	3	1	3	4	2	4	2	1	3	4	3	1	3	4	4	4	4	3	3	4	4	1	3	2	2	1	1	2	2	1	3	4	3	2	2	1	3	2	2	3	3	4	2	4	4	1	1	4	2	4	2	3	3	1	3	4	2	3	3	1	3	2	2	2	2	2	2	1	1	2	2	1	1	1	1	4	2	3	3	1	1	3	3	1	3	4	4	4	4	4	4	4	3	2	2	4	2	1	3	4	2	4	2	3	3	3	3	4	3	4	2	1	1	4	2	2	2	4	2	2	2	4	3	1	2	1	2	4	3	3	3	2	2	4	4	3	3	1	1	2	2	4	4	1	2	2	2	4	4	3	3	3	3	4	3	1	3	4	4	3	3	1	2	3	3	1	2	1	3	4	2	4	3	4	2	2	2	4	2	4	4	1	3	4	2	3	3	3	3	4	2	1	2	2	2	4	4	4	2	2	2	1	3	1	3	2	2	2	2	4	3	4	4	1	2	1	1	4	2	1	1	1	2	1	1	2	2	4	4	4	4	3	3	1	3	4	2	4	2	2	2	4	4	2	2	4	2	4	2	4	2	3	3	3	3	1	3	4	3	1	1	1	1	3	3	1	3	1	2	2	2	2	2	1	1	2	2	2	2	2	2	1	2	2	2	4	4	1	2	4	4	2	2	4	4	4	4	3	3	1	1	3	3	3	3	3	3	3	3	3	3	4	4	2	2	2	2	1	3	1	1	2	2	1	1	3	3	2	2	1	1	4	4	1	1	2	2	2	2	1	2	2	2	1	1	4	4	2	2	4	3	4	4	1	3	1	3	1	3	1	1	1	3	2	2	1	1	2	2	4	2	3	3	2	2	4	4	1	2	2	2	3	3	4	3	3	3	4	3	3	3	2	2	4	3	4	2	1	1	1	3	3	3	1	2	4	2	3	3	3	3	3	3	1	3	4	4	1	3	4	4	1	1	1	1	3	3	2	2	1	3	2	2	3	3	3	3	1	1	3	3	1	3	1	1	2	2	1	1	1	3	4	2	3	3	1	2	4	4	1	3	3	3	4	2	1	2	1	2	1	3	4	4	3	3	3	3	4	3	2	2	4	4	4	3	1	1	3	3	4	4	3	3	3	3	4	4	2	2	1	1	1	1	1	1	1	1	1	3	3	3	4	4	4	4	4	2	1	1	4	4	1	2	4	4	1	3	4	2	1	3	1	2	3	3	1	3	1	1	1	1	2	2	1	2	1	3	1	1	4	2	3	3	4	2	1	3	3	3	4	4	2	2	4	4	4	2	2	2	3	3	4	3	2	2	4	4	2	2	3	3	1	3	2	2	2	2	1	1	1	1	4	2	1	1	4	2	4	3	4	4	3	3	2	2	1	2	4	4	4	2	1	1	3	3	2	2	3	3	2	2	3	3	1	3	3	3	1	1	1	3	1	3	1	1	4	2	1	3	1	1	1	1	4	3	4	2	2	2	1	1	2	2	4	4	2	2	1	3	1	1	4	3	4	3	3	3	1	1	2	2	2	2	4	3	2	2	2	2	3	3	3	3	2	2	4	2	4	3	2	2	1	2	1	1	4	2	4	2	1	3	1	3	2	2	4	4	1	1	4	2	1	1	4	4	3	3	2	2	1	3	1	3	3	3	4	4	1	3	1	2	3	3	4	3	4	4	2	2	2	2	4	2	3	3	3	3	4	4	4	2	1	2	1	1	1	3	4	4	3	3	3	3	1	3	2	2	2	2	4	2	2	2	2	2	3	3	3	3	3	3	1	1	1	2	3	3	4	4	4	2	2	2	1	1	4	4	1	3	1	2	1	3	3	3	1	1	2	2	2	2	2	2	4	3	4	2	4	4	4	2	3	3	2	2	4	3	2	2	1	3	4	3	1	1	1	1	4	3	2	2	3	3	4	2	3	3	1	2	1	1	3	3	3	3	1	1	2	2	3	3	1	1	4	4	3	3	4	3	4	2	3	3	1	1	3	3	2	2	1	3	4	2	3	3	3	3	4	2	4	4	1	1	2	2	1	3	2	2	1	2	1	1	4	2	1	2	4	2	1	2	2	2	3	3	3	3	3	3	4	4	2	2	3	3	1	1	1	3	4	3	2	2	4	2	3	3	3	3	3	3	3	3	1	1	2	2	1	1	4	3	4	3	2	2	1	2	1	1	1	1	2	2	1	2	4	2	2	2	2	2	1	3	2	2	4	4	4	2	1	1	4	4	4	2	1	1	1	3	2	2	2	2	3	3	4	4	3	3	3	3	1	1	3	3	2	2	4	4	2	2	4	4	3	3	1	2	1	3	4	2	1	3	4	3	1	2	2	2	3	3	1	2	1	1	3	3	1	1	2	2	2	2	4	4	1	2	1	2	3	3	1	1	1	1	4	3	4	3	2	2	2	2	2	2	1	3	1	3	1	3	2	2	2	2	1	2	4	3	4	2	1	3	4	2	4	4	3	3	4	4	1	3	2	2	4	4	2	2	4	2	4	4	2	2	4	2	2	2	2	2	3	3	4	4	1	1	2	2	1	2	1	1	2	2	3	3	4	4	4	2	2	2	1	2	2	2	1	1	1	2	2	2	3	3	2	2	1	3	1	2	2	2	2	2	2	2	2	2	3	3	4	2	1	3	1	2	4	2	3	3	1	1	4	4	4	4	2	2	4	2	3	3	3	3	4	2	3	3	4	2	2	2	4	2	1	3	2	2	4	2	4	2	3	3	4	4	3	3	1	3	1	1	1	3	1	1	1	3	1	3	4	2	4	2	4	2	1	1	1	3	4	3	1	3	4	3	2	2	4	3	1	1	4	2	4	4	2	2	1	2	3	3	3	3	3	3	4	4	2	2	1	2	1	2	3	3	3	3	1	3	4	4	2	2	2	2	1	3	4	2	1	3	4	4	4	4	1	2	3	3	4	4	4	2	2	2	3	3	2	2	1	3	4	2	4	3	1	2	1	3	4	4	4	3	3	3	4	2	4	2	4	2	3	3	1	2	4	3	4	3	1	1	3	3	1	1	2	2	4	4	1	1	1	3	4	4	1	1	2	2	4	4	3	3	1	1	1	2	1	2	2	2	4	2	1	3	1	1	2	2	1	3	1	3	4	3	1	2	4	4	2	2	4	2	4	4	2	2	3	3	4	2	1	3	3	3	1	1	3	3	1	3	1	1	4	4	1	3	1	1	1	1	4	2	4	2	3	3	4	2	1	1	4	4	2	2	1	2	3	3	4	2	2	2	1	1	1	3	4	2	1	3	1	3	3	3	1	1	1	3	4	3	1	1	1	3	1	3	1	2	2	2	2	2	4	4	2	2	4	3	4	2	1	1	4	4	2	2	4	4	2	2	4	2	1	3	3	3	2	2	1	1	3	3	2	2	3	3	1	3	1	1	2	2	4	2	3	3	1	1	1	1	3	3	4	2	4	3	4	4	4	4	4	3	1	3	3	3	2	2	2	2	1	1	3	3	3	3	1	1	2	2	1	3	2	2	1	3	4	3	4	4	1	2	2	2	4	2	4	3	1	2	4	2	1	3	3	3	1	2	4	2	2	2	3	3	4	3	4	2	4	4	1	2	4	2	4	4	1	1	3	3	4	4	4	4	1	1	4	2	1	2	1	3	4	3	4	2	1	3	2	2	1	1	4	2	4	2	2	2	1	2	1	3	1	3	1	1	3	3	3	3	4	4	4	3	1	2	4	2	4	2	3	3	4	4	3	3	1	1	1	1	3	3	1	1	2	2	2	2	2	2	3	3	3	3	1	1	1	1	1	1	2	2	4	2	2	2	2	2	4	2	1	1	4	2	1	1	1	1	2	2	1	1	3	3	4	4	1	3	1	3	1	1	2	2	4	3	4	3	3	3	3	3	2	2	3	3	2	2	1	3	4	4	2	2	3	3	3	3	2	2	4	2	2	2	2	2	3	3	1	1	4	2	1	3	2	2	2	2	1	2	3	3	3	3	3	3	2	2	2	2	4	4	2	2	3	3	2	2	4	4	1	2	3	3	1	3	2	2	2	2	1	2	4	4	2	2	1	1	1	1	4	4	3	3	4	4	1	3	2	2	2	2	2	2	4	4	0	0	4	4	4	2	4	2	2	2	2	2	2	2	3	3	1	3	1	3	2	2	2	2	2	2	3	3	2	2	3	3	2	2	2	2	2	2	2	2	1	1	4	4	4	4	1	1	4	4	3	3	3	3	1	2	1	1	4	3	3	3	3	3	3	3	1	3	2	2	4	4	2	2	2	2	2	2	2	2	4	4	1	2	2	2	3	3	1	1	1	1	2	2	1	1	4	3	3	3	2	2	1	3	2	2	2	2	3	3	1	3	1	3	4	4	2	2	3	3	2	2	4	2	4	4	1	2	4	3	2	2	4	4	4	2	1	3	4	3	4	4	2	2	4	3	4	4	4	4	1	2	1	3	2	2	4	2	1	1	1	1	1	3	4	2	4	2	2	2	1	3	1	1	2	2	1	1	1	1	1	2	2	2	3	3	3	3	4	4	4	3	2	2	2	2	2	2	2	2	1	2	1	1	4	4	1	3	3	3	1	1	4	2	4	2	4	4	1	3	1	1	2	2	3	3	2	2	4	4	1	3	4	3	1	2	4	4	4	3	4	3	3	3	1	3	4	3	2	2	1	1	1	3	4	3	4	3	2	2	1	2	4	4	1	2	4	2	4	3	1	2	4	2	4	2	3	3	2	2	4	2	4	2	1	2	3	3	1	1	1	1	3	3	2	2	2	2	2	2	3	3	1	1	1	1	4	4	4	4	3	3	3	3	3	3	4	4	1	1	2	2	3	3	1	3	2	2	4	4	2	2	4	4	4	3	3	3	1	2	1	2	1	3	3	3	1	1	1	1	2	2	3	3	1	1	3	3	1	1	4	4	2	2	2	2	1	3	3	3	1	1	1	3	3	3	3	3	4	4	3	3	4	3	3	3	1	1	4	2	4	2	1	1	3	3	1	3	3	3	1	1	3	3	4	3	4	4	3	3	1	1	4	4	3	3	1	1	3	3	4	4	2	2	3	3	4	2	4	3	1	1	1	2	1	3	2	2	4	4	4	4	1	3	4	2	2	2	1	2	3	3	1	2	4	2	3	3	4	4	1	1	2	2	4	3	1	3	2	2	3	3	2	2	4	4	2	2	2	2	1	3	3	3	4	3	1	3	1	3	1	3	3	3	1	1	3	3	2	2	1	1	4	2	1	1	4	4	3	3	4	4	4	2	4	2	1	3	4	4	1	1	4	2	1	3	3	3	2	2	1	3	2	2	4	4	4	4	4	4	4	4	3	3	1	1	4	2	1	3	4	4	2	2	4	4	1	3	3	3	2	2	4	4	4	2	3	3	4	4	3	3	3	3	1	3	4	2	4	2	1	2	4	4	4	4	1	1	4	2	4	2	2	2	2	2	2	2	3	3	1	2	3	3	3	3	4	4	4	4	2	2	1	3	4	4	4	4	4	3	1	1	3	3	4	4	4	3	2	2	3	3	1	1	1	3	2	2	1	3	4	3	4	4	2	2	4	2	2	2	2	2	4	4	3	3	4	2	1	1	2	2	1	1	2	2	4	2	2	2	1	3	2	2	4	2	4	2	4	3	3	3	1	3	4	4	4	3	2	2	4	4	1	3	1	3	4	2	1	2	3	3	2	2	1	2	3	3	4	2	4	4	1	2	4	2	3	3	1	3	1	1	2	2	4	2	1	1	2	2	4	4	4	4	1	1	3	3	1	1	1	1	4	4	3	3	1	1	3	3	1	2	4	2	1	1	4	2	3	3	4	2	1	1	4	2	2	2	4	4	3	3	1	1	4	4	4	2	4	2	4	3	2	2	4	3	1	2	4	2	4	2	2	2	1	1	3	3	4	4	2	2	4	3	3	3	3	3	1	1	2	2	1	2	1	3	1	1	3	3	4	4	2	2	3	3	2	2	1	3	1	3	1	1	3	3	1	2	4	2	3	3	2	2	2	2	1	1	1	3	4	4	3	3	3	3	2	2	1	3	4	4	3	3	4	4	4	3	1	1	2	2	1	2	1	3	1	3	1	3	4	3	1	3	3	3	4	2	4	4	4	4	3	3	4	4	1	3	4	3	1	1	1	1	4	4	1	1	3	3	3	3	1	2	4	2	3	3	4	4	4	2	4	4	3	3	3	3	4	2	1	1	1	1	3	3	4	4	2	2	2	2	4	4	4	4	4	2	2	2	1	1	2	2	1	3	4	4	4	3	1	1	4	4	1	2	4	4	2	2	1	3	2	2	2	2	1	1	3	3	1	1	1	3	3	3	3	3	2	2	1	1	2	2	4	4	3	3	3	3	1	3	1	2	3	3	4	2	1	1	1	1	4	4	2	2	1	3	3	3	3	3	2	2	4	4	2	2	2	2	1	1	2	2	1	1	3	3	1	1	2	2	1	1	1	1	4	2	3	3	1	3	2	2	3	3	4	2	4	2	3	3	1	1	2	2	3	3	2	2	4	2	3	3	1	1	3	3	3	3	2	2	3	3	1	3	2	2	4	2	1	3	4	2	4	2	2	2	1	2	4	4	1	1	3	3	1	3	2	2	2	2	1	1	1	3	4	4	2	2	2	2	3	3	4	2	1	2	4	4	3	3	1	1	1	1	1	3	2	2	3	3	2	2	1	3	2	2	4	2	3	3	3	3	2	2	1	1	1	3	1	2	4	4	4	4	4	2	2	2	4	4	1	1	1	3	1	1	3	3	2	2	1	3	3	3	1	3	2	2	4	2	4	4	4	3	4	4	4	2	4	2	2	2	4	4	1	3	4	4	3	3	3	3	4	2	2	2	1	2	3	3	1	2	2	2	4	4	1	2	1	2	2	2	4	4	3	3	1	1	1	3	1	1	2	2	4	3	4	4	4	4	3	3	3	3	1	1	4	2	4	3	1	2	2	2	4	2	3	3	3	3	1	1	2	2	2	2	2	2	4	4	4	2	2	2	1	1	2	2	2	2	2	2	1	3	1	1	3	3	3	3	4	3	3	3	2	2	1	2	1	1	4	3	2	2	1	2	1	3	4	4
pop_1	L01_Y_141	0	0	0	0	3	3	1	4	2	3	4	4	2	2	1	1	4	4	4	4	3	4	3	3	1	1	3	3	2	2	4	4	3	3	3	3	2	2	2	2	4	4	3	3	3	3	3	1	2	2	2	2	3	3	3	1	4	4	1	1	3	1	1	1	3	3	4	4	3	1	2	1	2	4	2	1	3	1	3	3	1	1	2	2	4	4	3	3	4	4	1	1	4	4	2	2	1	1	3	1	2	1	3	1	3	3	2	1	2	2	4	4	3	1	2	2	4	4	2	1	1	1	4	4	3	3	4	4	2	2	3	4	3	3	3	1	3	3	3	1	3	3	3	1	3	1	3	1	1	1	2	4	3	3	3	1	2	2	1	1	2	1	2	2	4	4	2	1	1	1	3	3	1	1	2	2	2	2	4	4	1	1	2	1	1	1	2	2	3	3	2	2	3	1	3	4	4	4	2	4	2	4	3	1	2	2	4	4	2	1	2	2	4	4	2	4	3	1	1	1	1	1	4	4	1	1	2	4	2	4	2	2	3	3	1	1	2	4	4	4	4	4	3	4	2	2	2	2	3	3	3	1	3	3	3	1	2	2	2	2	2	2	2	2	3	3	3	3	2	4	3	4	3	4	1	1	3	3	2	4	2	2	3	3	2	2	1	1	3	1	3	1	3	1	1	1	3	1	3	3	2	4	3	1	2	2	2	2	3	3	1	1	3	3	2	4	2	1	4	4	4	4	4	4	2	4	3	3	2	2	4	4	4	4	3	4	2	2	2	2	3	4	3	3	3	3	2	4	2	2	3	1	3	3	2	4	1	1	3	3	3	3	3	1	2	2	2	2	4	4	2	2	1	1	2	2	3	3	1	1	2	2	2	2	2	2	2	2	4	4	2	4	2	2	3	1	3	3	1	1	2	2	3	1	4	4	4	4	2	4	3	1	2	2	2	2	4	4	2	4	3	1	2	2	3	3	3	1	3	3	4	4	4	4	3	3	4	4	3	3	4	4	4	4	2	4	1	1	4	4	4	4	3	1	2	4	3	1	2	4	3	1	3	1	1	1	2	4	3	1	1	1	3	1	4	4	3	3	2	2	3	1	2	2	2	2	2	1	2	4	3	3	2	2	1	1	3	3	3	1	3	1	4	4	3	3	1	1	2	2	1	1	3	3	1	1	3	4	3	3	3	3	2	4	3	4	2	4	3	1	4	4	2	4	3	1	3	3	2	4	2	4	3	3	1	1	2	4	3	1	2	4	3	1	3	3	3	4	4	4	1	1	2	2	2	2	2	2	3	3	2	1	3	3	1	1	2	4	3	1	2	2	1	1	2	4	1	1	2	1	3	4	2	4	3	4	4	4	2	4	2	2	2	4	3	3	3	1	4	4	4	4	2	2	2	2	2	4	2	2	3	4	2	2	4	4	2	4	3	1	3	3	2	4	2	1	4	4	3	1	3	1	2	2	3	3	2	4	1	1	3	3	2	2	3	3	3	1	3	4	1	1	4	4	3	1	1	1	2	2	3	3	2	2	4	4	4	4	2	2	2	1	2	1	2	4	3	4	3	1	3	3	1	1	3	3	4	4	3	4	3	3	1	1	2	4	2	2	2	4	2	1	3	4	4	4	1	1	3	3	3	4	2	4	4	4	3	3	3	3	2	4	3	1	2	2	4	4	4	4	3	1	3	3	1	1	3	3	2	4	3	1	3	3	1	1	2	4	3	1	1	1	3	1	3	1	4	4	2	4	4	4	2	2	2	4	2	4	3	3	3	3	2	2	2	4	2	4	3	3	2	1	3	4	3	1	4	4	3	1	1	1	3	3	4	4	4	4	2	4	3	3	1	1	2	2	2	2	3	4	1	1	2	2	4	4	4	4	1	1	1	1	3	3	2	4	2	2	3	3	3	4	3	1	2	1	3	3	3	4	3	4	2	1	2	4	4	4	1	1	3	3	3	3	2	2	1	1	2	2	1	1	1	1	1	1	4	4	4	4	3	3	2	4	1	1	4	4	2	1	1	1	1	1	3	4	4	4	2	4	3	3	1	1	2	2	2	2	2	1	1	1	3	3	2	2	3	3	2	4	3	3	2	2	3	3	2	2	4	4	2	1	2	2	1	1	2	4	2	2	1	1	3	3	4	4	3	1	4	4	1	1	3	1	3	1	2	1	2	4	3	1	2	2	0	0	2	4	2	2	3	3	2	2	3	3	2	2	3	3	1	1	3	3	3	3	2	4	3	3	3	3	3	1	4	4	2	4	2	1	1	1	1	1	4	4	3	3	3	4	3	4	2	2	4	4	3	3	3	4	3	3	4	4	3	1	3	3	2	4	3	4	3	1	3	1	2	1	2	4	3	1	3	1	2	1	3	1	2	4	2	4	3	1	3	3	2	2	3	1	2	4	4	4	2	4	2	4	2	4	2	4	3	1	2	4	3	3	4	4	2	4	4	4	4	4	3	4	1	1	2	2	3	3	2	4	3	4	2	2	2	4	1	1	1	1	3	1	3	1	2	4	2	2	3	1	3	3	2	2	2	2	1	1	2	2	3	3	3	3	2	2	4	4	4	4	3	3	2	2	2	2	4	4	2	2	2	2	2	4	4	4	4	4	3	1	2	1	1	1	4	4	4	4	3	4	4	4	3	1	2	4	3	3	2	2	3	3	3	3	3	3	2	2	2	2	1	1	3	1	3	1	2	4	2	4	3	1	3	4	2	4	2	4	2	4	2	4	2	4	3	3	2	4	2	1	2	4	3	3	1	1	3	4	2	4	3	3	3	3	3	1	3	3	4	4	1	1	3	3	2	1	3	1	2	1	3	1	3	3	3	1	2	4	3	3	2	4	2	2	2	1	4	4	2	1	3	1	4	4	3	3	3	1	3	3	3	3	2	4	2	4	2	2	3	1	4	4	3	3	4	4	4	4	2	1	3	1	2	2	3	3	3	3	2	2	2	2	2	4	4	4	3	3	3	1	4	4	3	1	1	1	3	1	2	2	3	1	2	1	2	4	3	3	3	3	2	1	2	1	1	1	3	1	3	3	2	2	2	1	2	4	2	4	2	1	1	1	2	4	3	4	2	2	1	1	2	2	1	1	1	1	2	2	2	1	2	4	3	3	3	3	2	2	3	1	2	2	4	4	2	2	2	2	1	1	2	2	4	4	3	3	2	2	1	1	2	2	3	4	3	3	1	1	1	1	3	3	3	4	3	1	4	4	1	1	1	1	2	2	2	4	3	1	3	1	3	1	3	3	2	4	2	4	2	2	1	1	3	3	2	2	1	1	2	4	4	4	1	1	3	3	3	3	2	4	3	1	2	1	2	4	1	1	2	4	1	1	3	3	3	3	4	4	3	1	3	4	0	0	3	4	3	1	2	4	4	4	2	1	3	3	1	1	2	2	3	4	3	1	1	1	2	2	4	4	2	1	2	1	2	4	3	1	3	3	3	4	2	4	1	1	2	1	1	1	4	4	1	1	3	1	3	1	2	2	2	4	1	1	4	4	3	3	2	4	3	1	4	4	2	1	3	1	2	4	4	4	4	4	1	1	2	1	2	2	2	1	2	1	2	4	2	2	4	4	1	1	3	3	3	3	2	4	3	1	2	4	1	1	2	4	1	1	3	1	4	4	3	1	3	3	1	1	3	3	1	1	3	1	2	4	3	1	3	3	2	4	4	4	1	1	2	2	2	4	2	2	2	1	3	1	1	1	1	1	1	1	4	4	3	3	2	4	2	2	2	2	3	3	1	1	2	4	2	4	3	1	2	2	3	3	2	2	3	4	3	1	3	1	2	2	2	4	2	4	2	4	4	4	2	2	2	2	4	4	3	3	3	3	2	4	4	4	4	4	2	4	2	1	3	1	3	4	2	2	2	2	1	1	3	1	2	4	2	4	3	1	3	3	4	4	3	4	2	2	2	4	2	2	1	1	2	2	4	4	1	1	3	4	3	1	3	3	3	3	3	1	2	4	3	3	3	3	2	4	3	1	3	1	2	4	4	4	4	4	3	1	2	1	1	1	2	1	2	2	2	2	3	3	1	1	2	2	1	1	2	4	4	4	3	4	1	1	4	4	1	1	1	1	3	3	2	2	3	1	2	2	3	1	3	1	3	3	1	1	3	4	1	1	2	1	3	4	3	3	4	4	2	2	2	1	3	3	2	2	1	1	2	4	2	1	1	1	3	3	3	3	2	4	3	3	2	4	1	1	3	4	2	1	3	1	1	1	1	1	2	2	2	2	2	4	4	4	2	4	2	2	2	2	3	1	2	1	3	3	2	2	4	4	2	2	1	1	2	2	3	4	3	4	1	1	2	2	3	4	2	4	3	1	1	1	2	4	3	3	2	4	4	4	3	3	4	4	2	1	2	4	3	1	2	4	1	1	3	1	2	4	2	4	4	4	3	3	2	2	3	1	3	1	3	3	3	3	2	2	3	1	1	1	1	1	3	1	2	1	3	3	3	1	3	3	4	4	3	3	3	4	2	1	4	4	3	3	2	1	3	1	4	4	4	4	2	2	1	1	4	4	3	1	4	4	1	1	3	4	2	4	3	3	2	4	3	1	2	1	4	4	2	4	2	1	1	1	1	1	1	1	4	4	3	3	2	4	3	3	2	2	2	1	2	4	4	4	2	4	4	4	2	4	3	3	2	2	4	4	4	4	3	3	1	1	2	2	2	1	3	3	4	4	3	3	2	2	2	4	3	1	4	4	2	1	3	3	4	4	2	1	3	4	2	4	3	3	2	4	4	4	4	4	3	3	2	4	4	4	2	2	3	3	3	3	2	4	2	1	1	1	3	3	2	1	3	4	2	2	2	2	4	4	3	3	2	1	2	4	1	1	4	4	2	2	3	3	3	3	4	4	3	3	3	3	2	2	3	1	4	4	3	1	1	1	3	3	3	1	4	4	2	2	4	4	4	4	3	1	3	1	2	4	2	2	3	4	2	2	2	1	3	1	2	2	2	2	3	1	3	3	1	1	2	1	3	3	4	4	4	4	3	1	4	4	3	3	2	2	2	2	2	2	1	1	3	4	2	1	3	1	2	2	3	3	2	4	3	1	2	4	1	1	3	1	3	3	4	4	1	1	3	1	2	1	1	1	4	4	1	1	2	1	3	1	3	3	3	1	3	1	4	4	1	1	4	4	4	4	2	2	3	3	1	1	4	4	4	4	2	2	4	4	2	2	2	2	1	1	2	2	2	4	2	4	2	4	2	4	3	3	4	4	2	2	2	2	2	4	4	4	3	3	2	4	3	3	1	1	3	4	4	4	1	1	2	2	4	4	3	3	1	1	2	2	3	3	1	1	4	4	3	1	3	3	2	2	2	2	2	2	2	4	2	4	4	4	3	3	2	2	2	4	3	1	2	4	2	2	2	4	3	3	3	1	3	1	3	1	2	1	3	1	3	3	2	2	2	4	3	3	2	2	2	2	2	2	1	1	3	3	3	1	1	1	3	3	2	1	3	4	1	1	1	1	3	1	2	2	3	3	2	4	2	4	2	4	3	3	3	3	3	4	2	4	3	4	2	1	3	4	3	3	2	2	1	1	2	4	1	1	3	4	2	2	4	4	3	3	1	1	2	2	2	2	2	4	1	1	2	4	4	4	2	1	2	4	2	4	2	2	4	4	3	1	2	2	2	2	1	1	3	1	2	4	2	1	3	4	3	4	3	3	2	2	3	3	3	1	2	2	2	2	1	1	3	3	2	1	3	1	2	4	2	4	2	4	3	1	3	3	1	1	1	1	4	4	3	3	2	1	3	3	3	3	2	2	4	4	4	4	2	2	1	1	4	4	1	1	3	3	4	4	4	4	3	4	4	4	2	1	2	1	2	4	2	1	2	1	3	4	1	1	3	1	2	4	3	4	2	2	2	1	2	4	1	1	2	2	3	1	2	2	3	4	3	1	4	4	2	2	2	2	3	1	3	4	1	1	2	4	3	4	3	1	3	1	2	4	2	4	3	1	4	4	3	4	1	1	1	1	4	4	3	3	1	1	3	4	3	4	2	2	1	1	3	1	2	4	3	4	3	3	2	2	4	4	2	2	3	4	2	2	2	4	2	4	3	4	2	4	2	2	2	2	2	2	2	2	2	4	3	3	2	1	2	1	2	4	1	1	2	4	3	3	1	1	1	1	3	4	2	2	3	3	2	2	1	1	2	2	4	4	4	4	3	3	4	4	1	1	2	2	2	2	4	4	2	4	2	4	4	4	3	1	1	1	4	4	3	1	2	2	3	4	2	2	2	2	1	1	2	2	4	4	3	3	3	3	3	3	4	4	2	1	2	2	2	1	2	4	1	1	1	1	3	4	4	4	3	1	3	3	4	4	2	2	2	1	1	1	1	1	4	4	3	3	4	4	2	4	3	1	0	0	4	4	2	4	2	2	2	4	2	1	2	1	1	1	3	3	4	4	2	1	1	1	4	4	2	2	3	1	4	4	2	1	1	1	2	4	2	1	2	4	1	1	2	4	4	4	2	4	3	4	3	1	3	3	3	3	1	1	3	1	3	4	4	4	2	2	1	1	3	1	1	1	3	1	3	1	2	1	4	4	2	2	1	1	1	1	4	4	3	3	2	1	3	3	2	4	4	4	4	4	2	2	2	2	1	1	4	4	2	2	3	1	3	1	2	2	3	4	3	1	4	4	2	4	2	4	3	3	3	3	2	2	3	3	3	1	3	3	3	3	4	4	2	2	2	4	4	4	1	1	2	1	2	1	2	2	3	1	4	4	3	3	2	2	2	4	1	1	3	3	1	1	4	4	3	1	1	1	2	2	4	4	1	1	3	1	3	3	3	1	2	4	1	1	3	1	2	4	2	4	4	4	2	4	4	4	3	1	4	4	3	4	3	4	2	1	2	2	4	4	2	4	3	3	2	4	2	1	1	1	2	4	2	2	3	1	2	2	2	4	3	1	3	4	3	4	4	4	4	4	2	2	2	4	2	1	4	4	2	2	1	1	1	1	2	2	2	2	4	4	3	3	3	1	3	3	2	2	2	2	3	3	3	4	1	1	3	1	3	3	2	4	3	3	1	1	3	3	2	1	2	2	3	1	3	4	1	1	2	4	2	2	3	3	3	4	3	4	4	4	3	3	3	3	4	4	4	4	2	4	1	1	4	4	1	1	2	4	2	4	3	1	2	2	2	2	2	1	2	2	1	1	1	1	2	2	3	4	1	1	4	4	1	1	4	4	2	2	3	4	3	3	3	1	4	4	1	1	2	2	1	1	2	1	2	4	3	4	1	1	1	1	2	2	1	1	3	3	3	3	2	4	4	4	2	2	3	3	3	3	3	3	4	4	3	3	2	2	3	1	2	2	4	4	3	4	2	2	2	2	2	2	3	1	2	1	3	3	2	2	1	1	2	4	2	2	3	4	4	4	2	2	1	1	3	3	2	2	2	2	3	3	3	1	2	4	3	3	4	4	2	2	3	4	3	4	1	1	1	1	3	3	2	4	3	1	2	1	3	1	2	2	4	4	2	2	3	1	3	1	3	1	4	4	3	3	2	1	1	1	3	4	2	1	4	4	2	4	1	1	3	1	3	3	3	1	4	4	4	4	2	4	4	4	4	4	4	4	1	1	2	4	3	3	3	1	3	1	2	1	2	2	3	3	2	1	4	4	2	1	3	3	1	1	2	2	3	3	2	2	2	4	2	4	3	4	2	1	1	1	3	3	2	4	3	3	2	4	3	3	2	2	2	2	3	1	3	3	3	3	3	3	1	1	1	1	4	4	2	2	1	1	3	1	3	3	4	4	1	1	4	4	3	3	2	1	3	1	2	1	4	4	4	4	4	4	2	4	4	4	3	3	2	1	3	4	1	1	4	4	1	1	2	2	3	3	1	1	3	3	4	4	3	3	1	1	4	4	2	2	2	2	1	1	1	1	3	1	3	1	4	4	1	1	2	4	1	1	1	1	2	4	3	1	3	1	2	2	2	4	2	2	2	4	2	4	4	4	2	4	2	4	4	4	2	2	1	1	2	2	4	4	2	2	3	4	1	1	2	4	3	3	4	4	2	2	3	3	3	3	3	1	1	1	3	3	2	2	2	2	2	2	2	2	1	1	1	1	2	4	4	4	1	1	3	3	3	4	2	4	4	4	4	4	3	1	2	2	2	1	3	3	4	4	3	1	4	4	2	1	2	2	3	1	3	3	3	1	4	4	2	2	3	1	2	1	3	3	3	1	2	4	2	1	3	3	1	1	1	1	3	1	4	4	3	4	3	3	3	3	3	4	4	4	2	4	2	4	3	3	2	2	4	4	2	2	2	1	3	1	1	1	2	2	3	4	2	1	3	3	2	2	2	4	1	1	1	1	2	1	2	2	3	3	3	4	2	2	4	4	3	1	1	1	2	1	3	1	4	4	2	2	2	1	2	2	2	2	4	4	3	3	4	4	2	1	1	1	3	3	2	1	2	2	1	1	2	2	4	4	2	2	2	2	1	1	3	3	3	1	2	2	3	1	4	4	3	3	4	4	3	3	3	3	1	1	4	4	2	4	4	4	2	4	2	1	2	2	2	1	2	4	4	4	3	4	3	3	2	2	4	4	2	2	2	1	3	3	3	1	4	4	2	4	4	4	1	1	3	3	2	4	2	2	1	1	2	2	2	4	4	4	3	4	2	2	3	3	2	2	1	1	3	1	3	3	4	4	2	2	3	4	2	2	1	1	1	1	3	3	3	3	3	4	3	3	3	1	4	4	3	3	4	4	4	4	3	1	3	1	4	4	1	1	2	4	2	1	2	2	3	1	2	4	4	4	4	4	2	1	4	4	3	3	4	4	4	4	3	3	4	4	4	4	4	4	3	3	2	4	2	4	2	2	2	2	3	1	3	3	4	4	2	1	2	4	3	3	2	2	2	4	2	2	3	4	2	2	2	4	4	4	2	2	3	1	3	1	2	2	2	2	2	4	2	4	2	2	3	1	3	1	3	1	2	2	2	2	3	3	2	2	2	4	4	4	2	2	3	1	3	3	1	1	2	2	2	2	1	1	4	4	2	1	2	2	2	1	3	3	2	2	4	4	2	2	2	2	2	2	4	4	1	1	2	1	3	3	3	3	1	1	3	3	2	1	2	4	1	1	2	4	2	1	4	4	4	4	2	1	2	2	3	1	3	4	3	1	3	1	1	1	4	4	3	3	3	4	4	4	1	1	2	4	3	4	1	1	3	4	4	4	2	4	3	4	3	1	4	4	4	4	1	1	2	2	3	3	2	4	2	2	2	2	3	4	3	1	4	4	2	2	4	4	1	1	1	1	4	4	3	4	1	1	4	4	2	2	2	4	3	3	2	2	4	4	3	3	4	4	4	4	2	2	2	4	2	2	1	1	2	2	3	3	3	3	3	3	3	1	2	4	1	1	3	1	3	1	4	4	4	4	1	1	3	1	2	4	1	1	1	1	3	4	2	1	3	1	4	4	3	1	3	1	4	4	2	1	2	2	2	4	2	2	1	1	1	1	3	3	3	3	2	4	3	1	3	1	1	1	2	2	1	1	3	1	1	1	4	4	2	2	3	4	2	1	4	4	3	3	2	4	1	1	3	3	3	3	1	1	3	1	3	4	4	4	2	2	2	4	4	4	2	4	3	3	3	3	2	1	2	4	3	3	1	1	3	4	4	4	4	4	3	3	4	4	3	4	1	1	2	4	1	1	4	4	4	4	3	3	1	1	4	4	2	2	3	3	3	3	4	4	3	3	4	4	1	1	4	4	4	4	4	4	2	4	1	1	2	2	4	4	4	4	3	4	3	4	3	1	2	4	2	2	2	4	4	4	2	4	1	1	1	1	1	1	1	1	3	3	2	4	3	3	3	3	2	2	2	2	2	2	2	2	2	1	2	2	1	1	3	3	1	1	2	4	2	2	3	1	2	1	3	3	3	1	2	2	2	1	3	3	4	4	3	1	1	1	2	2	1	1	4	4	2	1	2	4	4	4	3	4	3	1	3	3	4	4	2	4	2	2	3	1	2	4	2	2	1	1	1	1	1	1	4	4	4	4	2	2	2	2	2	4	1	1	1	1	3	1	3	4	1	1	2	1	2	4	2	2	1	1	1	1	2	2	2	2	2	2	3	1	3	1	2	1	2	2	2	2	3	3	2	2	3	3	3	3	2	1	4	4	3	4	3	3	1	1	2	4	2	2	1	1	1	1	3	4	3	4	2	1	2	4	2	4	2	4	2	4	2	4	2	4	3	1	1	1	2	2	3	1	2	1	4	4	3	4	4	4	3	4	1	1	2	4	2	2	2	2	3	4	1	1	2	2	3	3	3	3	4	4	3	3	2	2	4	4	4	4	3	3	2	4	2	4	1	1	1	1	3	1	2	2	3	3	3	3	2	2	2	2	2	1	4	4	2	1	2	1	3	1	4	4	2	1	3	3	3	3	2	2	3	1	2	2	3	3	3	3	2	2	3	1	4	4	4	4	2	4	2	4	3	1	2	4	2	2	1	1	3	3	4	4	3	3	1	1	2	2	1	1	4	4	2	1	4	4	3	4	1	1	3	4	4	4	1	1	4	4	3	1	2	4	1	1	4	4	1	1	3	1	2	2	1	1	2	2	2	2	2	2	1	1	4	4	4	4	3	1	4	4	1	1	4	4	3	3	3	3	4	4	1	1	3	3	3	1	2	2	3	4	3	4	3	3	1	1	1	1	3	4	2	4	3	1	1	1	3	1	4	4	3	3	2	2	2	2	3	3	2	2	2	2	1	1	3	1	1	1	1	1	2	2	1	1	1	1	3	3	3	3	4	4	2	2	4	4	3	3	2	2	1	1	3	3	2	2	4	4	2	1	3	3	2	1	3	1	1	1	2	2	1	1	1	1	1	1	4	4	4	4	2	2	2	2	2	2	4	4	2	1	2	1	3	1	2	2	2	4	1	1	3	1	3	1	3	1	2	1	2	2	1	1	2	4	1	1	2	2	3	4	4	4	1	1	4	4	3	4	1	1	0	0	3	1	2	2	4	4	4	4	3	1	2	2	3	1	3	1	3	3	4	4	3	4	3	1	3	1	2	4	4	4	3	1	1	1	3	3	3	3	4	4	3	1	3	1	1	1	3	3	3	1	2	2	3	1	2	2	4	4	4	4	3	1	2	2	2	4	3	4	2	4	2	2	4	4	3	1	3	3	2	2	4	4	0	0	3	3	2	2	3	1	2	4	2	2	3	1	1	1	1	1	3	3	3	4	1	1	4	4	3	1	2	1	3	1	3	3	1	1	2	4	3	3	2	1	2	4	2	2	1	1	2	2	3	4	2	2	2	2	2	4	1	1	1	1	3	4	2	1	4	4	2	2	2	2	3	3	3	1	2	2	4	4	2	2	4	4	1	1	3	1	2	2	3	3	2	4	2	2	3	3	2	1	4	4	1	1	3	3	2	4	3	3	4	4	2	4	3	3	1	1	4	4	2	2	2	2	4	4	2	2	1	1	4	4	2	1	2	2	1	1	2	2	3	4	2	1	3	1	4	4	1	1	3	1	3	3	1	1	1	1	1	1	4	4	3	1	2	1	3	3	2	2	3	1	2	4	4	4	2	1	2	4	2	4	3	3	2	2	3	3	3	3	4	4	2	4	2	1	2	1	4	4	3	3	3	3	3	3	2	2	3	1	3	3	2	4	3	1	3	1	2	2	3	3	1	1	2	4	3	1	2	4	3	3	2	2	2	1	4	4	3	3	2	4	3	3	4	4	4	4	2	2	3	1	4	4	3	1	1	1	2	2	3	3	2	1	1	1	3	4	4	4	2	4	2	1	2	4	2	4	2	2	1	1	4	4	3	3	2	1	2	2	2	2	3	1	2	4	3	3	2	4	4	4	2	2	2	4	3	1	1	1	2	1	4	4	3	3	4	4	4	4	3	3	2	1	2	4	2	2	3	4	3	3	2	1	2	4	3	4	3	3	3	1	1	1	2	4	4	4	1	1	3	3	3	3	1	1	3	3	3	1	2	2	1	1	2	4	3	4	3	3	4	4	1	1	3	3	3	1	3	1	3	3	3	1	2	4	3	1	3	1	3	4	3	3	2	2	3	3	2	4	3	3	1	1	4	4	3	1	2	1	1	1	3	4	2	4	1	1	3	4	2	2	3	3	1	1	3	4	2	2	4	4	3	3	1	1	3	1	1	1	1	1	3	4	3	3	2	2	4	4	2	4	3	1	2	2	4	4	1	1	3	3	4	4	2	4	4	4	1	1	2	4	4	4	2	2	3	3	3	1	2	4	3	3	2	1	4	4	2	2	2	2	1	1	1	1	4	4	4	4	2	2	3	3	2	2	3	1	2	1	2	4	2	1	2	1	3	3	4	4	2	2	3	1	4	4	3	1	2	4	2	2	3	1	4	4	1	1	2	4	2	4	2	1	1	1	3	4	2	1	3	3	4	4	2	4	4	4	3	3	2	2	2	1	4	4	3	3	4	4	1	1	2	2	1	1	2	4	2	2	4	4	2	4	4	4	2	2	1	1	4	4	3	1	2	2	4	4	2	4	1	1	2	4	1	1	4	4	1	1	3	1	3	1	2	2	4	4	3	1	1	1	2	4	4	4	1	1	3	1	4	4	1	1	1	1	3	1	4	4	2	2	2	1	4	4	1	1	1	1	2	2	3	3	3	3	3	1	4	4	3	3	2	2	1	1	4	4	3	1	3	3	3	1	3	3	2	2	3	4	3	1	1	1	3	3	2	1	3	1	1	1	4	4	3	3	4	4	2	2	4	4	1	1	3	3	1	1	3	3	3	1	3	1	1	1	3	3	1	1	2	4	1	1	1	1	3	1	2	2	3	3	2	1	4	4	2	4	2	1	2	2	1	1	1	1	3	1	3	3	2	2	3	1	3	3	3	3	2	4	3	3	1	1	3	1	3	1	2	4	2	1	4	4	4	4	2	4	2	2	3	3	2	1	2	2	2	1	2	4	2	4	2	2	3	1	1	1	3	3	4	4	3	1	4	4	2	2	2	2	3	1	3	4	3	3	2	2	3	1	1	1	2	4	1	1	2	2	3	4	2	2	3	3	2	2	3	3	2	2	2	4	1	1	3	3	4	4	2	1	1	1	3	3	3	1	3	1	1	1	3	1	3	3	4	4	4	4	3	3	1	1	3	3	1	1	4	4	2	2	4	4	2	4	2	2	1	1	2	2	3	1	2	2	3	3	4	4	2	2	2	4	2	1	1	1	2	2	3	3	2	1	3	1	3	1	2	1	3	1	2	4	2	1	1	1	3	1	3	1	2	4	2	2	2	4	3	1	2	2	4	4	1	1	4	4	1	1	1	1	2	4	2	2	3	3	4	4	2	2	4	4	3	3	4	4	4	4	3	3	2	1	1	1	1	1	3	3	2	4	2	4	2	4	3	4	3	3	1	1	2	4	2	2	2	4	1	1	2	4	2	2	2	4	3	4	3	1	2	4	3	3	3	3	4	4	2	2	2	1	2	2	3	3	4	4	1	1	4	4	3	1	1	1	2	2	2	2	3	1	4	4	3	3	2	2	4	4	3	3	4	4	2	2	1	1	3	3	3	1	3	3	4	4	3	1	4	4	2	2	4	4	2	2	2	4	3	3	3	3	2	2	3	4	1	1	1	1	2	2	1	1	1	1	4	4	4	4	2	2	3	3	3	1	2	4	3	1	3	3	3	4	3	1	3	3	3	3	3	3	2	2	1	1	1	1	2	4	2	2	1	1	2	4	3	3	2	1	2	4	3	3	3	4	2	2	2	4	2	2	3	1	2	2	2	2	2	1	3	3	2	2	3	1	3	3	3	4	4	4	2	1	3	3	4	4	4	4	2	4	3	1	3	1	3	3	2	1	3	1	2	2	2	2	2	4	1	1	1	1	3	4	1	1	3	1	3	3	3	3	2	2	2	2	3	4	2	1	2	2	3	1	1	1	1	1	4	4	2	4	3	1	2	4	2	2	1	1	3	3	2	2	3	1	2	4	3	4	2	4	3	3	4	4	3	4	2	1	3	3	2	4	1	1	3	3	3	3	1	1	2	4	1	1	2	4	4	4	3	4	2	2	3	4	3	3	4	4	4	4	2	2	4	4	2	1	1	1	3	1	4	4	4	4	4	4	2	1	3	3	2	1	2	4	3	4	3	3	2	4	4	4	2	2	1	1	2	4	1	1	3	3	2	2	3	1	2	4	1	1	1	1	3	3	3	3	3	4	1	1	2	4	2	4	2	2	2	2	2	1	1	1	3	3	3	3	2	2	2	2	3	3	2	2	2	2	3	4	1	1	2	4	3	4	2	4	2	4	4	4	1	1	3	3	2	4	2	1	3	3	4	4	2	1	4	4	2	4	3	3	2	4	1	1	2	2	2	2	3	3	4	4	2	4	4	4	4	4	3	3	2	1	4	4	1	1	2	2	2	2	4	4	4	4	2	2	1	1	2	2	3	3	3	3	2	4	3	3	3	3	2	1	2	1	2	1	3	1	3	1	4	4	3	3	4	4	4	4	2	2	2	2	4	4	2	4	2	2	3	1	2	1	2	1	1	1	2	2	2	2	1	1	4	4	3	3	2	4	2	2	1	1	3	1	2	2	1	1	2	4	3	4	2	2	2	1	3	3	4	4	4	4	2	4	1	1	3	1	3	1	2	4	3	3	3	1	2	2	3	1	2	4	3	4	3	3	3	4	2	2	1	1	2	2	2	2	1	1	3	1	3	1	2	2	2	2	3	3	2	4	2	4	3	1	4	4	4	4	3	1	4	4	1	1	3	3	3	1	3	1	4	4	4	4	2	2	3	1	2	2	2	2	2	2	3	1	3	3	2	2	3	3	4	4	3	3	1	1	2	1	2	2	2	4	3	1	3	3	3	3	3	3	3	3	1	1	3	3	4	4	1	1	3	4	1	1	3	1	4	4	2	2	4	4	4	4	3	1	3	3	4	4	3	3	2	4	1	1	4	4	2	4	2	2	2	4	4	4	1	1	2	4	2	4	2	2	2	2	4	4	1	1	1	1	3	3	2	4	2	4	2	1	1	1	3	1	3	1	3	1	2	1	3	3	2	2	2	2	3	1	4	4	3	1	4	4	2	4	2	4	4	4	2	4	3	1	1	1	3	3	2	2	2	4	3	1	2	2	1	1	1	1	2	4	1	1	2	1	3	1	1	1	4	4	1	1	4	4	3	3	2	2	3	3	1	1	1	1	2	2	3	4	2	1	2	4	1	1	3	1	3	3	3	3	2	4	3	3	2	4	1	1	1	1	4	4	2	4	2	2	3	1	3	3	4	4	1	1	2	4	2	2	2	4	2	2	3	3	4	4	2	4	3	1	4	4	1	1	4	4	3	3	3	1	1	1	2	2	4	4	2	2	4	4	3	1	3	1	2	1	2	4	2	1	1	1	2	1	4	4	3	1	4	4	2	4	1	1	3	1	2	2	3	3	3	3	3	3	2	2	1	1	2	2	3	1	2	4	3	4	2	1	1	1	2	4	3	3	1	1	2	4	2	2	2	4	2	2	2	4	1	1	3	3	2	4	2	2	2	2	3	1	2	1	4	4	3	1	3	1	1	1	3	1	2	2	2	2	2	4	3	4	3	4	3	1	3	1	2	2	2	2	3	3	2	2	3	3	3	3	2	2	2	2	3	4	4	4	1	1	2	4	2	1	2	4	3	1	1	1	3	1	3	1	3	1	3	1	3	3	2	1	3	3	2	4	2	4	1	1	3	3	3	3	2	4	3	1	1	1	2	4	3	1	2	2	1	1	4	4	2	2	3	3	1	1	4	4	4	4	1	1	2	4	2	1	1	1	2	4	3	3	2	4	1	1	2	2	3	4	2	2	4	4	2	4	3	3	3	1	2	4	2	1	2	4	3	3	4	4	3	3	1	1	3	1	4	4	4	4	1	1	1	1	3	3	3	3	2	4	2	1	2	1	4	4	2	4	2	2	1	1	2	2	2	4	2	4	2	2	4	4	3	3	3	1	2	2	3	3	2	1	3	3	3	3	3	3	4	4	2	4	3	1	2	4	4	4	2	4	3	3	2	4	2	4	2	4	3	3	3	3	2	2	1	1	4	4	1	1	3	3	2	4	1	1	4	4	2	2	3	1	1	1	3	3	2	2	2	2	2	2	3	3	3	3	3	1	3	3	3	3	1	1	2	2	2	2	3	1	4	4	2	4	2	2	3	3	3	3	3	3	2	2	2	4	1	1	3	3	3	3	2	4	3	1	1	1	2	4	3	1	4	4	3	4	3	1	2	1	2	1	1	1	2	2	3	1	2	4	2	4	1	1	3	1	4	4	3	1	2	2	2	2	1	1	2	4	2	4	1	1	2	2	2	2	4	4	4	4	1	1	3	3	4	4	2	2	2	2	3	3	2	1	1	1	1	1	4	4	3	3	4	4	3	1	1	1	2	2	3	4	1	1	1	1	1	1	3	4	2	1	3	3	1	1	3	1	1	1	1	1	1	1	3	3	2	4	3	3	4	4	3	3	4	4	3	1	2	2	3	4	3	4	4	4	4	4	3	3	4	4	4	4	3	3	2	2	3	1	2	4	1	1	1	1	3	1	1	1	2	2	4	4	1	1	4	4	3	3	4	4	4	4	2	2	3	3	2	2	2	2	3	1	3	4	3	1	3	3	1	1	3	3	2	2	2	4	1	1	3	1	3	3	2	2	2	4	3	1	4	4	1	1	3	3	2	2	3	3	4	4	3	3	4	4	2	4	4	4	3	1	3	1	4	4	1	1	3	1	3	1	3	3	2	4	4	4	3	4	2	2	3	1	2	4	2	2	3	4	3	3	3	1	3	4	3	3	3	1	2	2	2	4	2	2	3	3	3	4	2	4	3	3	3	1	3	3	2	2	3	3	2	2	2	2	2	2	3	3	1	1	3	3	4	4	2	2	3	1	3	1	2	2	3	3	2	4	3	1	3	1	4	4	1	1	2	2	2	2	3	3	3	1	2	4	3	1	3	3	4	4	3	4	2	4	1	1	2	4	2	2	2	4	3	3	3	3	2	4	3	3	3	3	1	1	2	4	1	1	4	4	3	1	3	3	2	1	2	4	4	4	3	3	4	4	1	1	4	4	2	2	3	3	2	1	2	2	3	3	2	2	1	1	1	1	1	1	2	2	4	4	4	4	3	1	4	4	2	2	4	4	2	2	3	3	3	1	4	4	3	1	2	2	3	3	2	2	2	2	1	1	1	1	3	1	4	4	2	2	3	3	4	4	3	3	1	1	2	2	4	4	1	1	3	3	3	3	4	4	4	4	1	1	3	1	1	1	4	4	3	3	4	4	3	3	3	3	4	4	3	3	3	3	1	1	4	4	2	2	1	1	3	4	3	3	2	2	4	4	3	3	3	1	1	1	3	3	2	4	1	1	4	4	3	3	2	2	3	3	3	3	1	1	2	2	3	1	3	3	4	4	2	4	2	1	3	3	4	4	2	2	2	2	3	3	4	4	3	1	3	3	4	4	1	1	2	2	3	4	2	4	2	1	2	4	2	2	3	3	2	4	2	1	4	4	3	3	3	4	1	1	3	3	3	4	3	4	4	4	3	3	3	1	2	4	3	1	3	3	1	1	1	1	3	3	2	2	3	3	3	3	3	3	3	1	2	2	1	1	2	4	4	4	2	1	3	1	3	1	3	3	3	1	2	2	4	4	1	1	2	4	1	1	3	1	3	3	2	1	3	3	2	4	1	1	2	2	1	1	3	1	1	1	1	1	1	1	3	4	4	4	1	1	2	2	2	4	2	2	2	4	2	4	3	1	4	4	3	4	3	1	4	4	3	4	1	1	2	4	3	1	2	4	2	2	2	2	4	4	2	4	2	4	3	4	3	3	4	4	1	1	3	1	3	3	1	1	1	1	2	4	3	3	4	4	2	1	3	3	3	1	4	4	4	4	2	2	3	3	1	1	3	3	3	3	0	0	2	2	3	3	2	2	1	1	1	1	3	1	2	2	3	3	2	2	3	3	4	4	2	1	2	1	2	2	2	2	3	4	2	2	2	4	4	4	3	1	3	3	2	2	3	1	4	4	1	1	3	1	3	3	3	3	3	1	2	4	4	4	2	2	3	3	3	1	2	2	2	4	4	4	1	1	4	4	4	4	4	4	2	4	3	4	3	4	4	4	2	4	2	4	1	1	2	4	3	3	1	1	1	1	4	4	3	3	1	1	4	4	3	4	2	2	3	3	2	1	3	3	3	3	3	3	3	3	4	4	1	1	3	3	3	3	3	3	2	2	2	1	3	1	4	4	2	1	2	4	1	1	3	1	2	2	1	1	4	4	2	4	4	4	2	2	2	4	3	4	2	1	4	4	3	4	4	4	4	4	3	3	3	3	3	1	2	4	1	1	1	1	2	1	1	1	4	4	2	2	2	2	2	1	4	4	3	4	3	3	4	4	4	4	4	4	3	4	2	1	3	1	2	4	4	4	4	4	3	4	1	1	1	1	4	4	2	1	3	4	3	3	3	1	2	4	4	4	1	1	2	2	1	1	3	3	3	1	4	4	1	1	1	1	3	3	4	4	2	2	3	1	4	4	1	1	2	2	3	3	4	4	2	2	2	2	1	1	2	1	2	2	2	2	2	2	4	4	4	4	2	4	4	4	3	1	3	1	4	4	2	2	2	4	2	2	4	4	3	1	3	1	3	1	3	3	3	1	3	1	3	3	3	3	1	1	4	4	2	4	2	2	3	3	2	2	3	4	2	2	4	4	1	1	2	2	2	2	1	1	1	1	3	3	4	4	1	1	3	1	3	3	3	1	3	3	3	1	3	3	4	4	2	4	3	3	3	4	4	4	2	2	2	2	3	4	3	4	4	4	2	2	2	1	1	1	2	2	3	1	4	4	2	1	1	1	3	3	2	1	4	4	3	1	1	1	3	4	1	1	1	1	1	1	2	4	2	2	3	1	4	4	2	4	2	4	2	2	1	1	3	1	3	4	1	1	2	4	2	2	2	1	4	4	3	1	2	4	2	2	2	4	1	1	1	1	1	1	4	4	4	4	2	4	3	3	4	4	4	4	2	1	1	1	3	3	3	4	1	1	3	1	3	1	3	3	1	1	4	4	4	4	2	2	3	3	2	1	2	4	3	3	3	3	1	1	2	2	2	4	3	1	2	2	3	3	2	2	4	4	2	1	3	1	3	4	2	1	3	3	4	4	2	2	3	3	1	1	4	4	2	4	3	3	3	1	4	4	3	3	2	2	3	1	3	4	1	1	2	2	2	2	4	4	1	1	2	1	1	1	2	2	2	2	3	1	4	4	4	4	2	2	4	4	2	4	3	1	4	4	2	2	3	3	3	3	3	3	4	4	3	1	3	3	2	4	2	2	2	2	3	3	3	3	2	2	3	1	3	3	2	2	1	1	2	1	2	2	2	4	4	4	1	1	3	1	2	2	3	3	3	3	2	4	2	4	2	2	3	4	2	2	3	1	3	1	2	2	4	4	2	4	1	1	2	4	3	3	2	2	3	1	2	2	3	1	2	4	1	1	3	3	1	1	3	4	4	4	4	4	3	1	2	2	3	1	1	1	3	3	3	3	3	4	2	2	2	4	3	1	3	3	1	1	1	1	3	3	2	2	2	1	1	1	3	1	3	3	3	3	2	4	2	4	4	4	3	3	1	1	1	1	1	1	2	4	4	4	3	1	2	4	3	4	2	2	3	3	3	3	2	1	1	1	2	2	1	1	1	1	4	4	2	1	3	3	3	3	3	1	2	2	3	1	3	4	3	3	4	4	4	4	2	2	2	2	2	2	3	4	3	3	3	1	4	4	2	4	2	2	3	4	1	1	4	4	2	2	3	4	1	1	3	3	3	3	2	4	2	4	2	2	3	3	3	3	2	2	4	4	3	3	4	4	3	3	1	1	3	3	3	1	3	1	3	3	2	4	1	1	1	1	3	3	2	2	4	4	4	4	2	4	3	1	3	1	2	2	3	3	3	3	2	2	2	2	2	1	2	4	2	2	1	1	1	1	3	3	2	2	3	1	1	1	3	3	3	3	3	4	3	1	3	1	3	3	3	3	4	4	2	2	2	2	4	4	4	4	2	4	1	1	2	2	2	2	2	2	4	4	3	3	2	1	3	4	4	4	3	3	3	1	2	4	3	1	2	1	2	2	1	1	3	1	3	3	4	4	3	3	3	1	3	3	2	4	1	1	3	4	2	4	2	2	2	2	2	2	2	4	2	2	2	1	3	4	4	4	2	2	2	4	2	2	4	4	3	3	4	4	4	4	3	1	3	3	2	2	3	1	2	4	2	2	4	4	2	4	4	4	3	3	3	3	4	4	3	1	3	4	3	1	2	4	3	3	1	1	4	4	2	1	2	4	2	4	3	1	2	2	3	3	1	1	4	4	2	1	2	2	1	1	3	3	2	1	3	1	2	2	3	1	3	3	2	1	3	1	2	2	1	1	3	1	2	2	4	4	4	4	3	1	2	2	2	1	3	3	1	1	3	1	4	4	4	4	2	4	4	4	4	4	3	1	3	1	3	3	2	1	1	1	2	2	3	1	2	1	3	4	4	4	3	3	2	4	3	3	3	1	2	2	1	1	2	2	3	4	4	4	3	1	0	0	1	1	3	3	4	4	3	4	2	4	3	3	1	1	4	4	3	1	3	3	3	3	4	4	2	2	2	2	1	1	2	4	3	1	3	1	1	1	4	4	2	2	3	3	2	2	3	4	1	1	3	3	2	4	4	4	1	1	2	2	1	1	1	1	1	1	2	4	2	1	3	4	2	2	1	1	2	2	1	1	4	4	1	1	2	4	3	1	3	1	2	2	4	4	2	2	2	2	2	4	2	1	1	1	2	4	4	4	1	1	1	1	2	4	2	4	3	1	2	2	3	4	3	3	3	1	4	4	1	1	3	4	2	4	2	2	2	1	3	4	2	2	3	1	4	4	2	4	4	4	1	1	3	3	2	2	4	4	3	4	3	1	4	4	2	2	1	1	1	1	4	4	1	1	4	4	3	3	1	1	1	1	3	3	3	4	2	2	4	4	2	2	3	3	1	1	4	4	4	4	3	3	3	1	3	3	2	1	2	4	2	4	0	0	2	2	2	4	2	2	3	4	3	3	3	1	1	1	2	4	3	3	3	1	3	3	4	4	3	3	2	2	4	4	4	4	3	3	2	2	2	2	4	4	3	1	2	1	4	4	3	1	2	2	2	2	3	3	2	4	2	4	3	4	1	1	3	3	2	4	4	4	1	1	3	1	3	3	4	4	3	3	2	1	2	2	3	3	4	4	3	1	3	1	2	4	1	1	1	1	3	3	2	4	3	3	2	2	3	1	3	1	2	4	4	4	3	3	3	3	3	4	4	4	2	2	1	1	3	1	1	1	4	4	2	2	1	1	3	1	2	4	3	3	3	3	3	1	1	1	2	2	3	1	1	1	3	3	3	3	2	2	2	4	3	1	4	4	3	3	2	4	3	1	3	4	4	4	2	4	3	1	3	3	1	1	3	3	3	1	2	2	3	3	4	4	3	3	3	1	3	3	2	2	4	4	3	1	2	2	2	1	3	1	2	2	2	1	3	1	3	3	2	2	2	4	2	2	2	2	4	4	1	1	1	1	3	3	4	4	4	4	3	3	3	1	4	4	1	1	3	3	2	2	4	4	3	3	3	3	4	4	3	1	3	1	4	4	1	1	2	4	4	4	4	4	3	4	4	4	2	2	3	3	2	4	2	4	3	4	4	4	2	2	1	1	3	3	4	4	1	1	3	4	1	1	1	1	2	2	1	1	2	1	2	2	3	3	2	4	3	1	3	3	3	3	1	1	3	3	3	4	3	3	1	1	3	4	3	3	3	4	2	2	3	1	2	2	3	4	2	4	2	2	4	4	3	3	3	3	2	1	2	4	3	3	2	2	1	1	3	3	3	1	4	4	3	3	3	3	3	4	1	1	2	1	3	1	2	4	1	1	4	4	2	2	2	4	3	3	2	1	3	1	2	2	2	2	1	1	2	1	2	2	2	4	2	4	3	1	2	2	2	1	3	1	2	2	2	2	3	3	2	2	2	4	4	4	2	2	3	3	2	1	3	3	4	4	2	4	4	4	3	3	2	2	3	4	3	3	3	1	2	1	2	2	4	4	1	1	2	4	4	4	2	4	3	3	2	4	3	1	2	4	2	4	3	1	2	4	4	4	3	1	1	1	2	2	2	2	3	3	3	1	2	2	3	1	3	3	4	4	2	1	3	4	3	3	2	1	3	3	1	1	1	1	1	1	4	4	2	2	4	4	3	3	2	2	2	4	3	3	3	3	4	4	2	2	1	1	2	1	4	4	2	4	3	1	1	1	2	2	3	1	3	3	2	2	1	1	2	1	4	4	2	2	3	1	1	1	1	1	4	4	2	4	1	1	3	4	2	2	2	2	2	2	4	4	2	2	3	4	3	3	1	1	2	2	4	4	1	1	1	1	3	3	3	4	4	4	2	1	2	4	2	2	2	1	2	1	3	3	2	2	2	4	2	2	4	4	4	4	2	2	2	2	1	1	3	3	2	4	3	1	4	4	2	2	1	1	3	3	1	1	2	1	2	1	2	2	3	1	1	1	3	3	3	3	3	3	4	4	3	1	1	1	1	1	2	4	1	1	1	1	2	2	2	4	3	1	2	4	2	2	2	2	1	1	1	1	2	2	3	3	4	4	4	4	2	2	2	4	3	3	3	1	2	4	2	2	2	1	4	4	4	4	4	4	3	1	3	3	1	1	4	4	4	4	4	4	3	3	1	1	1	1	3	3	3	3	3	4	2	2	3	3	2	4	2	2	3	4	3	4	2	4	1	1	2	2	1	1	4	4	2	2	2	1	1	1	2	4	2	2	2	4	3	4	3	3	3	3	3	1	2	2	3	1	3	1	2	1	2	2	1	1	3	3	3	4	1	1	2	2	3	4	3	1	3	3	3	1	1	1	2	2	2	2	3	4	2	4	2	2	1	1	2	4	3	1	2	1	2	4	1	1	3	3	3	3	2	4	3	3	3	3	3	3	3	4	2	2	2	4	1	1	3	1	4	4	1	1	2	1	2	2	3	3	1	1	2	2	3	1	3	4	4	4	2	4	2	4	3	3	3	4	3	1	1	1	3	3	2	1	4	4	2	2	3	3	3	3	3	3	1	1	4	4	2	2	2	2	3	1	4	4	3	4	2	4	2	2	4	4	3	3	4	4	1	1	3	3	2	4	2	2	2	2	2	2	3	1	3	1	2	4	2	4	3	3	2	2	2	4	3	4	4	4	2	2	3	3	1	1	4	4	4	4	3	3	2	2	2	4	2	4	1	1	3	3	2	4	1	1	3	3	3	4	3	1	2	2	2	2	3	3	3	1	2	2	1	1	1	1	2	2	3	1	1	1	3	3	2	2	3	3	4	4	3	3	4	4	1	1	3	4	2	1	2	2	1	1	4	4	2	4	4	4	2	4	2	2	2	4	3	3	1	1	1	1	2	2	4	4	1	1	1	1	2	1	3	3	2	4	3	1	3	1	1	1	3	3	3	3	1	1	2	2	2	2	4	4	2	4	3	1	1	1	3	3	4	4	2	2	2	4	2	4	4	4	2	2	3	3	3	3	2	2	3	4	3	3	2	2	2	2	2	1	2	2	4	4	2	4	2	4	2	2	3	4	1	1	3	1	3	1	2	4	3	4	1	1	3	3	3	3	2	2	1	1	3	1	3	1	1	1	1	1	2	4	2	2	3	4	3	1	1	1	3	3	1	1	2	4	2	1	3	3	3	1	2	2	2	4	4	4	2	4	3	3	3	1	4	4	2	2	3	4	1	1	3	4	2	4	3	3	2	4	3	1	2	2	3	1	3	3	2	4	2	2	3	3	4	4	3	3	3	1	3	1	3	3	2	1	3	3	3	4	4	4	2	1	3	1	3	1	3	3	3	1	4	4	2	2	3	3	3	3	2	4	4	4	3	3	2	2	2	4	3	1	4	4	1	1	2	2	2	4	3	3	3	4	2	4	2	2	4	4	2	4	3	3	2	2	1	1	2	2	4	4	1	1	1	1	3	1	2	2	1	1	3	3	3	4	2	2	3	3	2	4	4	4	1	1	4	4	2	2	1	1	2	4	3	3	3	1	3	3	2	2	2	2	4	4	1	1	1	1	3	1	2	4	3	3	3	1	2	2	1	1	3	4	2	4	3	3	4	4	2	1	2	2	2	1	4	4	1	1	2	4	2	2	2	4	3	4	1	1	3	1	3	4	2	2	2	2	2	1	3	1	2	4	2	2	3	3	3	4	4	4	3	4	3	3	3	3	1	1	2	1	2	4	2	1	3	3	3	3	2	2	2	2	1	1	2	4	3	3	1	1	2	1	2	2	2	4	2	2	3	1	4	4	4	4	3	4	3	3	3	3	3	1	3	3	2	2	4	4	2	4	2	4	2	1	2	2	2	2	2	4	2	4	2	4	1	1	2	4	2	2	2	2	2	4	4	4	3	1	3	4	2	2	2	1	3	3	2	2	2	4	2	2	2	2	3	1	2	2	3	1	2	2	3	1	3	3	2	1	2	4	3	3	3	3	2	2	2	2	2	2	1	1	3	3	2	2	2	2	2	2	3	3	3	1	3	4	4	4	3	3	3	4	3	3	4	4	1	1	3	1	3	3	2	1	1	1	3	1	3	3	2	2	3	3	2	2	3	1	3	3	3	3	2	2	3	3	1	1	4	4	4	4	4	4	4	4	2	4	2	1	3	1	4	4	2	2	1	1	3	4	4	4	3	3	3	1	4	4	3	3	1	1	3	3	3	1	2	2	3	3	1	1	3	4	3	4	3	1	1	1	3	4	1	1	3	1	2	4	2	1	3	1	3	4	2	4	2	2	3	3	4	4	3	3	1	1	4	4	2	4	3	3	4	4	3	3	2	4	3	1	3	1	3	3	4	4	2	2	4	4	2	1	2	2	3	3	3	4	2	4	2	2	1	1	4	4	2	2	4	4	1	1	2	2	2	1	3	1	3	1	4	4	3	3	2	2	3	1	3	3	3	3	3	3	2	2	3	3	2	4	3	3	2	2	1	1	3	1	4	4	3	1	3	3	3	3	2	2	2	2	3	4	2	2	2	4	3	1	1	1	1	1	3	1	2	4	4	4	4	4	3	1	4	4	4	4	2	4	3	3	4	4	3	1	2	1	3	1	2	2	2	2	1	1	4	4	1	1	2	4	2	4	3	3	4	4	4	4	3	1	4	4	2	2	2	2	2	2	2	4	4	4	2	1	1	1	1	1	3	3	3	4	3	1	4	4	4	4	2	4	3	3	3	1	4	4	3	3	3	3	2	2	2	1	4	4	2	1	4	4	3	1	3	1	2	2	4	4	2	2	2	2	2	2	3	3	1	1	4	4	4	4	3	3	3	3	1	1	1	1	3	1	3	3	2	2	2	2	3	1	3	1	2	1	4	4	3	1	3	3	2	2	2	2	1	1	1	1	2	4	2	4	3	1	1	1	3	3	2	1	2	2	4	4	2	2	2	4	3	4	2	1	1	1	2	2	1	1	1	1	2	1	3	1	4	4	2	2	3	4	4	4	3	1	2	2	1	1	2	2	2	2	3	3	3	3	2	2	3	1	4	4	3	3	3	1	2	4	2	1	3	4	2	1	3	4	3	4	1	1	4	4	3	3	4	4	1	1	2	2	3	3	2	2	3	4	2	4	3	1	2	2	2	4	2	4	2	2	3	1	3	3	2	2	3	1	2	4	3	1	1	1	3	4	3	3	4	4	2	4	1	1	2	4	2	2	3	3	3	1	4	4	1	1	1	1	3	3	1	1	1	1	4	4	3	3	2	2	3	1	3	4	3	4	1	1	4	4	3	3	4	4	1	1	2	1	2	4	1	1	2	4	3	3	2	4	3	3	3	1	2	2	2	2	2	2	4	4	2	1	2	2	4	4	1	1	2	2	3	1	1	1	4	4	2	4	3	3	3	1	2	4	3	3	4	4	2	2	3	3	3	3	3	1	4	4	2	2	3	3	3	3	3	4	3	1	3	1	3	1	2	4	1	1	1	1	1	1	3	3	3	3	4	4	3	1	2	1	2	2	3	4	3	3	3	1	4	4	1	1	2	4	2	2	3	3	2	2	2	4	2	2	3	1	3	3	3	1	1	1	3	4	2	2	2	2	4	4	2	4	2	4	2	4	4	4	2	2	1	1	3	3	2	2	3	1	4	4	1	1	4	4	3	3	3	3	2	4	3	4	3	3	2	2	2	2	2	2	4	4	1	1	3	3	2	4	2	2	3	1	4	4	4	4	2	4	2	2	2	4	3	3	3	1	3	1	3	3	2	2	3	3	1	1	1	1	2	4	3	3	2	4	2	2	4	4	2	1	4	4	3	1	2	2	4	4	1	1	3	3	3	1	2	2	2	2	2	1	3	1	2	4	1	1	3	1	2	1	3	1	2	2	3	3	2	2	2	2	1	1	3	3	4	4	3	4	4	4	3	1	1	1	4	4	2	4	2	4	2	2	2	2	1	1	2	4	1	1	3	1	3	3	1	1	3	3	3	4	1	1	2	4	3	1	3	1	3	3	2	2	3	1	2	2	2	2	4	4	1	1	1	1	2	2	2	4	2	2	3	4	3	3	4	4	2	4	2	2	4	4	3	3	4	4	4	4	3	3	3	3	2	2	2	4	1	1	3	1	4	4	3	1	2	2	3	3	3	1	1	1	1	1	2	4	4	4	2	4	1	1	4	4	3	3	3	4	1	1	1	1	2	4	2	2	1	1	2	2	2	4	2	1	2	1	2	2	2	4	2	4	2	4	3	4	3	3	4	4	2	1	3	1	3	4	3	3	3	4	4	4	3	3	2	4	2	4	1	1	3	1	2	4	2	2	3	3	3	3	2	4	4	4	2	2	3	1	2	2	3	3	3	4	2	2	2	4	3	1	2	2	4	4	3	3	3	3	2	2	3	4	3	3	1	1	1	1	3	3	2	4	1	1	1	1	4	4	4	4	3	4	3	1	2	1	3	3	2	1	1	1	1	1	3	3	2	2	3	4	4	4	3	1	3	3	4	4	1	1	3	1	2	4	2	2	4	4	2	1	2	4	3	1	2	2	3	3	3	1	2	2	4	4	3	4	4	4	2	1	2	2	3	4	1	1	2	2	2	2	2	4	4	4	3	3	2	2	3	3	4	4	4	4	3	3	3	1	2	4	2	1	2	2	4	4	1	1	4	4	4	4	2	2	2	1	1	1	2	2	2	1	2	1	2	2	3	3	2	1	2	4	4	4	3	1	3	1	2	2	2	2	2	2	3	1	3	3	2	2	2	1	2	1	2	1	2	2	3	1	2	2	2	2	4	4	3	3	3	3	2	2	4	4	1	1	2	4	2	4	3	3	2	2	3	3	4	4	3	1	3	3	2	1	3	3	2	2	3	1	2	4	2	4	1	1	1	1	1	1	1	1	2	4	2	4	1	1	1	1	1	1	1	1	4	4	2	2	3	4	1	1	2	2	3	1	2	4	1	1	2	2	1	1	2	4	2	2	3	1	2	2	4	4	4	4	3	4	3	4	4	4	2	1	2	2	3	1	2	1	3	1	3	1	4	4	1	1	2	4	2	2	1	1	3	3	4	4	3	1	1	1	4	4	2	2	2	4	2	2	2	4	3	4	2	1	3	1	2	1	3	1	4	4	3	1	2	1	2	1	2	1	3	1	3	4	2	1	3	4	2	4	3	3	1	1	2	1	2	2	4	4	2	2	4	4	2	2	1	1	3	1	2	2	4	4	3	1	3	3	3	1	2	1	3	3	4	4	3	1	2	2	2	2	2	1	4	4	3	3	2	2	2	2	3	3	1	1	3	1	2	2	2	2	4	4	2	2	3	3	2	4	2	1	3	4	1	1	2	4	2	2	4	4	3	1	3	4	2	4	3	1	3	1	3	1	3	1	3	4	1	1	1	1	1	1	3	4	4	4	2	1	3	3	1	1	1	1	3	3	1	1	4	4	1	1	2	2	4	4	3	3	2	2	3	1	3	4	2	4	3	4	2	1	2	4	2	4	1	1	3	1	1	1	3	4	3	4	3	3	3	3	4	4	1	1	1	1	1	1	2	1	4	4	2	2	1	1	2	4	3	3	3	3	2	2	3	1	4	4	3	3	3	1	1	1	2	2	2	4	2	1	2	1	4	4	4	4	3	1	4	4	3	1	2	2	3	4	2	1	2	2	3	3	1	1	3	3	2	2	2	4	2	4	1	1	3	1	2	2	4	4	1	1	3	3	4	4	2	4	3	1	2	2	3	3	1	1	1	1	3	3	2	1	1	1	2	4	3	1	4	4	3	1	1	1	2	2	3	4	2	2	1	1	1	1	1	1	1	1	2	4	3	4	3	1	4	4	3	4	2	1	2	2	4	4	3	3	3	4	4	4	3	4	3	1	2	2	1	1	4	4	1	1	2	4	3	1	2	2	4	4	2	2	1	1	3	3	4	4	3	3	4	4	4	4	2	4	3	3	3	4	2	4	3	1	3	3	1	1	2	4	3	3	3	3	3	3	3	3	2	4	1	1	3	1	3	1	3	3	4	4	2	4	1	1	1	1	3	3	1	1	3	1	3	1	2	4	3	3	3	4	2	2	2	2	3	3	1	1	3	1	2	2	3	1	3	1	3	1	3	1	3	3	3	4	4	4	1	1	1	1	2	4	2	2	2	2	3	3	4	4	1	1	4	4	2	1	2	4	3	1	2	4	1	1	3	1	2	4	2	2	2	2	3	1	3	1	1	1	2	1	4	4	4	4	4	4	1	1	4	4	3	1	2	2	4	4	4	4	4	4	3	3	3	3	2	2	2	2	2	2	2	2	2	2	1	1	4	4	2	2	1	1	3	3	2	2	2	2	4	4	3	3	1	1	3	3	3	1	2	1	4	4	4	4	2	2	3	3	2	4	1	1	3	1	1	1	3	1	3	4	2	2	4	4	4	4	4	4	1	1	3	3	1	1	1	1	2	2	3	3	2	2	2	2	3	3	3	3	1	1	2	1	3	3	3	1	3	4	3	1	1	1	2	1	3	1	3	4	3	3	3	3	4	4	3	3	4	4	4	4	1	1	4	4	1	1	2	2	2	2	2	2	3	4	3	4	3	3	3	1	4	4	2	2	2	2	3	4	1	1	2	4	3	3	2	4	1	1	3	1	3	1	4	4	4	4	1	1	2	2	2	2	2	4	2	2	4	4	4	4	3	3	2	2	3	4	4	4	3	1	3	3	4	4	3	1	2	4	2	4	2	2	2	4	3	3	3	3	3	3	2	4	3	1	4	4	3	1	2	2	2	2	3	3	2	4	3	3	2	2	4	4	2	2	2	2	2	4	2	4	1	1	3	4	1	1	2	2	3	4	2	2	3	4	1	1	3	3	3	3	2	1	3	3	2	2	2	4	1	1	4	4	1	1	2	2	2	2	2	4	3	4	1	1	4	4	3	3	2	2	3	3	3	3	3	3	2	2	3	4	1	1	3	3	4	4	2	2	1	1	1	1	2	2	3	1	3	1	3	3	2	1	3	3	3	4	3	3	1	1	1	1	4	4	3	1	4	4	1	1	2	1	3	4	4	4	2	1	4	4	2	1	2	2	1	1	4	4	3	3	3	3	3	3	3	3	1	1	3	3	3	1	4	4	2	2	2	2	2	2	3	1	3	3	3	1	3	3	2	2	2	4	3	1	4	4	3	4	3	3	3	3	2	4	2	4	3	1	3	4	3	1	4	4	2	4	4	4	4	4	3	1	2	1	3	3	2	1	3	1	3	4	2	4	3	1	2	4	3	4	4	4	4	4	1	1	2	2	2	2	3	4	3	3	2	2	3	3	3	3	2	2	2	4	2	2	2	1	2	2	1	1	2	1	4	4	3	3	1	1	3	4	3	1	2	4	2	4	2	2	3	3	2	4	2	2	3	3	2	4	2	2	3	3	3	3	3	4	2	4	1	1	2	4	2	2	2	4	2	2	4	4	2	2	2	1	3	3	3	1	2	2	4	4	3	1	3	1	2	2	4	4	2	1	2	2	2	4	3	3	3	3	3	3	3	1	4	4	3	3	1	1	3	4	2	1	3	1	2	4	3	4	4	4	2	2	2	4	4	4	3	1	2	4	3	3	3	3	2	2	1	1	2	4	4	4	4	4	2	2	3	1	3	1	2	4	4	4	3	3	4	4	2	1	1	1	2	4	2	1	2	1	1	1	2	2	4	4	4	4	3	3	3	3	2	4	4	4	2	2	4	4	2	4	2	4	2	4	2	4	3	3	3	3	1	1	4	4	1	1	1	1	3	4	3	3	1	1	2	2	2	2	1	1	2	4	2	2	1	1	2	1	2	2	4	4	1	1	4	4	2	2	3	4	4	4	3	3	3	3	3	3	3	3	3	3	1	1	3	4	4	4	2	2	2	2	3	1	2	2	2	1	3	3	3	1	2	2	1	1	4	4	1	1	2	2	2	2	1	1	2	4	1	1	2	2	2	2	3	3	4	4	3	3	3	3	3	1	1	1	3	1	1	1	3	1	2	4	2	4	3	1	1	1	2	2	2	2	2	2	3	3	4	4	3	3	3	3	4	4	2	2	4	4	4	4	1	1	1	1	3	1	2	1	2	4	3	4	1	1	3	3	3	3	3	4	3	3	4	4	2	1	3	1	3	1	2	2	3	3	2	2	3	1	3	1	2	1	3	1	1	1	1	1	2	2	1	1	1	1	2	4	3	3	1	1	4	4	3	3	1	1	2	4	2	1	2	1	3	1	4	4	3	3	3	3	3	3	2	4	3	3	3	4	1	1	3	1	2	4	3	4	4	4	4	4	2	1	3	3	3	3	3	3	3	1	3	1	3	3	4	4	4	4	4	4	3	1	4	4	2	1	2	4	3	1	2	2	3	1	2	1	3	3	1	1	1	1	1	1	4	4	1	1	1	1	1	1	2	4	3	1	2	2	3	1	3	3	4	4	4	4	2	4	2	4	4	4	3	3	3	4	2	2	3	3	2	2	3	3	3	3	2	4	2	1	2	1	1	1	4	4	2	2	2	4	3	4	4	4	3	1	2	2	2	2	2	4	2	4	1	1	3	3	2	1	3	4	2	2	3	1	1	1	3	3	1	1	3	1	3	1	1	1	2	2	3	3	1	1	1	1	3	4	2	4	2	4	1	1	2	1	4	4	2	2	1	1	3	1	3	3	3	4	3	3	1	1	2	4	2	2	4	4	2	2	2	2	3	1	4	4	2	2	4	4	3	3	2	2	1	1	1	1	2	2	4	4	3	1	3	1	2	1	4	4	2	1	2	2	1	1	2	4	3	1	2	2	3	1	3	1	3	3	4	4	3	1	2	1	3	4	3	4	3	4	2	4	4	4	2	2	3	3	3	3	4	4	2	2	2	1	1	1	3	1	2	4	3	3	3	3	1	1	2	2	2	2	2	2	4	4	2	2	3	3	3	3	3	4	1	1	2	2	3	4	4	4	2	2	2	2	1	1	4	4	1	1	1	1	3	3	3	3	1	1	2	4	2	1	2	1	3	4	2	4	4	4	4	4	3	1	2	1	3	3	2	2	1	1	3	4	3	3	2	1	3	3	2	2	3	1	2	2	3	3	2	1	3	1	3	1	3	3	1	1	2	2	3	3	1	1	4	4	3	3	3	3	4	4	3	1	3	1	3	4	2	2	1	1	4	4	3	1	3	1	2	4	4	4	2	2	2	2	3	1	2	2	2	1	1	1	2	2	2	2	4	4	2	1	4	4	3	3	3	3	3	4	4	4	2	2	3	1	1	1	1	1	3	3	2	4	4	4	3	4	3	1	3	1	3	3	1	1	2	4	1	1	3	3	3	3	2	2	2	2	2	1	2	1	2	2	1	1	4	4	2	2	2	2	3	1	2	2	2	4	2	4	1	1	2	4	4	4	3	1	1	1	2	1	2	1	3	1	4	4	3	1	3	1	1	1	3	3	2	2	4	4	2	2	2	4	3	3	2	1	1	1	2	2	3	3	3	4	1	1	2	2	1	1	2	2	1	1	3	3	1	1	2	2	2	1	4	4	2	2	2	1	3	3	2	2	3	3	3	3	3	3	2	4	2	2	2	4	3	1	3	1	1	1	4	4	2	2	2	1	3	4	2	2	1	1	2	4	2	4	3	3	4	4	3	1	2	4	4	4	2	2	2	4	4	4	2	2	2	2	2	2	2	1	3	4	4	4	1	1	2	2	2	1	1	1	2	2	3	1	4	4	2	4	2	1	2	2	2	2	1	1	2	2	2	2	3	3	2	4	1	1	1	1	2	2	2	2	2	1	2	2	3	3	2	4	3	3	2	1	4	4	3	4	2	1	4	4	4	4	2	1	4	4	3	1	3	3	2	4	3	3	2	4	2	2	2	2	3	1	2	2	2	4	2	4	1	1	3	3	3	4	3	3	2	1	3	1	1	1	3	1	3	3	2	2	2	2	2	4	1	1	3	1	3	3	3	3	4	4	2	2	3	4	1	1	2	4	4	4	2	1	1	1	3	3	3	3	3	3	3	3	2	2	2	1	2	2	3	3	3	3	3	3	2	4	2	2	4	4	1	1	4	4	1	1	4	4	4	4	2	1	3	3	4	4	2	2	2	4	3	3	2	2	3	3	4	4	3	4	2	1	3	3	3	3	3	3	1	1	2	2	2	4	2	4	3	3	1	1	4	4	4	4	3	1	3	3	2	1	2	2	3	4	1	1	3	1	4	4	1	1	2	2	4	4	3	3	1	1	1	1	2	2	2	2	2	2	1	1	3	3	2	2	1	1	3	1	3	4	2	2	2	4	2	4	4	4	3	4	1	1	3	3	2	4	3	1	3	3	1	1	3	3	1	1	1	1	2	4	3	1	3	3	1	1	4	4	2	2	3	3	2	2	1	1	2	4	2	1	2	1	3	3	2	2	2	4	3	1	3	3	2	4	3	1	3	3	3	3	1	1	1	1	3	4	1	1	3	1	3	3	1	1	2	2	4	4	2	4	2	4	4	4	2	2	1	1	4	4	2	2	4	4	2	2	4	4	3	3	3	4	2	1	1	1	3	3	2	1	3	3	3	3	2	2	2	2	2	4	3	3	2	2	1	1	3	3	2	2	3	4	2	4	4	4	4	4	3	3	3	3	2	1	2	2	2	1	3	3	3	3	3	3	2	2	1	1	4	4	3	1	3	3	2	4	1	1	2	2	2	2	3	3	1	1	2	2	3	1	3	3	1	1	2	4	2	4	3	3	4	4	2	4	2	4	1	1	2	2	4	4	3	1	3	3	4	4	2	4	1	1	2	4	2	1	3	1	3	3	2	2	3	1	2	2	1	1	2	2	2	4	2	4	2	2	1	1	1	1	1	1	3	3	3	3	2	4	4	4	2	2	2	2	4	4	3	3	4	4	3	3	1	1	1	1	3	3	1	1	2	2	2	2	2	2	3	3	3	3	1	1	1	1	1	1	2	2	4	4	2	2	2	2	2	4	3	3	4	4	1	1	1	1	2	2	3	1	3	3	3	4	3	1	3	3	1	1	2	2	3	3	4	4	4	4	1	1	1	1	4	4	1	1	3	3	3	4	2	2	3	4	3	1	1	1	2	2	2	2	2	2	3	4	3	3	4	4	1	1	2	4	2	1	2	1	3	3	3	4	3	1	2	2	2	2	4	4	1	1	3	3	4	4	4	4	2	1	1	1	3	3	2	2	2	2	2	1	2	4	2	2	1	1	3	1	2	4	3	3	2	2	3	1	4	4	4	4	2	2	4	4	3	1	2	4	2	4	2	4	2	2	2	1	2	4	3	4	3	1	3	3	2	2	2	2	2	2	3	3	2	1	3	4	2	2	2	2	2	2	2	2	2	2	4	4	4	4	1	1	4	4	3	3	3	3	2	2	1	1	3	4	3	3	3	3	3	3	3	3	2	2	4	4	2	2	2	2	2	2	2	2	4	4	2	2	2	2	3	3	1	1	1	1	2	4	1	1	4	4	3	3	1	1	3	3	2	2	2	2	3	3	1	1	3	3	4	4	2	2	3	3	2	4	2	2	4	4	2	1	4	4	2	1	2	4	2	2	3	1	3	4	4	4	2	2	4	4	4	4	4	4	2	2	1	1	2	1	2	2	3	1	1	1	3	1	2	4	2	4	2	4	1	1	3	3	2	1	3	1	1	1	2	2	1	1	1	1	3	1	4	4	3	4	2	4	2	1	2	1	2	4	1	1	3	1	2	2	1	1	3	3	1	1	2	2	2	4	4	4	1	1	3	1	4	4	3	3	2	2	4	4	3	1	3	3	2	2	2	2	3	4	3	4	3	3	3	1	3	3	2	2	1	1	3	3	3	3	3	4	2	2	2	1	4	4	2	1	2	2	4	4	2	1	2	4	2	4	3	3	1	1	2	2	2	4	2	1	3	4	1	1	1	1	3	1	2	2	2	2	2	2	3	3	1	1	2	1	4	4	4	4	3	4	3	3	4	4	4	4	3	1	2	2	1	1	1	1	2	2	2	4	2	1	4	4	4	4	3	1	2	2	1	1	3	1	3	3	1	1	1	1	2	2	3	3	1	1	3	3	1	1	4	4	2	2	2	2	3	3	3	3	3	3	3	3	3	3	3	1	3	4	3	1	3	4	3	1	1	1	2	4	2	4	3	1	3	3	3	1	3	3	1	1	3	3	4	4	2	4	3	1	2	2	4	4	3	3	1	1	3	3	3	4	2	2	3	3	4	4	3	4	1	1	2	1	3	3	2	1	4	4	4	4	3	1	2	4	2	2	1	1	3	3	2	1	2	2	3	3	2	4	1	1	2	2	3	4	3	1	2	4	3	3	2	1	2	2	2	4	2	2	1	1	3	3	4	4	1	1	3	3	3	3	3	4	2	2	3	3	2	2	3	1	2	4	1	1	4	4	3	3	2	2	2	4	2	4	1	1	2	4	3	1	4	4	1	1	3	3	2	2	3	1	4	4	4	4	2	4	2	4	2	4	3	1	1	1	4	4	1	1	3	4	2	2	4	4	3	3	3	3	2	1	2	4	2	2	1	1	2	4	3	1	3	1	3	3	2	4	4	4	2	1	4	4	4	4	1	1	2	2	4	4	1	1	2	1	2	2	3	4	1	1	3	3	3	3	4	4	4	4	2	2	3	3	2	4	4	4	4	4	1	1	3	3	2	4	3	3	4	4	3	3	3	1	3	3	2	2	3	3	3	4	2	4	2	4	2	4	2	2	2	2	4	4	3	3	2	4	3	3	2	2	3	1	2	2	2	2	4	4	3	3	4	4	4	4	4	4	3	3	3	3	3	1	2	4	3	4	2	2	4	4	1	1	3	1	2	4	2	2	3	3	2	2	2	1	3	1	2	2	2	2	2	1	2	4	3	3	3	1	3	1	2	2	2	4	3	3	2	1	3	4	4	4	1	1	3	1	1	1	2	2	3	4	3	3	1	1	3	3	2	2	2	4	2	1	4	4	1	1	2	4	1	1	4	4	2	2	4	4	3	1	2	1	2	4	4	4	2	4	4	4	2	4	4	4	2	2	4	4	2	2	2	4	3	3	3	3	3	4	2	2	3	4	3	3	4	4	3	1	2	1	2	1	3	1	1	1	3	3	4	4	2	4	3	3	2	4	3	1	3	3	1	1	3	4	2	1	2	4	1	1	2	2	2	2	1	1	1	1	4	4	3	4	3	3	4	4	3	3	2	4	3	4	2	4	4	4	3	1	4	4	2	2	3	1	3	3	3	3	4	4	3	1	3	4	2	4	4	4	2	4	3	3	3	3	3	1	3	3	3	3	2	1	2	4	1	1	1	1	3	1	2	2	2	2	3	3	2	2	2	2	4	4	3	1	3	3	2	2	1	1	2	1	3	3	2	4	2	2	2	2	4	4	4	4	4	4	1	1	1	1	2	2	1	1	3	3	3	3	1	1	4	4	1	1	2	4	2	2	1	1	2	1	2	1	1	1	3	3	1	1	3	1	3	3	3	3	2	4	3	1	2	2	4	4	3	3	3	1	3	1	2	1	3	3	2	4	2	1	3	1	2	4	2	4	3	1	3	4	3	3	2	2	2	4	2	2	2	2	3	1	2	1	2	1	3	1	3	1	2	4	1	1	1	1	2	4	3	3	3	1	4	4	3	1	2	2	2	2	3	3	3	3	2	4	3	3	2	2	2	4	3	3	3	3	3	4	3	3	2	2	3	3	3	1	2	2	4	4	3	1	2	4	4	4	2	4	2	2	4	4	3	1	3	3	3	1	2	4	2	2	2	2	1	1	2	2	2	2	2	2	3	1	2	2	2	2	2	2	3	3	3	1	1	1	3	1	2	2	3	3	2	2	3	1	2	2	2	2	3	3	1	1	2	1	1	1	1	1	1	1	2	4	3	4	2	4	2	2	2	4	3	1	3	1	1	1	3	1	1	1	1	1	3	1	3	1	2	1	2	4	4	4	3	3	2	4	2	2	2	2	2	4	2	4	3	3	2	4	3	3	3	3	4	4	2	2	1	1	3	1	2	1	2	2	2	4	2	2	2	2	2	2	4	4	3	1	3	1	3	1	1	1	2	4	3	3	4	4	2	2	1	1	3	3	2	1	2	2	3	4	2	1	2	2	2	4	3	3	3	3	3	1	2	2	2	2	2	4	4	4	2	4	2	4	3	1	2	4	2	4	2	4	3	1	3	1	3	3	4	4	4	4	3	1	2	2	2	1	2	1	3	3	2	2	2	1	3	3	4	4
pop_1	L01_Y_143	0	0	0	0	3	3	1	4	2	3	4	4	2	2	1	3	4	4	4	4	4	3	3	3	1	1	1	3	2	2	4	4	3	3	1	3	2	2	2	2	4	2	4	4	3	3	3	3	2	2	4	2	3	3	1	3	4	3	2	2	1	3	1	1	3	3	4	2	1	3	2	2	2	2	1	2	3	3	3	3	1	2	4	2	4	4	3	3	4	2	1	3	4	2	4	4	1	1	3	3	2	2	3	3	3	3	2	2	2	2	2	2	3	3	4	2	4	4	1	2	1	2	4	4	3	3	4	3	4	2	4	3	1	3	1	1	3	3	3	3	3	3	1	1	1	1	0	0	2	2	4	4	1	3	1	3	1	2	1	3	1	1	2	2	4	4	1	1	1	1	3	3	1	1	1	2	1	1	4	3	2	2	1	1	1	2	4	2	3	3	2	2	3	3	3	3	4	4	4	2	4	4	1	3	4	2	4	4	1	2	2	2	4	2	4	2	3	3	3	3	1	3	2	2	1	1	2	2	2	2	2	2	3	3	1	1	4	2	4	3	4	2	3	3	1	2	2	2	1	3	1	3	3	3	1	3	2	2	2	2	4	2	2	2	3	3	1	3	4	4	4	4	3	3	1	3	3	3	2	2	2	2	3	3	2	2	1	1	3	3	3	3	1	3	1	1	1	3	4	3	4	2	1	3	1	2	4	2	3	3	1	1	1	3	4	4	1	1	4	4	4	4	4	4	4	4	1	3	1	1	4	3	4	4	4	4	4	4	2	2	4	3	1	3	3	3	2	2	2	2	1	1	1	3	4	4	1	3	4	3	3	3	1	1	4	2	1	1	4	4	1	1	3	3	1	2	3	3	1	2	2	2	2	2	2	2	2	2	4	4	4	4	2	2	1	3	3	3	1	3	2	2	1	1	4	4	4	2	4	2	3	3	2	2	4	2	4	4	2	2	3	3	4	2	1	3	1	1	4	3	4	4	4	3	1	3	4	4	3	3	4	4	4	3	4	4	1	1	4	4	4	4	1	3	4	2	3	3	4	2	1	3	1	3	1	1	4	4	3	3	1	1	3	3	4	4	1	3	2	2	1	1	2	2	1	2	2	2	4	4	3	3	4	4	1	1	1	1	1	3	1	1	4	2	3	3	1	1	4	2	1	1	4	3	1	2	4	3	1	3	3	3	4	2	4	3	4	2	1	1	2	2	4	2	1	3	4	3	4	4	4	2	4	3	1	3	4	2	3	3	2	2	3	3	1	3	3	3	4	2	1	1	2	2	1	2	2	2	3	3	1	1	1	1	3	3	4	4	3	3	4	2	1	3	4	4	2	2	1	1	4	4	2	2	4	4	4	4	2	2	2	2	2	2	3	3	1	1	4	4	4	4	2	2	2	2	2	2	2	2	4	4	2	2	4	4	2	2	1	1	3	3	4	2	1	1	4	4	1	3	1	1	2	2	4	3	2	2	1	1	3	3	4	2	3	3	1	3	4	4	2	2	4	4	1	1	1	3	2	2	3	3	2	2	4	4	4	4	2	2	1	2	1	1	2	2	4	3	1	3	3	3	3	3	3	3	4	4	4	3	1	3	1	1	4	2	4	4	2	2	1	2	3	3	4	4	1	2	3	3	4	3	4	2	4	4	4	3	3	3	4	2	1	3	2	2	3	3	4	4	1	3	4	4	1	1	1	3	4	2	1	1	4	3	1	1	4	4	1	3	1	2	1	3	1	1	4	4	4	2	4	4	4	2	4	2	4	2	3	3	1	1	2	2	4	4	4	4	1	1	1	2	3	3	3	3	4	4	1	3	1	1	4	3	4	2	4	4	2	2	3	3	1	1	2	2	2	2	3	3	1	1	4	2	4	3	3	3	1	2	3	3	3	3	4	4	4	4	3	3	3	3	1	3	1	2	3	3	3	3	4	4	1	2	4	4	2	2	1	3	3	3	3	3	2	2	1	3	2	2	1	3	3	3	3	3	4	3	4	4	3	3	2	2	1	1	4	4	1	2	1	1	1	3	4	3	4	3	4	4	3	3	1	1	4	2	4	2	2	2	1	1	1	1	2	2	1	3	4	2	4	3	2	2	3	3	4	2	4	4	2	2	2	2	1	1	2	2	1	2	1	1	1	3	4	4	1	3	4	4	1	3	3	3	3	3	2	2	2	2	1	3	2	2	3	3	4	2	2	2	1	3	2	2	3	3	2	2	3	3	1	1	3	3	4	3	4	4	1	1	1	3	3	3	4	3	4	2	1	2	3	3	3	3	4	4	3	3	3	3	4	4	2	2	4	4	1	3	3	3	1	3	4	4	3	3	3	3	2	2	4	4	1	1	1	1	1	2	2	2	1	1	1	1	2	2	1	1	4	4	2	2	1	1	3	3	2	2	3	3	2	2	4	4	2	2	2	2	4	4	2	2	1	1	2	2	3	3	4	4	4	2	4	4	4	2	4	3	1	1	2	2	1	1	2	2	3	3	2	2	4	4	2	2	3	3	1	3	3	3	4	2	2	2	1	1	3	3	4	4	2	2	1	2	2	2	1	1	3	3	2	2	4	4	4	4	3	3	4	4	2	2	4	4	2	2	2	2	4	4	4	2	4	2	1	3	1	1	1	3	2	2	4	2	4	4	4	4	1	3	4	4	3	3	1	2	3	3	3	3	3	3	2	2	4	2	1	3	3	3	1	3	4	4	2	2	1	1	4	3	2	2	4	2	2	2	4	2	2	2	1	3	4	4	1	2	2	2	1	3	1	1	4	4	4	2	1	1	3	3	3	3	3	3	4	4	1	1	1	3	1	2	1	3	1	2	1	1	3	3	1	3	4	4	1	3	4	4	1	1	1	1	4	2	1	2	1	1	4	4	1	3	1	3	3	3	1	1	4	4	2	2	4	2	1	1	3	3	3	3	4	4	4	4	2	2	1	3	2	2	3	3	1	3	2	2	2	2	2	2	4	4	3	3	3	3	4	4	3	3	3	3	1	3	2	2	1	3	1	1	4	4	3	3	3	3	1	1	1	1	1	1	1	3	4	3	2	2	1	1	4	2	4	4	2	2	1	2	2	2	4	4	2	2	1	1	1	2	1	1	3	3	2	2	1	1	4	4	1	1	3	3	2	2	1	3	4	2	4	3	1	1	2	2	1	3	2	2	4	2	3	3	4	2	1	1	2	2	4	3	3	3	1	2	1	1	1	1	4	4	1	3	4	4	1	1	1	1	2	2	4	2	1	3	3	3	3	3	3	3	4	4	2	2	2	2	1	1	3	3	2	2	1	3	4	4	4	4	1	1	3	3	3	3	4	2	1	3	2	2	2	2	3	3	4	2	1	3	3	3	1	1	4	2	1	3	3	3	4	2	3	3	1	1	2	2	2	2	1	2	3	3	1	1	2	2	4	4	3	3	3	3	2	2	3	3	2	2	1	2	4	2	3	3	1	3	3	3	4	4	1	2	2	2	1	1	4	3	1	1	1	3	3	3	2	2	4	2	1	2	2	2	3	3	4	2	3	3	4	4	1	1	1	1	2	2	4	4	4	4	1	2	1	1	4	2	1	2	1	1	4	2	2	2	4	4	1	2	1	3	3	3	2	2	1	1	4	2	1	3	2	2	1	1	1	3	4	4	1	1	1	3	3	3	3	3	1	1	1	3	4	4	3	3	3	3	4	2	4	4	1	1	2	2	2	2	2	2	1	2	3	3	1	3	1	2	1	1	2	2	3	3	4	4	4	4	2	2	3	3	1	1	2	2	2	2	1	3	1	2	3	3	2	2	3	3	1	3	3	3	1	2	2	2	2	2	4	2	4	2	2	2	4	2	4	4	3	3	1	3	4	2	4	4	4	4	2	2	1	2	1	3	4	4	4	2	4	2	1	1	3	3	2	2	4	4	1	3	3	3	4	4	3	3	2	2	4	4	4	2	1	1	4	2	4	4	1	2	4	3	1	1	3	3	3	3	1	3	2	2	3	3	1	3	4	4	1	3	3	3	4	2	4	4	2	2	3	3	1	1	1	3	1	2	2	2	2	2	1	3	1	3	4	2	1	1	2	2	2	2	4	3	3	3	4	4	1	2	1	1	3	3	2	2	1	3	2	2	1	3	1	3	1	3	1	1	4	3	1	3	1	2	4	3	3	3	4	4	4	2	1	2	1	3	2	2	1	2	4	2	1	2	1	3	1	3	3	3	4	2	3	3	4	4	1	2	4	3	1	2	3	3	1	2	1	3	4	2	2	2	4	2	3	3	4	4	2	2	2	2	1	3	1	1	3	3	1	1	2	2	2	2	3	3	4	2	4	4	4	3	1	1	1	2	3	3	4	4	1	3	1	3	4	4	3	3	2	2	4	4	1	1	4	4	1	1	4	2	3	3	4	4	2	2	3	3	2	2	4	2	4	2	1	1	1	1	1	1	3	3	3	3	4	3	2	2	3	3	1	1	1	3	1	1	1	2	1	1	3	3	3	3	4	4	3	3	3	3	1	2	4	4	1	3	1	2	1	1	4	4	4	3	2	2	1	1	4	4	1	3	4	4	1	1	4	3	4	2	1	1	2	2	3	3	1	2	4	2	4	2	1	2	1	1	1	1	1	1	4	2	4	3	4	2	1	1	2	2	1	2	4	4	4	4	2	2	4	3	4	4	3	3	4	2	4	3	4	3	1	3	1	1	2	2	1	2	3	3	4	4	1	3	4	4	4	4	1	3	4	3	2	2	3	3	4	2	2	2	3	3	4	2	1	3	2	2	4	2	4	3	3	3	4	2	3	3	1	2	4	3	3	3	4	2	1	2	1	1	1	3	1	2	3	3	1	2	4	2	4	4	3	3	1	2	4	2	1	3	2	2	2	2	1	1	1	3	3	3	3	3	3	3	2	2	1	3	4	2	3	3	1	1	1	3	3	3	4	2	4	2	4	4	4	2	3	3	3	3	4	2	2	2	3	3	2	2	1	1	1	1	2	2	1	2	1	1	3	3	3	3	1	1	3	3	4	2	4	2	1	3	3	3	3	3	2	2	2	2	2	2	1	1	3	3	1	1	3	3	2	2	4	4	4	2	1	3	4	2	1	3	1	1	3	3	4	4	1	1	1	3	1	2	2	2	2	2	1	1	1	2	1	3	3	3	1	3	1	3	4	4	1	1	4	2	4	2	2	2	3	3	1	3	4	4	4	4	1	2	4	2	2	2	2	2	1	3	2	2	2	2	4	2	4	2	2	2	1	3	4	4	1	2	2	2	4	2	4	4	1	3	4	2	1	3	1	1	3	3	4	2	2	2	1	2	4	2	1	1	1	1	2	2	3	3	1	2	4	4	1	3	3	3	2	2	2	2	4	2	2	2	4	4	4	4	1	3	4	4	2	2	3	3	2	2	4	2	4	2	3	3	1	1	1	3	1	1	1	2	3	3	1	3	2	2	4	2	3	3	2	2	4	2	1	2	1	1	3	3	1	3	1	1	1	3	1	2	3	3	1	1	1	1	3	3	2	2	1	1	2	2	4	4	2	2	3	3	1	1	4	4	2	2	4	3	2	2	4	4	3	3	2	2	1	1	4	2	1	1	4	4	2	2	4	2	3	3	1	1	4	2	2	2	4	2	3	3	4	2	4	3	1	1	4	2	2	2	2	2	4	3	3	3	2	2	4	2	3	3	1	1	2	2	1	2	4	3	4	4	3	3	2	2	3	3	3	3	2	2	2	2	1	1	1	1	1	2	1	1	4	4	4	4	2	2	3	3	1	3	1	1	1	1	4	2	1	3	1	2	4	3	3	3	2	2	4	2	4	2	2	2	3	3	4	4	1	3	3	3	2	2	4	2	4	3	4	4	1	1	1	2	4	2	1	1	1	2	4	4	1	1	1	1	2	2	4	3	1	2	1	2	4	4	1	1	1	2	1	1	4	2	3	3	1	3	4	4	1	2	2	2	1	1	4	3	1	1	4	4	4	3	1	3	3	3	2	2	4	2	1	3	4	4	4	3	1	3	1	1	3	3	3	3	1	1	4	3	4	3	4	2	1	1	1	3	4	4	3	3	3	3	2	2	4	3	4	2	4	4	1	2	2	2	4	2	4	4	4	2	4	4	2	2	4	4	4	2	4	4	3	3	1	2	1	1	4	4	1	1	4	2	3	3	1	3	1	3	3	3	2	2	3	3	4	2	2	2	4	2	4	4	4	4	3	3	4	2	1	3	2	2	4	4	4	4	2	2	4	2	2	2	1	3	1	3	4	4	3	3	2	2	3	3	2	2	2	2	1	2	2	2	4	4	3	3	3	3	1	1	4	3	2	2	1	2	1	1	2	2	1	3	1	1	3	3	4	2	1	1	1	3	4	4	4	4	1	1	1	3	1	2	4	4	1	1	4	4	4	4	1	3	4	2	4	3	4	2	2	2	4	2	1	1	1	2	1	1	3	3	4	4	2	2	1	1	4	4	2	2	1	3	2	2	1	2	3	3	4	4	1	1	2	2	1	2	4	2	4	4	4	2	4	4	1	1	3	3	4	3	2	2	3	3	3	3	4	4	2	2	1	3	1	3	1	1	3	3	1	1	2	2	3	3	4	4	3	3	1	1	4	3	3	3	2	2	1	3	2	2	4	4	4	4	2	2	1	2	1	1	3	3	2	2	1	1	1	3	2	2	4	3	1	1	4	4	2	2	4	2	1	3	3	3	2	2	3	3	3	3	1	3	3	3	4	4	2	2	2	2	4	4	1	1	2	2	2	2	2	2	3	3	4	4	3	3	2	2	4	4	3	3	1	3	1	1	4	3	1	1	1	1	2	2	4	4	1	3	3	3	3	3	1	3	4	4	3	3	1	3	2	2	2	2	4	2	2	2	3	3	1	3	4	4	4	3	4	4	1	2	2	2	4	4	4	4	3	3	4	2	2	2	2	2	2	2	4	2	1	1	2	2	2	2	1	3	4	3	3	3	4	2	4	2	4	2	4	2	2	2	4	4	2	2	1	2	1	1	2	2	2	2	4	2	4	3	3	3	1	3	4	2	2	2	3	3	4	4	1	1	1	3	3	3	4	2	1	3	1	1	1	1	1	2	2	2	1	1	3	3	1	1	2	2	4	2	3	3	4	4	4	4	4	4	1	3	3	3	4	4	4	4	2	2	1	1	4	4	3	3	4	2	2	2	1	3	2	2	2	2	1	2	1	2	1	3	2	2	2	2	4	4	1	1	4	2	1	1	4	3	4	4	4	3	3	3	3	3	4	4	1	1	4	4	1	3	1	1	4	4	4	3	1	1	1	1	2	2	1	3	1	1	3	3	4	4	4	2	4	4	3	3	1	3	1	1	4	3	1	3	1	2	1	3	2	2	4	2	4	4	4	4	4	2	2	2	1	3	1	1	3	3	4	4	1	1	2	2	2	2	4	4	4	4	1	2	1	3	3	3	2	2	1	2	3	3	3	3	2	2	3	3	4	4	2	2	4	3	4	3	1	1	1	1	1	3	4	2	3	3	1	2	1	1	4	2	4	4	1	2	1	1	3	3	1	1	4	4	3	3	2	2	1	1	4	3	1	1	2	2	4	4	1	3	1	1	3	3	1	3	4	4	4	4	2	2	4	2	4	3	4	4	1	1	4	4	1	3	1	3	1	1	2	2	1	2	3	3	1	2	4	4	2	2	3	3	1	1	2	2	3	3	2	2	4	4	4	4	4	3	1	1	1	1	4	3	4	4	4	3	4	2	3	3	2	2	2	2	1	3	3	3	3	3	3	3	1	3	1	3	4	4	2	2	2	2	3	3	3	3	4	2	1	1	4	4	3	3	2	2	1	1	1	2	4	4	4	4	4	4	4	2	4	3	3	3	2	2	3	3	1	1	4	2	1	3	1	2	1	3	1	3	3	3	4	4	3	3	1	2	4	3	1	2	2	2	3	3	1	1	1	3	1	1	4	4	1	1	2	2	1	1	1	1	4	4	3	3	1	3	2	2	4	2	4	2	4	4	4	4	2	2	4	4	2	2	4	2	2	2	1	3	2	2	4	4	2	2	4	3	1	3	4	4	1	3	4	3	4	2	1	3	3	3	3	3	1	1	3	3	2	2	1	1	2	2	2	2	1	3	1	1	2	2	4	4	1	1	1	1	4	3	4	4	4	4	4	2	1	3	4	2	1	1	3	3	4	2	3	3	4	4	1	2	4	4	1	3	4	4	3	3	4	4	2	2	1	3	2	2	1	3	1	3	4	2	2	2	3	3	1	1	1	3	1	1	4	4	4	4	3	3	4	4	4	4	3	3	4	2	4	4	3	3	4	4	4	2	2	2	2	2	1	1	1	1	2	2	3	3	1	1	1	3	1	1	4	4	1	3	1	3	1	1	2	2	3	3	3	3	2	2	4	2	1	3	1	1	1	2	3	3	4	2	4	2	1	2	2	2	4	2	4	2	1	3	4	2	2	2	1	1	3	3	1	2	2	2	1	3	2	2	4	4	2	2	2	2	1	1	3	3	1	1	1	2	3	3	4	4	3	3	4	2	3	3	3	3	1	3	4	3	4	2	4	2	2	2	1	1	1	2	2	2	4	4	2	2	3	3	1	3	2	2	4	4	2	2	1	2	3	3	1	1	4	4	4	2	4	4	1	1	3	3	4	4	4	2	1	1	4	4	4	2	4	2	4	4	2	2	4	3	4	4	1	3	1	3	4	4	3	3	2	2	4	3	2	2	1	1	1	1	4	3	3	3	3	3	3	3	1	3	4	3	4	4	4	3	4	2	1	3	3	3	4	4	1	1	4	2	1	2	4	4	1	3	4	4	4	4	4	2	2	2	4	2	3	3	3	3	4	4	3	3	4	2	4	4	4	4	3	3	2	2	4	4	4	2	4	2	3	3	3	3	4	4	1	2	4	4	1	1	2	2	4	4	4	2	4	4	2	2	2	2	4	4	1	2	1	1	1	3	4	2	2	2	4	4	2	2	4	4	1	3	1	3	1	3	4	2	2	2	3	3	2	2	4	2	4	4	2	2	3	3	1	3	1	1	4	4	4	4	3	3	4	4	2	2	2	2	2	2	4	3	2	2	4	4	2	2	2	2	2	2	4	2	1	1	2	2	3	3	3	3	1	3	1	3	2	2	2	2	1	1	2	2	2	2	2	2	4	4	1	1	2	2	1	3	3	3	3	3	1	1	1	1	4	3	3	3	4	3	4	4	1	1	4	2	4	3	1	3	4	3	4	4	4	2	3	3	1	3	4	4	4	3	1	1	1	2	3	3	4	4	4	4	2	2	3	3	1	1	4	2	2	2	4	4	1	1	1	1	4	4	3	3	1	1	4	2	2	2	4	2	1	3	4	2	4	4	3	3	2	2	4	2	4	4	4	2	4	2	1	1	2	2	3	3	3	3	3	3	1	1	2	2	1	1	1	1	3	3	4	3	4	2	1	1	3	3	4	2	1	3	1	1	4	3	1	1	1	3	4	4	1	1	1	3	4	2	1	1	2	2	4	2	2	2	1	3	1	1	4	3	1	3	2	2	1	1	3	3	1	3	4	2	1	3	1	1	1	1	4	4	2	2	4	4	2	2	2	2	3	3	4	4	1	1	1	3	1	3	1	1	1	3	3	3	4	4	2	2	2	2	4	4	4	4	1	3	1	3	1	2	4	2	3	3	1	1	3	3	4	4	4	4	3	3	4	2	3	3	1	2	2	2	1	2	4	2	2	2	3	3	1	3	4	4	1	2	4	3	1	3	4	2	4	3	4	4	1	1	4	4	4	4	4	4	2	2	1	3	2	2	4	4	4	4	4	4	3	3	1	3	4	2	4	2	2	2	4	2	2	2	1	1	1	1	2	2	1	1	3	3	4	2	3	3	3	3	2	2	2	2	2	2	2	2	2	2	2	2	1	1	3	3	1	1	4	2	2	2	1	3	1	2	3	3	1	3	4	2	2	2	1	1	4	3	3	3	1	1	2	2	1	2	4	4	1	2	4	4	4	4	3	3	1	3	3	3	4	3	4	4	2	2	3	3	4	2	2	2	1	1	1	3	1	3	3	3	4	2	4	4	4	2	4	2	3	3	1	1	1	3	4	3	3	3	1	1	4	4	2	2	1	1	1	1	2	2	2	2	1	2	1	1	3	3	1	1	2	2	1	1	3	3	2	2	3	3	4	3	2	2	4	4	4	4	3	3	1	2	4	4	2	2	1	3	1	3	4	3	4	4	2	2	2	2	2	2	4	2	4	2	2	2	4	4	1	3	1	3	2	2	1	3	1	1	4	4	3	3	4	2	4	4	1	1	4	2	4	2	4	4	4	3	1	1	2	2	3	3	3	3	4	2	3	3	2	2	4	4	4	4	1	1	2	2	4	2	3	3	1	1	1	3	2	2	1	1	3	3	1	2	2	2	1	2	4	2	2	2	1	1	1	3	4	4	1	2	4	3	3	3	4	4	1	3	2	2	3	3	1	3	2	2	1	3	4	4	4	4	4	2	4	4	1	3	4	2	2	2	2	2	1	3	4	4	1	3	1	1	4	2	1	2	4	2	1	1	4	4	4	3	1	1	3	3	4	4	1	1	4	4	1	3	2	2	1	1	4	3	1	2	1	3	1	2	1	1	2	2	2	2	2	2	1	1	4	2	4	2	3	3	4	4	1	1	4	2	3	3	3	3	4	4	1	3	4	3	3	3	2	2	4	3	3	3	4	3	1	1	1	1	4	4	4	2	1	1	2	2	1	3	4	4	1	1	4	4	2	2	1	3	2	2	1	2	1	1	1	1	1	1	1	1	4	2	1	3	3	3	4	3	3	3	4	2	4	2	4	4	3	3	2	2	1	3	4	3	4	2	4	2	1	2	3	3	1	2	1	1	1	1	2	2	1	2	1	1	1	1	4	4	2	2	1	1	2	2	1	2	4	4	1	2	1	2	1	3	2	2	2	2	3	3	1	1	1	3	3	3	2	2	2	2	1	1	4	4	0	0	1	1	4	4	4	4	2	2	4	3	3	3	1	1	1	3	3	3	2	2	2	2	4	4	1	1	4	4	1	3	1	1	3	3	4	4	3	3	1	3	3	3	4	4	4	4	1	1	1	1	4	4	3	3	4	4	1	3	1	3	1	1	4	3	1	3	4	4	1	1	1	1	4	4	4	4	1	3	4	2	2	2	4	3	2	2	2	2	4	4	1	1	3	3	2	2	2	2	1	3	1	3	1	1	1	3	2	2	1	2	1	1	1	1	1	3	3	3	4	4	1	3	4	2	1	3	1	2	1	1	3	3	1	3	4	2	3	3	1	1	4	2	1	1	1	1	2	2	4	3	2	2	2	2	4	4	1	1	1	1	3	3	1	2	4	4	2	2	4	2	3	3	1	1	2	2	4	4	2	2	4	2	1	3	1	3	4	2	3	3	4	2	2	2	3	3	2	2	4	3	1	3	4	4	4	4	1	1	4	4	4	2	3	3	1	1	4	4	4	2	2	2	4	4	1	2	1	2	2	2	2	2	4	2	1	3	1	2	4	4	1	2	1	3	4	2	1	1	1	3	3	3	1	1	1	1	1	1	2	2	1	1	1	1	4	4	1	2	1	3	2	2	4	2	1	1	4	4	4	4	3	3	2	2	3	3	4	3	4	3	2	2	1	2	2	2	4	3	3	3	1	3	3	3	2	2	1	3	1	3	4	2	3	3	3	3	2	2	3	3	1	1	4	2	3	3	4	2	3	3	2	2	1	1	4	4	3	3	4	4	1	1	4	4	4	4	1	2	1	1	4	3	1	1	1	1	2	2	1	1	1	1	1	1	4	4	4	4	2	2	1	1	4	4	2	2	1	2	1	1	4	2	4	3	2	2	1	1	2	2	1	1	4	4	3	3	2	2	4	4	2	2	4	4	3	3	1	1	1	1	4	4	3	3	4	4	4	4	4	4	1	2	4	4	2	2	4	3	3	3	1	2	4	4	4	3	3	3	1	3	3	3	2	2	4	2	1	1	3	3	1	1	1	3	3	3	1	3	2	2	1	1	4	4	4	4	1	1	4	4	1	3	4	4	3	3	1	1	4	4	1	3	2	2	1	1	1	3	4	3	3	3	2	2	4	3	4	2	3	3	1	3	4	2	3	3	2	2	1	3	4	4	4	2	1	3	4	4	2	2	3	3	1	1	3	3	2	2	4	4	4	3	3	3	1	3	1	2	1	1	3	3	1	3	4	2	4	4	2	2	1	3	2	2	4	2	1	2	1	3	4	2	4	2	4	2	1	1	2	2	4	4	4	2	3	3	1	1	4	2	1	3	2	2	4	4	4	2	1	1	1	1	1	1	2	2	4	4	2	2	3	3	2	2	3	3	1	1	4	2	1	2	1	1	1	3	4	2	2	2	1	3	3	3	1	3	4	2	2	2	1	3	4	4	1	3	2	2	4	4	2	2	2	2	4	3	1	2	3	3	4	4	4	4	4	4	3	3	2	2	1	1	4	4	4	3	4	2	1	1	2	2	2	2	4	4	2	2	4	3	2	2	4	2	4	4	3	3	4	2	1	1	4	4	4	4	4	4	1	1	4	4	1	3	4	4	1	1	1	3	1	3	4	4	4	4	3	3	1	1	4	2	3	3	1	1	3	3	4	4	1	2	1	3	1	1	4	3	2	2	1	2	4	4	1	1	1	1	2	2	3	3	3	3	1	1	4	2	3	3	1	1	2	2	3	3	1	3	3	3	3	3	1	3	2	2	4	3	3	3	3	3	1	3	1	1	1	3	1	1	4	4	3	3	4	2	2	2	4	4	1	2	3	3	1	1	3	3	3	3	1	3	1	3	3	3	1	3	2	2	1	1	1	1	1	1	2	2	3	3	2	2	4	4	4	2	1	2	4	2	1	1	1	1	1	3	3	3	2	2	1	3	3	3	3	3	2	2	3	3	3	3	3	3	1	3	4	4	2	2	2	2	4	2	4	2	4	2	3	3	2	2	2	2	2	2	4	2	4	4	2	2	3	3	1	3	1	3	4	3	1	3	4	2	4	2	1	2	1	3	3	3	3	3	1	2	1	3	1	3	4	2	1	1	2	2	4	3	2	2	3	3	2	2	3	3	2	2	2	2	1	1	3	3	4	3	2	2	1	3	3	3	1	3	3	3	1	1	3	3	3	3	4	4	4	2	3	3	1	1	3	3	1	2	4	2	4	2	4	4	4	4	2	2	1	3	4	2	3	3	2	2	4	4	4	4	4	2	2	2	2	2	1	1	4	2	1	3	2	2	3	3	1	1	1	1	1	3	4	4	1	2	1	3	1	3	1	3	4	2	2	2	2	2	1	1	2	2	2	2	1	1	4	4	2	2	1	1	4	2	2	2	4	4	4	4	4	2	4	4	3	3	4	4	3	3	3	3	1	2	1	1	1	3	1	1	2	2	4	4	2	2	4	4	4	3	1	3	4	2	2	2	2	2	1	1	4	2	2	2	4	2	4	3	3	3	4	2	3	3	1	3	4	4	2	2	2	2	2	2	3	3	4	4	1	1	4	4	3	3	2	2	2	2	2	2	0	0	4	2	3	3	2	2	2	2	4	3	4	4	2	2	1	1	1	3	1	1	3	3	4	4	1	3	4	3	4	2	2	2	2	2	4	2	1	3	1	3	2	2	4	3	1	1	1	3	4	2	1	2	2	2	4	4	4	4	4	2	1	3	1	3	2	2	1	3	3	3	4	3	1	3	1	3	3	3	1	3	4	4	1	1	1	3	4	2	2	2	1	1	2	2	3	3	1	2	4	2	1	3	4	3	1	1	4	4	4	2	1	3	2	2	2	2	2	2	3	3	2	2	3	3	3	3	4	3	2	2	1	2	1	3	4	4	4	4	4	2	3	3	3	3	3	3	1	2	1	3	2	2	1	2	4	2	1	3	1	3	4	3	1	1	3	3	3	3	3	3	1	1	2	2	4	3	1	1	2	2	1	1	1	3	1	1	4	4	2	2	3	3	2	2	2	2	1	1	3	3	1	2	3	3	2	2	3	3	2	2	3	3	4	4	4	4	2	2	4	3	4	4	1	1	3	3	1	1	1	1	4	2	1	1	4	2	4	3	4	3	2	2	4	4	1	3	4	3	4	4	2	2	4	4	1	2	3	3	3	3	4	2	4	4	4	4	2	2	1	3	1	2	4	2	4	4	3	3	4	2	4	4	1	1	1	1	2	2	1	1	3	3	1	2	3	3	4	2	1	1	1	1	1	1	3	3	3	3	1	1	2	2	4	4	4	4	2	2	1	1	1	1	3	3	1	3	1	2	2	2	1	3	2	2	2	2	4	3	1	1	4	4	3	3	4	2	4	4	4	4	1	3	4	4	4	4	1	2	3	3	4	2	1	2	4	4	2	2	3	3	2	2	1	2	4	4	2	2	3	3	4	4	2	2	4	4	4	4	3	3	2	2	4	4	1	1	2	2	2	2	4	4	4	4	4	4	2	2	2	2	3	3	1	3	4	4	1	3	3	3	1	1	2	2	1	2	1	1	3	3	4	4	3	3	3	3	4	4	4	2	4	4	4	4	4	2	4	2	1	1	1	2	1	1	1	3	2	2	4	2	1	1	2	2	3	3	4	4	4	2	1	2	3	3	4	2	1	2	4	2	3	3	2	2	1	2	4	4	4	4	4	4	4	2	1	1	3	3	1	3	4	2	4	4	3	3	2	2	3	3	4	2	4	4	4	3	4	3	1	2	1	1	4	4	2	2	1	1	3	3	3	3	2	2	4	4	4	4	4	4	4	4	1	3	4	4	4	3	3	3	4	4	1	3	3	3	1	3	1	3	4	2	4	4	2	2	1	3	2	2	4	2	2	2	3	3	1	3	4	2	1	1	3	3	3	3	1	1	2	2	2	2	2	2	1	1	3	3	3	3	3	3	3	3	1	1	4	4	4	4	1	1	4	3	1	1	1	3	4	4	2	2	2	2	4	2	1	1	1	3	4	4	3	3	2	2	1	1	4	2	4	4	1	2	4	4	4	2	1	1	4	2	4	4	2	2	4	2	4	4	1	1	1	1	3	3	4	4	4	2	2	2	1	1	1	1	1	3	1	3	2	2	3	3	4	2	2	2	1	1	4	2	3	3	4	4	2	2	4	2	4	4	4	4	1	1	1	1	3	3	2	2	4	4	3	3	1	2	1	1	1	2	4	4	1	1	1	2	1	1	1	1	4	2	1	3	4	3	1	3	2	2	1	3	1	1	1	2	4	2	3	3	2	2	4	4	1	3	3	3	3	3	1	3	4	2	1	3	4	4	1	1	1	1	4	2	4	2	1	2	3	3	3	3	3	3	1	1	4	4	4	2	4	2	4	2	1	3	4	2	4	2	1	3	4	2	1	3	4	2	4	3	3	3	1	1	2	2	4	3	4	2	3	3	1	1	3	3	2	2	2	2	1	1	1	1	2	2	4	4	3	3	4	4	4	2	1	1	1	3	4	2	3	3	1	3	3	3	2	2	1	1	2	2	1	3	2	2	4	4	2	2	1	1	4	2	1	1	1	3	4	2	2	2	2	2	2	2	4	2	1	3	1	3	4	2	2	2	2	2	1	3	2	2	3	3	1	3	3	3	1	3	1	3	2	2	2	2	2	2	3	3	4	3	1	3	1	3	2	2	2	2	3	3	2	2	1	3	3	3	2	2	2	2	3	3	4	4	1	1	4	2	1	2	2	2	3	3	1	3	3	3	1	1	1	3	3	3	3	3	2	2	1	3	4	2	2	2	1	1	1	3	1	3	4	2	1	1	3	3	2	2	1	1	2	2	3	3	4	4	4	2	3	3	1	1	4	4	4	4	1	1	2	2	2	2	3	3	4	2	4	4	4	2	1	2	1	2	3	3	2	2	4	4	4	4	1	1	3	3	2	2	2	2	2	2	3	3	4	2	3	3	1	1	1	1	4	4	4	4	1	1	1	3	4	4	3	3	4	2	1	1	1	2	4	4	4	2	2	2	1	3	2	2	2	2	4	2	4	2	4	3	3	3	3	3	2	2	1	1	1	2	3	3	3	3	3	3	4	4	4	2	3	3	4	2	4	2	4	2	4	3	2	2	4	2	4	4	1	3	3	3	2	2	1	3	4	4	1	2	3	3	4	4	1	3	4	3	4	2	1	1	1	1	3	3	4	2	4	2	4	2	1	3	3	3	3	3	4	3	3	3	1	2	2	2	2	2	3	3	4	3	2	2	2	2	3	3	3	3	4	3	2	2	4	4	1	3	1	3	3	3	4	2	1	3	1	1	2	2	1	3	4	4	3	3	1	1	1	1	1	1	0	0	1	2	1	1	4	2	2	2	1	3	1	1	4	4	1	3	2	2	1	2	1	2	4	4	2	2	2	2	2	2	4	2	4	2	4	4	1	3	4	4	2	2	2	2	2	2	3	3	1	2	1	3	1	3	4	4	3	3	4	3	1	3	1	2	2	2	4	3	1	1	2	2	1	2	4	4	1	1	3	3	1	1	1	3	1	2	1	2	1	1	3	3	4	2	3	3	4	4	1	3	4	3	3	3	4	2	4	3	4	3	4	3	4	4	3	3	4	4	4	3	1	3	4	4	1	3	2	2	3	3	1	1	3	3	1	3	4	2	4	2	1	1	4	3	3	3	4	4	4	2	4	4	3	3	4	2	2	2	3	3	4	3	1	1	3	3	3	3	3	3	2	2	4	2	3	3	1	3	3	3	2	2	4	4	1	3	4	2	1	1	1	3	1	2	3	3	4	4	3	3	4	4	2	2	4	2	1	3	3	3	4	4	1	1	3	3	1	3	3	3	4	4	4	2	4	3	2	2	3	3	2	2	4	2	4	4	3	3	1	1	4	4	3	3	3	3	2	2	2	2	2	2	4	4	4	3	2	2	3	3	1	1	3	3	2	2	3	3	2	2	1	1	4	4	4	4	1	3	3	3	4	4	2	2	1	1	1	3	2	2	4	3	2	2	1	3	1	3	4	2	1	3	4	2	2	2	1	3	1	1	2	2	1	1	3	3	4	3	4	3	4	4	1	1	2	2	2	2	2	2	3	3	3	3	2	2	1	1	1	1	1	3	2	2	1	3	4	4	1	1	1	3	1	2	4	2	4	4	1	1	4	2	1	1	4	2	1	2	3	3	1	2	2	2	3	3	4	2	1	1	1	3	1	3	2	2	4	2	4	4	1	3	2	2	4	4	4	2	4	4	3	3	1	3	2	2	1	1	1	2	3	3	2	2	2	2	1	1	1	1	1	1	2	2	2	2	3	3	4	4	3	3	1	1	2	2	4	4	1	1	3	3	3	3	4	2	3	3	1	3	1	3	1	1	4	4	4	3	4	4	3	3	1	1	4	4	3	3	3	3	3	3	4	2	2	2	1	1	3	3	3	3	2	2	4	2	3	3	1	3	1	1	1	3	4	4	1	1	4	4	1	3	2	2	4	3	3	3	1	1	4	2	1	3	3	3	4	4	4	2	1	1	3	3	4	4	2	2	2	2	3	3	4	4	1	1	3	3	4	2	1	1	4	2	3	3	4	2	1	2	4	2	1	2	3	3	2	2	1	2	4	2	3	3	4	3	1	2	3	3	4	3	4	3	4	4	4	3	3	3	4	4	1	3	1	3	2	2	1	1	1	3	2	2	3	3	1	3	3	3	1	3	2	2	1	1	2	2	4	2	2	2	3	3	3	3	3	3	1	1	2	2	4	4	1	1	4	4	1	1	1	1	3	3	1	1	3	3	4	2	1	2	2	2	1	1	3	3	1	1	1	3	1	2	4	3	4	4	1	3	1	2	2	2	2	2	2	2	4	2	1	1	4	2	3	3	1	3	4	4	4	3	3	3	2	2	1	1	4	2	2	2	4	2	4	4	4	2	2	2	4	4	4	4	4	4	1	2	1	3	3	3	1	1	2	2	4	4	1	3	4	2	2	2	3	3	3	3	4	2	2	2	2	2	3	3	3	3	1	3	3	3	1	1	2	2	4	3	2	2	1	3	3	3	1	3	4	2	4	4	2	2	4	3	4	4	2	2	1	2	1	2	4	2	3	3	2	2	4	2	4	4	1	1	3	3	4	2	1	1	4	2	1	1	3	3	1	3	3	3	3	3	4	2	4	3	1	2	3	3	1	3	1	2	2	2	4	3	1	3	4	4	4	4	4	4	4	4	4	3	4	4	4	4	2	2	4	2	1	1	4	4	3	3	1	3	1	1	4	4	4	3	1	1	4	2	3	3	2	2	4	3	2	2	3	3	3	3	1	3	3	3	4	3	1	1	3	3	3	3	3	3	2	2	2	2	1	1	4	4	1	1	4	2	1	2	1	3	2	2	1	1	4	4	4	2	4	4	1	1	4	2	3	3	2	2	4	2	4	3	2	2	4	4	3	3	3	3	1	1	2	2	1	2	1	1	2	2	1	2	4	4	4	2	2	2	1	2	4	2	3	3	4	4	4	4	4	4	4	3	4	4	2	2	1	3	2	2	4	4	4	4	3	3	1	3	1	1	4	4	1	2	4	3	1	3	1	3	4	4	4	4	1	2	2	2	1	1	1	3	1	1	4	4	1	1	1	1	1	3	4	4	2	2	3	3	4	4	1	1	2	2	1	3	4	2	4	2	2	2	1	1	1	1	2	2	2	2	2	2	4	4	4	2	4	4	3	3	1	3	1	1	4	4	2	2	4	2	2	2	4	2	1	3	1	1	1	3	1	3	1	3	1	3	3	3	3	3	1	1	4	4	4	2	2	2	3	3	4	4	3	3	2	2	4	4	1	3	2	2	2	2	1	3	1	1	1	3	4	4	1	1	1	3	3	3	3	3	1	1	1	1	4	3	4	4	4	4	3	3	3	3	4	4	2	2	4	2	4	4	3	3	4	4	4	4	1	2	1	2	4	4	3	3	4	2	0	0	1	1	3	3	1	1	4	4	1	3	2	2	3	3	1	1	1	2	1	1	4	4	4	4	1	3	4	3	4	4	2	2	2	2	1	1	1	3	4	3	3	3	4	2	4	4	2	2	2	2	1	1	2	2	4	2	4	4	1	1	2	2	1	2	4	4	4	4	4	4	3	3	4	4	4	4	2	2	1	2	3	3	4	3	1	1	1	1	1	3	3	3	1	1	4	4	2	2	2	2	3	3	1	2	4	2	1	3	3	3	1	1	2	2	4	2	1	3	2	2	3	3	1	2	4	4	1	2	1	3	4	3	1	2	3	3	3	3	2	2	4	3	1	3	4	2	4	2	4	3	1	1	2	2	3	3	2	2	1	1	4	3	1	3	2	2	1	2	4	2	1	3	1	2	1	3	2	2	4	2	1	3	4	2	4	2	1	2	4	4	4	2	3	3	4	4	2	2	1	3	1	3	3	3	4	4	1	1	3	3	2	2	2	2	2	2	3	3	3	3	2	2	1	1	3	3	2	2	1	3	1	2	2	2	4	2	4	4	1	1	1	1	2	2	1	1	3	3	2	2	2	2	4	4	4	3	2	2	3	3	3	3	4	2	4	3	4	2	1	2	4	2	3	3	1	2	1	3	2	2	1	1	4	4	1	3	3	3	1	1	3	3	4	2	4	4	1	3	1	1	3	3	3	3	1	3	1	1	4	3	2	2	4	2	1	1	4	3	3	3	1	1	1	1	4	2	1	1	1	2	1	1	3	3	3	3	4	2	2	2	4	2	3	3	1	3	1	1	1	2	4	2	4	2	1	3	4	2	4	4	2	2	1	3	3	3	2	2	1	3	2	2	1	3	3	3	4	4	2	2	4	3	3	3	3	3	2	2	1	3	3	3	3	3	4	4	4	4	4	2	2	2	2	2	4	4	3	3	3	3	4	4	2	2	2	2	4	3	1	3	4	2	4	4	4	4	1	2	4	3	3	3	4	4	4	2	2	2	3	3	1	1	4	2	2	2	1	3	4	4	1	1	2	2	4	3	1	1	3	3	1	3	4	4	1	2	1	1	4	3	4	2	4	2	4	4	2	2	1	1	3	3	2	2	1	3	3	3	2	2	1	1	1	1	4	4	2	2	1	1	1	1	4	3	2	2	1	3	1	1	3	3	1	3	4	3	1	3	1	1	1	3	4	3	4	4	2	2	2	2	4	3	4	4	4	4	1	1	4	2	2	2	2	2	4	4	4	3	1	1	4	4	4	2	3	3	1	1	4	2	1	1	1	1	1	2	1	1	1	1	3	3	4	4	3	3	1	3	3	3	4	2	1	1	4	4	4	4	4	2	4	2	2	2	4	4	4	4	2	2	3	3	4	3	4	2	4	2	4	2	4	4	4	3	4	4	4	4	1	1	1	1	2	2	1	1	4	4	2	2	4	4	4	2	4	4	3	3	3	3	4	4	1	1	4	3	1	3	2	2	4	4	1	2	2	2	1	2	4	4	4	2	1	1	2	2	4	3	1	3	4	2	1	1	1	2	1	1	4	4	1	2	1	1	4	4	1	1	1	1	1	1	1	3	4	2	1	3	1	3	2	2	4	4	4	2	1	1	1	2	2	2	1	3	3	3	1	1	4	2	4	2	4	2	4	4	4	4	1	3	1	1	3	3	1	2	1	1	1	2	1	1	2	2	4	4	4	4	3	3	4	2	4	4	1	3	1	2	1	1	2	2	4	3	4	4	1	3	3	3	1	3	3	3	4	4	4	4	4	2	3	3	1	3	4	2	3	3	4	4	3	3	3	3	2	2	2	2	2	2	4	2	1	3	1	1	1	1	4	2	2	2	1	1	1	2	3	3	1	1	3	3	2	2	4	4	1	3	4	2	2	2	1	1	1	2	4	4	1	2	3	3	2	2	1	1	2	2	1	1	4	2	1	3	2	2	1	3	3	3	4	2	4	4	2	2	1	2	4	2	2	2	1	1	4	4	4	4	3	3	1	2	2	2	2	2	1	1	1	2	4	3	3	3	1	1	4	3	1	1	4	4	4	4	2	2	1	2	3	3	4	2	1	1	2	2	4	4	4	3	1	1	1	3	2	2	4	2	3	3	1	1	4	2	4	2	1	1	2	2	4	4	1	1	4	4	3	3	1	1	1	1	3	3	4	3	2	2	4	4	2	2	3	3	1	1	4	3	4	4	3	3	1	1	4	3	2	2	4	2	4	2	1	1	2	2	4	2	1	2	4	3	1	3	1	1	1	2	2	2	1	3	1	3	3	3	4	2	4	3	2	2	4	4	4	4	1	1	2	2	4	4	4	4	1	1	1	2	4	4	1	3	4	2	4	2	3	3	2	2	4	2	4	3	1	2	1	3	2	2	4	4	1	3	1	3	4	4	4	4	4	3	1	2	2	2	4	3	4	2	1	3	1	3	4	2	1	1	1	1	1	1	4	2	3	3	4	2	1	3	3	3	2	2	4	4	3	3	3	3	4	3	4	2	4	2	1	1	1	1	3	3	4	4	2	2	1	3	1	1	2	2	3	3	3	3	3	3	1	1	4	4	1	3	1	1	3	3	4	3	4	2	2	2	1	1	2	2	3	3	2	2	1	3	4	3	4	4	4	2	1	3	3	3	1	1	3	3	1	3	2	2	3	3	4	4	3	3	3	3	4	4	2	2	4	4	3	3	2	2	2	2	1	3	1	2	1	1	1	3	3	3	4	2	4	2	2	2	1	2	4	2	1	2	1	1	3	3	4	4	2	2	3	3	1	1	2	2	1	1	1	3	2	2	4	4	3	3	3	3	4	3	3	3	3	3	4	4	1	3	2	2	4	3	4	4	3	3	4	2	4	2	4	3	2	2	4	2	4	3	4	4	2	2	1	2	1	1	4	4	1	1	4	3	1	3	1	3	2	2	2	2	2	2	2	2	3	3	4	4	1	1	1	1	4	3	1	1	3	3	4	4	3	3	1	3	3	3	1	3	3	3	1	2	1	3	2	2	4	3	4	2	2	2	4	3	3	3	3	3	2	2	4	4	1	3	4	4	1	3	1	3	1	1	4	4	3	3	3	3	4	4	1	2	2	2	1	1	4	4	1	3	4	4	4	4	4	2	3	3	1	2	1	1	4	2	2	2	3	3	1	1	2	2	2	2	4	4	3	3	2	2	1	2	1	3	2	2	4	2	3	3	2	2	2	2	4	2	2	2	1	3	2	2	1	3	4	4	2	2	4	2	3	3	2	2	4	4	3	3	1	1	1	1	2	2	4	2	3	3	4	2	4	4	4	2	1	3	4	2	1	3	2	2	4	4	3	3	2	2	2	2	3	3	1	3	2	2	2	2	3	3	1	3	4	2	3	3	1	1	4	4	1	2	4	3	3	3	1	1	3	3	1	1	1	1	1	3	4	4	4	2	4	2	3	3	2	2	4	4	3	3	3	3	4	4	4	2	1	1	1	2	4	4	4	4	1	3	1	1	2	2	1	3	3	3	1	2	1	1	2	2	4	4	2	2	1	3	1	1	1	1	4	2	2	2	1	1	3	3	1	1	2	2	2	2	4	4	1	1	3	3	1	3	1	1	1	2	4	4	1	1	1	2	4	4	4	3	4	4	1	1	2	2	2	2	2	2	1	2	1	3	1	2	2	2	2	2	4	2	4	2	4	2	2	2	1	2	1	3	4	2	1	3	4	4	2	2	2	2	3	3	1	3	1	1	1	2	4	2	1	1	1	3	3	3	1	1	3	3	4	4	3	3	1	1	1	2	4	4	1	1	1	3	4	2	4	4	1	1	2	2	4	2	2	2	1	2	1	1	4	4	1	3	4	2	4	4	4	2	4	4	3	3	3	3	4	2	2	2	1	1	4	3	2	2	4	4	1	3	3	3	1	1	4	3	4	4	4	4	4	3	1	1	1	3	3	3	1	1	4	4	4	2	3	3	2	2	2	2	3	3	4	4	4	4	1	1	2	2	1	1	4	2	1	2	1	1	1	3	4	4	2	2	2	2	3	3	3	3	3	3	1	3	2	2	1	3	3	3	1	2	4	2	1	1	3	3	4	3	1	3	1	2	3	3	3	3	1	1	3	3	2	2	4	4	1	2	4	3	4	2	2	2	1	3	2	2	3	3	1	1	4	4	1	3	3	3	1	3	2	2	3	3	3	3	3	3	4	4	2	2	2	2	1	1	3	3	4	4	1	1	1	2	4	2	4	3	1	3	1	2	1	3	4	3	4	4	4	2	2	2	3	3	3	3	1	3	3	3	4	3	1	1	4	4	4	2	3	3	1	3	3	3	1	1	4	2	2	2	2	2	3	3	4	3	4	3	2	2	4	2	2	2	1	3	4	2	1	2	3	3	4	2	4	2	2	2	1	2	3	3	1	3	2	2	4	2	1	3	2	2	4	2	4	3	4	2	2	2	3	3	1	3	4	4	4	4	3	3	4	2	4	2	4	4	1	1	3	3	4	4	1	3	3	3	4	4	1	1	2	2	2	2	3	3	3	3	4	4	3	3	1	1	1	2	1	3	1	1	3	3	2	2	1	1	4	4	1	1	4	4	3	3	4	3	1	2	2	2	1	3	4	4	4	4	4	4	2	2	2	2	4	2	1	3	1	1	3	3	2	2	4	2	1	3	1	1	1	2	3	3	4	4	1	3	1	3	1	1	3	3	3	3	1	2	2	2	2	2	4	2	2	2	1	1	1	3	1	3	4	3	2	2	4	2	4	2	4	2	2	2	3	3	3	3	1	2	3	3	3	3	2	2	4	2	1	1	4	2	4	4	2	2	4	2	2	2	3	3	1	3	1	1	3	3	4	2	4	3	1	3	3	3	3	3	1	2	1	1	1	3	1	3	1	3	1	1	2	2	4	2	4	3	1	1	1	1	1	3	1	1	4	2	1	1	3	3	3	3	2	2	4	2	4	4	4	4	3	3	1	1	4	4	2	2	4	3	1	1	4	4	4	2	3	3	4	2	1	3	1	2	1	1	1	3	4	2	2	2	1	1	4	4	3	3	1	3	1	3	3	3	1	1	3	3	4	4	4	4	2	2	3	3	1	1	1	3	1	1	4	4	4	2	1	3	1	1	4	2	3	3	4	3	4	2	4	4	3	3	4	4	1	3	1	1	2	2	3	3	3	3	4	4	2	2	4	4	2	2	3	3	1	1	1	1	1	2	4	2	1	2	3	3	1	3	2	2	1	3	3	3	4	4	4	4	1	3	4	4	4	3	1	3	4	2	4	2	1	1	4	2	1	3	1	1	3	3	1	2	1	1	2	2	1	3	3	3	1	3	4	2	4	4	1	1	2	2	1	2	3	3	2	2	3	3	4	4	2	2	2	2	1	1	3	3	2	2	2	2	4	2	4	4	3	3	1	1	3	3	4	4	1	2	4	4	1	2	1	3	4	4	4	2	3	3	3	3	4	4	4	3	3	3	1	3	1	1	2	2	4	4	1	1	3	3	3	3	4	2	1	2	1	1	4	4	1	3	1	3	2	2	2	2	4	4	2	2	1	3	4	2	4	2	4	4	3	3	3	3	3	3	3	3	2	2	4	4	4	4	4	2	2	2	2	2	4	2	2	2	4	2	2	2	1	3	4	2	2	2	1	2	4	2	4	3	3	3	3	3	4	2	1	2	1	3	1	1	4	2	4	2	2	2	3	3	2	2	1	3	1	2	1	3	1	1	1	2	4	2	3	3	4	3	4	2	4	4	1	1	2	2	3	3	2	2	2	2	2	2	1	1	1	3	3	3	3	3	3	3	4	3	1	3	4	4	2	2	3	3	1	1	2	2	1	3	3	3	1	3	4	2	1	3	2	2	1	1	1	1	1	3	4	2	3	3	1	2	4	4	4	2	4	4	4	2	4	2	2	2	1	1	3	3	2	2	1	1	4	3	4	4	3	3	1	1	4	4	4	3	1	1	3	3	1	3	1	2	3	3	1	1	4	4	3	3	3	3	1	1	4	4	1	1	1	1	4	2	1	1	1	3	3	3	2	2	1	2	3	3	4	3	3	3	1	2	4	4	4	4	3	3	4	4	3	3	4	4	1	1	1	1	3	3	4	4	2	2	4	4	1	2	4	4	3	3	4	3	4	4	2	2	1	2	4	4	2	2	4	4	1	1	2	2	1	1	1	1	3	3	4	4	1	3	4	4	1	3	1	3	3	3	1	3	1	2	3	3	4	4	1	3	2	2	1	2	3	3	4	3	1	1	3	3	3	3	2	2	1	1	3	3	2	2	4	4	1	3	1	1	1	1	3	3	2	2	4	4	4	4	3	3	3	3	4	4	2	2	1	3	4	3	1	1	2	2	1	3	4	4	1	1	1	1	4	2	1	3	2	2	2	2	1	3	4	4	4	4	1	3	4	4	4	2	4	2	2	2	4	4	4	4	1	2	1	2	1	1	3	3	4	3	1	1	4	4	4	4	2	2	3	3	1	1	4	4	3	3	3	3	2	2	1	2	4	4	1	2	4	4	3	3	3	3	4	2	4	2	2	2	4	2	4	2	1	3	1	1	3	3	4	4	3	3	3	3	1	1	1	2	3	3	1	1	2	2	2	2	1	1	3	3	2	2	4	4	3	3	1	3	2	2	2	2	1	3	2	2	4	4	4	4	3	3	3	3	3	3	1	2	2	2	4	4	1	2	2	2	4	3	1	2	1	3	2	2	1	1	1	1	2	2	1	3	4	4	2	2	4	4	4	4	1	1	2	2	1	1	2	2	2	2	4	3	3	3	2	2	1	3	4	3	1	3	3	3	2	2	1	2	4	3	1	2	3	3	4	4	1	2	4	4	4	3	2	2	1	1	2	2	1	3	4	2	3	3	4	4	3	3	2	2	2	2	4	4	4	2	1	3	3	3	2	2	1	3	4	4	3	3	1	1	4	3	3	3	2	2	2	2	1	1	4	2	1	1	3	3	3	3	4	4	1	3	1	1	3	3	1	1	1	1	4	3	4	3	1	1	1	3	3	3	4	3	1	2	4	2	3	3	4	2	1	3	1	1	2	2	1	3	2	2	3	3	4	2	1	3	3	3	2	2	1	2	2	2	4	4	1	1	4	4	4	4	1	2	2	2	1	3	1	1	4	4	4	2	3	3	3	3	2	2	3	3	4	4	2	2	3	3	3	3	1	3	2	2	2	2	1	3	1	3	4	3	1	1	1	1	3	3	4	2	1	2	1	1	1	1	3	3	1	3	4	4	1	3	1	1	4	4	4	3	4	3	1	3	4	4	1	3	4	2	2	2	3	3	2	2	2	2	2	2	1	3	1	3	1	3	1	1	4	3	1	1	1	2	2	2	4	2	4	2	4	4	4	2	2	2	1	1	3	3	2	2	3	3	3	3	1	1	4	3	4	3	3	3	4	4	4	4	3	3	4	4	4	2	2	2	4	2	1	1	3	3	4	2	2	2	1	3	4	4	2	2	4	2	1	2	2	2	3	3	3	3	1	3	3	3	2	2	1	3	1	3	1	3	2	2	3	3	4	4	2	2	2	2	2	2	2	2	3	3	4	2	3	3	1	3	1	3	1	3	2	2	2	2	1	2	1	1	4	4	1	3	3	3	1	1	1	3	4	2	4	3	1	2	4	4	3	3	3	3	4	4	4	4	4	3	1	3	1	1	3	3	2	2	4	2	4	2	1	1	1	3	4	4	3	3	3	3	1	3	1	1	1	1	3	3	1	1	4	4	1	1	1	1	3	3	2	2	1	1	2	2	2	2	4	4	1	1	3	3	2	2	4	2	4	4	4	4	1	3	4	4	4	2	2	2	4	4	3	3	4	4	4	4	3	3	4	3	2	2	4	2	1	2	1	1	4	4	1	3	2	2	4	3	1	1	1	3	1	1	4	2	4	3	2	2	1	1	4	2	3	3	4	3	1	1	1	1	2	2	4	2	1	1	2	2	4	4	1	2	2	2	4	2	4	4	2	2	2	2	4	3	3	3	4	2	1	2	1	1	4	4	3	3	4	3	4	2	3	3	4	4	4	4	1	2	1	1	4	4	1	2	1	3	1	1	4	4	4	4	2	2	3	3	2	2	1	1	4	4	2	2	2	2	1	3	2	2	4	3	1	3	3	3	2	2	4	4	3	3	1	1	1	3	1	3	4	2	1	1	3	3	4	2	4	4	4	4	3	3	2	2	3	3	1	2	3	3	1	3	3	3	2	2	4	3	4	4	1	1	1	3	4	3	1	1	1	1	4	2	1	2	4	4	2	2	4	2	3	3	2	2	3	3	1	3	2	2	2	2	4	4	4	4	2	2	2	2	3	3	1	3	4	2	1	2	4	4	4	4	4	3	2	2	4	4	4	4	4	2	1	3	1	1	4	4	2	2	2	2	4	4	1	3	4	4	4	4	2	2	1	2	1	1	2	2	1	1	2	2	2	2	3	3	1	1	4	2	4	4	1	1	1	1	2	2	1	1	2	2	1	1	3	3	4	4	1	1	1	2	1	2	2	2	3	3	4	2	2	2	4	4	3	3	4	3	1	2	4	2	1	1	4	4	2	2	3	3	1	2	3	3	4	4	1	1	3	3	1	1	3	3	4	2	1	3	4	2	4	2	1	3	1	2	3	3	1	2	2	2	4	4	1	1	1	1	1	1	1	1	4	4	2	2	3	3	1	3	2	2	1	3	4	4	1	3	2	2	2	2	2	2	4	2	1	3	1	2	4	4	4	2	3	3	3	3	4	4	2	2	2	2	1	3	1	2	1	1	1	3	4	4	1	1	2	2	2	2	1	3	1	1	4	2	1	3	1	1	4	4	4	2	4	2	2	2	2	2	4	3	1	2	1	3	1	2	1	3	4	4	1	3	1	2	1	2	1	2	1	3	4	3	1	2	4	3	4	2	1	3	1	1	2	2	2	2	3	3	4	4	4	4	1	1	1	1	1	3	2	2	4	4	3	3	3	3	1	3	1	2	4	3	4	3	1	3	1	1	2	2	1	2	4	2	1	3	2	2	2	2	3	3	3	3	3	3	2	2	2	2	4	4	2	2	4	3	2	2	1	1	3	3	1	1	2	2	1	2	4	4	1	3	4	3	2	2	3	3	3	3	1	1	1	1	4	3	1	3	1	1	1	1	3	3	4	3	1	1	3	3	1	3	1	1	4	4	1	1	4	2	1	3	4	2	4	4	3	3	4	2	1	3	4	3	4	4	4	4	1	1	4	2	4	2	1	2	1	1	2	2	3	3	4	4	4	3	4	3	4	4	1	1	1	3	1	1	1	1	4	4	4	4	3	3	4	4	4	3	1	3	2	2	3	3	4	4	4	3	1	1	1	1	4	2	2	2	2	2	1	1	4	3	4	2	1	3	4	4	3	3	2	2	4	3	1	2	4	2	4	4	1	1	3	3	2	2	4	2	2	2	1	1	1	3	4	4	4	2	1	1	3	3	4	4	4	4	3	3	2	2	1	3	1	3	1	1	3	3	1	2	1	1	4	4	3	3	3	3	1	3	1	1	2	2	4	4	2	2	3	3	1	1	1	1	2	2	2	2	3	3	1	3	4	4	4	3	1	1	1	2	4	4	3	3	4	3	4	4	3	3	3	3	4	4	1	3	4	4	1	3	2	2	1	3	4	2	4	4	4	2	1	3	3	3	4	2	3	3	4	4	2	2	2	2	3	3	4	4	4	2	1	3	1	1	1	1	4	2	4	4	1	1	3	3	3	3	4	4	1	1	1	3	1	1	3	3	4	4	4	4	1	1	1	1	3	3	1	1	1	3	1	3	2	2	3	3	4	4	1	2	1	1	4	3	1	1	1	1	2	2	1	3	1	3	3	3	3	3	1	1	3	3	4	2	3	3	2	2	2	2	4	2	4	2	3	3	4	2	1	3	4	4	1	1	4	4	1	1	4	4	1	1	1	1	4	4	4	2	2	2	1	3	1	3	1	1	2	2	4	4	4	4	4	2	1	1	4	4	3	3	1	2	2	2	4	4	4	4	3	3	1	3	2	2	2	2	2	2	2	2	1	1	1	1	3	3	2	2	1	3	4	4	1	2	2	2	4	4	3	3	1	1	3	3	3	3	2	2	4	4	4	2	2	2	3	3	2	2	1	1	3	3	1	2	1	1	3	3	2	2	4	4	4	4	4	4	1	1	3	3	1	1	1	1	2	2	3	3	2	2	2	2	3	3	3	3	1	1	1	1	3	3	1	3	4	4	3	3	3	3	1	1	1	3	3	3	3	3	3	3	4	4	1	3	4	4	4	4	2	2	4	4	1	1	1	2	1	2	2	2	4	3	3	3	3	3	3	3	4	3	4	2	4	2	3	3	1	1	4	2	3	3	4	4	1	1	3	3	3	3	4	4	2	2	1	1	2	2	2	2	4	2	4	2	4	4	4	4	3	3	2	2	4	3	4	2	3	3	3	3	4	4	3	3	4	2	4	4	2	2	4	2	4	3	1	3	3	3	4	2	1	3	4	2	1	3	2	2	2	2	1	3	4	4	3	3	2	2	4	4	1	1	2	2	4	2	2	2	1	1	4	3	2	2	4	2	3	3	2	2	3	3	1	1	3	3	3	3	1	2	1	3	2	2	2	2	3	3	4	2	3	3	2	2	2	2	4	4	4	4	1	1	4	4	3	3	2	2	3	3	4	3	3	3	2	2	4	3	1	3	3	3	4	2	1	2	1	1	1	2	2	2	1	1	1	1	1	3	2	2	3	3	4	3	3	3	1	3	1	1	4	4	1	3	4	2	1	2	1	2	3	3	2	2	1	1	4	4	1	2	2	2	1	1	4	2	1	3	4	4	1	1	3	3	1	1	4	3	1	1	4	4	4	4	4	2	2	2	1	1	1	3	1	1	3	3	2	2	2	2	3	3	4	4	3	3	3	3	3	3	4	4	2	2	3	3	3	3	3	3	4	4	4	4	4	3	3	3	1	3	1	1	1	1	2	2	3	3	4	3	4	2	1	1	4	2	4	3	4	4	4	4	1	3	4	2	2	2	4	3	1	3	4	2	3	3	1	1	2	2	4	2	4	2	1	2	2	2	1	1	1	2	4	2	3	3	1	1	3	3	1	3	4	2	4	2	4	2	4	3	4	4	4	4	1	3	4	4	2	2	3	3	3	3	3	3	2	2	1	1	2	2	2	2	4	4	2	2	3	3	2	2	2	2	3	3	3	3	2	2	4	4	3	3	1	3	2	2	4	4	2	2	2	2	4	2	3	3	3	3	3	3	1	1	4	4	3	3	1	2	3	3	2	2	1	1	4	2	3	3	4	2	2	2	4	2	4	4	1	3	4	2	3	3	3	3	2	2	1	2	4	4	4	2	4	2	2	2	3	3	1	3	4	2	2	2	3	3	4	4	1	1	1	1	4	2	2	2	2	2	1	1	4	2	4	4	4	4	3	3	3	3	4	2	2	2	2	2	4	3	4	2	4	2	4	4	4	4	3	3	3	3	1	1	4	4	1	2	1	3	3	3	1	3	1	2	2	2	4	2	1	1	4	4	1	2	2	2	1	2	1	2	4	2	1	2	4	4	2	2	4	3	4	4	3	3	1	3	3	3	1	1	3	3	3	3	4	3	4	4	2	2	2	2	1	1	1	2	1	2	1	3	3	3	4	4	1	1	4	4	1	1	2	2	2	2	1	2	2	2	1	1	4	2	2	2	4	4	4	4	1	3	1	1	1	3	1	1	3	3	1	1	3	3	4	2	2	2	3	3	1	1	2	2	2	2	2	2	3	3	4	3	3	3	3	3	4	3	4	2	4	3	4	4	1	3	1	3	1	3	1	1	2	2	4	3	3	3	3	3	1	3	4	3	3	3	4	4	1	1	1	3	3	3	2	2	1	3	2	2	1	3	3	3	1	2	1	3	1	3	1	3	2	2	1	1	1	3	4	4	1	3	1	1	4	2	3	3	1	1	2	2	2	2	2	2	1	1	4	4	1	3	3	3	4	4	4	2	4	3	3	3	1	1	3	3	4	4	4	3	3	3	4	4	1	1	1	1	1	3	1	3	1	1	1	3	3	3	4	2	4	4	4	4	1	3	4	4	1	2	2	2	1	3	4	2	1	3	1	2	4	3	1	3	3	3	1	1	4	2	2	2	3	3	1	1	2	2	3	3	4	2	1	1	3	3	4	4	2	2	4	4	4	2	2	2	3	3	3	3	2	2	4	3	4	2	4	3	3	3	4	2	1	2	1	1	1	1	4	2	1	2	4	2	4	3	4	3	3	3	2	2	1	2	4	4	4	2	1	1	3	3	1	2	4	4	1	1	1	3	1	3	1	3	1	3	1	1	1	1	1	1	4	2	3	3	1	1	1	3	3	3	4	4	4	2	3	3	1	1	4	2	1	1	3	3	3	3	4	3	3	3	3	3	1	1	4	4	4	2	4	4	2	2	2	2	3	3	3	3	2	2	4	4	4	3	2	2	2	2	1	2	2	2	2	2	1	3	1	3	1	2	4	2	1	2	2	2	1	1	4	2	3	3	2	2	3	3	3	3	3	3	4	3	3	3	2	2	4	3	3	3	4	3	4	4	2	2	4	2	3	3	3	3	4	2	2	2	1	1	1	1	3	3	4	4	1	3	4	3	3	3	2	2	4	2	4	2	2	2	4	2	3	3	3	3	4	3	1	1	1	2	4	3	4	4	2	2	4	2	1	1	4	4	1	3	1	1	3	3	4	3	1	1	4	4	1	1	1	2	4	4	2	2	4	4	4	4	3	3	2	2	4	4	2	2	1	1	4	3	3	3	2	2	3	3	2	2	3	3	2	2	3	3	2	2	1	1	1	1	3	3	1	1	2	2	3	3	1	1	4	4	3	3	4	3	2	2	1	1	1	3	4	3	2	2	1	3	2	2	3	3	3	3	2	2	4	2	2	2	2	2	1	3	2	2	1	2	1	1	4	2	1	1	4	4	1	1	4	2	3	3	1	3	3	3	4	4	2	2	3	3	1	2	1	1	3	3	4	2	4	2	3	3	1	3	1	1	3	3	1	1	2	2	1	3	3	3	4	3	2	2	2	2	1	1	1	1	2	2	1	1	2	2	2	2	2	2	3	3	4	4	4	2	2	2	1	1	4	2	4	2	1	3	1	3	2	2	2	2	1	3	4	3	3	3	3	3	1	1	3	3	2	2	4	4	2	2	4	2	3	3	1	2	1	3	4	2	1	3	4	4	1	1	4	2	1	3	1	2	1	1	1	3	1	1	2	2	2	2	4	4	2	2	2	2	3	3	1	2	3	3	4	3	3	3	2	2	2	2	2	2	3	3	3	3	1	1	4	2	2	2	1	1	3	3	4	2	1	3	4	4	4	2	1	3	4	4	3	3	4	4	4	3	1	2	2	2	4	4	1	2	2	2	2	2	1	2	3	3	4	4	1	1	2	2	1	1	1	1	2	2	1	3	4	4	2	2	1	2	1	2	2	2	1	3	1	1	2	2	1	3	2	2	1	3	1	2	2	2	2	2	1	2	2	2	1	3	4	4	3	3	2	2	4	2	3	3	1	1	4	4	4	4	2	2	4	2	3	3	4	3	4	2	3	3	2	2	4	2	2	2	1	3	2	2	4	2	4	4	1	3	4	3	3	3	1	3	1	1	1	1	1	1	3	3	3	3	2	2	4	4	4	4	1	1	1	3	4	3	3	3	3	3	2	2	4	3	1	1	4	4	4	2	1	2	1	2	3	3	3	3	1	1	4	3	2	2	2	2	1	2	3	3	3	3	1	3	2	2	2	2	4	4	1	1	4	4	1	3	4	4	3	3	1	2	3	3	4	2	4	2	4	2	4	3	2	2	3	3	4	2	4	4	1	2	3	3	4	3	4	4	3	3	2	2	4	2	4	2	4	3	1	1	4	4	4	4	1	1	3	3	1	1	2	2	4	4	1	1	1	3	4	4	1	1	2	2	4	4	3	3	1	1	2	2	1	1	2	2	4	4	3	3	1	1	2	2	1	3	1	3	3	3	1	2	2	2	4	2	4	2	4	4	2	2	3	3	2	2	1	3	3	3	1	1	3	3	1	1	1	1	4	2	3	3	3	3	1	3	4	2	4	2	3	3	4	2	1	3	4	4	1	2	1	1	3	3	2	2	2	2	1	1	1	3	4	2	1	1	1	1	1	3	1	2	1	3	3	3	1	2	1	3	1	3	1	2	4	2	4	4	4	4	2	2	3	3	2	2	1	3	4	4	2	2	4	4	2	2	4	2	1	3	4	3	1	2	1	3	3	3	2	2	3	3	1	3	2	2	2	2	4	4	3	3	2	2	1	3	1	3	2	2	4	4	2	2	4	4	4	4	3	3	3	3	1	2	4	4	1	1	3	3	4	3	1	1	1	2	1	3	4	2	3	3	4	3	4	2	2	2	2	2	2	2	4	3	1	2	2	2	3	3	3	3	1	2	4	4	4	4	4	3	3	3	4	2	4	2	1	2	4	2	4	2	1	3	3	3	4	4	2	2	1	3	2	2	2	2	3	3	4	3	2	2	1	3	4	2	1	1	2	2	2	2	4	2	2	2	1	1	1	1	1	1	1	1	3	3	4	4	4	4	2	2	2	2	2	2	3	3	4	4	3	3	1	1	1	1	3	3	1	1	2	2	2	2	2	2	3	3	3	3	1	1	1	1	1	3	2	2	4	4	2	2	2	2	4	4	1	3	4	4	1	1	1	3	2	2	1	1	1	3	4	3	1	1	3	3	1	1	2	2	4	3	4	3	4	3	1	1	1	1	4	4	1	2	3	3	4	4	4	2	4	3	3	3	1	2	2	2	2	2	2	2	4	3	1	3	4	4	1	1	4	2	2	2	1	2	3	3	3	3	3	3	2	2	2	2	4	4	2	2	1	3	4	4	4	2	1	1	1	1	1	3	1	2	2	2	2	2	4	2	2	2	1	1	3	3	4	2	1	3	2	2	3	3	2	2	2	2	2	2	4	4	1	1	4	4	2	2	4	4	1	2	1	2	4	2	3	3	1	1	3	3	2	2	4	2	2	2	4	3	2	2	3	3	2	2	2	2	2	2	2	2	1	2	4	4	4	4	1	1	4	4	3	3	3	3	2	2	1	1	4	3	3	3	3	3	3	3	3	3	2	2	4	4	2	2	2	2	2	2	2	2	4	4	2	2	2	2	3	3	1	1	1	1	2	2	1	3	4	4	3	3	1	2	1	1	4	2	4	4	4	4	1	1	3	3	4	4	2	2	3	3	4	2	4	2	4	3	1	2	4	3	1	1	4	2	4	2	1	3	4	4	4	4	2	2	3	3	4	4	4	2	2	2	1	3	1	2	2	2	1	1	1	1	1	1	2	2	4	2	4	2	1	1	1	1	2	2	1	3	3	3	2	2	1	1	1	1	3	3	4	2	4	3	2	2	2	2	2	2	2	2	1	1	1	3	4	4	1	1	3	3	1	1	4	2	4	2	2	2	3	3	1	1	4	2	1	3	2	2	4	4	1	3	3	3	2	2	2	2	4	4	3	3	3	3	1	3	4	4	2	2	1	1	1	3	3	3	3	3	4	2	1	2	2	2	2	2	2	2	4	4	1	2	2	2	2	2	3	3	1	2	4	2	4	2	1	1	3	3	1	1	1	2	1	3	2	2	2	2	2	2	3	3	1	1	1	1	4	4	4	4	4	3	1	3	4	3	4	4	3	3	2	2	3	3	1	1	2	2	4	2	1	2	4	2	4	3	3	3	2	2	1	2	1	1	3	3	1	1	1	1	2	2	3	3	1	1	3	3	1	1	4	4	2	2	2	2	3	3	3	3	1	1	3	3	3	3	3	3	4	4	1	3	4	3	1	3	1	1	4	2	4	4	1	1	3	3	3	3	1	3	1	3	1	3	3	3	2	2	1	1	1	2	4	4	3	3	1	1	3	3	4	4	2	2	1	3	4	2	3	3	1	1	1	2	1	1	2	2	4	4	4	4	1	3	2	2	4	4	1	1	3	3	1	2	2	2	1	3	4	4	1	1	2	2	3	3	1	1	4	2	3	3	1	1	4	4	2	2	1	2	1	3	1	3	3	3	3	3	1	3	1	3	3	3	2	2	4	3	4	2	1	1	4	2	1	1	4	2	3	3	4	2	2	2	4	4	1	1	4	2	1	3	4	4	1	1	1	3	2	2	1	3	4	4	4	4	2	2	4	4	4	2	1	3	1	1	4	2	1	3	3	3	2	2	4	4	3	3	4	3	2	2	2	2	4	4	1	1	2	2	1	1	1	1	1	3	4	4	4	2	1	2	4	4	4	2	1	3	4	2	4	4	2	2	2	2	4	2	3	3	2	2	3	3	3	3	4	4	2	2	2	2	1	3	4	2	4	3	4	3	1	3	3	3	4	2	3	3	4	2	3	3	1	1	3	3	4	2	1	3	3	3	4	2	4	4	2	2	2	2	2	2	4	4	3	3	4	2	1	3	2	2	3	3	2	2	4	2	2	2	1	3	4	2	4	2	4	2	3	3	3	3	1	1	2	2	4	3	2	2	4	4	1	3	1	1	4	2	1	2	3	3	1	2	2	2	1	3	4	4	2	2	1	1	4	4	1	3	1	3	1	1	1	2	2	2	1	1	1	1	4	4	4	4	1	1	3	3	1	1	1	2	4	4	3	3	1	2	3	3	2	2	2	2	2	2	4	4	1	3	4	2	1	3	4	4	2	2	4	4	3	3	1	1	4	4	4	2	4	2	4	4	4	4	4	4	2	2	4	4	2	2	4	2	1	1	1	3	4	4	2	2	4	4	3	3	4	3	1	3	1	2	1	2	3	3	1	3	3	3	4	4	2	2	1	3	2	2	1	3	1	3	1	1	4	4	1	1	4	2	1	3	2	2	2	2	1	1	1	1	4	4	4	3	4	3	2	2	3	3	4	2	4	3	4	4	4	3	1	1	4	4	2	2	1	3	1	3	1	1	4	4	1	3	3	3	2	2	4	4	4	4	3	3	4	3	3	3	3	3	3	3	1	1	2	2	1	1	1	1	1	1	1	2	2	2	3	3	4	2	2	2	4	2	1	3	3	3	2	2	1	3	1	1	3	3	4	4	2	2	4	2	4	4	4	4	4	4	1	2	1	3	2	2	1	3	4	3	3	3	1	1	4	3	1	2	4	2	2	2	1	1	1	2	1	2	1	1	3	3	1	1	1	3	3	3	3	3	4	2	1	1	4	2	4	4	3	3	3	3	3	3	1	2	3	3	4	2	1	2	1	1	4	2	4	4	1	3	4	3	3	3	1	1	4	4	1	2	2	2	3	3	1	1	2	2	3	3	1	3	2	2	1	2	1	3	4	2	3	3	3	3	4	2	1	3	4	2	2	2	3	3	1	3	4	4	3	3	2	2	4	4	3	3	1	1	3	3	1	1	4	2	1	3	1	1	2	2	4	4	1	3	2	2	4	4	2	2	1	2	4	4	1	3	3	3	1	3	2	2	1	2	1	2	3	3	4	2	2	2	2	2	1	1	4	2	1	1	4	2	3	3	1	1	1	1	1	3	2	2	3	3	4	2	1	3	4	2	2	2	1	3	1	3	2	2	1	3	1	1	1	2	4	4	4	4	4	2	2	2	4	2	1	3	3	3	1	3	1	3	1	2	1	3	1	3	1	3	1	2	4	4	4	4	3	3	4	2	2	2	2	2	4	2	4	4	1	1	2	2	1	3	3	3	4	2	2	2	1	2	1	3	1	2	2	2	4	2	1	2	1	2	1	2	4	4	1	1	1	3	1	1	1	3	2	2	4	3	4	4	2	2	1	3	3	3	1	1	4	2	4	4	1	2	2	2	4	2	3	3	3	3	3	3	2	2	2	2	2	2	4	4	2	2	2	2	1	1	4	2	2	2	2	2	1	1	1	3	4	3	4	3	4	3	1	3	2	2	2	2	1	2	3	3	1	2	2	2	3	3	4	3
pop_1	L01_Y_145	0	0	0	0	1	3	1	4	2	3	4	4	2	2	3	3	2	4	2	4	4	4	3	3	1	1	3	3	2	2	2	4	3	3	3	1	2	2	2	1	4	4	4	4	3	3	3	1	2	2	4	4	4	4	1	1	4	4	2	2	3	1	3	1	3	3	4	4	1	1	1	1	2	4	2	2	3	1	3	3	1	1	2	2	2	4	3	3	2	4	3	3	2	2	4	4	3	1	3	1	2	2	3	3	3	4	2	1	2	2	2	4	3	3	4	4	4	4	2	1	1	1	4	4	3	3	4	4	2	4	4	4	3	1	1	1	3	1	3	1	3	3	3	3	1	1	3	1	2	2	4	4	3	1	1	1	2	2	3	1	2	1	2	4	4	4	1	1	1	1	3	4	1	1	1	1	2	2	4	4	2	1	1	1	2	2	2	4	3	3	2	1	3	1	3	3	2	4	2	4	4	4	3	1	2	4	2	4	1	1	2	2	2	4	2	4	3	3	1	1	1	1	2	2	3	1	4	4	2	2	2	2	3	1	1	1	2	4	4	4	4	4	3	4	2	2	2	1	3	1	3	3	3	3	3	1	2	4	2	2	2	2	2	4	3	4	1	1	2	4	3	4	3	4	1	1	3	4	2	2	2	4	3	3	2	2	3	1	3	3	3	1	3	1	2	1	3	3	3	4	4	4	3	1	2	2	4	4	3	3	1	1	3	3	2	4	2	1	4	4	4	4	4	4	2	4	3	1	2	1	4	4	4	4	3	4	2	2	2	2	4	4	3	1	3	3	2	4	2	2	3	1	3	3	2	2	3	1	4	4	3	3	3	3	2	4	1	1	4	4	1	1	3	1	2	1	3	3	2	1	2	2	2	4	2	2	2	4	4	4	4	4	2	2	1	1	3	3	3	3	2	2	3	1	4	4	2	4	2	4	3	1	2	2	4	4	4	4	2	4	1	1	2	2	1	1	1	1	3	3	2	2	4	4	3	3	2	4	3	4	4	4	4	4	2	2	2	1	4	4	4	4	3	3	2	4	3	3	4	4	3	3	3	3	3	1	2	4	1	1	1	1	3	1	3	4	3	3	2	2	1	1	2	4	2	2	2	1	4	4	3	3	4	4	1	1	1	1	3	3	3	1	4	4	3	3	2	1	2	4	1	1	3	3	2	2	3	4	3	1	3	1	2	2	4	4	2	4	3	1	2	4	4	4	3	3	4	4	2	2	4	4	3	4	1	1	2	4	1	1	2	4	3	3	1	1	3	3	4	4	1	1	2	2	2	1	4	4	3	3	2	1	1	1	3	3	2	4	3	1	2	2	3	3	4	4	2	1	2	1	4	4	2	4	3	4	4	4	2	2	2	2	2	2	3	3	1	1	2	4	4	4	2	2	2	1	2	2	2	4	3	4	2	2	4	4	2	2	1	1	3	3	4	4	1	1	2	4	3	1	3	1	4	4	4	4	4	4	1	1	3	1	2	4	3	1	3	3	3	4	2	1	4	4	3	1	3	3	2	2	3	3	2	2	2	4	2	2	2	2	2	2	1	1	2	2	4	4	3	3	3	1	3	1	3	3	4	4	4	4	3	3	1	1	2	2	4	4	2	2	2	1	3	4	4	4	1	1	3	3	4	4	2	4	2	4	3	3	3	3	2	2	1	1	2	2	3	4	4	4	3	1	4	4	1	1	3	1	4	4	1	1	3	3	1	1	4	4	1	1	2	2	3	1	3	1	2	4	2	2	4	4	2	4	2	4	2	2	3	3	3	1	2	2	2	4	4	4	3	1	2	2	4	4	3	3	2	4	1	1	1	1	3	3	4	4	4	4	4	4	3	3	2	1	2	1	4	4	3	4	3	3	2	2	4	4	3	4	1	1	3	1	3	1	2	2	4	4	3	3	3	4	3	3	2	2	3	3	3	4	4	4	1	1	4	4	2	2	3	1	3	3	3	3	2	2	3	1	2	2	3	1	3	1	3	1	3	3	4	4	3	1	2	2	1	1	4	4	2	1	1	1	1	1	3	4	3	3	4	4	3	3	2	1	2	4	2	4	2	2	2	2	3	1	2	2	3	3	2	4	3	4	2	2	3	1	2	4	3	4	2	1	2	1	1	1	2	2	2	2	1	1	3	1	4	4	3	3	4	4	3	1	3	3	3	3	2	1	2	4	3	1	2	2	3	1	2	2	2	2	3	3	2	2	3	3	2	2	3	3	1	1	3	3	3	4	2	4	3	1	1	1	3	3	3	3	2	2	1	1	3	1	3	3	4	4	3	4	3	3	3	4	2	4	3	3	3	3	4	4	1	1	4	4	3	1	3	3	2	4	4	4	3	1	3	1	2	2	2	4	1	1	1	1	2	1	3	1	2	4	2	4	3	1	3	1	2	2	3	1	2	4	4	4	2	4	2	4	4	4	2	4	3	1	2	4	3	3	2	4	2	2	2	4	2	4	4	4	1	1	2	2	3	1	2	2	3	4	2	4	2	4	2	2	3	1	3	1	1	1	2	2	2	2	3	1	3	1	2	4	2	4	1	1	2	2	3	1	3	3	2	2	4	4	4	4	3	3	2	4	2	2	4	4	2	4	2	1	4	4	4	4	2	4	3	3	2	1	1	1	2	4	2	2	3	3	4	4	1	1	2	2	1	1	2	1	3	1	3	3	3	1	2	2	2	2	1	1	3	1	3	1	2	4	2	2	3	1	4	4	2	2	2	4	2	4	2	4	2	2	3	3	2	4	2	1	4	4	3	1	1	1	4	4	0	0	3	3	3	3	3	3	3	3	4	4	1	1	3	3	2	1	3	3	1	1	1	1	3	3	1	1	4	4	3	1	4	4	2	1	1	1	2	4	2	2	1	1	4	4	3	3	3	3	3	1	3	1	2	4	2	2	2	4	3	3	3	3	3	1	2	2	3	3	2	2	3	1	2	2	3	3	3	3	2	2	2	2	2	4	4	4	3	3	3	1	4	4	3	3	3	3	3	3	2	2	3	1	2	1	2	4	3	3	3	3	2	1	2	2	1	1	1	1	3	3	2	2	1	1	2	4	2	4	2	2	1	1	2	2	4	4	2	4	1	1	2	2	1	1	3	1	2	2	1	1	4	4	3	3	3	1	2	2	1	1	2	2	4	4	2	2	2	2	3	3	2	2	2	4	3	3	4	4	3	3	2	2	4	4	3	3	1	1	1	1	3	1	4	4	3	3	2	4	3	1	1	1	2	2	2	4	3	1	3	1	3	3	4	4	2	4	2	2	2	2	1	1	3	3	2	2	3	1	4	4	2	4	1	1	3	4	3	3	2	4	3	1	2	1	2	2	3	1	2	4	1	1	3	3	3	1	2	4	3	1	3	4	2	4	3	4	3	1	2	2	4	4	2	1	3	3	1	1	2	1	3	3	3	3	3	3	2	2	3	4	2	1	2	1	4	4	3	1	3	3	4	4	4	4	2	2	2	2	3	1	4	4	2	1	3	1	3	3	2	4	2	4	1	1	2	4	3	4	4	4	3	1	2	4	2	1	3	1	2	4	4	4	2	2	1	1	2	1	2	2	1	1	1	1	4	4	2	4	4	4	1	1	3	1	3	3	2	2	3	3	2	4	1	1	4	4	1	1	3	3	4	4	1	1	3	1	3	3	3	3	1	1	3	3	2	4	1	1	4	4	2	4	4	4	1	1	2	2	2	4	2	2	2	2	3	3	3	1	1	1	1	1	2	2	3	3	2	4	2	4	2	2	3	1	1	1	2	2	2	2	3	1	1	1	3	3	2	1	3	4	3	1	3	1	1	1	2	4	2	2	2	4	4	4	4	4	2	2	2	4	3	3	3	3	2	2	4	4	4	4	2	4	2	1	3	1	3	4	2	4	2	2	1	1	1	1	2	4	2	4	1	1	3	1	2	4	3	4	2	2	2	4	2	4	1	1	2	4	4	4	1	1	3	3	3	1	3	1	3	1	3	1	2	4	3	3	3	3	2	4	1	1	3	3	4	4	4	4	4	4	3	3	2	1	3	1	2	1	2	2	2	2	3	3	1	1	2	2	1	1	2	4	4	4	3	4	3	1	4	4	2	1	3	1	3	3	2	2	3	1	2	4	3	1	3	1	3	3	3	1	3	3	3	3	2	2	4	4	3	3	4	4	2	2	1	1	3	1	2	2	2	1	4	4	1	1	3	1	3	1	3	3	2	4	3	3	4	4	1	1	3	4	2	2	3	3	2	2	1	1	2	2	2	4	2	4	3	4	2	4	2	2	2	1	3	1	2	1	3	3	1	1	2	2	2	1	1	1	2	2	4	4	4	4	1	1	2	2	3	4	4	4	3	1	3	1	2	2	3	3	4	4	4	4	3	1	2	4	2	1	2	4	3	3	2	4	2	2	3	1	2	4	2	2	2	4	3	1	2	2	3	1	3	3	3	3	3	4	2	4	3	3	1	1	3	3	1	1	1	1	1	1	3	1	3	3	2	4	3	4	3	4	2	1	4	4	1	1	2	2	1	1	4	4	3	4	2	4	1	1	3	4	3	3	4	4	3	1	3	4	4	4	3	1	2	2	3	1	1	1	2	4	2	2	1	1	1	1	3	1	3	1	2	2	3	4	4	4	3	1	2	2	2	1	2	4	3	3	2	4	4	4	4	4	3	3	2	2	4	4	4	4	1	1	1	1	2	2	2	1	3	3	4	4	1	1	2	2	2	4	3	1	4	4	2	2	3	4	2	2	2	2	3	4	2	4	1	1	2	2	2	2	4	4	3	1	2	2	4	4	2	1	3	4	1	1	2	2	1	1	1	1	3	1	2	2	3	3	2	2	2	2	4	4	3	3	1	1	4	4	0	0	2	2	2	2	3	1	3	1	3	4	3	3	3	3	2	2	3	1	2	4	3	3	1	1	3	3	3	3	2	4	2	2	4	4	4	4	3	1	3	1	4	4	1	1	3	4	2	2	2	1	3	1	2	2	1	1	1	1	3	3	1	1	1	1	3	3	2	4	2	2	1	1	4	4	3	3	2	1	2	4	2	2	1	1	3	4	2	2	3	1	2	4	3	4	2	2	3	3	2	2	3	1	3	1	3	3	4	4	1	1	3	1	2	1	2	2	2	2	1	1	2	2	3	1	3	3	3	1	3	1	4	4	1	1	2	4	4	4	2	2	3	4	3	3	4	4	4	4	2	2	2	4	2	4	2	1	1	1	2	2	2	4	2	4	4	4	2	4	1	1	2	4	2	1	2	1	4	4	2	4	3	3	2	2	3	3	2	1	3	4	2	4	2	1	2	2	2	2	3	1	1	1	2	4	3	3	1	1	4	4	3	3	3	3	2	4	2	4	2	2	4	4	2	4	4	4	3	3	4	4	2	2	1	1	2	2	2	2	4	4	3	3	3	1	3	3	1	1	2	2	3	1	3	1	2	2	2	4	3	3	2	2	2	2	2	2	2	1	3	1	1	1	3	1	1	1	2	1	3	4	3	1	1	1	1	1	2	2	3	3	2	2	2	4	2	2	3	3	3	1	3	3	2	2	3	4	2	2	4	4	3	3	2	2	3	3	2	4	1	1	4	4	2	4	2	4	3	3	1	1	4	4	2	2	4	4	3	3	2	4	3	4	2	1	2	2	2	2	2	4	3	4	3	1	2	2	2	2	3	3	1	1	4	4	2	1	3	3	4	4	3	3	4	4	3	3	1	1	2	2	2	2	1	1	3	1	2	2	3	1	2	2	2	4	2	2	1	1	1	1	1	1	1	1	4	4	1	1	2	2	3	3	3	3	2	2	2	4	2	2	2	2	3	3	4	4	3	1	3	3	2	2	4	4	3	3	4	4	1	1	1	1	4	4	1	1	2	1	4	4	2	2	3	3	2	2	3	3	2	2	2	2	2	4	1	1	2	1	1	1	2	2	3	4	3	3	4	4	2	1	2	2	1	1	4	4	1	1	2	4	3	4	3	3	3	3	2	2	2	4	3	3	4	4	3	3	1	1	1	1	4	4	3	3	1	1	4	4	4	4	2	2	1	1	1	1	4	4	3	3	3	3	2	2	4	4	2	2	3	4	2	2	2	2	2	2	4	4	2	2	4	4	2	2	2	4	4	4	2	2	3	3	2	1	2	1	2	4	1	1	2	4	3	1	1	1	3	1	3	3	2	2	3	3	2	4	2	2	2	4	4	4	4	4	3	3	2	4	1	1	2	2	2	4	4	4	2	2	2	2	4	4	3	3	1	1	4	4	3	3	2	2	4	4	2	4	2	2	2	1	2	1	4	4	3	3	3	3	3	1	3	3	2	2	2	2	2	1	2	2	3	1	1	1	3	3	2	2	1	1	3	3	3	4	2	4	2	1	3	1	2	1	2	4	3	1	2	4	2	4	3	3	2	2	3	4	4	4	2	2	4	4	2	1	2	2	1	1	3	4	2	4	2	1	1	1	4	4	2	2	3	3	2	4	2	2	3	3	2	2	2	2	2	2	2	1	4	4	2	4	2	2	4	4	3	1	3	3	3	3	2	1	3	3	3	3	3	4	2	2	3	1	3	1	1	1	3	3	1	1	2	2	3	4	2	2	1	1	1	1	3	4	3	3	2	1	3	1	2	2	4	4	4	4	2	2	2	2	1	1	3	4	4	4	3	1	3	3	2	4	4	4	3	1	4	4	2	2	2	4	3	1	1	1	2	2	3	3	3	1	3	1	1	1	4	4	2	2	2	4	4	4	2	1	2	2	2	2	2	4	3	1	4	4	3	3	2	4	2	4	3	3	3	1	2	1	3	3	1	1	1	1	2	2	4	4	1	1	3	1	3	3	3	1	4	4	3	1	1	1	4	4	2	2	2	4	4	4	3	3	1	1	4	4	3	4	3	4	2	2	2	2	4	4	2	2	3	3	2	4	2	2	1	1	2	2	2	2	1	1	2	1	2	2	3	1	3	3	3	3	4	4	2	4	2	2	4	4	1	1	3	3	2	2	2	1	1	1	2	2	2	4	2	4	3	3	3	3	3	3	2	2	2	2	3	3	3	4	3	1	3	1	3	3	2	2	3	3	1	1	3	3	2	1	4	4	1	1	3	3	1	1	2	4	2	2	3	3	4	4	3	4	4	4	3	1	3	3	4	4	4	4	2	4	1	1	4	4	3	1	2	4	2	4	3	1	2	2	2	2	2	2	2	1	1	1	2	1	2	2	4	4	2	1	2	2	1	1	3	4	2	4	3	3	3	3	3	3	2	4	1	1	2	2	1	1	2	1	4	4	3	3	3	3	1	1	2	2	3	1	3	3	3	3	4	4	4	4	4	4	3	3	3	3	1	1	4	4	3	3	2	2	3	3	2	4	2	2	4	4	2	4	4	4	2	1	1	1	2	1	3	1	2	4	1	1	2	2	2	1	3	3	2	4	1	1	1	1	3	1	2	2	2	2	3	3	3	1	2	4	3	3	4	4	2	2	4	4	3	4	1	1	2	1	3	3	2	2	3	3	2	2	3	1	2	2	4	4	2	1	3	1	1	1	3	3	4	4	3	3	1	1	3	1	3	4	2	2	2	2	4	4	3	3	1	1	3	1	3	3	4	4	4	4	2	4	4	4	4	4	4	4	1	1	2	4	3	1	1	1	1	1	2	1	2	2	3	3	2	1	4	4	1	1	3	3	3	3	2	2	1	1	1	1	2	2	4	4	3	4	2	1	1	1	3	3	4	4	4	4	2	4	3	1	2	2	2	2	3	1	3	3	3	3	4	4	3	1	3	1	4	4	2	2	1	1	3	1	3	1	4	4	3	1	4	4	3	3	2	2	1	1	2	1	4	4	3	3	4	4	2	4	3	3	1	1	2	2	3	3	3	1	2	4	3	1	2	2	3	3	1	1	3	3	3	4	3	3	2	1	4	4	2	1	2	2	3	3	1	1	3	1	3	1	4	4	1	1	2	2	2	1	3	3	2	2	3	1	3	1	2	4	2	2	2	4	2	2	2	2	2	2	2	4	2	2	2	4	2	2	1	1	2	2	4	4	2	2	3	4	3	1	4	4	3	3	4	4	2	2	3	3	3	3	3	1	1	1	3	3	2	2	2	2	2	4	2	2	1	1	3	1	2	2	2	4	1	1	1	1	3	4	4	4	2	2	4	4	3	3	2	2	2	1	3	3	2	2	3	1	4	4	2	1	2	2	1	1	3	4	3	3	4	4	2	2	1	1	2	1	3	1	1	1	4	4	2	2	3	4	1	1	3	1	3	1	2	2	3	4	3	3	3	4	3	3	3	3	2	2	4	4	3	3	2	4	2	4	2	4	2	2	3	3	1	1	2	2	3	4	1	1	3	1	1	1	2	2	1	1	3	1	1	1	2	2	3	1	3	3	2	2	2	4	3	1	1	1	2	1	3	1	4	4	4	4	2	1	2	2	2	2	4	4	3	3	4	4	2	2	1	1	3	3	1	1	2	2	1	1	2	1	2	4	2	2	2	4	1	1	3	3	1	1	1	1	3	3	3	4	3	3	2	4	3	3	3	4	1	1	4	4	2	4	4	4	4	4	1	1	2	2	2	2	4	4	2	4	3	3	3	3	2	1	3	4	2	4	2	2	3	3	1	1	4	4	2	2	2	4	2	1	1	1	2	2	2	4	1	1	2	2	2	2	2	4	4	4	2	2	3	3	2	2	1	1	3	3	3	3	4	4	2	2	3	4	2	1	1	1	3	1	3	3	3	3	3	3	3	4	3	3	3	4	4	4	3	4	2	4	3	1	3	1	4	4	3	1	2	2	2	1	2	4	1	1	4	4	4	4	2	4	2	1	2	4	3	3	4	4	2	4	3	3	2	4	4	4	4	4	3	4	2	2	4	4	2	4	2	4	3	3	3	3	3	4	2	1	2	4	3	1	2	4	4	4	2	2	3	4	2	2	2	2	4	4	1	1	1	1	3	1	2	4	2	2	2	4	2	4	2	4	3	1	3	1	3	1	2	4	2	2	3	3	2	1	2	2	4	4	2	2	3	1	1	1	2	2	2	4	2	4	3	3	2	4	2	2	2	2	2	2	3	3	2	4	3	3	4	4	1	1	2	4	4	4	1	1	2	2	3	3	1	1	3	3	3	3	2	1	2	2	1	1	4	4	2	2	4	4	4	4	2	2	2	2	3	3	3	3	3	3	1	1	1	1	3	4	3	4	4	4	4	4	1	1	2	4	3	4	3	3	4	4	4	4	2	4	3	3	3	3	4	4	4	4	1	1	2	2	3	3	2	4	2	2	2	2	3	4	3	1	4	4	2	2	4	4	1	1	1	1	2	2	3	3	2	1	4	4	2	4	2	4	3	3	2	4	4	4	3	3	2	2	2	2	4	4	4	4	2	4	3	1	2	1	3	3	3	3	3	4	1	1	2	2	1	1	1	1	3	3	4	4	2	4	3	1	3	3	2	2	3	1	1	1	4	4	1	1	3	1	2	4	1	1	1	1	4	4	1	1	2	4	4	4	2	2	3	3	3	3	3	3	3	3	2	2	1	1	3	1	3	1	2	4	3	1	1	1	1	1	3	4	2	2	4	4	2	2	2	4	3	3	2	4	2	1	3	3	3	1	1	1	3	1	3	4	4	4	2	4	2	4	4	4	2	4	3	3	3	1	2	1	2	2	3	3	3	1	3	3	2	4	3	4	3	3	4	4	3	4	1	1	2	2	1	1	4	4	4	4	3	1	1	1	4	4	2	2	3	3	3	3	4	4	3	3	2	4	2	1	2	4	4	4	4	4	2	2	3	1	2	4	2	4	4	4	3	4	3	4	3	1	2	4	2	2	2	4	4	4	2	2	1	1	1	1	2	1	1	1	3	3	2	4	3	3	3	3	2	2	2	2	2	2	2	2	2	1	2	2	1	1	3	3	1	1	2	2	4	4	3	3	2	2	4	4	3	1	2	2	2	1	1	1	4	4	1	1	3	1	2	2	2	1	4	4	1	1	4	4	4	4	3	4	3	3	3	3	3	4	2	4	4	4	3	3	2	2	2	2	3	1	3	3	1	1	3	4	2	4	4	4	2	4	2	4	3	3	1	1	3	3	4	4	1	1	2	2	2	4	2	2	3	1	1	1	2	2	2	2	2	2	1	1	3	1	2	1	2	2	2	1	3	3	2	2	3	3	3	3	2	2	2	4	4	4	3	1	1	1	2	2	2	2	1	1	1	1	3	4	3	4	2	1	2	4	2	2	2	2	2	4	2	2	2	4	3	1	1	1	2	1	3	1	2	1	4	4	3	3	2	4	4	4	3	1	2	4	4	4	2	2	3	4	1	1	2	1	3	3	3	4	4	4	3	3	2	2	4	4	4	4	3	3	2	2	2	2	3	1	2	1	3	1	2	2	3	1	3	3	2	2	2	2	2	1	2	2	2	2	2	2	3	1	2	2	1	1	3	3	3	3	2	2	1	1	2	2	3	3	3	3	2	2	3	3	4	4	4	4	4	4	4	4	3	3	2	4	2	2	2	2	3	3	4	4	3	1	1	1	4	4	2	1	2	4	1	1	4	4	3	4	1	1	3	4	4	4	1	1	4	4	3	1	4	4	1	1	3	3	2	1	1	1	2	2	2	1	2	2	2	4	2	2	1	1	4	4	4	4	3	3	2	4	2	2	2	4	3	3	3	4	3	3	3	1	3	4	3	3	2	2	3	3	3	3	3	3	1	1	1	1	3	4	2	4	3	1	2	1	3	3	4	4	1	1	2	4	2	2	3	1	2	1	2	1	2	2	3	1	1	1	1	1	2	4	3	1	1	1	3	3	3	3	4	4	2	2	4	4	3	3	2	2	3	1	3	4	2	2	2	4	1	1	3	1	2	1	1	1	1	1	2	2	1	1	1	1	1	1	4	4	2	2	2	1	2	2	2	1	4	4	2	1	2	1	3	3	2	2	2	4	3	3	3	1	3	1	1	1	2	2	2	2	1	1	4	4	3	1	1	1	4	4	4	4	2	1	3	4	3	4	2	1	3	1	3	3	2	2	2	4	3	4	3	3	2	4	3	1	1	1	3	3	2	4	3	3	3	3	3	3	2	4	2	2	1	1	1	1	3	3	3	3	4	4	3	1	1	1	1	1	4	4	3	1	4	4	3	3	1	1	2	4	4	4	1	1	2	2	2	4	3	4	2	4	2	2	2	4	1	1	3	3	2	2	2	4	3	1	3	1	2	2	3	1	2	2	2	2	1	1	2	1	1	1	3	3	3	4	1	1	2	2	3	1	2	1	3	3	3	3	1	1	4	4	3	3	2	2	2	4	1	1	1	1	2	2	3	4	2	2	2	2	4	4	3	1	3	1	3	3	1	1	4	4	2	2	2	4	3	3	3	1	2	2	4	4	4	4	2	2	3	1	3	1	2	2	3	3	2	4	2	2	3	4	2	1	4	4	1	1	3	4	2	4	3	1	4	4	2	4	3	3	1	1	4	4	4	4	2	2	4	4	2	1	2	1	2	2	2	2	2	4	0	0	2	1	3	4	2	1	3	3	4	4	1	1	1	1	3	3	1	1	1	1	1	1	4	4	3	1	1	1	4	4	2	2	1	1	2	4	2	4	2	1	2	2	2	4	3	3	2	2	3	3	3	4	4	4	2	2	1	1	2	1	4	4	3	1	3	3	3	3	4	4	3	1	1	1	2	4	3	1	3	1	2	2	3	3	3	1	2	4	3	1	2	4	3	1	2	2	2	1	2	4	3	1	2	2	1	1	2	4	2	4	2	2	1	1	4	4	3	1	3	1	2	4	3	3	1	1	1	1	3	4	4	4	2	2	2	1	4	4	2	2	2	2	3	3	4	4	3	4	2	2	2	1	2	2	1	1	4	4	3	3	2	4	2	4	2	2	2	4	3	1	1	1	1	1	4	4	3	3	4	4	4	4	4	4	2	1	4	4	2	2	3	4	3	3	2	2	2	4	3	3	3	3	3	3	3	1	2	2	4	4	2	1	4	4	3	1	3	1	3	4	3	1	2	2	2	2	2	2	4	4	1	1	4	4	3	1	3	4	3	1	3	3	3	4	3	1	2	2	3	1	1	1	4	4	3	3	2	2	3	3	4	4	3	3	3	1	2	4	1	1	2	1	3	3	3	4	2	2	3	1	3	3	2	2	3	3	1	1	3	4	2	2	4	4	3	4	3	1	1	1	1	1	1	1	3	4	1	1	2	4	4	4	2	2	3	1	2	2	4	4	2	1	3	1	4	4	2	2	4	4	3	3	2	2	2	4	2	4	3	3	1	1	2	2	3	3	2	2	2	4	2	2	1	1	2	1	3	1	4	4	4	4	2	2	3	3	2	2	3	3	1	1	4	4	2	2	1	1	3	1	2	4	2	4	3	1	4	4	3	3	2	2	2	2	1	1	2	4	3	1	2	2	4	4	1	1	2	1	3	3	2	1	3	3	4	4	2	2	2	4	3	3	2	2	2	1	4	4	3	3	4	4	2	1	2	4	2	1	4	4	2	2	4	4	2	4	2	4	2	4	3	3	4	4	3	1	2	4	2	4	4	4	3	1	4	4	3	1	4	4	3	1	1	1	1	1	2	4	4	4	3	1	1	1	4	4	3	3	2	1	3	1	4	4	2	2	1	1	1	1	3	4	2	4	2	2	4	4	1	1	1	1	2	2	3	3	3	3	1	1	4	4	3	1	2	1	2	2	4	4	3	3	3	1	3	1	3	3	2	4	4	4	3	1	1	1	3	3	1	1	3	1	2	1	2	4	3	4	4	4	2	2	2	4	2	1	3	4	3	1	3	3	3	3	3	1	3	1	3	3	1	1	2	2	2	1	2	1	1	1	2	2	3	1	1	1	2	4	2	4	2	2	4	4	1	1	3	1	1	1	3	3	2	2	3	1	3	4	3	3	2	2	3	3	1	1	3	3	3	1	4	4	1	1	2	4	2	4	2	4	4	4	3	3	2	2	2	2	1	1	2	4	2	2	2	2	3	1	3	1	3	3	3	4	3	3	4	4	2	2	2	1	1	1	3	3	3	4	1	1	3	1	3	1	2	2	1	1	2	4	4	4	2	2	3	3	2	2	3	3	2	2	2	2	3	1	3	3	3	3	2	1	1	1	3	3	3	1	3	3	2	1	3	3	3	3	2	4	4	4	3	3	1	1	3	1	1	1	2	2	2	4	2	4	4	4	2	4	1	1	2	4	3	3	2	2	4	4	4	4	2	4	4	4	2	2	1	1	4	4	3	3	2	2	3	1	1	1	2	1	3	1	2	4	2	2	3	1	3	1	1	1	4	4	2	2	4	4	3	3	2	4	2	4	1	1	4	4	2	1	3	1	2	4	2	2	3	3	4	4	2	2	4	4	3	3	3	4	3	4	3	1	1	1	1	1	3	1	3	1	2	4	2	4	4	4	3	3	3	3	1	1	2	4	2	2	2	2	1	1	2	2	2	2	2	4	3	4	3	3	4	4	3	1	3	1	4	4	2	4	2	1	2	2	3	3	4	4	3	1	2	4	3	1	2	1	2	4	1	1	3	3	2	4	3	3	2	2	2	2	3	3	4	4	2	1	1	1	3	1	1	1	3	3	4	4	3	1	3	3	4	4	4	4	2	2	4	4	3	3	3	1	2	2	4	4	2	1	3	3	2	4	2	2	1	1	4	4	4	4	2	2	3	1	3	3	2	4	3	3	3	3	4	4	3	3	3	3	3	3	3	3	2	2	1	1	1	1	2	4	2	1	3	1	4	4	3	1	2	1	2	4	3	3	3	4	1	1	4	4	2	2	3	1	2	2	2	1	2	2	3	4	2	2	3	3	3	3	4	4	4	4	2	1	1	1	2	2	4	4	4	4	3	3	3	3	3	4	2	1	3	3	2	2	2	2	2	4	1	1	3	3	3	4	3	1	3	3	3	3	3	1	2	1	2	2	3	4	2	2	2	2	1	1	3	1	1	1	4	4	2	2	3	1	2	2	2	2	3	3	3	3	2	2	3	1	2	4	3	4	2	4	3	1	4	4	3	3	2	2	3	4	4	4	2	1	3	3	3	1	1	1	4	4	3	1	4	4	4	4	3	3	2	1	4	4	3	3	3	4	2	4	2	2	2	4	1	1	3	3	3	3	4	4	4	4	4	4	2	1	3	1	2	1	2	4	3	4	3	1	4	4	4	4	2	1	2	1	2	2	1	1	3	3	2	2	3	1	4	4	1	1	3	1	3	3	3	4	3	4	1	1	2	2	2	2	2	4	2	2	2	2	1	1	3	1	1	1	2	2	2	2	3	1	2	2	2	2	3	4	1	1	2	4	3	3	2	4	4	4	2	4	3	1	4	4	4	4	2	1	3	1	2	2	2	1	3	4	2	2	3	3	2	2	2	1	2	4	2	1	3	3	4	4	2	4	4	4	4	4	3	3	2	1	4	4	2	1	2	2	2	2	4	4	3	4	2	2	1	1	2	2	3	1	1	1	2	2	3	3	3	3	2	1	1	1	2	1	1	1	3	1	2	2	3	4	3	4	4	4	2	2	2	4	4	4	2	2	2	4	3	3	1	1	1	1	1	1	2	2	2	2	1	1	4	4	3	4	2	4	2	2	2	2	1	1	2	2	1	1	4	4	3	4	2	2	1	1	4	4	4	4	2	4	2	4	2	2	3	1	3	3	4	4	3	3	3	1	2	2	3	1	4	4	3	4	3	3	3	4	2	2	1	1	4	4	4	4	1	1	3	1	3	3	2	4	2	2	3	4	4	4	2	4	3	1	3	4	4	4	3	1	4	4	3	1	3	3	3	1	3	3	2	4	4	4	4	4	1	1	2	2	2	2	2	2	3	1	3	3	2	2	1	1	3	4	3	3	3	1	2	2	2	2	4	4	1	1	3	3	3	3	3	3	3	3	1	1	3	3	4	4	1	1	4	4	3	1	1	1	2	2	2	2	4	4	2	2	3	1	3	3	4	4	3	3	2	2	2	1	4	4	2	4	2	2	4	4	2	4	3	1	4	4	2	4	2	2	2	4	4	4	1	1	2	2	3	1	2	4	2	2	1	1	2	1	3	1	3	1	3	1	2	2	1	1	2	2	2	2	3	1	2	4	3	1	4	4	2	2	2	2	2	4	2	4	3	1	1	1	3	3	2	4	2	4	3	3	2	2	3	1	2	1	4	4	1	1	2	1	3	1	1	1	2	4	1	1	3	4	3	1	2	4	3	3	1	1	2	2	2	2	4	4	2	2	2	2	1	1	1	1	3	3	3	3	2	4	3	3	2	2	1	1	1	1	4	4	2	2	2	2	3	1	3	1	3	3	1	1	2	4	2	2	2	2	2	4	3	3	2	2	2	2	1	1	4	4	3	1	2	4	4	4	1	1	1	1	2	2	3	4	2	4	3	3	1	1	3	3	1	1	4	4	2	1	3	1	1	1	4	4	3	1	4	4	2	4	1	1	3	1	2	2	4	4	3	1	3	3	2	2	3	1	2	4	1	1	2	4	3	3	2	2	1	1	4	4	3	3	3	1	2	2	2	2	2	2	4	4	2	2	1	1	1	1	2	2	2	2	2	2	3	1	2	2	3	4	1	1	3	1	3	1	3	1	2	1	2	4	2	4	3	4	3	3	3	1	1	1	2	2	2	2	4	4	2	2	3	1	3	3	2	4	2	2	3	3	2	4	2	1	2	4	2	1	2	2	3	3	1	1	3	3	3	1	3	3	3	1	3	3	2	2	3	1	4	4	2	4	1	1	3	1	3	1	2	4	1	1	3	3	2	2	1	1	1	1	3	1	4	4	2	4	3	3	1	1	4	4	3	3	1	1	2	2	2	1	3	1	4	4	3	4	4	4	1	1	2	2	3	4	2	2	2	4	2	4	1	1	3	3	2	4	2	2	2	2	3	3	2	4	3	1	1	1	3	3	4	4	2	4	3	1	3	3	4	4	3	1	2	2	2	1	1	1	2	4	4	4	2	2	3	1	2	2	2	4	2	4	2	2	3	3	3	3	3	1	2	2	3	3	2	1	3	3	3	4	3	3	4	4	2	2	3	3	2	2	2	4	2	2	3	4	2	4	2	4	4	4	3	3	3	3	2	2	1	1	3	3	2	1	3	3	2	4	1	1	4	4	4	4	3	3	1	1	3	3	2	2	2	2	2	2	3	1	3	3	3	3	3	4	3	3	1	1	2	2	2	2	3	3	4	4	2	4	2	2	3	4	3	3	3	4	2	2	2	2	1	1	3	3	3	3	2	4	3	1	3	3	2	4	3	3	3	4	3	4	1	1	1	1	1	1	3	1	2	2	3	1	2	4	2	2	1	1	3	1	4	4	1	1	2	2	2	2	1	1	4	4	2	2	2	2	2	2	2	2	2	4	2	4	1	1	3	4	2	2	4	4	2	2	3	3	1	1	3	3	3	1	2	4	3	3	4	4	1	1	2	2	2	2	4	4	1	1	2	2	2	1	4	4	1	1	3	3	3	1	3	3	1	1	2	1	1	1	3	3	2	2	3	3	4	4	3	3	3	4	3	3	2	4	3	4	3	4	4	4	2	4	3	3	4	4	4	4	3	1	2	4	3	1	2	2	3	1	1	1	3	1	1	1	2	2	2	4	1	1	3	4	3	3	3	4	2	4	2	2	3	1	2	4	2	4	3	1	3	4	3	1	3	3	1	1	3	3	2	1	2	2	3	3	3	1	3	1	2	1	4	4	1	1	2	2	1	1	3	3	2	1	3	3	4	4	3	3	2	4	4	4	4	4	3	3	3	3	3	3	3	1	3	3	1	1	3	3	2	4	4	4	4	4	2	2	3	1	2	4	2	4	3	4	1	1	3	3	4	4	3	3	3	3	2	4	2	4	2	2	3	4	4	4	2	2	3	3	3	1	3	3	2	1	3	3	2	2	2	1	2	2	3	4	3	3	3	3	4	4	2	2	1	1	3	1	2	2	4	4	2	4	3	1	3	1	2	4	1	1	4	4	2	2	3	1	1	1	2	4	1	1	3	4	3	4	4	4	4	4	1	1	2	4	2	2	2	4	3	3	3	3	2	4	1	1	1	1	1	1	4	4	1	1	4	4	3	1	3	1	1	1	4	4	2	4	3	3	4	4	1	1	2	4	2	2	3	3	2	1	2	2	3	3	2	4	1	1	3	1	3	1	2	2	4	4	4	4	3	1	2	4	2	4	4	4	4	4	3	3	3	1	4	4	3	1	2	2	3	3	2	2	2	2	1	1	1	1	1	1	2	2	2	1	3	3	4	4	3	3	1	1	2	2	4	4	1	1	3	1	3	3	2	4	3	4	1	1	3	3	1	1	4	4	3	3	2	4	3	3	3	1	4	4	3	3	3	1	3	1	4	4	2	2	1	1	3	4	3	1	2	2	4	4	3	3	1	1	1	1	3	3	4	4	1	1	2	4	1	1	2	2	4	4	1	1	1	1	4	4	3	3	3	3	4	4	2	2	1	1	3	3	2	4	2	2	2	2	3	3	2	4	1	1	3	4	4	4	1	1	2	4	3	3	4	4	2	1	4	4	2	2	3	3	2	4	1	1	2	2	3	3	4	4	1	1	3	3	4	4	3	4	4	4	3	4	3	3	4	4	3	3	3	3	1	1	2	1	3	3	2	2	3	3	3	3	3	3	3	3	2	2	1	1	2	4	2	4	2	1	3	1	3	3	3	1	3	1	2	4	4	4	1	1	4	4	1	1	1	1	3	3	2	1	3	3	4	4	2	2	2	2	1	1	3	3	1	1	1	1	2	1	3	4	4	4	1	1	2	1	2	4	2	2	2	4	2	4	1	1	4	4	3	4	3	3	4	4	3	4	1	1	4	4	3	1	2	2	2	4	2	4	4	4	2	4	4	4	4	4	4	4	2	2	1	1	1	1	3	1	3	1	2	1	2	4	3	1	2	4	2	1	3	3	3	3	4	4	2	4	2	4	3	3	3	3	3	3	3	3	3	1	2	2	3	3	2	1	1	1	3	1	3	1	2	2	3	4	2	2	3	4	4	4	2	2	1	1	2	2	2	4	3	4	2	2	2	2	4	4	3	1	3	3	2	2	3	1	4	4	1	1	3	1	3	1	3	3	1	1	4	4	4	4	2	2	3	3	3	1	2	2	2	4	3	3	1	1	3	4	4	4	4	4	2	4	3	3	4	4	2	4	4	4	2	4	3	1	2	4	3	3	1	1	3	1	3	4	3	3	1	1	2	4	3	3	2	2	4	4	2	1	3	3	3	3	3	3	3	1	3	4	1	1	3	1	3	1	3	4	2	2	2	1	3	1	4	4	2	2	2	4	2	2	3	1	2	2	3	1	4	4	2	4	4	4	2	1	2	2	3	4	2	2	4	4	3	3	2	2	4	4	3	3	4	4	1	1	2	4	1	1	1	1	2	2	2	1	2	4	2	2	2	1	1	1	2	4	3	3	3	4	3	4	4	4	3	4	4	4	2	2	1	1	2	4	4	4	4	4	3	3	3	3	3	1	4	4	2	1	3	4	3	3	3	1	2	4	4	4	2	2	2	2	2	1	3	1	1	1	4	4	1	1	1	1	3	3	4	4	2	2	3	3	4	4	1	1	2	2	3	1	2	4	4	4	2	2	1	1	2	1	2	2	2	2	2	2	4	4	4	4	0	0	3	4	3	3	3	3	4	4	2	1	2	4	2	1	2	4	3	1	1	1	1	1	3	1	3	1	3	1	3	3	3	3	1	1	3	3	2	2	2	4	3	3	2	4	3	4	2	2	3	4	1	1	2	4	2	2	1	1	1	1	3	3	2	4	1	1	3	3	3	3	3	1	3	1	1	1	3	4	4	4	4	4	3	4	3	3	4	4	2	2	4	4	4	4	4	4	4	4	2	4	2	2	1	1	4	4	3	3	4	4	2	2	3	1	3	3	2	1	4	4	1	1	2	2	3	4	3	1	2	1	1	1	4	4	2	4	3	3	4	4	4	4	2	2	2	2	1	1	3	1	4	4	3	1	2	4	2	4	2	2	2	2	3	3	2	2	2	4	4	4	3	1	2	2	2	1	4	4	4	4	2	4	3	3	4	4	4	4	2	2	2	1	3	3	4	4	3	1	1	1	1	1	3	3	1	1	4	4	2	2	2	2	3	3	2	1	4	4	3	3	1	1	2	1	2	1	2	2	3	1	2	2	3	3	2	1	4	4	2	2	3	1	3	4	2	2	3	4	4	4	2	4	3	4	3	1	4	4	2	2	3	3	1	1	2	2	3	3	2	2	1	1	4	4	3	1	4	4	2	1	2	4	3	1	2	1	3	1	2	1	2	2	1	1	2	2	4	4	2	1	4	4	2	4	3	3	4	4	2	2	3	3	3	3	3	3	4	4	1	1	3	3	4	4	2	4	2	4	3	3	3	1	2	2	3	1	3	3	2	2	3	1	2	1	2	2	2	2	2	4	3	3	3	1	2	2	3	1	3	1	2	4	2	2	2	2	3	3	2	4	3	1	3	1	2	2	4	4	2	2	1	1	2	2	3	3	2	2	1	1	2	4	1	1	4	4	1	1	3	3	1	1	3	4	4	4	2	4	1	1	2	1	3	1	3	3	3	1	1	1	3	3	2	2	2	4	3	1	3	4	3	1	1	1	3	1	4	4	1	1	2	2	1	1	3	1	3	3	2	2	2	4	2	2	3	3	1	1	1	1	1	1	2	2	2	4	3	3	2	2	4	4	2	2	1	1	3	3	2	2	3	3	2	2	1	1	3	1	4	4	2	2	3	4	3	4	3	1	2	4	3	3	3	3	3	3	4	4	4	4	2	2	2	2	2	2	3	4	3	4	3	3	4	4	2	4	2	4	3	4	1	1	2	4	2	4	3	4	2	1	4	4	3	3	4	4	2	2	2	1	3	3	3	1	2	2	2	2	3	1	4	4	3	3	2	2	3	4	1	1	3	3	3	3	2	2	2	1	1	1	3	3	2	4	4	4	4	4	2	4	3	1	3	1	2	4	3	3	3	3	1	1	1	1	1	1	4	4	2	2	3	3	3	1	3	3	2	2	1	1	1	1	3	3	3	1	4	4	3	3	3	1	3	1	3	3	4	4	2	2	2	2	4	4	3	4	2	4	3	1	2	2	2	1	2	4	4	4	3	4	1	1	4	4	4	4	3	3	1	1	2	4	3	1	1	1	1	1	3	3	3	3	3	3	4	4	3	3	3	3	3	1	2	4	1	1	3	3	4	4	2	2	2	4	2	4	2	4	4	4	2	1	3	3	4	4	2	2	2	2	2	2	4	4	3	3	4	4	3	4	1	1	3	1	2	2	3	1	4	4	2	1	2	4	4	4	4	4	1	1	3	3	4	4	1	1	3	3	3	1	2	4	3	3	2	1	2	2	1	1	2	4	2	2	3	1	2	2	3	4	3	1	2	4	1	1	2	1	1	1	3	4	2	1	1	1	2	4	1	1	1	1	2	1	1	1	2	2	3	1	3	1	2	4	4	4	2	4	1	1	2	2	2	2	3	3	3	1	3	1	2	2	2	4	2	4	4	4	2	4	1	1	1	1	3	1	2	2	3	1	2	2	3	1	2	2	4	4	4	4	3	3	2	4	3	4	3	3	2	1	1	1	2	2	3	4	4	4	3	1	4	4	1	1	3	3	3	4	4	4	2	4	3	1	3	1	4	4	1	1	3	3	3	3	3	4	2	2	2	2	1	1	2	2	1	1	3	1	1	1	2	4	2	2	3	3	2	2	3	4	3	1	3	3	2	4	4	4	3	1	2	4	2	1	1	1	2	2	4	4	1	1	3	4	2	4	3	1	2	2	1	1	4	4	3	1	2	2	1	1	1	1	2	2	4	4	2	2	1	1	4	4	2	2	1	1	4	4	4	4	1	1	2	1	2	4	2	2	1	1	2	2	3	4	3	3	1	1	3	4	1	1	3	4	2	4	2	2	2	1	3	3	2	4	1	1	2	4	2	4	4	4	1	1	3	1	2	1	2	4	4	4	1	1	4	4	2	4	1	1	2	1	3	4	1	1	4	4	3	3	1	1	1	1	3	3	4	4	2	2	4	4	2	2	3	3	1	1	3	4	4	4	3	3	3	1	3	3	2	2	2	4	2	4	3	1	1	1	2	4	2	2	3	4	3	1	1	1	2	1	2	4	3	3	3	1	3	3	2	4	3	4	2	1	4	4	4	4	3	1	2	2	2	4	2	4	3	1	2	1	4	4	3	1	2	4	2	2	1	1	2	4	2	2	3	3	1	1	1	1	2	4	4	4	3	1	1	1	4	4	4	4	3	4	2	1	2	4	4	4	4	4	3	3	1	1	2	4	1	1	1	1	3	1	2	4	3	4	2	2	1	1	3	3	4	4	4	4	3	3	3	3	3	3	2	4	2	4	1	1	1	1	3	3	4	4	2	4	3	3	3	1	2	2	3	1	3	3	3	3	1	1	2	4	3	3	1	1	3	3	3	3	2	2	4	4	1	1	4	4	3	3	4	4	3	3	3	4	3	4	2	4	1	1	3	3	1	1	3	3	3	3	2	2	3	3	4	4	3	3	1	1	3	3	2	2	2	2	3	1	2	2	2	2	3	1	2	1	1	1	3	1	4	4	2	2	2	2	2	2	1	1	4	4	2	1	1	1	3	3	4	4	2	4	4	4	1	1	2	4	1	1	3	1	2	1	4	4	1	1	3	3	3	4	3	3	3	1	4	4	1	1	2	4	4	4	2	2	3	4	2	2	2	2	3	3	2	2	4	4	4	4	4	4	2	2	2	1	3	3	4	4	1	1	3	3	3	1	1	1	2	2	2	1	2	2	2	1	3	3	4	4	1	1	3	3	4	4	2	1	3	3	4	4	3	3	1	1	3	4	3	3	3	4	2	2	3	1	2	2	3	4	4	4	2	1	3	3	3	3	3	1	2	2	4	4	1	1	2	2	3	3	1	1	1	1	4	4	3	3	3	3	3	4	2	1	2	2	1	1	4	4	1	1	4	4	4	4	2	2	3	1	2	1	3	1	2	4	2	2	3	3	1	1	2	2	2	2	2	2	3	1	2	2	2	2	3	3	2	2	4	4	3	1	2	2	2	4	2	4	2	2	3	3	1	1	3	3	2	4	2	2	4	4	3	1	2	1	3	4	3	3	1	1	2	2	2	2	4	4	3	1	4	4	4	4	2	4	3	1	2	2	3	1	2	4	2	4	3	3	2	4	2	2	3	3	3	1	2	2	2	2	3	1	1	1	2	2	3	3	3	3	3	4	2	2	3	3	3	3	1	1	3	3	1	1	1	1	3	1	4	4	4	4	4	4	3	3	1	1	4	4	3	3	3	3	2	2	2	2	1	1	1	1	4	4	4	4	1	1	1	1	2	2	3	1	3	1	2	1	1	1	2	2	4	4	2	2	1	1	2	1	1	1	4	4	2	4	1	1	3	4	1	1	2	4	2	2	4	4	2	2	3	3	0	0	3	1	2	1	2	4	3	3	1	1	3	4	3	3	4	4	1	1	2	4	2	2	2	2	2	1	3	3	2	2	4	4	2	4	4	4	2	4	2	2	2	2	1	1	3	1	4	4	3	3	4	4	2	2	2	2	3	3	1	1	1	1	2	1	2	4	1	1	1	1	3	4	3	3	3	3	4	4	3	3	3	1	1	1	2	2	3	1	3	1	2	4	2	2	1	1	2	4	2	4	2	2	2	1	1	1	4	4	3	1	4	4	4	4	4	4	2	4	3	3	3	3	2	4	2	2	1	1	3	4	2	4	3	4	3	3	3	3	1	1	4	4	4	4	4	4	3	3	1	1	1	1	3	3	1	1	4	4	2	4	3	3	2	4	2	4	3	3	4	4	2	2	1	1	2	2	1	1	2	4	2	2	1	1	1	1	4	4	2	4	2	4	3	4	3	3	3	3	3	1	2	2	3	1	3	3	2	1	2	4	1	1	3	3	4	4	3	1	2	1	3	4	1	1	3	1	3	1	2	2	2	4	2	2	4	4	2	4	2	2	1	1	2	2	3	1	2	1	4	4	3	1	3	3	1	1	2	2	3	3	3	3	3	1	3	3	2	2	2	4	1	1	3	3	4	4	2	1	2	1	2	4	3	3	3	3	2	2	3	1	3	4	4	4	2	2	2	4	3	3	4	4	3	3	3	3	3	3	2	1	4	4	2	4	1	1	3	1	3	3	1	1	4	4	2	2	2	2	3	3	4	4	3	4	2	2	2	4	4	4	3	1	4	4	1	1	3	3	4	4	2	2	2	2	2	2	3	3	3	3	2	2	2	2	3	1	2	2	2	4	4	4	2	4	2	2	3	3	3	1	3	4	3	4	3	3	4	4	2	2	2	2	1	1	3	4	4	4	3	3	3	3	3	4	1	1	2	2	2	2	3	3	3	1	4	4	3	3	2	1	2	2	1	1	1	1	3	1	2	2	3	1	4	4	3	1	4	4	3	3	3	3	2	2	2	2	3	1	2	4	2	2	2	2	2	4	2	4	2	2	3	3	1	1	3	1	2	4	4	4	3	1	1	1	2	2	4	4	2	4	3	1	1	1	1	1	3	1	3	3	1	1	2	2	2	2	2	2	2	4	3	1	3	3	3	1	3	4	2	4	4	4	2	2	4	4	2	2	3	3	3	4	1	1	3	4	3	3	2	4	2	2	1	1	4	4	4	4	2	2	2	2	2	2	4	4	1	1	3	3	3	3	4	4	3	3	3	1	3	1	3	3	2	2	3	1	1	1	1	1	3	1	1	1	2	4	2	4	3	3	1	1	1	1	1	1	1	1	2	4	2	2	3	3	3	1	2	4	2	2	2	4	4	4	4	4	3	1	4	4	2	2	4	4	3	1	4	4	2	4	3	1	2	2	3	1	2	2	3	1	3	1	2	4	2	2	3	3	4	4	3	3	1	1	1	1	3	4	2	1	3	4	4	4	4	4	2	1	3	1	3	1	1	1	3	3	4	4	2	2	3	3	1	1	4	4	3	3	3	4	2	4	4	4	3	3	4	4	3	1	2	1	2	4	3	3	3	4	2	4	2	4	4	4	2	2	3	3	2	1	3	1	2	2	4	4	2	1	1	1	3	3	2	1	3	1	3	3	3	3	2	4	3	1	4	4	4	4	3	1	2	2	2	4	3	3	2	2	3	1	3	1	3	3	2	2	2	1	4	4	1	1	3	3	1	1	2	2	3	3	3	3	2	2	2	1	3	3	2	4	3	3	4	4	2	2	2	2	2	2	3	4	2	1	2	2	2	2	2	4	3	4	1	1	3	1	4	4	2	1	2	2	2	1	3	1	4	4	2	4	3	3	3	3	4	4	3	3	3	4	3	3	3	1	1	1	4	4	1	1	3	3	3	3	2	2	2	2	2	1	2	2	3	1	1	1	2	2	1	1	4	4	2	2	3	1	2	2	2	4	4	4	3	3	3	3	3	3	3	4	2	2	4	4	2	4	2	4	2	1	2	2	2	2	4	4	2	4	2	2	1	1	4	4	1	1	2	1	4	4	4	4	1	1	3	3	2	2	1	1	3	3	1	1	2	2	2	4	4	4	3	1	2	4	3	1	1	1	3	3	3	1	2	1	2	4	3	4	3	3	2	2	4	4	2	1	2	1	3	1	2	2	2	1	2	1	3	1	1	1	3	4	3	3	3	3	3	4	3	3	4	4	1	1	3	3	3	3	2	1	3	1	3	3	1	1	2	2	1	1	2	4	1	1	3	1	3	1	2	2	1	1	2	1	2	4	2	4	4	4	2	4	2	4	2	2	3	1	4	4	2	2	1	1	3	4	4	4	3	3	1	1	2	2	3	4	1	1	3	1	3	1	2	2	3	4	1	1	4	4	3	4	3	3	1	1	3	4	1	1	1	1	2	2	1	1	1	1	4	4	2	4	2	1	3	3	3	3	3	3	1	1	4	4	2	2	3	3	4	4	3	3	4	4	3	3	3	3	3	3	4	4	2	2	4	4	2	2	2	4	3	3	3	4	4	4	2	4	2	1	4	4	2	2	4	4	1	1	2	2	1	1	3	1	3	1	4	4	3	1	2	2	3	1	3	1	3	1	1	1	2	1	3	3	4	4	3	1	2	4	1	1	3	1	3	3	3	1	3	4	3	3	2	2	2	1	3	4	2	2	4	4	3	3	1	1	1	1	3	1	2	2	2	2	3	4	3	3	3	4	4	4	2	4	3	3	3	4	3	3	2	2	3	1	4	4	2	2	2	2	2	4	3	1	2	2	2	4	3	3	2	4	3	3	1	1	4	4	2	4	2	2	2	2	2	4	2	4	2	2	2	2	2	1	3	3	4	4	3	1	2	4	4	4	2	2	3	3	1	1	4	4	3	1	3	1	2	2	2	1	4	4	2	1	4	4	1	1	1	1	2	2	4	4	2	2	2	2	2	4	3	3	3	1	3	4	3	4	3	1	3	3	3	1	2	1	3	3	3	1	2	2	2	2	3	1	3	1	2	1	2	4	3	1	3	1	2	2	2	2	1	1	2	2	4	4	2	4	3	3	1	1	1	1	1	1	2	2	4	4	1	1	2	2	3	4	2	2	1	1	2	4	1	1	1	1	2	1	3	3	2	2	2	2	3	3	2	2	3	1	2	2	1	1	4	4	2	2	3	3	3	3	2	2	3	1	3	4	3	3	3	1	2	2	2	2	4	4	2	1	3	3	4	4	2	1	4	4	3	3	4	4	2	1	2	2	3	1	2	4	3	4	2	4	1	1	2	4	2	2	2	4	2	4	1	1	3	3	2	4	3	1	4	4	1	1	1	1	3	3	3	1	4	4	2	4	1	1	2	2	2	1	3	1	3	1	3	4	1	1	3	1	3	3	1	1	1	1	4	4	3	3	2	2	3	3	3	4	4	4	1	1	2	4	3	1	4	4	3	1	2	2	2	2	3	1	2	4	3	3	2	4	3	3	3	3	2	4	2	1	2	2	4	4	2	2	4	4	2	4	1	1	2	2	3	1	1	1	2	2	2	2	3	3	3	1	2	2	3	3	4	4	2	4	3	3	3	4	3	1	2	4	2	2	3	3	3	1	3	3	1	1	1	1	3	3	2	2	2	1	3	1	3	1	3	1	3	3	4	4	3	3	1	1	2	2	3	4	3	4	3	1	3	4	3	1	4	4	2	2	3	3	2	4	2	4	2	2	3	1	3	1	1	1	3	1	4	4	1	1	2	1	2	2	2	4	2	2	4	4	2	2	2	2	1	1	3	3	4	4	3	1	3	4	3	1	3	4	3	3	3	3	2	4	3	4	3	1	2	4	2	2	2	2	4	4	3	1	3	3	4	4	2	2	1	1	4	4	2	4	2	4	2	2	2	4	3	3	3	1	3	1	3	1	2	2	3	1	1	1	1	1	2	2	3	1	2	4	2	2	2	2	2	2	4	4	1	1	4	4	4	4	3	1	3	1	3	1	2	2	2	2	2	1	3	1	4	4	3	1	3	3	2	2	3	1	2	2	3	3	2	1	4	4	3	3	3	1	4	4	4	4	3	4	3	1	2	2	3	3	2	4	2	2	4	4	2	2	1	1	2	4	3	1	3	3	3	1	1	1	3	1	3	4	1	1	2	2	3	1	3	1	3	1	1	1	3	1	2	2	2	2	4	4	3	3	3	1	2	4	4	4	2	2	3	4	3	1	4	4	2	4	2	1	4	4	3	3	4	4	4	4	3	3	3	3	2	2	2	2	2	1	1	1	4	4	3	1	2	2	3	4	3	1	3	1	1	1	2	2	4	4	2	4	1	1	2	2	3	3	4	4	1	1	1	1	2	2	2	4	1	1	2	1	2	2	1	1	2	2	2	2	4	4	4	4	2	2	4	4	3	3	2	2	2	2	1	1	4	4	3	1	3	3	4	4	3	3	2	4	4	4	0	0	1	1	2	4	1	1	3	3	1	1	2	4	3	4	4	4	1	1	2	4	3	1	3	3	2	2	4	4	3	3	2	2	4	4	3	3	3	3	2	4	4	4	3	4	2	1	3	3	3	1	2	4	1	1	1	1	4	4	4	4	3	4	3	1	2	2	3	3	1	1	3	3	1	1	3	3	4	4	3	3	4	4	1	1	3	3	3	3	1	1	3	1	2	2	2	1	4	4	2	1	2	4	3	1	2	2	3	4	3	1	2	4	2	4	4	4	4	4	2	2	2	2	3	4	3	1	2	2	2	1	4	4	4	4	3	3	2	4	3	3	2	2	4	4	3	3	3	1	2	2	2	2	2	2	4	4	1	1	2	2	4	4	2	2	2	1	1	1	2	2	1	1	2	2	4	4	1	1	2	1	2	2	4	4	3	3	3	1	2	2	2	2	2	2	3	1	3	3	2	2	1	1	1	1	2	2	2	2	3	3	2	4	2	2	4	4	3	1	3	4	2	1	4	4	2	2	4	4	2	2	3	1	2	2	3	3	3	4	3	1	3	3	2	1	3	1	2	2	3	1	2	2	2	2	1	1	2	1	1	1	1	1	2	2	4	4	1	1	3	1	1	1	1	1	4	4	2	2	3	3	1	1	2	1	3	1	2	4	3	1	1	1	2	2	2	2	2	2	3	1	2	1	4	4	4	4	3	4	3	3	2	2	2	2	2	2	1	1	2	1	3	1	3	3	4	4	1	1	2	2	2	2	1	1	3	3	2	4	3	3	1	1	4	4	2	4	2	4	2	2	2	4	4	4	1	1	3	1	2	2	3	3	4	4	3	3	2	2	1	1	2	2	3	1	3	4	2	2	4	4	2	4	3	1	1	1	2	1	2	2	3	4	2	4	4	4	2	2	1	1	3	3	2	2	2	4	3	3	3	3	1	1	1	1	3	3	4	4	1	1	2	2	2	2	1	1	4	4	3	1	2	4	2	2	3	3	3	1	3	1	2	1	2	4	4	4	2	2	3	3	2	4	1	1	3	4	3	1	2	2	2	2	4	4	3	1	4	4	2	2	3	3	3	3	1	1	1	1	4	4	1	1	1	1	1	1	3	4	4	4	2	2	3	3	1	1	1	1	3	4	3	3	2	4	3	1	2	4	4	4	3	3	2	4	3	1	3	4	2	4	4	4	1	1	2	2	2	2	1	1	1	1	1	1	3	4	4	4	3	4	3	4	2	4	1	1	1	1	2	2	2	1	4	4	4	4	1	1	4	4	3	4	3	1	2	2	3	3	2	4	3	4	3	3	2	1	2	2	2	2	1	1	2	2	3	4	2	4	3	3	4	4	3	3	2	2	3	4	2	1	2	4	4	4	1	1	3	3	2	2	2	4	4	4	1	1	1	1	4	4	4	4	2	1	3	1	4	4	4	4	3	3	2	4	1	1	1	1	1	1	3	3	2	2	1	1	4	4	3	3	3	3	3	3	1	1	2	2	4	4	2	2	3	3	1	1	1	1	2	2	4	4	4	4	1	1	4	4	3	4	1	1	2	2	2	4	3	4	3	3	4	4	3	4	3	1	2	4	1	1	4	4	3	3	2	2	3	1	2	2	4	4	2	2	3	1	3	3	2	4	3	1	2	4	2	4	4	4	3	3	4	4	2	4	3	1	3	1	1	1	4	4	3	4	3	1	3	3	1	1	2	2	1	1	1	1	3	1	3	3	3	4	4	4	1	1	1	1	3	3	1	1	3	1	3	1	4	4	3	4	3	3	1	1	2	1	3	4	3	3	3	3	4	4	3	1	3	1	3	1	1	1	1	1	4	4	4	4	3	3	1	1	2	2	4	4	2	2	3	3	4	4	3	3	4	4	1	1	2	4	3	1	4	4	2	2	1	1	2	2	2	4	2	2	3	1	1	1	1	1	2	1	4	4	4	4	2	2	3	1	4	4	3	3	1	1	2	4	4	4	4	4	3	3	3	1	1	1	2	4	2	4	2	2	2	1	1	1	3	3	2	2	3	3	4	4	2	1	2	2	4	4	3	1	1	1	3	3	3	3	2	1	3	4	4	4	2	2	3	1	2	4	1	1	3	3	2	1	1	1	3	4	2	2	4	4	4	4	4	4	1	1	3	3	1	1	1	1	2	2	3	3	2	2	2	2	3	3	3	3	3	1	2	2	3	3	3	3	3	4	3	1	3	1	2	1	3	3	3	4	3	3	3	1	4	4	3	1	2	4	2	4	2	2	4	4	1	1	1	1	2	2	2	1	3	4	3	3	3	3	3	1	4	4	2	2	2	2	3	3	1	1	2	2	3	3	2	4	1	1	3	3	3	1	4	4	4	4	3	3	2	2	2	2	4	4	2	2	4	4	4	4	3	3	2	2	3	3	4	4	3	3	3	3	2	4	3	3	4	4	4	4	4	4	2	2	3	3	3	1	3	3	4	4	3	3	4	4	3	3	2	2	2	2	3	1	2	4	3	3	2	2	2	2	1	1	2	2	2	2	2	4	1	1	3	4	2	1	2	2	3	4	2	2	4	4	1	1	3	3	3	3	2	1	3	3	2	1	2	4	1	1	2	2	1	1	2	2	2	2	4	4	4	4	1	1	3	3	3	3	2	1	3	3	3	3	3	3	2	4	3	3	1	1	3	3	4	4	2	2	1	1	1	1	2	2	1	1	1	1	3	3	2	2	3	3	3	3	3	3	3	1	1	1	4	4	3	3	2	4	2	1	1	1	3	3	2	2	1	1	4	4	2	2	2	1	1	1	4	4	3	1	3	3	1	1	3	3	1	1	3	4	3	1	4	4	2	4	2	4	2	2	1	1	3	3	3	1	3	3	2	2	2	4	3	3	4	4	3	4	3	4	3	3	2	4	2	4	3	3	3	3	3	1	4	4	4	4	3	4	3	3	3	1	2	2	3	1	2	2	3	1	3	4	2	4	3	1	2	2	3	3	4	4	4	4	1	1	2	4	2	2	3	3	3	1	2	4	3	3	1	1	2	2	4	4	2	4	1	1	2	2	1	1	2	1	4	4	3	3	3	3	3	3	3	1	2	4	2	4	4	4	4	4	2	4	2	2	3	3	2	4	2	4	3	3	3	4	3	4	2	4	1	1	2	4	2	2	2	4	2	4	3	4	2	2	2	1	3	3	3	1	2	2	4	4	3	1	3	1	2	2	4	4	1	1	2	2	2	2	3	3	3	3	3	4	1	1	4	4	3	3	2	2	3	3	2	2	1	1	4	4	3	4	2	2	2	2	4	4	4	4	3	3	2	2	3	3	3	1	2	2	1	1	2	4	2	4	4	4	2	2	3	3	1	1	2	2	4	4	3	3	4	4	2	1	3	1	2	4	2	1	2	1	1	1	2	4	4	4	4	4	3	3	3	1	2	2	2	2	2	4	4	4	2	2	2	4	4	4	2	4	3	3	3	3	3	1	4	4	1	1	3	1	3	3	3	3	1	1	2	2	2	2	1	1	2	4	1	1	2	1	1	1	2	2	4	4	2	2	2	4	2	2	3	4	4	4	3	3	3	3	3	3	3	1	3	3	3	3	3	4	3	3	4	4	2	1	3	3	2	1	2	2	3	1	3	3	2	2	1	1	4	4	1	1	2	2	2	2	2	2	2	4	3	3	4	4	2	2	3	3	4	4	1	1	1	1	3	1	3	1	1	1	1	1	3	1	2	4	4	4	3	3	2	1	2	4	2	1	2	2	3	3	3	4	3	3	3	4	4	4	2	4	3	4	2	4	3	1	1	1	3	3	1	1	2	4	3	4	1	1	3	3	3	3	4	4	3	3	4	4	2	1	3	3	3	3	2	2	3	1	2	2	3	3	3	3	2	2	3	3	3	1	3	1	2	2	2	1	1	1	2	2	3	1	2	2	4	4	3	3	3	3	2	2	2	2	2	2	1	1	4	4	3	3	3	3	3	3	2	4	3	4	4	4	1	1	3	1	2	4	3	4	3	4	4	4	2	1	3	1	3	1	3	1	1	1	3	1	1	1	4	4	4	4	4	4	3	1	2	4	1	1	2	4	1	1	2	4	3	1	2	1	3	3	3	1	3	1	1	1	4	4	2	1	3	3	2	2	2	4	3	3	2	2	3	1	3	4	2	4	2	4	2	4	2	2	2	4	3	3	3	3	2	2	3	3	2	2	3	3	3	3	2	4	2	1	2	1	1	1	4	4	1	1	2	2	4	4	3	4	1	1	2	4	2	1	4	4	2	4	1	1	3	3	2	1	3	4	2	2	3	1	3	1	3	3	1	1	1	1	1	1	2	2	2	2	3	3	2	1	3	1	3	3	4	4	2	4	3	1	2	1	4	4	2	1	3	1	3	3	3	4	3	4	3	3	1	1	2	2	2	4	3	4	2	2	2	2	3	3	3	3	2	2	2	2	3	3	2	2	1	1	1	1	2	4	2	2	3	3	1	1	2	1	2	2	2	2	2	4	3	1	2	4	3	1	2	2	3	3	3	1	4	4	3	4	3	3	1	1	3	3	3	3	3	4	2	4	2	2	2	2	3	3	3	3	2	4	2	4	2	2	1	1	3	1	4	4	3	1	3	4	3	1	2	2	2	4	4	4	4	4	2	4	3	4	3	3	3	4	1	1	2	2	3	3	4	4	2	2	2	2	1	1	4	4	1	1	1	1	3	3	3	4	3	1	4	4	2	1	2	1	3	4	4	4	2	4	2	4	1	1	2	1	3	4	2	2	1	1	3	3	3	1	2	1	3	3	2	2	3	3	2	4	3	3	2	2	1	1	3	3	3	3	1	1	2	2	3	3	1	1	4	4	3	3	3	4	2	2	3	1	3	3	3	3	2	2	3	3	4	4	3	1	3	1	4	4	2	2	2	2	2	2	3	1	2	4	2	2	1	1	4	4	2	1	2	4	1	1	2	4	3	3	3	1	3	3	4	4	2	2	3	1	1	1	1	1	3	3	2	4	4	4	3	4	3	1	1	1	3	3	1	1	2	2	3	1	4	4	3	3	2	4	2	2	2	2	2	1	2	2	1	1	2	2	2	2	2	2	3	3	2	2	2	4	2	4	1	1	2	2	2	4	1	1	3	1	2	1	2	1	1	1	3	4	3	3	3	1	1	1	3	3	2	2	2	4	2	2	4	4	3	3	2	1	3	3	2	4	3	1	4	4	1	1	4	4	3	1	1	1	1	1	1	1	1	1	2	2	2	2	4	4	2	2	2	2	3	3	2	2	3	3	3	3	3	3	2	4	2	4	2	4	3	1	3	1	3	1	2	4	2	2	2	1	3	3	2	2	3	1	2	2	4	4	3	1	4	4	3	3	2	4	3	4	2	1	4	4	4	4	2	1	2	4	2	2	1	1	3	3	4	4	1	1	2	2	2	1	1	1	2	2	3	3	4	4	4	4	2	2	2	1	2	2	3	1	2	1	2	4	1	1	2	4	3	1	2	2	2	2	2	2	2	2	2	2	3	1	2	4	3	3	2	1	4	4	3	3	1	1	3	4	2	4	2	2	2	2	3	1	3	3	2	4	3	3	2	2	2	2	2	2	1	1	2	2	2	4	2	4	3	3	4	4	3	3	3	3	1	1	3	1	2	1	3	1	3	3	2	2	2	2	4	4	1	1	3	1	4	4	1	1	3	4	2	2	3	3	1	1	2	4	4	4	2	1	1	1	3	3	3	3	3	3	3	3	2	2	2	1	2	1	3	3	3	3	3	1	4	4	2	2	4	4	1	1	2	2	1	1	3	4	4	4	2	1	3	3	4	4	4	4	2	4	3	3	2	2	3	3	2	4	4	4	2	1	3	3	3	4	3	3	1	1	2	4	2	4	2	2	3	3	1	1	4	4	3	3	3	1	3	3	1	1	2	2	4	4	1	1	1	1	4	4	1	1	2	2	4	4	3	3	1	1	1	1	2	2	2	2	2	2	1	1	3	3	2	2	1	1	3	3	4	4	2	1	2	4	4	4	4	4	4	4	2	2	3	3	2	2	3	3	3	3	1	1	3	3	1	1	1	1	2	4	3	3	3	3	1	1	2	4	2	4	3	3	2	4	3	1	2	2	2	1	2	2	3	3	2	4	2	4	3	1	3	1	4	4	1	1	3	3	3	3	2	1	1	1	3	3	2	1	3	3	3	1	2	1	2	2	2	4	4	4	2	2	3	3	2	2	3	1	4	4	2	2	4	4	2	2	2	4	3	1	3	3	1	1	1	1	3	3	2	2	3	3	3	1	2	2	2	2	4	4	3	3	2	1	3	1	3	1	2	2	3	3	2	4	4	4	4	4	3	3	3	3	2	2	2	4	2	1	3	3	3	3	1	1	2	2	1	1	2	2	3	3	3	3	4	4	2	2	2	2	2	2	3	3	1	1	2	2	3	1	3	4	1	1	4	4	2	2	3	3	4	4	2	4	2	4	2	2	4	4	4	4	3	1	3	3	4	4	2	4	1	1	2	4	2	2	3	3	3	3	2	2	3	1	2	2	1	1	4	4	2	2	2	4	2	2	1	1	1	1	2	1	3	3	3	3	4	4	4	4	2	2	2	2	2	2	3	3	4	4	3	3	1	1	1	1	3	3	1	1	2	2	2	2	2	2	3	3	3	3	1	1	1	1	3	1	2	2	4	4	2	2	2	2	4	4	3	3	2	2	1	1	1	1	2	2	3	1	3	3	3	4	3	1	3	3	1	1	2	2	3	4	3	4	3	4	1	1	1	1	4	4	2	1	3	1	4	4	2	2	3	4	3	3	2	2	2	2	2	2	2	2	3	4	3	1	2	4	1	1	2	2	2	2	2	1	3	4	3	3	3	3	2	2	2	1	4	4	1	1	3	3	2	4	2	2	2	1	3	3	3	1	2	2	2	2	2	1	2	4	2	4	1	1	3	1	4	4	3	3	2	4	3	1	2	4	2	4	2	2	4	4	3	3	2	4	2	2	2	4	2	1	2	1	2	2	3	3	3	1	3	3	2	2	4	4	2	2	3	3	2	1	3	4	2	2	2	2	2	2	2	2	1	1	4	4	3	4	1	1	4	4	3	3	3	3	2	1	1	1	4	4	3	3	3	3	3	3	3	1	2	2	4	4	2	2	2	2	2	2	2	2	4	4	2	1	2	2	3	3	1	1	1	1	2	2	1	1	4	4	3	3	1	1	3	1	4	4	2	2	3	3	1	1	3	3	4	4	2	2	3	3	2	2	4	4	4	4	2	1	4	4	2	2	4	4	2	2	1	1	3	4	4	4	2	1	3	3	4	4	2	2	2	2	3	1	2	2	4	4	1	1	1	1	1	1	2	4	2	4	2	4	3	1	3	1	2	2	3	3	1	1	1	1	2	1	3	3	3	3	4	4	3	3	2	4	2	2	2	2	2	4	2	1	3	1	4	4	3	1	3	3	1	1	2	2	2	4	4	4	3	1	1	1	2	4	3	1	2	4	4	4	3	3	3	4	2	1	2	4	3	4	3	3	3	3	3	1	3	4	2	2	1	1	3	1	3	3	3	4	2	2	2	2	4	4	2	2	2	2	4	4	2	2	2	2	2	2	3	1	2	2	4	4	2	2	1	1	3	3	1	1	2	1	3	1	2	2	2	2	2	1	3	4	1	1	2	1	4	4	4	4	3	4	3	3	3	4	4	4	3	1	2	2	3	1	3	3	2	4	4	4	2	2	4	4	3	3	3	3	2	1	2	1	3	1	3	3	1	1	2	1	2	1	3	3	1	1	3	3	1	1	4	4	2	2	2	2	3	1	3	1	3	1	3	3	3	4	3	3	3	4	1	1	3	3	3	1	1	1	4	4	2	4	1	1	3	3	3	3	1	1	3	3	3	3	3	4	4	4	3	3	1	1	4	4	3	3	1	1	3	1	4	4	2	2	3	3	2	4	3	3	1	1	1	1	1	1	2	1	2	4	2	4	3	1	2	4	2	2	1	1	3	3	2	2	2	4	3	1	4	4	1	1	2	2	3	3	3	1	2	4	3	1	1	1	4	4	2	2	1	1	3	1	3	3	3	4	3	3	3	3	3	3	3	4	2	2	3	3	2	2	3	1	4	4	1	1	4	4	3	3	2	4	2	2	2	4	1	1	2	4	3	1	4	4	3	1	3	3	2	2	3	1	2	2	4	4	2	4	2	4	2	4	3	1	1	1	2	4	1	1	3	4	2	2	4	4	3	3	3	3	2	2	2	2	2	2	3	1	2	4	3	1	3	1	1	1	2	4	2	4	1	1	4	4	4	4	1	1	2	4	2	4	1	1	2	1	2	2	3	3	2	1	3	3	3	3	4	4	2	4	2	2	3	1	4	4	3	4	3	4	3	1	3	1	2	4	3	4	2	4	3	3	1	1	3	1	2	2	3	3	3	3	2	2	4	4	2	2	2	2	2	2	4	4	3	3	2	4	3	3	2	2	3	1	2	2	4	4	2	2	3	1	2	4	2	4	4	4	3	3	3	3	3	1	2	2	3	4	2	2	4	4	3	1	3	1	2	4	1	1	3	3	2	1	2	1	1	1	4	4	4	4	2	1	2	4	3	3	1	1	3	1	2	1	2	4	3	1	2	1	4	4	4	4	1	1	3	1	2	1	2	2	4	4	3	1	1	1	3	3	2	2	2	2	2	1	4	4	3	3	2	4	3	3	4	4	2	2	3	4	3	3	1	1	2	4	2	2	2	2	3	4	2	4	3	4	2	2	2	2	2	4	2	2	3	3	3	1	4	4	2	2	4	4	3	4	3	4	3	1	1	1	2	1	3	1	3	1	3	3	4	4	2	2	1	1	2	4	1	1	3	3	1	1	3	3	2	1	2	2	3	1	2	2	2	2	1	1	1	1	4	4	3	4	3	3	2	4	3	1	4	4	3	3	4	4	4	4	3	1	0	0	2	2	3	1	3	3	1	1	4	4	1	1	3	3	2	2	4	4	2	4	3	3	4	4	3	1	3	4	3	3	2	1	2	4	1	1	1	1	3	1	2	2	2	2	3	3	2	4	2	4	2	2	3	1	3	3	2	2	1	1	1	1	3	3	4	4	2	2	2	2	4	4	4	4	4	4	1	1	3	1	2	2	3	1	4	4	3	4	1	1	4	4	1	1	4	4	2	2	1	1	2	1	2	1	3	1	3	3	1	1	3	3	3	3	3	1	2	4	1	1	2	2	4	4	3	3	3	3	3	3	2	1	3	1	2	4	2	1	1	1	4	4	2	4	3	1	3	3	3	1	2	2	4	4	2	2	2	2	1	1	2	2	1	1	3	1	1	1	2	4	2	1	3	1	4	4	3	3	3	1	2	2	3	3	2	4	2	4	3	3	3	1	2	4	3	4	2	4	2	4	3	1	3	1	3	3	3	3	2	2	3	3	1	1	2	2	4	4	1	1	2	4	4	4	2	4	2	2	2	4	1	1	3	1	3	1	2	4	2	1	2	2	3	1	2	4	2	2	2	4	3	3	4	4	1	1	2	2	3	3	1	1	1	1	3	1	2	2	3	3	2	2	3	1	2	2	2	2	3	3	3	3	2	1	3	1	1	1	1	1	2	4	4	4	2	4	2	2	2	4	1	1	3	1	1	1	3	3	2	2	1	1	3	1	1	1	2	1	2	4	3	4	4	4	2	2	2	2	2	2	2	4	4	4	3	1	2	4	3	1	3	3	2	4	2	2	1	1	3	3	2	1	2	4	2	4	1	1	2	2	2	2	4	4	3	3	3	1	3	1	3	3	2	4	4	4	4	4	2	4	1	1	3	1	2	1	2	2	4	4	2	2	2	4	4	4	3	1	3	3	3	1	2	2	2	2	2	2	3	4	2	2	2	4	1	1	4	4	0	0	2	2	1	1	1	1	3	4	4	4	3	4	3	3	2	2	2	2	2	2	4	4	2	2	2	1	3	1	3	3
pop_1	L01_Y_147	0	0	0	0	1	3	1	4	2	3	4	4	2	2	3	3	4	4	4	4	4	4	3	3	1	1	1	3	2	2	4	4	3	3	3	3	2	2	2	2	4	2	4	4	3	3	1	3	2	2	2	2	4	4	1	3	4	3	1	2	3	3	1	3	1	1	4	4	1	1	2	2	4	2	2	2	3	3	1	3	1	2	2	2	4	2	3	3	4	4	1	3	4	2	4	2	1	1	1	1	1	1	3	3	4	3	2	2	2	2	4	4	1	1	4	2	4	2	2	2	1	1	4	3	3	3	4	3	4	2	4	3	3	3	1	1	1	3	1	3	3	3	1	3	1	1	3	3	1	2	4	2	3	3	1	3	2	2	1	1	1	1	2	2	4	2	1	1	1	1	3	3	1	1	1	2	2	2	4	3	1	2	1	2	1	1	4	2	3	3	2	2	1	3	4	3	4	4	4	2	4	4	3	3	2	2	4	4	1	1	2	2	4	4	4	4	1	3	3	3	1	1	2	2	3	3	4	2	2	2	4	2	3	3	1	2	4	4	4	4	4	4	4	3	1	2	2	2	1	1	3	3	3	3	1	3	4	4	2	2	2	2	4	2	3	3	1	1	4	4	3	3	4	3	1	3	4	3	4	2	2	2	3	3	2	2	1	1	3	3	3	3	3	3	1	2	1	1	3	3	4	2	1	3	2	2	4	2	1	3	1	1	1	3	2	2	1	1	4	4	4	4	2	2	2	2	3	3	2	2	4	3	4	4	3	3	4	2	4	2	3	3	1	1	3	3	2	2	2	2	1	3	3	3	2	2	1	3	4	3	3	3	3	3	2	2	1	1	4	4	1	1	3	3	2	2	1	3	1	2	2	2	2	2	2	2	2	2	4	2	4	2	2	2	1	3	3	3	1	3	2	2	1	1	4	4	4	2	4	2	1	1	2	2	4	2	4	4	4	2	1	1	4	2	1	1	1	1	4	3	4	4	4	3	1	3	4	2	4	3	4	3	4	4	4	4	1	1	2	2	4	4	1	3	2	2	3	3	4	4	1	3	3	3	1	1	4	4	1	1	1	1	1	3	4	4	3	3	2	2	3	3	2	2	2	2	1	2	4	2	3	3	4	4	1	1	1	1	3	3	1	3	4	2	3	3	1	1	2	2	1	1	3	3	1	1	4	4	1	3	3	3	2	2	3	3	4	2	1	1	2	2	4	2	1	1	4	3	4	2	2	2	3	3	1	3	4	2	1	3	4	2	1	3	1	3	3	3	4	4	1	1	2	2	1	2	4	4	3	3	1	2	1	3	1	3	4	2	1	3	4	4	1	1	4	2	1	2	1	2	4	4	2	2	4	4	4	4	2	2	2	2	2	2	3	3	1	1	4	4	4	4	2	2	2	2	2	2	2	2	4	4	2	2	4	4	2	2	1	1	1	3	4	2	1	1	4	2	1	3	1	1	2	2	4	3	2	2	1	1	3	3	4	4	3	3	3	3	3	3	1	2	4	4	1	3	3	3	2	2	1	3	2	2	4	2	4	2	2	2	1	2	1	2	2	2	4	4	1	1	1	3	3	3	3	3	4	4	4	3	1	1	1	1	0	0	4	2	2	2	1	2	4	3	4	3	1	2	1	3	4	4	2	2	4	4	3	3	3	3	2	2	1	1	2	2	4	3	4	4	1	1	4	3	1	3	3	3	4	4	1	3	3	3	1	1	4	4	1	1	1	1	3	3	3	3	4	4	4	2	4	2	2	2	2	2	4	4	3	3	3	3	2	2	4	4	4	4	3	3	1	2	4	3	1	3	4	2	1	3	1	2	3	3	4	4	4	4	4	4	3	3	1	2	1	2	4	2	3	3	1	1	2	2	4	4	3	3	1	1	1	3	3	3	4	4	4	2	3	3	4	3	3	3	1	2	3	3	4	3	4	4	1	1	4	2	2	2	1	3	3	3	3	3	2	2	1	1	2	2	1	1	1	3	3	3	4	3	4	4	3	3	4	2	1	1	4	4	2	2	1	2	1	1	4	3	4	4	2	2	3	3	1	1	4	2	4	2	2	2	1	1	1	3	4	2	3	3	4	2	4	3	2	2	1	1	4	4	3	3	2	2	2	2	1	1	2	2	2	2	1	1	3	3	4	4	1	3	4	3	1	1	1	3	1	3	1	2	2	2	1	3	2	2	3	3	4	2	2	2	1	3	2	2	4	4	2	2	1	3	1	3	4	3	4	3	4	2	1	3	1	3	1	1	4	3	4	2	1	2	1	1	3	3	4	4	3	3	3	3	4	3	2	2	4	3	1	3	4	3	1	3	4	4	3	3	3	3	2	2	4	4	1	1	1	1	2	2	2	2	1	1	1	1	2	2	1	1	4	4	2	2	1	1	3	3	2	2	3	3	2	2	4	4	4	2	2	2	4	4	2	2	1	1	2	2	3	3	4	4	4	2	4	2	4	2	4	3	1	1	4	2	1	1	2	2	4	4	4	2	4	4	1	2	1	1	3	3	1	3	2	2	2	2	1	1	1	3	4	4	4	2	1	1	2	2	1	1	1	1	2	2	4	2	4	4	3	3	4	2	2	2	4	4	2	2	2	2	2	2	4	2	4	2	1	3	1	1	1	1	4	2	4	2	4	3	4	2	1	3	4	4	1	3	1	2	3	3	3	3	3	3	2	2	2	2	3	3	1	3	1	3	4	4	2	2	1	1	4	3	2	2	4	2	2	2	4	4	2	2	3	3	4	4	1	1	2	2	1	3	1	1	4	3	4	2	1	3	4	3	3	3	3	3	4	4	1	1	3	3	1	2	1	3	1	2	1	3	3	3	1	3	4	2	1	1	4	4	1	1	1	1	4	2	1	1	1	1	4	4	3	3	3	3	1	1	1	3	2	2	4	2	4	2	1	1	4	3	3	3	2	2	4	3	2	2	3	3	2	2	3	3	3	3	2	2	4	2	4	2	4	4	1	3	1	3	4	4	3	3	3	3	3	3	2	2	3	3	1	1	4	2	3	3	3	3	2	2	1	2	1	1	1	1	4	3	4	2	1	1	4	4	4	2	2	2	1	1	4	2	4	4	4	2	1	1	1	2	1	1	1	1	1	1	1	2	4	2	3	3	1	1	2	2	1	3	4	4	3	3	2	2	2	2	1	1	2	2	4	2	3	3	2	2	1	3	2	2	4	4	3	3	1	2	1	1	3	3	3	3	1	3	2	2	1	1	1	3	2	2	4	2	1	3	1	1	3	3	4	4	4	4	2	2	2	2	1	2	3	3	2	2	1	3	4	4	4	4	1	1	3	3	3	3	4	2	1	1	1	2	2	2	1	1	4	4	1	3	4	3	1	3	4	2	1	3	3	3	4	2	3	3	1	1	4	2	4	2	2	2	3	3	1	1	2	2	4	3	1	3	3	3	2	2	3	3	1	1	1	2	4	4	3	3	3	3	4	3	4	2	1	2	2	2	1	3	4	3	1	1	1	3	3	3	2	2	4	4	2	2	4	2	3	3	4	2	3	3	4	4	2	2	3	3	4	4	4	4	4	4	1	1	1	2	4	2	1	2	1	1	4	2	2	2	4	4	1	2	1	3	3	3	4	2	3	3	4	2	1	3	4	2	1	1	1	3	4	4	1	1	1	3	1	3	3	3	1	3	1	3	4	4	1	3	4	4	2	2	4	4	1	3	2	2	4	2	4	2	1	1	3	3	1	3	1	2	1	1	4	4	1	3	4	4	2	2	4	2	3	3	1	1	2	2	4	2	1	1	2	2	3	3	2	2	3	3	3	3	1	3	1	2	4	2	4	2	4	4	4	4	4	4	2	2	4	2	3	3	3	3	4	2	4	2	4	4	2	2	2	2	1	1	4	4	2	2	4	2	1	1	1	3	4	2	4	4	3	3	3	3	4	4	3	3	2	2	4	2	2	2	1	3	4	2	4	3	2	2	4	3	1	3	3	3	1	1	1	3	2	2	3	3	3	3	2	2	1	1	1	1	4	4	4	4	4	2	3	3	1	1	1	1	1	2	2	2	2	2	3	3	1	3	4	2	1	3	2	2	4	2	3	3	1	3	4	4	2	2	1	3	3	3	2	2	1	1	2	2	3	3	1	3	3	3	3	3	3	3	1	3	1	2	4	3	3	3	4	4	2	2	1	1	3	3	2	2	1	1	4	2	1	1	1	3	1	3	3	3	2	2	1	3	4	4	2	2	3	3	2	2	3	3	2	2	1	3	4	2	2	2	2	2	4	3	4	2	4	2	1	2	1	1	1	2	3	3	1	2	4	4	1	2	1	1	4	4	4	3	4	3	1	1	1	2	3	3	4	2	1	1	1	3	4	2	1	1	4	2	4	4	1	1	4	4	2	2	2	2	3	3	2	2	2	2	1	3	2	2	4	4	4	2	3	3	1	2	1	1	1	1	1	3	4	3	4	2	1	1	1	3	1	1	1	3	1	2	1	1	3	3	3	3	4	4	4	3	4	3	1	2	4	4	1	1	1	2	1	1	2	2	4	3	4	2	1	2	4	3	1	1	4	4	1	3	3	3	4	2	1	3	4	2	3	3	1	2	4	2	2	2	2	2	1	1	1	1	1	1	4	2	4	3	4	2	1	1	4	4	1	2	4	4	4	3	2	2	4	4	4	4	3	3	4	4	4	3	4	3	1	3	1	1	2	2	1	1	3	3	4	4	1	1	4	4	4	2	3	3	4	4	1	2	3	3	4	2	1	2	4	3	2	2	1	3	4	2	4	2	4	4	3	3	4	2	4	4	1	2	4	4	3	3	4	2	1	1	1	1	3	3	1	2	3	3	2	2	2	2	4	4	3	3	2	2	4	2	1	3	4	2	2	2	1	3	1	1	4	3	3	3	3	3	2	2	1	3	4	2	1	3	1	2	1	3	1	3	2	2	4	2	4	4	4	2	3	3	1	3	4	2	2	2	3	3	2	2	1	2	1	3	1	2	1	2	1	3	3	3	3	3	1	1	3	3	4	2	4	2	1	1	4	4	3	3	2	2	4	4	1	2	1	1	3	3	1	1	1	3	2	2	3	3	4	4	3	3	4	2	3	3	1	3	1	3	4	2	1	1	1	3	1	1	2	2	2	2	1	1	2	2	1	3	4	3	1	1	3	3	4	4	1	1	4	2	4	4	2	2	3	3	3	3	4	4	4	4	1	1	4	4	2	2	1	2	1	1	1	2	4	2	2	2	4	2	4	2	1	3	2	2	2	2	2	2	4	2	4	2	3	3	4	2	3	3	1	1	4	3	4	4	2	2	2	2	4	2	1	1	2	2	4	2	1	3	1	1	4	4	1	3	3	3	4	2	4	2	2	2	4	4	2	2	4	2	3	3	4	4	2	2	1	3	4	4	4	4	4	4	3	3	1	1	3	3	1	1	1	2	1	1	1	3	2	2	4	4	3	3	4	2	2	2	2	2	1	1	3	3	3	3	1	1	3	3	1	1	3	3	1	1	1	1	3	3	1	2	3	3	4	2	4	2	2	2	3	3	1	3	4	4	2	2	3	3	2	2	4	3	3	3	1	1	1	3	2	2	1	1	4	3	2	2	4	2	1	3	1	1	4	2	2	2	4	2	3	3	2	2	4	3	1	1	4	2	2	2	2	2	4	3	1	3	2	2	4	2	1	3	1	3	4	4	1	1	4	3	4	4	3	3	4	2	3	3	1	3	2	2	2	2	1	1	1	3	1	2	1	1	4	4	4	4	2	2	3	3	1	1	1	1	1	1	4	4	1	1	1	2	3	3	4	4	1	2	4	2	2	2	1	2	1	3	4	4	1	1	3	3	2	2	4	4	3	3	4	4	1	2	1	1	4	2	1	1	1	2	4	4	1	2	1	1	2	2	4	3	1	2	1	2	4	4	1	1	2	2	1	1	2	2	3	3	3	3	4	4	2	2	2	2	1	3	4	3	1	3	4	2	3	3	1	3	3	3	4	2	4	2	1	1	4	4	4	3	1	1	1	1	4	3	3	3	1	1	4	4	4	3	2	2	1	2	1	1	4	2	4	4	3	3	2	2	4	4	4	2	3	3	1	1	2	2	4	4	4	4	4	4	4	2	4	2	4	4	2	2	4	4	3	3	1	2	1	2	4	4	1	1	4	4	3	3	1	1	1	1	3	3	2	2	3	3	2	2	2	2	4	2	4	3	4	4	3	3	2	2	1	1	2	2	2	2	4	4	2	2	4	2	4	4	3	3	1	1	4	4	3	3	2	2	4	3	2	2	2	2	1	2	2	2	4	4	1	3	3	3	1	3	4	3	2	2	1	2	1	2	4	2	1	1	1	1	3	3	2	2	1	1	3	3	4	3	4	4	2	2	3	3	1	1	4	2	1	1	4	2	4	2	1	1	4	2	4	3	2	2	2	2	4	4	1	2	2	2	1	1	3	3	4	2	2	2	1	3	4	4	2	2	1	3	4	2	1	2	3	3	2	2	1	2	4	4	1	2	4	4	4	2	2	2	4	4	1	1	3	3	3	3	1	2	1	1	4	3	4	4	2	2	1	3	3	3	1	1	3	3	1	1	1	1	4	3	2	2	1	3	1	2	4	4	3	3	1	2	3	3	2	2	4	4	3	3	2	2	1	2	1	1	3	3	2	2	1	3	3	3	2	2	4	3	1	3	4	4	2	2	2	2	3	3	3	3	2	2	3	3	3	3	1	1	3	3	4	4	2	2	2	2	4	4	1	1	2	2	2	2	2	2	1	3	4	4	3	3	2	2	4	4	1	3	1	3	1	1	4	3	1	3	1	1	2	2	4	3	1	1	3	3	3	3	1	3	4	2	1	3	3	3	4	2	4	2	2	2	4	2	3	3	1	1	4	4	4	3	4	4	1	2	2	2	4	4	4	4	3	3	4	4	2	2	1	2	2	2	2	2	1	1	2	2	2	2	1	1	4	4	3	3	4	4	4	2	2	2	4	2	2	2	4	3	2	2	1	1	1	1	2	2	4	2	2	2	3	3	1	3	3	3	4	2	2	2	1	3	4	3	1	3	1	1	3	3	4	2	3	3	1	3	1	1	1	2	4	4	1	1	3	3	1	3	4	4	2	2	3	3	4	3	4	3	4	4	1	1	3	3	4	4	4	4	4	2	1	3	3	3	3	3	4	2	4	4	1	1	2	2	4	2	2	2	2	2	1	1	2	2	2	2	4	4	1	2	4	2	1	1	4	4	4	4	3	3	3	3	3	3	4	2	1	1	4	2	1	3	2	2	4	2	3	3	1	1	1	1	4	4	1	3	1	3	4	4	4	2	4	4	4	2	3	3	3	3	1	3	3	3	1	1	1	1	1	3	4	2	4	4	3	3	4	2	4	2	2	2	1	3	2	2	3	3	4	2	1	3	4	4	1	2	4	4	4	4	1	1	1	3	3	3	2	2	2	2	3	3	3	3	2	2	3	3	4	4	2	2	4	3	3	3	1	2	1	2	3	3	2	2	3	3	2	2	1	1	2	2	4	4	1	2	1	1	1	3	3	3	4	2	3	3	2	2	1	3	4	3	1	1	2	2	4	2	1	1	1	1	1	3	3	3	4	2	4	4	2	2	4	4	4	4	4	3	1	1	4	4	3	3	3	3	1	1	1	1	1	2	3	3	2	2	4	4	2	2	3	3	1	3	4	2	1	3	2	2	2	2	4	2	4	4	1	2	1	3	3	3	4	2	3	3	4	2	3	3	2	2	1	2	1	3	3	3	1	3	3	3	1	3	1	3	4	4	2	2	1	2	3	3	3	3	4	2	1	3	2	2	3	3	1	2	1	3	1	1	4	2	4	3	4	4	4	2	4	3	1	3	2	2	3	3	1	3	4	4	1	1	1	2	1	3	1	3	1	3	4	4	4	4	2	2	4	4	2	2	2	2	1	3	1	1	1	3	1	1	4	4	1	1	2	2	1	2	1	1	4	4	3	3	1	3	2	2	2	2	4	2	4	2	4	2	2	2	4	4	2	2	4	4	2	2	1	1	2	2	4	2	4	2	4	4	1	1	4	4	1	1	3	3	4	4	1	1	3	3	1	1	1	1	3	3	4	2	2	2	4	2	2	2	1	3	1	3	4	2	4	4	1	1	3	3	4	4	4	4	4	4	4	4	1	1	4	2	1	2	3	3	4	2	1	1	4	2	1	2	4	2	1	1	4	3	3	3	4	2	2	2	1	3	2	2	1	3	3	3	2	2	1	2	4	3	3	3	1	3	1	1	4	4	4	4	1	3	3	3	3	3	4	3	2	2	4	2	3	3	4	2	4	2	2	2	2	2	1	1	1	1	4	2	3	3	1	1	1	3	1	1	2	2	1	3	3	3	1	2	2	2	3	3	4	4	2	2	4	2	1	1	1	3	1	2	1	1	4	4	4	2	2	2	2	2	4	2	4	2	1	3	4	2	2	2	1	1	3	3	1	2	2	2	1	1	2	2	4	4	1	2	2	2	1	1	4	3	1	1	1	1	3	3	4	4	3	3	2	2	3	3	3	3	1	1	3	3	2	2	4	4	4	2	1	2	2	2	2	2	4	4	4	4	3	3	3	3	2	2	4	4	4	2	1	2	3	3	1	1	2	2	4	2	4	4	1	2	3	3	2	2	4	4	1	3	4	2	2	2	4	4	4	3	1	2	3	3	2	2	1	1	1	3	3	3	3	3	2	2	3	3	1	2	1	1	1	3	3	3	3	3	4	3	4	3	1	3	4	3	4	3	4	3	4	4	1	3	3	3	4	4	1	1	4	2	2	2	2	2	1	1	4	4	3	3	4	2	1	1	4	4	1	3	3	3	4	2	3	3	4	2	4	4	4	4	3	3	2	2	4	2	2	2	2	2	1	1	3	3	4	4	2	2	4	4	1	1	2	2	4	2	4	4	4	4	2	2	4	4	4	4	1	2	1	3	1	3	4	4	4	4	4	4	4	4	2	2	1	1	1	3	1	3	4	2	4	2	4	3	2	2	4	2	4	4	2	2	1	1	1	3	1	2	2	2	4	2	3	3	4	2	1	2	2	2	1	2	3	3	2	2	4	4	4	4	1	1	2	2	4	4	1	1	2	2	3	3	1	3	1	3	3	3	1	2	2	2	3	3	4	2	1	1	4	2	4	4	1	2	2	2	1	3	3	3	1	1	1	1	1	1	4	3	4	3	4	4	4	3	1	1	4	4	4	3	1	1	4	3	4	4	2	2	4	3	3	3	4	4	4	3	1	2	1	2	3	3	4	2	4	2	1	2	3	3	1	1	4	4	2	2	4	2	1	1	1	1	4	2	3	3	1	1	4	4	4	2	4	4	1	3	2	2	4	4	3	3	2	2	4	4	4	2	4	2	4	2	1	1	1	1	3	3	3	3	3	3	1	3	2	2	1	1	1	1	1	1	4	3	4	4	1	1	3	3	4	4	3	3	1	1	4	3	1	2	1	3	4	4	1	1	1	1	4	4	1	2	4	2	4	2	4	2	1	3	1	3	3	3	1	3	4	2	1	1	1	1	3	3	4	2	1	3	1	1	1	3	4	4	2	2	4	4	2	2	2	2	3	3	4	2	1	2	3	3	3	3	1	3	1	3	3	3	4	4	2	2	4	2	4	4	2	2	1	3	3	3	1	2	2	2	3	3	1	1	3	3	4	2	4	4	3	3	4	4	4	4	1	1	2	2	2	2	4	2	4	2	1	3	1	3	4	4	2	2	3	3	1	3	4	2	4	4	4	4	1	2	4	2	4	4	4	3	2	2	1	3	2	2	4	4	4	4	4	4	3	3	1	1	2	2	2	2	2	2	4	4	2	2	1	1	1	1	1	1	1	1	3	3	2	2	3	3	3	3	2	2	2	2	2	2	2	2	2	2	2	2	1	1	3	3	1	1	4	2	4	2	3	3	2	2	3	3	3	3	2	2	1	2	1	3	4	3	3	3	1	1	2	2	1	2	4	4	1	1	4	2	4	4	3	3	3	3	3	3	4	4	4	4	2	2	3	3	4	2	1	2	1	3	3	3	1	1	4	4	4	4	4	2	4	2	4	4	1	1	3	3	1	3	4	3	1	1	1	2	4	4	2	2	1	1	1	1	2	2	2	2	1	2	1	1	1	3	1	1	2	2	1	2	3	3	2	2	3	3	4	3	2	2	4	4	4	3	1	1	1	2	4	2	2	2	1	1	1	3	3	3	3	3	2	2	2	2	2	2	2	2	4	2	2	2	4	2	1	3	1	3	2	2	3	3	1	1	4	4	3	3	4	2	4	4	1	1	4	2	2	2	2	2	4	4	1	1	2	2	1	3	3	3	4	2	1	3	2	2	4	4	4	3	1	3	4	2	4	2	1	3	1	1	1	3	1	2	1	1	3	3	1	2	2	2	1	1	4	2	2	2	2	2	1	3	4	4	1	1	4	3	1	3	4	2	1	3	2	2	1	3	3	3	2	2	1	3	4	4	4	4	4	2	4	4	3	3	4	4	2	2	1	2	3	3	4	4	3	3	1	1	4	2	1	1	4	2	1	2	4	4	3	3	1	3	3	3	4	4	1	1	4	4	3	3	4	2	1	1	4	3	1	2	3	3	2	2	1	2	2	2	4	4	4	2	1	1	4	4	4	4	1	3	4	4	1	2	4	4	3	3	3	3	4	4	1	3	4	3	3	3	2	2	4	4	4	3	3	3	1	1	1	1	4	4	2	2	1	3	1	2	1	1	4	2	3	3	4	4	2	2	3	3	1	2	1	1	2	2	3	3	1	1	1	1	2	2	1	3	1	1	3	3	3	3	4	4	2	2	4	4	3	3	2	2	3	3	4	3	2	2	4	4	1	1	1	3	1	1	1	3	1	1	2	2	1	1	1	1	1	1	4	4	2	2	1	2	2	2	2	2	4	4	1	2	1	1	3	3	2	2	4	2	1	3	1	3	1	1	3	3	1	1	2	2	1	1	4	4	1	3	1	2	4	4	4	3	1	1	3	3	4	4	1	1	1	3	1	3	2	2	4	2	4	3	1	1	4	4	3	3	1	1	3	3	4	2	4	3	1	3	1	3	4	2	4	4	1	1	1	1	4	3	3	3	4	4	1	3	1	3	1	2	4	4	1	1	2	2	1	3	1	1	4	4	4	3	1	1	2	2	4	2	3	3	2	2	1	2	2	2	1	3	1	3	2	2	4	2	3	3	3	3	2	2	1	3	2	2	2	2	1	1	1	1	1	1	3	3	3	3	1	1	4	2	1	1	1	2	1	3	3	3	3	3	4	4	3	3	2	2	4	2	1	2	1	1	4	2	4	3	4	2	2	2	4	4	1	1	1	3	4	3	1	1	4	4	2	2	2	2	3	3	3	3	4	2	4	4	2	2	4	2	1	1	3	3	4	2	4	3	2	2	2	2	4	4	2	2	4	3	3	3	4	4	4	4	1	1	4	4	4	2	1	3	1	1	3	3	4	2	1	2	4	4	2	2	2	2	4	2	2	2	4	4	1	3	2	2	4	3	1	2	3	3	4	2	1	1	1	1	3	3	1	1	1	1	1	1	2	2	1	1	1	1	4	4	2	2	1	3	2	2	4	4	1	1	4	2	4	2	3	3	2	2	3	3	3	3	4	3	2	2	2	2	1	1	4	4	3	3	3	3	3	3	2	2	3	3	3	3	2	2	1	1	1	1	2	2	1	3	1	1	4	2	1	1	2	2	3	3	2	2	2	2	4	4	3	3	2	2	1	3	4	2	4	4	2	2	1	3	4	4	1	1	1	3	2	2	1	3	1	2	1	1	3	3	4	2	4	2	2	2	4	4	4	2	1	2	1	1	4	4	4	4	1	2	1	2	1	2	1	1	4	4	3	3	2	2	4	4	2	2	4	4	3	3	1	1	1	1	4	4	1	3	4	4	4	4	4	3	1	1	4	4	2	2	4	3	3	3	1	2	4	4	3	3	1	3	3	3	1	3	2	2	4	4	1	2	4	3	1	3	1	1	4	3	1	1	4	2	1	1	4	2	3	3	1	1	4	4	1	1	4	3	3	3	1	3	4	3	3	3	2	2	1	3	3	3	3	3	3	3	2	2	3	3	2	2	1	3	1	3	2	2	1	3	2	2	3	3	4	3	2	2	1	3	4	3	2	2	3	3	1	1	4	4	2	2	4	2	3	3	1	3	1	1	1	1	1	1	4	3	1	3	2	2	4	4	4	2	1	1	2	2	4	4	1	2	3	3	4	4	4	2	4	2	1	1	4	2	4	4	2	2	3	3	1	1	4	2	3	3	1	2	4	2	2	2	1	2	1	2	1	1	2	2	4	4	2	2	3	3	2	2	1	3	1	2	4	2	1	2	1	1	1	1	2	2	4	4	3	3	4	4	1	3	4	2	2	2	1	3	4	4	1	1	2	2	4	4	1	1	1	2	3	3	1	2	3	3	4	4	2	2	4	2	3	3	2	2	1	1	3	3	3	3	2	2	1	1	2	2	1	1	4	4	2	2	4	4	4	4	4	2	4	2	1	3	4	2	1	3	2	2	2	2	2	2	1	3	4	2	3	3	4	2	1	1	3	3	1	1	4	2	4	4	3	3	1	1	4	4	3	3	1	2	3	3	4	4	1	2	1	3	1	3	4	3	2	2	1	2	4	4	1	1	1	1	2	2	3	3	3	3	1	1	4	2	1	3	1	1	2	2	4	3	1	3	3	3	1	1	1	3	4	4	3	3	1	1	3	3	1	3	1	1	3	3	1	2	4	4	3	3	4	4	2	2	4	2	1	2	4	3	1	1	3	3	3	3	1	1	1	3	1	3	1	3	2	2	1	1	1	2	1	1	4	2	3	3	2	2	2	2	4	2	1	2	2	2	3	3	1	3	3	3	3	3	4	4	1	1	4	3	3	3	4	2	1	1	3	3	3	3	1	1	4	2	2	2	2	2	4	2	2	2	4	2	3	3	2	2	2	2	1	2	4	2	2	2	2	2	1	3	1	3	1	3	4	4	1	1	4	2	2	2	2	2	1	3	3	3	3	3	1	2	1	1	1	3	4	4	1	1	2	2	3	3	4	2	3	3	2	2	3	3	2	2	2	2	1	1	3	3	4	3	2	2	3	3	3	3	1	1	3	3	1	1	1	3	3	3	4	2	4	2	1	3	1	1	3	3	1	1	2	2	4	2	4	4	4	2	4	2	1	3	2	2	3	3	1	2	3	3	4	4	4	2	2	2	2	2	1	1	4	2	1	1	2	2	3	3	1	1	1	2	1	3	4	4	1	2	3	3	1	3	1	3	4	2	4	2	4	2	1	3	4	2	4	4	1	1	4	4	1	2	1	3	2	2	2	2	4	3	4	4	2	2	4	4	3	3	4	4	4	3	3	3	1	1	1	1	1	3	1	1	2	2	4	4	4	2	4	3	4	4	1	1	4	2	4	2	2	2	1	3	4	2	2	2	4	2	3	3	3	3	4	2	3	3	3	3	4	2	2	2	2	2	2	2	3	3	4	4	3	3	4	4	3	3	1	1	4	2	2	2	1	1	4	4	4	3	4	2	4	2	4	3	4	4	2	2	1	2	1	1	1	1	4	3	4	4	1	3	4	4	4	2	2	2	4	2	4	2	3	3	1	3	2	2	4	4	1	1	3	3	4	2	1	2	2	2	4	4	4	4	2	2	1	3	3	3	4	2	1	3	3	3	3	3	1	1	1	1	3	3	1	3	2	2	1	1	1	3	2	2	2	2	1	3	4	2	1	3	1	1	2	2	1	3	4	3	2	2	2	2	4	4	1	3	2	2	2	2	1	2	4	3	1	2	3	3	3	3	4	4	4	2	1	2	1	1	2	2	4	4	4	4	3	3	3	3	4	4	1	1	3	3	2	2	2	2	4	2	1	3	1	1	4	3	1	1	3	3	3	3	1	3	1	2	2	2	4	3	1	1	1	1	1	1	1	3	1	1	4	2	2	2	1	3	4	2	2	2	1	1	1	1	2	2	1	3	2	2	3	3	4	2	1	3	4	4	3	3	2	2	4	4	4	2	1	1	3	3	3	3	1	1	4	4	3	3	2	2	4	3	4	3	2	2	4	4	1	1	4	3	4	4	1	2	4	2	1	2	3	3	3	3	4	4	4	4	4	2	2	2	1	3	1	2	4	2	4	4	3	3	2	2	4	4	1	1	1	1	2	2	1	1	3	3	2	2	3	3	4	2	1	2	1	3	3	3	3	3	4	3	1	3	2	2	4	2	4	2	2	2	1	2	1	1	3	3	3	3	2	2	4	2	3	3	2	2	2	2	4	3	1	1	4	4	3	3	2	2	4	2	4	4	3	3	3	3	4	2	1	2	1	3	2	2	2	2	3	3	2	2	4	3	2	2	1	2	4	2	1	1	3	3	4	4	4	4	4	4	4	4	3	3	1	1	4	4	1	1	2	2	2	2	3	3	3	3	4	2	1	2	2	2	3	3	1	3	4	4	1	3	3	3	2	2	1	2	1	1	1	1	3	3	4	4	3	3	3	3	4	4	2	2	4	2	4	4	4	2	2	2	3	3	2	2	1	1	1	1	4	4	2	2	1	1	4	4	4	3	4	2	4	2	2	2	3	3	4	2	1	1	4	2	4	3	2	2	1	1	3	3	4	4	4	2	2	2	2	2	3	3	1	3	4	2	3	3	1	3	2	2	3	3	4	2	4	3	3	3	4	4	2	2	1	1	2	2	4	4	1	1	1	3	3	3	2	2	2	2	3	3	4	4	4	2	1	3	4	4	4	3	3	3	3	3	1	3	3	3	3	3	1	3	4	2	2	2	4	2	1	3	2	2	2	2	2	2	1	1	1	1	4	4	1	1	3	3	3	3	1	1	2	2	2	2	4	2	1	3	3	3	3	3	3	3	3	3	1	2	4	3	4	4	1	1	4	4	1	3	1	3	2	2	4	2	4	4	4	4	1	1	1	1	4	4	1	1	2	2	1	2	2	2	2	2	1	2	4	2	4	4	1	1	4	4	4	4	4	2	2	2	4	4	1	1	2	2	1	3	4	4	4	2	1	1	1	2	1	3	3	3	1	3	1	2	1	3	4	2	4	2	1	1	4	4	1	3	4	4	4	2	4	2	4	4	2	2	1	3	2	2	3	3	2	2	4	2	3	3	2	2	1	3	1	2	4	4	1	1	2	2	1	1	1	1	4	4	1	1	4	4	1	3	4	2	1	3	1	1	1	2	2	2	4	4	1	2	4	4	1	1	3	3	4	3	3	3	2	2	3	3	2	2	1	1	1	3	2	2	2	2	1	1	3	3	1	3	3	3	1	1	4	4	2	2	4	2	4	2	3	3	4	4	4	2	1	3	4	2	1	3	4	2	4	3	3	3	1	1	2	2	4	3	4	2	4	3	1	1	3	3	2	2	4	2	1	1	1	3	1	2	4	4	1	3	4	3	4	4	1	1	1	3	2	2	4	3	1	3	1	3	2	2	1	3	2	2	1	3	4	2	4	3	2	2	1	1	4	2	1	3	1	1	4	2	2	2	4	2	4	4	4	4	1	3	1	3	2	2	2	2	2	2	1	1	2	2	4	3	3	3	3	3	1	3	1	3	2	2	2	2	2	2	4	4	4	3	3	3	1	3	1	2	2	2	3	3	2	2	3	3	3	3	2	2	2	2	4	3	2	2	1	1	2	2	1	1	4	4	3	3	1	3	3	3	3	3	3	3	1	1	1	3	1	2	1	3	4	2	4	4	1	1	3	3	3	3	4	2	1	3	1	3	4	4	1	3	1	2	3	3	4	2	4	2	3	3	1	1	4	4	4	4	1	1	4	2	1	1	1	3	2	2	3	3	4	2	1	2	2	2	3	3	2	2	4	4	4	4	1	1	3	3	4	2	1	2	4	4	3	3	4	2	3	3	1	1	1	1	4	2	2	2	1	1	1	3	3	3	1	3	2	2	1	1	1	2	2	2	4	4	4	2	1	1	2	2	4	2	2	2	4	2	4	4	3	3	3	3	2	2	3	3	1	2	3	3	3	3	4	3	4	3	2	2	3	3	4	2	4	4	2	2	4	3	4	4	4	2	4	2	3	3	3	3	2	2	1	3	3	3	1	1	3	3	4	2	1	1	4	4	2	2	1	3	1	1	3	3	2	2	4	2	2	2	1	1	3	3	3	3	3	3	3	3	2	2	2	2	4	2	3	3	4	3	2	2	1	2	3	3	3	3	3	3	2	2	4	4	1	1	3	3	3	3	4	2	3	3	1	1	2	2	3	3	4	4	3	3	1	3	1	2	1	1	3	3	2	2	1	3	2	2	2	2	1	3	1	1	4	4	1	1	1	2	2	2	1	1	4	4	2	2	2	2	2	2	2	2	4	2	4	4	1	1	4	3	4	4	4	2	1	2	1	3	1	2	3	3	1	1	4	4	3	3	4	3	1	1	2	2	2	2	3	3	1	1	1	2	1	1	4	3	1	1	3	3	1	1	1	3	1	1	1	2	1	1	3	3	2	2	3	3	4	4	3	3	4	4	3	3	2	2	4	4	4	3	4	4	4	4	3	3	4	4	4	4	3	3	4	2	1	3	2	2	1	1	1	1	3	3	1	1	2	2	4	4	1	1	4	4	1	3	4	3	4	2	2	2	3	3	4	2	2	2	3	3	3	3	1	3	3	3	1	3	3	3	2	2	2	2	1	3	1	3	3	3	2	2	4	4	3	3	2	2	1	1	3	3	1	2	3	3	4	3	1	3	4	2	4	2	4	2	3	3	3	3	4	4	1	3	3	3	3	3	3	3	4	4	4	4	4	4	2	2	1	3	2	2	4	2	4	4	3	3	1	3	4	4	1	3	1	3	4	4	4	4	4	2	4	3	4	3	2	2	3	3	1	1	3	3	1	1	1	3	4	2	2	2	4	2	4	4	1	3	3	3	4	4	4	2	1	3	1	3	1	2	4	3	2	2	1	3	1	1	4	2	1	1	4	2	2	2	1	3	1	1	4	2	1	1	4	4	4	3	4	4	4	4	2	2	2	2	2	2	4	2	3	3	4	3	2	2	3	3	3	3	1	1	4	2	1	3	4	4	3	3	1	3	1	1	2	2	4	2	1	3	4	2	1	1	4	4	1	2	3	3	1	1	2	2	1	3	2	2	1	1	1	3	1	1	2	2	4	4	4	4	3	3	4	4	4	2	4	4	4	4	1	3	1	1	4	2	1	3	1	1	3	3	2	2	2	2	1	1	1	1	1	3	2	2	2	2	3	3	4	4	3	3	1	1	2	2	4	4	1	1	3	3	4	3	2	2	3	3	1	1	3	3	1	1	4	4	3	3	2	2	3	3	1	3	4	2	3	3	3	3	1	1	4	2	2	2	1	1	3	3	1	3	2	2	4	4	3	3	1	3	1	1	1	3	4	2	1	1	4	2	1	3	2	2	4	4	1	1	1	1	4	2	3	3	3	3	4	2	2	2	2	2	1	1	4	4	2	2	1	1	3	3	4	2	1	1	3	3	4	4	1	1	4	2	3	3	4	4	2	2	2	2	2	2	3	3	4	2	1	2	4	4	3	3	3	3	1	2	3	3	4	4	4	3	4	4	4	3	1	3	4	2	3	3	1	3	1	2	1	2	3	3	2	2	3	3	3	3	3	3	1	1	2	2	1	1	2	2	4	2	2	2	3	3	3	3	3	3	1	1	2	2	4	4	1	1	4	4	1	1	1	1	1	3	1	1	4	4	4	4	1	2	4	2	1	1	3	3	1	1	1	1	1	1	4	3	4	4	1	1	2	2	4	2	1	2	4	4	4	2	1	1	4	2	3	3	3	3	4	4	4	3	1	3	4	4	1	1	2	2	2	2	4	2	4	2	4	4	4	4	4	3	4	4	4	4	1	2	1	1	1	3	1	3	1	1	4	2	3	3	4	2	2	2	1	3	3	3	2	2	4	2	4	2	3	3	3	3	3	3	3	3	3	3	4	2	3	3	1	2	1	1	1	3	1	3	2	2	4	3	2	2	4	4	4	4	1	2	1	1	2	2	4	2	4	3	2	2	4	2	4	4	1	1	3	3	4	2	1	1	4	2	1	1	1	3	1	3	3	3	3	3	4	2	4	4	2	2	3	3	1	3	2	2	4	4	4	4	1	1	4	4	4	4	4	4	2	2	3	3	4	4	4	4	4	2	4	2	3	3	4	4	3	3	1	3	1	1	4	3	3	3	1	1	2	2	4	4	1	1	0	0	2	2	4	3	3	3	1	1	3	3	3	3	1	1	1	3	3	3	3	3	2	2	2	2	3	3	4	4	1	2	4	2	1	2	1	3	2	2	1	1	4	3	4	4	4	4	1	2	4	2	4	3	2	2	4	4	4	4	4	2	4	4	4	3	3	3	1	1	2	2	1	2	1	1	1	2	1	1	4	4	4	2	1	2	1	1	2	2	4	3	4	4	4	3	4	2	4	3	4	4	2	2	1	3	2	2	4	4	4	4	4	3	1	3	1	1	4	4	1	1	4	4	1	3	1	3	4	4	4	4	1	1	2	2	1	1	3	3	3	3	4	4	1	1	1	1	3	3	4	4	2	2	3	3	4	4	1	1	2	2	3	3	4	4	2	2	2	2	1	1	1	1	2	2	2	2	2	2	4	3	4	4	4	2	4	4	1	1	1	3	3	3	1	2	2	2	2	2	4	2	1	1	1	3	3	3	1	3	1	3	1	3	3	3	1	3	1	1	4	3	4	2	4	2	3	3	4	2	4	3	2	2	4	4	1	3	2	2	1	2	1	1	1	2	3	3	4	4	1	1	3	3	3	3	3	3	1	3	1	1	3	3	4	4	4	2	3	3	4	3	4	4	2	2	2	2	4	4	3	3	4	4	4	4	1	2	1	2	2	2	3	3	4	4	1	2	1	1	3	3	1	1	4	4	1	1	1	2	4	4	1	3	1	1	1	2	4	2	4	2	1	3	4	4	4	2	4	4	2	2	1	1	1	3	4	3	1	1	2	2	4	2	2	2	4	2	1	3	2	2	4	4	4	4	1	1	2	2	2	2	4	4	4	2	2	2	3	3	4	4	4	4	1	1	1	2	3	3	4	3	1	1	1	3	3	3	3	3	1	1	4	4	4	2	2	2	3	3	2	2	4	4	3	3	3	3	1	1	2	2	4	2	1	1	2	2	3	3	2	2	4	4	1	2	1	3	4	4	1	2	4	3	4	4	2	2	4	4	1	1	4	4	2	2	3	3	1	1	2	2	4	3	4	2	1	1	4	3	1	3	4	2	2	2	4	4	1	3	2	2	1	1	2	2	2	2	1	3	4	2	4	4	1	2	4	2	4	4	1	1	4	4	2	2	3	3	3	3	3	3	4	2	1	3	1	3	4	2	2	2	2	2	4	3	3	3	2	2	1	1	3	3	2	2	3	3	1	1	2	2	2	2	4	4	1	3	3	3	2	2	1	3	3	3	4	2	4	2	4	2	4	4	2	2	3	3	1	3	2	2	4	4	2	2	1	1	4	2	3	3	2	2	3	3	2	2	1	1	4	4	3	3	1	3	1	1	3	3	4	4	4	4	1	3	2	2	3	3	1	3	1	3	1	3	3	3	2	2	2	2	3	3	4	3	3	3	1	1	3	3	2	2	1	2	1	2	3	3	3	3	3	3	4	2	2	2	4	2	3	3	1	1	2	2	1	1	2	2	4	4	1	3	2	2	4	4	2	2	3	3	3	3	2	2	1	1	4	2	1	3	1	3	2	2	2	2	3	3	4	3	3	3	4	2	3	3	3	3	3	3	4	4	4	4	4	2	4	2	2	2	4	3	3	3	1	1	4	4	4	2	4	4	4	4	3	3	4	4	2	2	4	4	1	2	4	3	1	3	4	2	2	2	1	2	1	3	3	3	2	2	2	2	1	1	4	2	3	3	2	2	3	3	1	1	3	3	1	3	4	2	1	1	1	1	4	3	4	2	4	4	4	2	2	2	3	3	1	3	4	2	1	3	3	3	1	2	1	1	1	2	4	4	4	4	3	3	1	1	3	3	4	2	1	1	1	1	3	3	3	3	4	3	1	3	1	3	3	3	3	3	4	4	2	2	4	2	4	4	4	4	4	4	1	1	2	2	1	2	4	2	4	3	3	3	2	2	4	4	2	2	1	3	1	1	2	2	1	3	2	2	1	1	1	3	3	3	3	3	4	3	3	3	1	3	1	3	4	2	1	1	4	4	4	2	2	2	2	2	4	2	4	2	4	4	2	2	4	3	4	3	2	2	2	2	4	2	4	4	3	3	4	4	4	4	1	3	1	3	4	2	1	3	4	4	1	2	4	4	4	2	4	2	1	3	3	3	4	4	1	3	3	3	1	3	4	4	3	3	2	2	4	2	1	1	2	2	2	2	1	1	2	2	4	3	1	3	4	2	1	1	2	2	2	2	4	4	1	1	1	1	4	2	1	1	3	3	1	2	1	3	4	2	1	1	1	3	2	2	4	4	4	2	1	1	2	2	2	2	1	3	1	3	1	1	4	2	4	4	2	2	4	4	4	4	1	3	1	1	3	3	2	2	1	3	1	2	1	1	2	2	4	4	4	4	3	3	2	2	4	3	3	3	1	2	1	2	2	2	4	3	4	2	1	3	3	3	1	3	3	3	4	4	4	4	4	4	3	3	1	1	4	2	3	3	3	3	1	3	4	4	4	2	4	2	1	2	4	2	1	1	1	3	1	1	2	2	1	2	1	3	1	2	3	3	1	3	3	3	4	2	4	4	1	1	2	2	2	2	1	1	2	2	4	4	1	1	3	3	2	2	1	1	4	2	1	1	2	2	1	1	2	2	1	1	3	3	2	2	4	4	4	2	1	2	4	2	2	2	1	1	4	4	4	2	1	1	1	2	2	2	4	2	1	3	2	2	3	3	3	3	1	3	4	3	1	1	4	4	4	2	2	2	2	2	3	3	4	4	1	1	2	2	2	2	3	3	1	1	3	3	1	1	4	4	4	3	1	3	4	2	2	2	1	1	1	1	4	3	1	3	4	4	3	3	1	1	1	1	3	3	4	3	2	2	4	4	2	2	3	3	1	1	4	4	4	4	3	3	1	1	4	3	2	2	4	4	2	2	1	3	2	2	4	4	1	2	4	3	1	1	1	1	1	2	4	4	3	3	1	1	3	3	4	2	4	3	1	2	4	4	4	4	3	3	2	2	4	2	4	2	1	3	1	1	4	4	1	3	4	2	2	2	1	3	2	2	4	2	3	3	1	1	1	3	2	2	2	2	1	3	3	3	4	4	4	4	4	4	2	2	4	2	3	3	4	4	1	3	1	3	2	2	1	1	1	2	1	3	4	2	4	3	2	2	1	1	1	3	4	2	4	3	3	3	3	3	4	3	4	4	2	2	1	3	1	1	1	3	4	2	4	2	1	1	1	3	2	2	3	3	4	3	3	3	1	3	4	2	1	1	1	2	3	3	3	3	2	2	4	2	1	1	4	2	3	3	4	2	1	1	4	3	3	3	2	2	1	3	4	4	1	1	3	3	1	3	4	2	1	3	4	2	3	3	1	3	4	4	4	2	4	2	1	1	2	2	2	2	1	1	1	1	2	2	3	3	3	3	2	2	2	2	2	2	1	2	4	2	1	2	1	1	1	3	4	3	4	4	4	3	1	1	4	2	1	3	3	3	1	2	4	4	1	3	3	3	4	3	3	3	3	3	4	4	3	3	2	2	4	3	4	2	4	4	2	2	2	2	3	3	4	2	4	4	4	3	4	4	1	1	1	1	1	3	4	4	1	1	3	3	3	3	1	3	2	2	1	2	2	2	1	1	1	3	4	4	1	1	1	1	4	3	1	2	1	3	4	3	3	3	1	3	4	4	1	3	4	3	2	2	1	1	1	2	4	3	2	2	1	2	4	3	3	3	3	3	1	2	4	2	1	3	4	4	1	1	3	3	3	3	4	4	3	3	3	3	4	3	1	1	2	2	1	1	2	2	1	1	4	2	4	2	2	2	1	3	2	2	1	1	2	2	4	2	1	3	1	1	2	2	4	2	4	2	3	3	4	2	1	2	3	3	2	2	2	2	3	3	2	2	2	2	4	4	2	2	1	3	1	1	3	3	4	4	2	2	4	2	1	3	1	2	4	4	3	3	1	1	1	2	1	2	4	2	3	3	4	2	4	4	4	2	1	3	2	2	3	3	4	4	2	2	1	3	4	2	2	2	3	3	1	3	2	2	2	2	3	3	3	3	2	2	3	3	3	3	3	3	2	2	3	3	3	3	1	1	3	3	1	1	1	1	1	3	4	4	4	4	4	4	3	3	2	2	4	4	3	3	3	3	2	2	2	2	1	1	1	2	4	4	2	2	1	1	1	1	4	2	1	3	3	3	1	2	1	1	1	2	4	2	2	2	1	1	1	1	1	1	4	2	4	2	1	1	3	3	1	2	2	2	2	2	4	4	2	2	4	3	3	3	1	1	1	2	4	4	1	1	1	1	4	3	3	3	4	4	2	2	2	2	2	2	2	2	1	2	1	1	1	2	2	2	4	4	4	2	4	4	2	2	1	2	2	2	1	1	4	4	1	1	4	3	4	2	2	2	3	3	1	1	1	1	1	2	4	4	1	1	1	3	4	3	1	3	3	3	4	4	3	3	1	3	2	2	4	2	1	3	3	3	4	2	4	2	1	1	4	2	4	2	2	2	1	2	1	2	4	4	1	3	4	4	4	4	4	2	2	2	3	3	3	3	2	2	2	2	1	1	4	3	4	2	4	4	1	1	3	3	1	1	3	3	4	4	4	4	3	3	1	3	1	3	3	3	3	3	4	4	2	2	3	3	2	2	4	2	3	3	4	4	4	2	1	1	2	2	1	1	4	4	1	2	1	1	3	3	0	0	4	2	2	2	3	3	3	3	3	3	3	3	1	1	1	1	3	3	2	2	4	2	1	1	3	3	4	3	1	1	2	2	4	3	1	1	1	3	3	3	2	2	4	4	2	2	4	3	4	2	2	2	1	1	2	2	1	3	1	2	4	2	1	3	3	3	3	3	4	4	3	3	3	3	3	3	4	3	4	2	4	2	1	1	1	1	4	4	1	1	2	2	2	2	3	3	3	3	2	2	1	3	4	3	4	4	4	4	2	2	3	3	4	3	3	3	1	3	3	3	1	1	4	4	4	2	1	3	3	3	3	3	1	1	4	2	2	2	2	2	1	3	4	4	4	4	2	2	4	4	4	2	1	1	4	4	1	1	3	3	4	2	4	2	2	2	2	2	3	3	1	3	2	2	2	2	1	1	2	2	4	2	4	3	2	2	2	2	3	3	1	1	4	4	4	4	3	3	4	2	4	2	4	4	1	2	3	3	2	2	1	3	3	3	4	3	1	1	2	2	2	2	1	1	3	3	2	2	1	1	1	1	2	2	1	3	1	1	3	3	2	2	1	1	4	3	3	3	4	3	3	3	3	3	2	2	2	2	1	3	4	4	4	4	4	2	4	4	2	2	2	2	3	3	1	1	1	1	2	2	4	2	1	1	1	1	1	2	4	3	4	4	3	3	3	3	1	1	1	3	3	3	2	2	2	2	2	2	2	2	4	2	1	3	3	3	3	3	3	3	4	2	4	2	4	4	4	4	2	2	3	3	3	3	1	2	3	3	3	3	4	2	4	2	1	2	2	2	4	2	4	2	2	2	2	2	3	3	1	3	3	3	1	3	4	4	3	3	1	3	3	3	3	3	2	2	1	1	1	1	3	3	1	3	1	1	2	2	4	2	4	3	1	3	1	3	1	3	1	1	4	2	2	2	3	3	3	3	4	2	4	4	4	2	4	2	3	3	1	1	4	4	1	2	4	4	1	1	4	4	4	2	1	3	4	4	3	3	2	2	1	1	1	3	4	4	2	2	1	3	4	4	4	3	1	3	1	3	4	3	1	1	4	3	4	4	4	4	2	2	3	3	1	1	1	3	1	1	4	2	2	2	3	3	1	1	4	4	3	3	4	3	4	4	4	2	1	3	4	4	1	1	2	2	2	2	3	3	4	3	4	2	4	2	4	3	4	2	3	3	1	2	1	1	2	2	4	4	1	1	3	3	1	3	2	2	1	1	1	3	4	3	2	2	1	3	4	4	3	3	1	1	4	2	2	2	1	1	2	2	1	3	1	3	1	3	1	1	1	2	2	2	3	3	1	3	1	1	2	2	3	3	1	1	2	2	1	1	4	3	4	4	1	3	4	4	2	2	2	2	1	2	4	4	1	2	4	2	4	2	4	2	4	3	1	1	3	3	3	3	1	1	4	2	1	1	1	1	4	4	4	4	4	3	4	3	4	4	4	4	3	3	1	3	1	3	2	2	4	4	1	1	4	3	4	3	2	2	2	2	1	2	4	4	1	3	1	3	2	2	1	2	4	4	2	2	1	1	4	4	4	2	4	4	1	3	3	3	3	3	3	3	2	2	4	4	4	2	4	4	2	2	2	2	2	2	4	2	2	2	2	2	3	3	4	2	2	2	1	1	4	4	4	4	3	3	3	3	4	4	1	2	3	3	1	1	2	2	2	2	4	4	1	3	2	2	1	3	2	2	1	3	3	3	1	2	4	2	3	3	4	3	4	2	4	4	1	1	2	2	1	3	2	2	2	2	2	2	3	3	3	3	4	3	4	3	3	3	4	3	1	1	4	2	1	1	1	1	1	3	1	2	1	1	3	3	3	3	4	2	1	1	2	2	1	3	1	3	1	3	4	2	3	3	1	1	4	4	4	2	4	2	2	2	4	2	2	2	1	3	4	3	2	2	1	1	4	3	4	2	3	3	1	3	4	4	4	3	1	1	3	3	1	3	1	2	4	3	3	3	4	4	3	3	1	3	1	1	4	3	1	1	1	3	4	2	1	1	1	3	3	3	2	2	2	2	3	3	3	3	3	3	1	2	4	4	4	2	4	3	4	2	3	3	4	2	1	3	1	3	3	3	4	4	2	2	4	4	2	2	4	2	3	3	3	3	4	2	2	2	2	2	4	4	2	2	4	4	3	3	2	2	1	1	1	3	1	3	4	2	1	1	2	2	1	3	1	1	3	3	1	3	2	2	3	3	4	4	1	3	4	2	1	2	1	3	4	4	1	3	4	4	1	3	4	2	2	2	4	4	2	2	4	2	1	3	1	3	1	3	3	3	2	2	4	2	4	4	3	3	4	3	4	4	4	4	3	3	3	3	1	1	1	2	1	3	4	2	2	2	1	2	4	2	1	1	4	2	2	2	1	1	4	2	4	4	1	1	4	2	2	2	2	2	2	2	4	4	4	4	1	2	2	2	1	2	3	3	4	3	1	1	4	2	4	4	2	2	3	3	1	3	4	4	3	3	1	3	2	2	1	1	4	4	2	2	4	3	1	3	1	1	4	2	4	2	4	2	2	2	2	2	1	3	1	1	4	3	4	3	1	3	3	3	1	3	1	2	3	3	1	3	2	2	2	2	1	1	3	3	2	2	4	4	3	3	1	3	2	2	2	2	1	3	1	1	4	4	4	4	1	3	3	3	3	3	1	1	2	2	4	4	1	2	2	2	4	3	1	2	1	3	2	2	3	3	1	1	1	2	3	3	4	2	2	2	3	3	4	2	1	3	2	2	1	1	2	2	2	2	3	3	3	3	4	2	1	1	4	3	3	3	3	3	2	2	2	2	4	3	1	1	4	3	4	4	1	1	4	4	4	4	4	2	1	2	2	2	3	3	2	2	3	3	2	2	1	1	4	2	2	2	4	4	2	2	1	1	3	3	2	2	1	3	4	4	3	3	1	1	3	3	3	3	4	2	4	2	1	1	2	2	1	2	1	3	1	3	3	3	1	1	1	1	3	3	1	1	1	1	4	4	3	3	1	2	1	3	4	3	4	3	1	1	4	2	1	3	2	2	1	1	2	2	4	4	1	3	4	2	3	3	2	2	3	3	1	3	4	2	1	2	2	2	4	4	1	2	4	4	4	2	1	2	2	2	3	3	1	1	2	2	2	2	4	3	1	1	2	2	3	3	4	4	4	2	3	3	3	3	1	1	4	4	4	2	3	3	3	3	4	3	1	3	1	1	1	3	4	4	1	1	1	1	1	1	3	3	1	1	4	2	1	1	1	2	2	2	4	3	4	3	1	3	3	3	1	3	4	2	2	2	3	3	4	4	4	4	2	2	1	1	1	3	1	3	1	3	4	4	1	2	1	2	2	2	4	4	4	2	4	2	4	4	2	2	1	1	3	3	4	4	3	3	3	3	1	1	4	3	4	3	4	3	4	4	4	4	1	3	2	2	2	2	2	2	4	4	1	3	4	3	4	4	4	2	1	1	4	4	4	4	2	2	2	2	2	2	3	3	1	3	3	3	3	3	1	2	3	3	1	1	1	1	2	2	1	3	2	2	2	2	4	2	2	2	4	2	3	3	2	2	4	3	1	1	3	3	1	3	2	2	2	2	1	1	1	3	4	4	3	3	1	3	1	2	1	1	4	2	3	3	1	2	4	4	3	3	3	3	4	4	4	4	3	3	1	3	1	2	4	3	4	4	2	2	4	2	2	2	1	1	2	2	1	1	1	1	3	3	1	1	1	1	3	3	1	2	2	2	3	3	3	3	3	3	1	1	3	3	2	2	2	2	4	4	1	3	1	1	2	2	4	4	2	2	4	3	1	3	4	2	4	2	1	2	4	4	3	3	4	4	4	4	3	3	3	3	2	2	4	2	1	2	1	1	4	4	3	3	2	2	4	3	1	1	1	3	1	3	2	2	4	4	4	2	1	1	2	2	3	3	4	4	1	1	1	1	4	2	2	2	1	3	2	2	4	4	1	2	2	2	2	2	4	4	4	2	2	2	4	4	3	3	4	2	2	2	1	1	4	3	1	3	3	3	4	4	4	3	4	4	4	4	2	2	1	1	4	2	2	2	1	3	1	1	4	4	4	4	4	4	1	3	4	2	1	3	3	3	2	2	2	2	1	3	2	2	4	4	3	3	3	3	2	2	4	4	3	3	1	1	1	3	3	3	4	2	1	1	1	3	4	4	4	4	4	4	1	3	1	1	3	3	1	1	1	1	1	1	3	3	4	4	4	3	4	4	1	3	1	3	3	3	1	1	1	1	4	2	1	2	4	4	2	2	4	4	3	3	4	2	3	3	1	3	4	2	4	2	4	3	4	4	2	2	1	2	3	3	1	1	2	2	2	2	4	4	4	4	3	3	4	2	3	3	2	2	4	2	1	1	1	1	4	2	1	2	2	2	4	4	3	3	2	2	2	2	2	2	2	2	1	2	1	2	1	2	2	2	4	4	1	1	1	2	2	2	4	2	1	1	1	1	4	2	1	1	2	2	1	1	1	3	4	4	1	2	1	2	2	2	1	2	3	3	2	2	2	2	4	4	3	3	3	3	2	2	4	4	1	2	4	4	2	2	3	3	2	2	3	3	4	4	1	1	3	3	1	1	3	3	4	2	1	1	2	2	4	2	1	3	1	1	1	3	1	1	2	2	4	2	1	1	1	1	1	1	1	1	4	4	2	2	4	3	1	3	2	2	1	3	4	4	1	1	1	2	2	2	4	4	2	2	3	3	1	2	4	4	4	4	4	3	3	3	4	4	1	2	4	2	1	1	1	2	1	3	3	3	4	3	1	3	2	2	2	2	1	1	3	3	4	4	1	3	2	2	4	4	2	2	2	2	4	2	2	2	4	4	1	1	3	3	2	2	3	3	4	4	3	3	2	2	1	1	2	2	1	3	3	3	2	2	4	4	4	4	1	1	1	1	2	2	2	2	4	3	4	2	4	2	2	2	1	1	1	3	2	2	4	4	1	3	3	3	1	3	1	2	4	3	4	4	1	3	1	2	4	2	1	1	4	2	1	3	4	4	2	2	1	3	1	3	3	3	2	2	2	2	4	4	2	2	3	3	2	2	1	1	3	3	1	1	2	2	2	2	4	4	1	3	4	3	2	2	3	3	3	3	1	1	1	1	4	4	1	3	1	2	1	1	4	3	4	4	1	1	3	3	1	3	1	1	4	3	1	1	4	4	1	1	2	2	4	4	3	3	4	2	1	1	4	4	2	2	4	4	1	2	2	2	4	2	1	1	1	1	1	2	4	3	4	4	3	3	3	3	4	2	1	1	1	1	1	2	1	2	4	4	4	2	1	3	4	4	3	3	3	3	2	2	1	3	4	4	4	4	1	3	1	1	4	2	2	2	1	1	1	2	3	3	2	2	3	3	4	4	1	3	4	2	4	3	1	1	2	2	4	3	1	1	1	3	2	2	2	2	4	4	1	2	3	3	4	4	4	4	1	1	3	3	4	4	4	4	3	3	2	2	3	3	1	1	1	1	4	4	2	2	1	1	4	4	3	3	4	3	1	3	1	1	1	2	3	3	1	2	3	3	1	1	1	2	1	2	2	2	4	4	1	3	4	4	4	4	1	1	2	2	4	2	3	3	4	3	4	4	4	4	3	3	4	2	1	3	4	4	1	3	2	2	3	3	2	2	4	3	4	2	1	1	3	3	4	2	3	3	4	2	4	4	4	4	3	3	3	3	4	2	1	3	1	3	1	1	4	2	4	3	1	1	3	3	3	3	4	2	1	3	3	3	1	3	3	3	4	3	4	2	1	1	1	1	1	3	1	2	1	3	1	3	2	2	3	3	3	3	1	1	2	2	3	3	1	3	1	3	2	2	1	3	3	3	3	3	1	3	3	3	3	3	4	4	3	3	1	1	2	2	4	2	2	2	1	3	4	2	1	3	4	4	1	1	4	2	1	3	4	4	1	2	1	1	4	2	4	2	2	2	1	3	1	3	1	1	2	2	4	4	4	4	4	4	1	1	4	4	3	3	1	1	4	2	4	4	4	4	4	4	1	3	2	2	4	2	2	2	2	2	1	2	1	1	4	4	2	2	1	3	3	3	2	2	2	2	4	4	3	3	1	1	3	3	3	3	2	2	4	4	4	4	2	2	3	3	2	2	1	1	3	3	1	2	1	1	3	3	2	2	4	4	4	4	4	4	1	1	3	3	1	1	1	1	2	2	3	3	2	2	2	2	3	3	3	3	1	1	2	2	3	3	1	1	4	3	1	1	1	3	1	1	3	3	3	3	3	3	1	3	4	4	1	3	4	4	4	4	2	2	4	4	1	1	1	1	2	2	1	2	4	4	3	3	3	3	1	1	3	3	2	2	4	2	4	3	1	3	2	2	4	3	2	2	1	1	3	3	1	3	4	4	4	4	1	3	2	2	2	2	2	2	2	2	4	4	4	4	3	3	4	2	3	3	4	2	1	3	3	3	4	4	1	3	4	2	4	2	2	2	2	2	4	3	1	3	3	3	4	4	1	1	4	4	3	3	2	2	2	2	3	3	2	2	3	3	4	4	4	4	1	1	2	2	4	2	2	2	1	1	4	3	1	2	2	2	4	3	2	2	4	3	1	2	3	3	3	3	1	2	1	3	1	2	4	2	1	1	4	2	3	3	2	2	2	2	4	2	4	4	1	2	4	4	3	3	2	2	4	3	3	3	1	3	2	2	4	3	3	3	3	3	4	4	2	2	1	1	1	1	4	2	1	1	1	3	1	3	2	2	3	3	3	3	1	3	1	1	1	1	4	2	3	3	4	4	2	2	1	1	3	3	4	2	1	2	3	3	2	2	2	2	1	1	4	2	1	3	4	4	1	3	3	3	1	1	4	4	1	1	4	4	4	4	4	2	2	2	1	1	1	3	1	3	1	3	4	2	2	2	3	3	4	4	3	3	3	3	3	3	4	4	2	2	3	3	3	3	3	3	4	4	4	4	4	3	4	4	1	3	1	2	1	1	2	2	3	3	4	3	4	4	1	1	2	2	3	3	4	4	4	4	1	1	4	2	4	2	3	3	1	3	2	2	4	3	1	3	2	2	4	4	2	2	2	2	2	2	1	1	1	2	4	2	4	3	1	1	4	3	1	3	4	2	4	2	4	2	4	4	2	2	4	2	1	1	4	4	2	2	3	3	3	3	3	3	2	2	1	1	2	2	2	2	4	4	2	2	3	3	2	2	2	2	3	3	3	3	2	2	4	4	3	3	1	3	4	2	4	4	1	2	2	2	4	2	3	3	3	3	4	4	1	3	4	4	3	3	2	2	3	3	1	2	1	1	4	4	3	3	4	2	2	2	4	2	4	4	1	1	2	2	3	3	3	3	4	2	1	1	4	4	4	4	2	2	2	2	3	3	1	3	2	2	2	2	4	3	4	4	2	2	1	1	4	4	1	2	2	2	1	2	2	2	4	4	4	4	1	3	1	3	2	2	2	2	4	2	4	4	4	2	4	2	4	4	4	4	3	3	3	3	1	3	4	3	1	1	1	1	3	3	3	3	1	1	2	2	2	2	1	3	2	2	2	2	1	1	1	1	2	2	4	4	1	1	4	2	2	2	4	4	4	4	3	3	3	3	3	3	1	1	3	3	3	3	3	3	4	4	2	2	2	2	1	1	1	2	1	1	1	3	1	3	4	2	1	3	4	2	1	1	2	2	2	2	2	2	2	2	1	3	2	2	2	2	3	3	4	4	1	3	3	3	1	3	1	1	3	3	1	1	1	1	2	2	4	2	1	3	2	2	4	4	1	2	2	2	3	3	4	3	3	3	3	3	4	4	2	2	4	3	4	4	3	3	1	1	3	3	1	1	4	4	3	3	1	3	3	3	3	3	4	3	1	3	4	4	2	2	3	3	3	3	4	4	3	3	2	2	3	3	1	3	2	2	3	3	1	3	1	3	4	4	1	2	3	3	2	2	1	3	1	2	4	4	3	3	3	3	2	2	2	2	2	2	1	3	4	3	1	3	3	3	4	3	4	2	4	3	3	3	1	2	3	3	4	4	4	3	4	3	2	2	1	2	1	3	1	1	1	1	1	3	1	3	3	3	4	4	4	4	4	4	1	3	4	4	1	2	2	2	1	3	4	4	1	1	2	2	3	3	1	1	1	3	1	1	4	2	2	2	1	3	1	2	2	2	3	3	4	2	1	3	4	3	4	2	4	2	4	4	4	2	2	2	3	3	3	3	2	2	4	3	4	2	4	3	3	3	2	2	2	2	1	2	1	1	4	2	2	2	2	2	4	4	4	3	3	3	2	2	1	2	4	2	4	2	1	3	3	3	2	2	4	3	2	2	1	3	1	3	1	3	1	1	1	3	1	3	2	2	4	4	3	3	1	2	1	3	3	3	4	4	2	2	1	3	1	2	4	4	2	2	1	3	3	3	4	3	3	3	3	3	1	1	4	4	4	2	3	3	2	2	2	2	1	1	4	3	2	2	4	2	3	3	2	2	1	1	1	1	2	2	4	2	1	3	1	3	2	2	4	4	1	2	2	2	1	1	4	2	1	3	2	2	3	3	3	3	4	3	4	4	3	3	2	2	3	3	4	3	3	3	4	4	4	2	4	2	4	3	1	3	4	4	4	2	2	2	1	1	3	3	4	2	1	3	4	3	3	3	2	2	4	4	4	2	4	4	4	2	3	3	3	3	3	3	1	1	1	2	4	3	4	2	2	2	2	2	1	1	4	2	1	1	1	2	3	3	3	3	1	1	4	4	2	2	2	2	3	3	2	2	4	4	4	2	1	3	1	2	4	4	1	2	1	1	4	3	1	1	1	2	3	3	4	2	3	3	2	2	3	3	2	2	1	3	1	3	3	3	1	1	2	2	3	3	1	1	4	4	3	3	4	3	4	2	1	1	1	3	3	3	4	4	1	3	4	2	3	3	3	3	4	2	4	2	1	2	2	2	1	1	2	2	1	2	1	1	2	2	2	2	4	4	1	2	4	2	3	3	3	3	3	3	4	4	2	2	1	1	1	1	1	1	3	3	4	2	4	4	4	4	1	3	1	1	3	3	1	1	2	2	1	1	3	3	4	3	2	2	1	2	1	2	1	1	2	2	1	1	2	2	2	2	2	2	3	3	2	2	4	2	2	2	1	1	2	2	4	4	1	3	1	1	2	2	2	2	3	3	4	3	1	3	3	3	1	2	3	3	2	2	4	2	4	2	4	4	3	3	2	2	1	3	2	2	1	3	4	3	1	1	4	2	1	1	1	1	1	1	1	3	1	1	2	2	2	2	4	4	2	2	1	2	3	3	1	2	3	3	3	3	4	3	4	2	2	2	2	2	3	3	3	3	1	1	4	2	2	2	1	1	3	3	4	4	1	3	4	4	4	2	1	3	3	3	1	3	2	2	4	4	2	2	2	2	4	4	2	2	4	2	2	2	2	2	3	3	4	2	1	3	4	2	2	2	1	3	2	2	1	1	4	4	4	4	2	2	1	1	2	2	1	1	2	2	2	2	1	3	4	2	1	1	1	2	2	2	2	2	1	2	2	2	1	3	4	4	1	3	2	2	4	4	4	3	1	2	4	3	4	2	2	2	4	4	1	3	3	3	4	4	3	3	4	4	2	2	4	2	1	1	2	2	4	2	4	2	3	3	4	4	3	3	1	3	1	1	1	1	1	1	3	3	3	3	2	2	2	2	4	4	1	3	1	1	3	3	1	3	3	3	1	2	3	3	1	1	4	4	4	2	1	2	1	2	3	3	3	3	3	3	3	3	2	2	2	2	1	1	3	3	3	3	3	3	2	2	2	2	2	2	1	3	4	2	1	1	4	4	4	4	1	1	4	3	4	4	4	4	4	2	3	3	4	2	1	3	4	2	3	3	2	2	3	3	3	3	4	3	1	3	4	2	4	2	4	4	4	4	1	1	4	4	4	4	1	1	3	3	1	1	2	2	4	3	1	1	3	3	4	4	1	1	2	2	4	4	3	3	1	1	1	2	1	2	4	2	4	2	1	3	3	3	2	2	3	3	3	3	3	3	2	2	2	2	4	4	4	4	4	4	1	1	4	3	4	2	3	3	3	3	1	2	3	3	1	1	1	1	4	4	3	3	1	3	1	3	2	2	4	4	3	3	4	4	1	3	4	2	1	1	1	2	3	3	4	2	2	2	3	3	3	3	4	4	3	3	1	3	1	3	1	2	1	3	3	3	1	2	1	3	1	3	1	2	4	2	4	2	4	4	2	2	3	3	4	2	3	3	3	3	2	2	4	4	2	2	4	4	1	3	4	3	2	2	1	3	3	3	2	2	3	3	1	3	1	2	2	2	4	4	3	3	2	2	1	1	3	3	4	2	3	3	4	4	4	4	4	4	3	3	1	1	1	1	2	2	1	1	3	3	3	3	1	1	2	2	1	1	4	2	3	3	3	3	4	4	2	2	2	2	2	2	3	3	1	1	2	2	3	3	3	3	1	2	4	4	2	2	3	3	4	3	4	2	2	2	1	1	4	2	4	4	1	1	3	3	4	3	2	2	1	1	4	2	2	2	3	3	4	4	2	2	1	3	2	2	1	1	4	2	4	2	2	2	1	2	1	3	1	3	1	1	1	3	3	3	4	2	4	4	2	2	2	2	2	2	3	3	4	4	3	3	1	1	1	1	3	3	1	1	2	2	2	2	2	2	3	3	3	3	1	1	1	1	1	3	4	2	4	2	2	2	2	2	4	4	1	1	4	2	1	1	1	1	2	2	3	3	3	3	4	4	3	3	1	3	1	1	2	2	4	3	4	3	3	3	1	1	1	1	4	4	2	2	3	3	4	3	2	2	3	3	3	3	2	2	4	2	2	2	2	2	4	3	1	3	4	4	1	1	2	2	2	2	1	1	3	3	3	3	1	3	2	2	1	2	4	4	1	2	3	3	4	4	4	4	1	2	1	3	1	3	1	2	2	2	2	2	4	2	2	2	1	1	3	3	4	4	1	3	4	2	3	3	2	2	2	2	2	2	4	4	3	3	2	2	4	2	4	2	2	2	2	2	4	2	3	3	3	3	3	3	2	2	2	2	4	2	4	3	1	2	4	3	2	2	2	2	2	2	2	2	1	1	4	4	4	4	1	1	4	4	3	3	3	3	1	2	1	1	4	3	3	3	3	3	3	3	1	3	2	2	4	4	2	2	2	2	2	2	2	2	4	4	2	2	2	2	3	3	1	1	1	1	4	2	1	3	4	4	3	3	1	1	1	3	4	2	4	2	4	3	1	1	3	3	4	4	2	2	3	3	4	2	4	2	4	4	2	2	4	4	1	2	4	4	4	2	1	3	3	3	4	4	2	2	4	3	4	4	4	4	1	2	1	3	2	2	4	4	1	1	1	1	1	1	4	2	4	2	4	4	1	3	3	3	1	2	3	3	1	3	1	2	1	2	1	1	3	3	4	4	3	3	2	2	1	2	2	2	4	2	2	2	1	1	4	2	1	1	3	3	1	1	2	2	4	4	4	4	1	1	1	1	4	4	3	3	4	4	4	3	1	3	4	3	1	2	4	2	4	4	4	3	3	3	1	3	3	3	2	2	1	1	1	3	3	3	3	3	2	2	2	2	4	2	1	2	4	2	4	3	1	2	4	4	2	2	1	3	1	2	4	2	4	2	1	2	3	3	1	1	1	1	1	3	2	2	2	2	2	2	4	3	1	1	1	2	4	4	4	2	4	4	1	1	3	3	4	4	1	3	2	2	3	3	3	3	2	2	4	4	2	2	4	4	3	3	1	3	2	2	1	1	1	1	3	3	1	1	1	1	2	2	3	3	1	1	3	3	1	1	4	4	2	2	2	2	1	3	1	1	1	1	3	3	3	3	1	1	4	4	1	3	3	3	1	3	1	1	4	2	4	2	1	3	3	3	3	3	3	3	1	1	1	3	4	4	4	4	1	3	1	2	4	4	3	3	1	1	3	3	4	4	2	2	3	3	4	4	4	3	1	1	1	2	3	3	1	2	2	2	4	4	3	3	4	2	2	2	1	2	1	3	1	2	2	2	1	3	4	4	2	2	4	4	4	3	1	1	4	2	3	3	1	2	4	4	2	2	2	2	3	3	1	1	4	3	1	1	1	1	1	1	4	3	1	2	3	3	2	2	1	3	4	4	1	1	4	2	1	3	4	2	4	2	2	2	1	3	4	2	1	3	4	4	1	1	3	3	2	2	1	3	2	2	4	4	4	4	4	2	4	4	1	3	1	3	4	4	1	1	4	3	4	4	2	2	1	3	4	3	2	2	4	2	4	2	1	3	4	2	1	3	1	3	3	3	2	2	4	2	1	2	4	4	2	2	3	3	4	2	4	4	1	2	2	2	4	2	4	4	2	2	4	3	3	3	4	4	4	2	1	2	1	3	2	2	3	3	4	3	1	1	1	3	4	4	3	3	4	2	4	3	1	1	3	3	2	2	1	3	3	3	4	2	4	4	2	2	2	2	2	2	4	4	3	3	4	2	1	3	2	2	1	3	2	2	4	2	4	2	1	1	4	2	4	4	4	2	4	3	3	3	1	3	4	2	3	3	2	2	4	2	1	3	1	3	4	2	1	2	3	3	1	2	1	2	1	3	4	2	2	2	1	1	4	2	3	3	1	3	1	3	2	2	2	2	1	1	1	2	4	4	4	2	1	3	1	1	1	2	1	2	4	4	1	3	1	1	3	3	1	2	4	2	2	2	4	4	1	3	4	2	1	3	4	4	1	2	3	3	3	3	1	1	4	4	4	2	4	2	4	4	4	2	4	4	1	2	4	2	4	2	2	2	3	3	1	1	4	4	2	2	3	3	3	3	4	3	1	3	1	1	2	2	1	3	1	1	3	3	4	4	2	2	1	3	2	2	1	3	1	1	1	3	4	3	1	1	4	2	1	3	4	2	2	2	1	1	1	3	4	3	4	3	3	3	4	2	1	3	2	2	4	4	4	2	4	4	1	3	4	2	2	2	1	3	3	3	1	1	4	4	1	3	3	3	2	2	4	4	4	2	3	3	3	3	3	3	4	3	3	3	1	2	2	2	1	2	1	1	1	3	1	2	2	2	1	3	2	2	2	2	4	2	3	3	1	3	2	2	1	1	1	1	3	3	4	4	2	2	2	2	4	4	4	2	4	4	1	2	1	1	2	2	1	1	4	4	4	4	1	1	4	4	1	2	4	4	2	2	1	1	2	2	2	2	1	1	3	3	1	1	1	3	3	3	3	3	4	2	1	1	2	2	2	2	4	4	1	3	1	3	1	2	1	3	4	2	1	2	1	1	4	4	4	4	1	3	3	3	3	3	2	2	4	4	2	2	2	2	1	1	1	2	1	2	3	3	1	1	4	4	1	1	1	1	4	2	3	3	1	3	2	2	3	3	2	2	4	4	3	3	3	3	2	2	3	3	2	2	2	2	3	3	3	3	3	3	1	3	2	2	1	3	1	3	2	2	4	4	1	3	2	2	4	4	4	4	1	2	4	2	1	3	1	3	1	3	2	2	2	2	1	2	1	3	2	2	2	2	4	2	3	3	4	2	1	2	4	4	3	3	1	1	1	1	3	3	2	2	1	3	2	2	3	3	2	2	2	2	3	3	1	1	1	1	1	3	1	3	1	2	4	4	4	4	4	4	2	2	2	2	1	1	1	1	1	1	3	3	1	2	1	1	3	3	1	3	2	2	4	2	4	4	4	3	2	2	2	2	2	2	4	2	4	4	1	1	2	2	3	3	1	3	4	4	2	2	1	1	3	3	1	2	2	2	4	2	2	2	1	2	2	2	4	4	3	3	1	1	1	1	1	3	4	4	3	3	4	4	4	4	1	1	3	3	1	1	4	2	4	3	1	1	4	2	4	4	3	3	3	3	3	3	2	2	2	2	2	2	4	4	4	4	4	2	1	1	4	2	2	2	4	2	1	1	1	3	4	3	4	4	3	3	1	3	2	2	1	2	1	2	3	3	2	2	1	2	1	3	4	4
pop_1	L01_Y_149	0	0	0	0	3	3	4	4	3	3	4	4	2	4	3	3	4	4	2	4	4	4	3	3	1	1	3	3	2	2	4	4	3	3	3	3	2	2	2	2	4	4	4	4	3	3	3	3	2	2	4	4	3	3	3	1	4	4	1	1	3	3	3	1	3	1	2	4	1	1	2	2	2	4	2	1	3	1	3	1	1	1	2	2	4	4	3	3	2	4	3	1	2	4	2	2	3	1	1	1	2	2	3	3	3	4	2	2	2	2	2	4	3	1	2	2	4	4	2	1	1	1	3	4	3	3	4	4	2	2	3	4	3	3	3	1	3	3	3	3	3	3	1	1	3	3	3	1	2	1	2	4	3	1	3	3	2	2	0	0	1	1	2	4	2	2	1	1	1	1	3	3	1	1	2	2	2	1	4	4	1	1	1	1	2	2	2	4	3	1	2	2	1	1	3	3	2	4	2	4	4	4	1	1	4	4	4	4	1	1	2	2	4	4	2	4	3	3	3	1	3	3	4	4	1	1	4	4	2	2	2	2	1	1	1	1	2	2	4	4	4	4	3	3	2	2	2	2	3	1	3	1	3	3	1	1	2	4	2	4	2	4	2	2	3	3	3	1	2	2	4	4	4	4	1	1	3	3	2	2	2	4	3	3	2	2	3	1	3	1	3	3	3	3	1	1	1	1	4	4	4	4	3	3	2	2	4	4	3	3	1	1	3	1	2	4	1	1	4	4	4	4	4	4	4	4	3	1	2	1	3	4	4	4	3	4	2	2	2	2	4	4	3	1	3	1	2	2	2	2	1	1	3	3	2	4	1	1	3	3	3	3	3	3	2	4	2	1	4	4	2	1	3	1	2	1	3	1	2	1	2	2	2	2	2	1	2	2	4	4	4	4	2	2	3	1	3	3	1	1	2	1	1	1	3	4	4	4	2	4	3	1	2	1	2	2	2	4	4	4	3	3	2	4	1	1	3	1	3	3	2	4	3	4	3	3	4	4	3	3	3	4	4	4	2	4	1	1	2	4	4	4	3	3	2	2	3	3	2	4	1	1	3	3	1	1	4	4	3	1	1	1	3	1	4	4	3	3	2	2	1	1	2	2	2	2	2	1	4	4	3	3	4	4	3	1	3	3	3	3	3	3	4	4	3	3	2	1	2	2	1	1	3	4	2	1	3	4	3	1	3	3	2	4	4	4	2	4	3	1	4	4	4	4	3	3	3	4	2	4	2	4	3	3	3	1	4	4	1	1	2	4	1	1	3	1	3	3	4	4	1	1	2	2	2	1	2	4	3	3	1	1	3	1	3	1	4	4	3	3	2	4	3	1	2	4	1	1	2	1	4	4	2	4	3	4	4	4	2	4	2	2	2	2	3	1	3	1	2	4	4	4	2	2	2	2	2	4	2	4	4	4	2	2	4	4	2	2	1	1	3	3	2	4	1	1	2	4	3	1	1	1	2	2	3	4	2	2	2	1	3	3	4	4	3	1	3	1	4	4	2	1	4	4	1	1	3	3	2	2	3	1	2	2	2	2	2	4	2	2	2	1	2	1	4	4	4	4	1	1	3	3	3	1	3	3	4	4	3	4	3	3	3	1	2	2	4	4	2	2	1	1	3	3	4	4	2	2	3	3	4	4	2	4	4	4	3	3	3	1	2	4	1	1	2	2	3	4	3	4	3	3	3	4	1	1	3	1	4	4	3	1	3	3	1	1	4	4	3	1	2	1	3	1	3	3	4	4	2	4	4	4	2	2	2	4	2	4	3	4	3	3	2	4	4	4	2	4	3	3	2	1	3	3	3	3	4	4	3	1	2	1	3	3	4	4	4	4	2	4	3	3	2	2	2	1	2	2	3	3	1	1	2	4	4	4	3	4	2	1	3	3	3	3	4	4	4	4	3	3	3	4	3	3	2	1	3	3	3	4	3	4	1	1	2	4	2	4	1	1	3	3	3	3	2	2	3	1	2	2	3	1	3	3	1	1	4	4	3	4	3	3	2	2	1	1	4	4	2	1	1	1	1	1	3	4	3	4	2	2	3	3	2	1	2	4	2	4	2	2	1	1	3	3	2	2	1	1	2	2	3	3	2	4	3	1	2	4	3	4	2	1	2	1	2	1	2	2	2	1	3	1	3	3	4	4	3	1	3	4	1	1	3	1	3	3	2	2	2	4	1	1	2	2	3	3	2	2	2	2	3	1	2	2	3	4	2	4	1	1	1	1	3	3	3	4	2	4	3	1	1	1	3	3	3	4	2	4	2	1	1	1	3	3	4	4	3	4	3	3	3	4	2	2	3	4	3	3	4	4	1	1	4	4	3	3	3	4	2	4	4	4	3	1	3	1	2	1	2	4	3	1	3	1	2	1	3	1	4	4	2	2	1	1	3	3	2	4	3	3	2	4	4	4	2	2	2	4	2	4	2	2	3	1	2	4	3	3	4	4	2	2	4	4	4	4	3	4	3	1	2	2	1	1	2	2	4	4	2	4	4	4	2	1	3	1	3	1	3	3	2	2	2	4	3	1	3	1	4	4	2	2	1	1	2	2	3	3	3	3	2	2	4	4	4	4	3	3	2	4	2	2	4	4	2	2	2	2	2	2	2	4	2	4	3	3	2	2	1	1	2	4	2	2	4	4	2	4	1	1	2	4	1	1	2	2	3	3	3	3	3	3	2	2	2	2	3	1	3	3	3	1	4	4	2	2	3	1	3	3	2	2	4	4	2	2	4	4	2	2	3	3	2	4	1	1	2	2	1	1	1	1	3	3	2	4	3	3	3	4	3	3	3	1	2	4	1	1	3	3	1	1	3	3	1	1	1	1	3	4	1	1	4	4	1	1	4	4	1	1	2	1	2	4	2	1	3	1	4	4	3	3	3	3	3	3	3	3	2	4	2	4	2	4	1	1	3	4	3	3	2	2	4	4	2	2	3	3	2	2	3	1	3	3	2	2	2	2	2	2	4	4	3	1	3	3	2	4	3	3	3	1	3	1	2	2	3	1	1	1	2	2	3	3	3	3	2	2	1	1	1	1	3	1	3	3	2	2	1	1	2	4	4	4	2	2	1	1	2	2	4	4	2	2	1	1	2	2	3	1	3	1	2	2	2	1	2	4	3	3	3	3	2	2	3	1	2	2	3	4	2	1	2	2	1	1	2	2	2	2	3	3	2	4	3	3	2	2	4	4	3	3	2	1	1	1	3	3	3	3	3	3	4	4	1	1	1	1	2	2	2	4	1	1	1	1	3	3	4	4	2	4	2	2	2	2	1	1	3	3	2	4	3	1	4	4	2	2	1	1	3	4	3	3	2	4	3	3	2	2	2	2	3	1	2	4	1	1	3	3	3	3	2	4	3	1	3	4	4	4	3	4	3	1	2	4	4	4	2	1	3	3	1	1	2	1	4	4	3	1	3	1	2	2	3	3	1	1	2	1	4	4	3	1	3	3	3	4	4	4	1	1	2	2	1	1	4	4	1	1	3	3	3	3	2	4	4	4	2	2	4	4	3	3	2	4	3	1	2	4	1	1	3	3	4	4	4	4	4	4	1	1	1	1	2	2	2	1	1	1	4	4	2	2	2	4	2	2	3	3	3	3	2	4	3	1	2	2	1	1	2	4	1	1	3	3	4	4	1	1	3	3	3	1	3	3	1	1	3	3	4	4	3	3	3	3	2	4	4	4	1	1	2	4	2	4	2	2	2	2	3	1	3	1	2	1	1	1	4	4	3	1	4	4	4	4	4	4	3	1	1	1	2	2	2	2	3	1	1	1	3	3	2	2	3	3	3	3	1	1	2	2	2	4	2	2	2	4	2	4	2	4	2	2	2	4	3	1	3	3	2	2	4	4	4	4	2	2	1	1	1	1	3	4	2	4	2	4	3	1	3	1	2	4	4	4	3	1	3	3	2	4	3	3	2	2	4	4	2	4	1	1	4	4	3	4	1	1	3	4	3	1	3	3	3	1	3	3	2	4	3	3	3	1	4	4	3	1	3	3	4	4	4	4	4	4	3	3	2	2	3	1	2	1	2	2	2	2	3	3	1	1	2	2	3	1	2	2	4	4	3	4	3	1	4	4	1	1	1	1	3	3	2	1	1	1	2	2	3	1	3	1	3	3	3	1	3	4	3	1	2	1	3	4	3	1	4	4	2	2	2	2	3	1	2	1	2	1	2	2	2	1	3	1	3	1	3	3	2	4	3	1	2	4	1	1	3	3	2	2	3	1	2	2	3	1	2	4	2	4	4	4	3	4	2	4	4	4	2	1	3	3	2	1	3	3	2	2	2	2	2	2	3	3	2	2	4	4	3	4	3	1	2	2	3	3	2	4	3	1	3	3	2	4	3	3	2	2	3	4	1	1	4	4	1	1	2	4	3	1	2	2	2	2	3	1	2	2	2	4	4	4	3	1	2	2	3	3	3	3	3	3	4	4	2	2	3	3	1	1	3	3	1	1	1	1	3	1	3	1	3	3	4	4	4	4	3	3	2	1	3	4	1	1	2	1	3	1	2	4	3	4	2	2	2	1	4	4	3	1	4	4	3	1	3	3	2	4	1	1	2	2	3	1	2	2	2	4	2	4	1	1	3	1	3	3	3	1	4	4	3	4	4	4	1	1	2	4	2	2	4	4	3	4	2	4	4	4	4	4	3	3	2	4	4	4	3	4	3	1	3	3	4	4	2	2	3	3	4	4	3	1	2	2	2	4	3	3	4	4	2	1	4	4	2	4	2	1	3	4	2	4	1	1	2	2	2	4	4	4	3	3	2	4	3	4	1	1	3	4	3	1	2	4	1	1	1	1	3	1	2	1	3	3	2	2	2	2	4	4	3	3	2	2	4	4	1	1	2	2	2	2	3	3	3	3	3	4	3	3	3	1	2	2	3	1	2	4	1	1	2	1	3	1	3	1	2	2	2	2	4	4	4	4	3	1	3	1	2	4	2	2	3	3	2	2	2	1	1	1	2	2	2	1	1	1	3	3	3	1	1	1	3	1	2	4	2	4	1	1	3	4	3	3	2	2	2	2	2	2	1	1	3	4	2	2	1	1	2	2	3	3	2	4	3	3	2	2	3	1	1	1	3	3	2	4	1	1	3	1	1	1	2	1	2	2	1	1	2	2	1	1	3	3	1	1	3	3	4	4	2	1	4	4	4	4	2	2	3	4	3	3	4	4	4	4	2	1	4	4	2	2	2	2	3	3	2	2	2	4	2	4	4	4	2	4	3	1	4	4	1	1	2	2	2	4	4	4	3	1	2	4	3	3	1	1	3	3	4	4	2	2	2	2	2	4	3	3	2	2	2	4	3	3	1	1	4	4	3	1	3	3	2	2	2	4	2	4	2	4	2	4	4	4	3	1	2	4	2	2	1	1	2	2	2	2	2	4	3	4	1	1	3	3	1	1	1	1	3	1	3	1	2	4	2	4	3	3	2	2	2	2	2	2	1	1	3	3	1	1	1	1	3	3	1	1	3	3	1	1	1	1	3	1	2	2	3	3	2	2	4	4	2	4	1	1	3	1	3	4	2	2	3	4	2	1	3	4	3	3	2	1	1	1	2	4	1	1	3	4	2	2	2	2	3	3	1	1	2	2	2	2	4	4	3	1	2	4	4	4	1	1	2	4	2	4	2	4	3	4	3	3	2	2	2	4	3	1	3	1	2	4	1	1	3	4	3	4	3	3	2	4	3	3	3	1	2	2	2	4	1	1	3	3	1	1	3	1	4	4	4	4	2	2	3	3	3	3	1	1	1	1	4	4	1	1	2	2	3	4	3	3	2	2	4	4	2	4	2	2	3	3	4	4	3	1	3	3	4	4	2	4	3	3	4	4	2	2	1	1	4	4	1	1	2	1	4	4	1	1	1	1	2	2	3	4	2	1	2	2	2	4	1	1	2	2	3	1	2	2	3	3	3	1	4	4	2	1	2	4	3	3	4	4	1	1	2	4	4	4	3	1	3	3	2	4	2	2	1	1	4	4	3	3	1	1	1	1	3	4	3	3	1	1	4	4	3	4	2	2	2	1	1	1	4	4	3	4	3	3	2	4	4	4	2	2	4	4	2	1	2	4	2	2	3	3	4	4	2	4	2	4	2	4	2	4	2	4	3	3	2	2	1	1	2	4	2	1	4	4	3	3	1	1	3	1	3	3	2	2	3	3	2	2	1	1	2	2	3	4	4	4	3	3	2	2	1	1	2	2	2	2	4	4	2	2	4	4	2	4	3	1	1	1	2	4	3	1	2	4	3	4	2	2	2	4	2	1	2	1	4	4	3	3	3	3	1	1	3	3	2	2	1	1	2	2	2	2	1	1	1	1	3	4	2	2	1	1	3	1	4	4	2	4	1	1	3	3	1	1	4	4	1	1	2	4	2	2	3	3	2	2	4	4	2	2	2	2	4	4	2	1	2	1	1	1	3	3	2	4	2	1	1	1	4	4	2	2	3	1	4	4	2	1	1	1	2	4	2	2	2	4	2	1	2	4	2	4	2	2	4	4	3	3	3	3	3	4	1	1	3	1	3	4	3	4	2	2	1	1	3	1	1	1	3	3	3	1	1	1	3	4	2	2	3	3	2	1	4	4	3	3	2	1	3	3	2	2	4	4	3	4	2	2	2	1	1	1	3	4	2	2	3	3	3	3	2	4	4	4	3	1	2	4	2	2	4	4	3	3	3	1	2	2	3	1	3	1	3	1	3	1	3	4	2	1	2	4	4	4	2	1	2	2	2	2	2	4	3	1	4	4	3	3	2	2	2	4	3	1	1	1	1	1	3	4	3	1	3	1	2	2	4	4	1	1	3	3	3	3	3	1	4	4	3	3	3	1	2	2	2	4	2	2	4	4	3	4	1	1	4	4	4	4	3	4	2	1	2	2	4	4	2	4	3	3	2	4	2	1	2	2	2	2	2	2	3	1	2	2	4	4	3	1	3	3	3	3	4	4	4	4	2	2	2	4	2	1	3	3	2	4	2	1	1	1	2	4	2	4	2	4	3	4	3	3	3	1	4	4	2	1	3	3	3	3	1	1	1	1	3	3	2	4	3	3	1	1	3	1	2	1	2	2	1	1	3	4	1	1	2	2	2	2	3	3	4	4	4	4	4	4	3	1	3	3	4	4	3	4	2	2	1	1	3	4	1	1	2	2	2	4	3	1	2	2	2	4	2	1	2	2	1	1	2	2	2	2	4	4	1	1	2	4	1	1	3	4	2	2	3	3	3	3	3	3	4	4	1	1	2	2	1	1	2	1	2	4	3	4	1	1	2	1	2	2	1	1	3	1	3	4	4	4	2	4	2	4	4	4	3	3	3	1	3	4	3	1	2	1	3	1	4	4	2	4	3	4	2	4	2	2	1	1	1	1	2	2	3	3	2	4	3	1	2	2	2	1	3	3	4	4	2	1	3	3	3	1	2	2	2	2	3	4	3	1	2	4	3	3	4	4	2	2	3	3	3	3	1	1	1	1	3	3	2	4	3	3	2	2	1	1	2	2	4	4	2	2	1	1	1	1	3	1	4	4	3	3	2	1	3	1	4	4	2	1	2	4	2	4	3	3	1	1	3	1	3	3	4	4	4	4	2	2	4	4	4	4	4	4	1	1	2	4	3	1	3	3	3	3	2	1	2	2	3	4	2	2	4	4	2	2	3	3	3	1	2	4	3	1	2	2	2	2	2	4	3	3	2	2	1	1	3	3	4	4	3	4	2	2	1	1	2	2	2	2	3	1	3	3	3	3	3	3	1	1	1	1	4	4	2	4	1	1	3	1	3	1	2	2	3	1	2	4	3	3	2	2	1	1	2	2	2	4	3	4	4	4	2	2	3	4	3	1	2	2	3	3	3	1	4	4	3	1	2	2	3	3	1	1	3	3	4	4	3	4	2	1	4	4	2	1	2	2	3	1	2	1	1	1	1	1	4	4	1	1	2	2	2	2	1	1	2	4	3	3	3	1	2	4	2	4	2	2	4	4	4	4	2	4	2	4	4	4	4	4	2	2	1	1	2	2	4	4	2	2	4	4	3	3	4	4	3	1	3	4	2	4	3	1	3	3	1	1	3	1	1	1	2	2	2	1	2	2	2	4	3	3	1	1	2	4	2	4	1	1	3	3	3	4	4	4	4	4	4	4	3	3	2	2	2	1	3	1	2	2	3	3	2	4	1	1	2	2	1	1	3	4	3	1	4	4	2	2	1	1	2	1	3	3	3	1	2	2	2	2	4	4	1	1	3	1	1	1	4	4	3	4	1	1	3	4	3	4	3	4	2	2	4	4	3	3	2	2	4	4	2	4	2	1	3	1	3	1	2	2	3	3	1	1	1	1	2	1	2	2	1	1	1	1	2	1	2	2	3	3	3	4	2	2	4	4	3	1	1	1	2	2	3	3	2	4	2	2	2	1	2	2	2	4	2	4	3	1	4	4	2	2	1	1	3	1	2	2	2	1	3	1	2	2	2	2	2	2	2	4	1	1	3	4	1	1	1	1	3	1	3	4	3	3	2	4	3	3	3	3	1	1	3	4	2	4	4	4	4	4	1	1	1	1	2	2	4	4	4	4	3	3	3	1	2	2	3	4	2	4	2	2	3	3	3	1	4	4	2	2	4	4	2	1	3	1	2	4	2	4	1	1	2	4	2	2	4	4	4	4	2	2	3	4	2	4	1	1	3	3	3	3	4	4	2	2	3	4	2	2	1	1	1	1	3	4	3	1	4	4	3	3	1	1	4	4	3	4	3	4	4	4	3	3	1	1	4	4	3	1	4	4	2	1	2	2	1	1	2	4	4	4	2	4	2	1	2	4	3	3	3	3	4	4	3	3	4	4	4	4	4	4	3	4	2	2	2	2	2	2	2	4	3	1	3	3	3	4	2	1	2	4	1	1	2	2	4	4	2	4	4	4	2	2	2	2	2	4	2	1	3	1	3	1	2	4	4	4	2	4	2	4	2	4	1	1	3	1	3	1	2	2	4	4	3	3	2	2	2	2	4	4	2	2	3	1	3	1	2	1	2	2	2	2	3	3	4	4	2	2	2	2	2	1	3	4	2	4	4	4	4	4	2	2	2	4	4	4	1	1	2	2	3	3	3	1	3	3	3	1	1	1	2	2	3	3	2	2	2	1	2	4	4	4	1	1	2	2	3	1	3	3	3	3	3	1	1	1	3	4	4	4	4	4	4	4	1	1	4	4	3	4	3	3	4	4	4	4	2	4	3	3	3	1	2	4	4	4	1	1	2	2	3	3	2	4	2	4	2	1	3	3	1	1	4	4	2	2	4	4	1	1	1	1	4	4	3	4	1	1	2	4	2	4	2	4	3	1	4	4	4	4	3	1	2	4	2	4	2	4	2	2	2	4	1	1	1	1	3	3	3	3	3	3	1	1	4	4	1	1	1	1	3	1	4	4	2	2	1	1	3	1	2	2	3	1	1	1	4	4	1	1	3	1	2	2	1	1	3	1	4	4	2	2	4	4	2	4	2	2	3	3	3	1	3	3	3	1	2	4	1	1	1	1	1	1	2	4	3	3	3	1	1	1	4	4	2	4	4	4	2	2	2	2	3	3	4	4	1	1	3	3	1	1	1	1	3	1	3	3	4	4	2	4	2	2	4	4	4	4	3	1	3	3	2	1	2	4	3	3	3	1	3	3	2	4	4	4	3	3	2	4	3	4	1	1	2	2	1	1	2	2	2	4	1	1	1	1	4	4	2	2	3	4	3	1	2	4	0	0	4	4	1	1	4	4	4	4	4	4	2	4	3	1	2	2	4	4	4	4	3	3	3	4	3	3	2	2	2	4	2	2	2	4	4	4	3	1	1	1	2	2	1	1	3	3	2	2	3	3	3	3	2	2	2	2	2	2	2	2	2	2	2	2	1	1	3	3	3	3	2	2	2	2	3	3	2	2	4	4	1	1	2	2	2	1	1	1	4	4	3	1	1	1	4	4	1	1	4	4	2	1	4	4	4	4	3	4	3	3	3	3	3	4	2	2	2	4	3	3	4	4	2	2	1	1	3	1	1	1	3	4	2	4	4	4	2	4	2	4	3	3	1	1	3	1	3	4	1	1	2	2	2	4	2	2	1	1	1	1	2	2	2	2	2	1	3	1	3	3	2	1	2	2	2	1	3	1	2	4	3	3	3	4	2	1	4	4	3	4	3	1	1	1	2	2	2	2	1	1	3	1	3	4	4	4	2	1	4	4	2	4	2	4	2	4	2	2	4	4	3	1	3	3	2	2	1	1	1	1	3	4	3	3	4	4	4	4	3	1	4	4	2	4	2	4	3	3	1	1	2	2	3	3	3	4	2	2	3	3	2	2	2	4	3	4	3	3	2	2	2	2	3	1	1	1	3	1	2	1	1	1	3	3	2	2	2	2	2	2	2	4	2	2	2	1	3	1	4	4	1	1	3	3	3	3	4	4	1	1	2	4	3	3	3	3	2	2	3	3	4	4	2	4	2	4	4	4	1	1	2	4	2	4	2	1	3	3	4	4	3	1	1	1	2	2	2	2	4	4	2	1	4	4	3	3	1	1	3	3	4	4	1	1	4	4	3	3	4	4	1	1	3	4	2	2	3	1	2	1	1	1	2	4	2	2	2	2	1	1	4	4	4	4	3	1	4	4	2	1	2	4	3	1	3	3	3	4	3	1	3	4	3	1	2	2	3	4	3	3	3	3	1	1	1	1	4	4	2	2	1	1	2	1	1	1	4	4	3	1	4	4	2	2	3	3	1	1	1	1	1	1	3	3	2	1	1	1	4	4	3	3	1	1	3	3	3	3	4	4	2	2	4	4	3	3	2	2	3	1	3	4	2	4	4	4	1	1	3	1	2	1	3	1	1	1	2	2	2	1	1	1	1	1	4	4	2	4	2	2	2	2	2	2	4	4	2	2	2	1	3	1	2	2	2	2	3	3	3	1	3	3	3	1	2	2	2	2	1	1	4	4	1	1	2	1	4	4	3	4	1	1	3	4	3	3	2	1	3	1	3	1	2	2	2	4	3	4	3	1	2	2	3	3	1	1	3	3	4	4	3	3	3	3	1	1	2	4	2	4	1	1	1	1	3	3	3	3	4	4	3	1	1	1	1	1	3	4	1	1	2	4	3	1	2	1	4	4	4	4	1	1	2	4	2	4	3	3	2	2	2	1	4	4	3	1	3	3	2	2	4	4	3	3	1	1	1	1	3	1	2	2	2	1	1	1	1	1	1	1	3	4	3	3	1	1	2	4	3	1	2	2	3	1	3	3	1	1	4	4	1	1	2	1	2	4	2	2	1	1	2	2	4	4	2	2	1	1	4	4	1	1	3	1	3	3	2	1	4	4	2	2	2	2	3	3	3	1	2	4	4	4	2	4	2	4	3	1	3	1	2	2	3	4	2	2	2	2	4	4	2	1	4	4	3	1	3	4	2	4	3	1	4	4	2	4	3	1	3	1	3	3	2	4	2	2	4	4	2	2	1	1	4	4	2	2	2	4	3	1	2	1	3	4	2	2	3	3	4	4	3	1	3	1	3	3	1	1	1	1	1	1	2	4	3	1	2	1	3	4	2	2	3	3	4	4	4	4	2	1	2	4	4	4	3	3	2	2	3	3	4	4	4	4	2	4	2	1	1	1	4	4	3	1	3	3	3	3	2	2	3	1	3	1	2	4	3	1	3	1	2	4	3	3	1	1	2	4	3	3	2	4	3	1	2	2	2	1	4	4	3	1	2	4	3	1	4	4	2	2	2	2	3	3	4	4	1	1	3	1	2	4	1	1	1	1	1	1	3	4	4	4	2	2	2	1	4	4	2	4	2	2	1	1	4	4	3	3	2	1	2	2	2	2	3	1	4	4	3	3	2	4	4	4	2	2	4	4	3	3	1	1	2	1	2	4	3	1	4	4	4	4	4	4	1	1	4	4	2	2	3	4	3	3	2	1	2	4	3	3	3	3	3	1	3	3	2	2	4	4	1	1	4	4	1	1	3	1	4	4	3	3	2	2	2	1	4	4	4	4	3	1	4	4	3	1	4	4	3	1	3	3	4	4	3	3	4	4	3	1	3	3	3	3	3	3	2	2	3	3	2	4	3	1	3	3	4	4	3	1	2	2	3	3	4	4	2	2	3	1	4	4	2	4	3	3	3	1	3	4	2	2	4	4	3	4	1	1	1	1	1	1	1	1	4	4	1	1	2	2	4	4	2	4	1	1	2	4	4	4	2	1	3	3	2	4	2	2	4	4	3	1	4	4	4	4	2	2	3	1	1	1	2	2	3	3	2	2	4	4	2	2	2	1	2	1	3	1	2	4	2	4	2	2	3	3	2	2	3	3	1	1	4	4	1	1	1	1	3	1	2	4	2	4	3	3	3	3	1	1	2	4	2	2	3	1	4	4	1	1	4	4	4	4	1	1	1	1	4	4	2	1	3	3	4	4	2	4	4	4	3	3	2	2	2	1	3	4	3	3	4	4	1	1	2	2	2	2	2	4	2	2	3	4	4	4	2	4	2	4	3	3	2	4	1	1	2	2	2	4	4	4	1	1	2	2	1	1	4	4	1	1	1	1	1	1	2	4	4	4	3	3	3	3	4	4	3	4	1	1	3	3	4	4	2	1	1	1	1	1	4	4	2	4	2	2	4	4	1	1	1	1	2	2	3	3	3	3	3	1	2	4	3	3	2	2	2	1	3	4	1	1	3	1	3	1	3	1	2	4	3	4	3	3	3	1	3	1	1	1	1	1	2	2	2	4	3	3	4	4	2	1	2	4	1	1	3	3	1	1	3	1	3	1	3	3	1	1	3	1	1	1	2	2	1	1	2	1	1	1	4	4	3	3	2	1	2	4	4	4	2	2	2	2	1	1	1	1	3	1	3	1	2	2	3	1	3	3	3	1	2	2	3	3	3	3	3	1	3	3	4	4	2	1	2	2	2	2	2	4	2	2	3	3	2	2	2	2	2	1	2	4	4	4	2	4	3	3	1	1	3	3	3	4	1	1	4	4	2	2	2	1	3	3	3	3	3	4	2	1	3	1	3	3	4	4	1	1	2	4	4	4	2	4	3	3	2	2	3	1	2	2	2	4	3	1	3	3	3	4	2	1	1	1	3	3	3	3	3	1	2	1	1	1	3	3	2	4	4	4	3	3	1	1	3	3	2	1	2	4	2	2	4	4	2	4	2	2	3	1	2	2	3	3	2	2	3	4	3	4	2	2	2	2	2	2	1	1	2	4	3	3	2	2	3	3	3	1	2	1	1	1	2	2	1	1	3	1	3	1	3	1	2	2	2	4	2	4	3	1	2	2	2	4	1	1	4	4	1	1	1	1	2	2	2	4	3	4	4	4	2	2	4	4	3	3	4	4	4	4	3	3	1	1	1	1	1	1	3	1	2	4	4	4	2	2	4	4	3	3	3	3	2	2	2	2	2	2	3	1	2	4	2	2	2	2	3	3	3	3	2	2	3	3	3	1	2	4	2	4	2	1	2	2	3	3	4	4	1	1	4	4	3	1	2	1	2	2	2	1	3	1	2	4	3	3	2	2	2	2	3	4	4	4	2	2	2	1	1	1	1	1	3	4	4	4	3	1	3	3	2	4	4	4	2	2	2	4	3	1	3	1	2	2	3	4	1	1	3	1	2	4	1	1	1	1	4	4	4	4	0	0	3	3	3	3	2	4	3	3	3	3	3	4	1	1	3	3	3	3	1	1	2	4	1	1	1	1	2	4	2	1	1	1	2	4	3	3	2	1	2	2	3	1	3	3	2	1	2	4	2	2	3	3	2	2	2	2	2	1	3	3	2	2	3	3	3	4	4	4	4	4	2	2	1	1	4	4	2	4	2	4	3	3	3	3	3	3	2	1	3	3	2	2	2	1	2	4	3	1	1	1	3	4	1	1	3	1	3	3	3	3	2	1	2	2	4	4	2	1	2	2	3	1	3	3	1	1	4	4	2	2	3	1	2	2	2	2	3	1	3	3	2	2	3	3	2	2	3	4	2	4	3	1	4	4	3	3	2	2	3	4	4	4	2	1	3	3	1	1	1	1	2	4	3	1	4	4	4	4	4	4	2	2	3	4	3	1	3	3	4	4	2	2	4	4	1	1	1	1	1	1	4	4	3	4	2	4	2	1	1	1	2	2	2	4	4	4	3	3	4	4	4	4	1	1	1	1	2	2	1	1	3	3	2	2	3	3	2	4	1	1	3	1	3	3	3	4	4	4	1	1	2	2	4	4	4	4	2	1	1	1	1	1	3	3	3	3	2	2	2	2	3	1	2	2	2	2	3	4	1	1	2	4	3	4	2	2	2	4	4	4	3	3	3	3	2	4	2	1	3	3	2	4	2	2	3	4	2	2	3	3	2	4	2	1	2	2	1	1	3	3	4	4	4	4	4	4	4	4	3	3	2	2	4	4	2	1	2	2	2	2	4	4	4	4	2	4	2	1	2	2	3	1	3	3	4	4	3	1	3	1	2	2	2	1	1	1	1	1	3	1	4	4	3	3	3	3	4	4	2	2	2	4	4	4	4	4	2	2	3	3	1	1	2	1	3	1	2	4	2	2	1	1	4	4	3	3	2	4	2	2	2	1	3	1	2	4	1	1	4	4	3	4	2	2	2	1	3	3	4	4	4	4	2	2	2	2	3	3	3	3	4	4	3	3	3	3	2	2	3	3	2	2	3	4	3	3	3	3	2	1	1	1	2	4	4	4	1	1	3	3	3	3	2	2	2	2	3	4	2	4	2	2	3	1	4	4	3	3	1	1	4	4	1	1	3	3	3	3	3	3	2	2	2	4	0	0	3	1	2	2	2	2	2	4	1	1	1	1	2	4	1	1	4	4	3	3	1	1	2	2	2	2	2	4	1	1	3	3	3	3	3	3	3	3	1	1	3	4	4	4	1	1	3	4	3	1	1	1	2	4	2	4	4	4	4	4	1	1	3	1	4	4	3	1	2	4	2	2	2	2	2	4	2	1	4	4	2	4	3	3	2	4	2	4	2	2	2	4	4	4	3	1	2	1	3	1	4	4	2	2	2	1	2	1	3	1	3	3	3	3	2	2	3	1	4	4	2	2	1	1	4	4	3	3	4	4	2	4	2	4	2	4	2	4	3	3	2	1	3	3	2	2	4	4	3	3	2	2	3	3	2	1	4	4	1	1	2	2	3	1	3	1	4	4	1	1	3	4	3	3	2	2	1	1	1	1	2	1	2	2	3	4	2	2	2	2	3	1	3	1	3	3	1	1	2	2	3	3	2	2	1	1	1	1	2	2	2	2	2	1	3	1	3	3	3	4	1	1	4	4	2	2	2	4	2	2	3	3	2	2	2	4	3	3	2	4	3	1	4	4	3	4	3	3	3	1	2	2	4	4	2	4	3	3	1	1	3	3	2	2	4	4	1	1	3	3	2	1	2	4	3	1	3	4	4	4	1	1	3	1	4	4	3	3	1	1	3	3	2	2	1	1	2	2	3	3	2	2	3	4	2	1	1	1	4	4	1	1	3	1	2	2	2	2	2	2	2	2	4	4	3	3	3	3	2	2	2	2	2	2	3	3	2	2	3	3	3	3	3	3	3	3	3	1	2	1	2	2	2	4	3	3	3	3	3	1	3	1	2	2	2	2	3	3	2	4	3	3	3	3	2	4	2	2	3	4	4	4	1	1	2	2	1	1	2	4	3	3	3	1	3	1	1	1	3	1	3	3	3	3	1	1	3	3	2	4	2	4	1	1	3	3	3	3	2	4	1	1	3	1	2	2	3	3	1	1	3	1	4	4	2	4	3	3	1	1	4	4	4	4	1	1	2	4	2	1	1	1	2	4	3	4	4	4	2	2	2	1	3	3	2	2	4	4	2	2	3	3	3	3	2	4	2	2	2	2	3	1	2	2	3	1	1	1	1	1	2	4	4	4	3	1	3	1	3	4	3	3	2	2	2	1	2	2	2	4	2	4	2	2	3	3	2	4	2	4	2	4	2	2	3	4	3	3	3	1	2	2	3	1	2	1	3	4	3	3	3	3	4	4	2	2	3	3	2	4	2	4	2	4	3	3	4	4	4	4	4	4	3	3	3	3	2	2	1	1	3	3	2	2	3	3	2	4	3	1	4	4	2	2	3	1	1	1	3	1	4	4	2	2	2	4	3	1	1	1	3	3	3	4	1	1	2	1	2	2	2	4	1	1	4	4	2	2	2	1	3	3	3	3	3	4	2	2	4	4	1	1	3	3	3	3	2	2	1	1	3	3	2	4	3	3	4	4	3	4	1	1	1	1	2	1	1	1	2	2	3	3	2	4	4	4	3	1	3	1	4	4	3	1	2	2	2	1	1	1	2	4	2	4	2	1	2	2	2	4	2	4	2	2	3	3	3	4	2	4	2	4	2	1	3	3	1	1	3	3	1	1	4	4	3	3	3	4	1	1	2	2	2	2	3	4	1	1	2	2	2	1	4	4	1	1	3	1	1	1	3	3	2	2	2	1	1	1	3	3	2	2	3	3	4	4	3	3	3	4	3	3	2	4	3	4	3	3	4	4	4	4	3	3	4	4	4	4	3	1	2	4	3	1	2	2	3	1	1	1	3	1	1	1	2	2	4	4	1	1	4	4	3	3	4	4	4	4	2	2	3	3	2	2	2	2	3	1	3	3	3	1	3	3	1	1	3	3	2	2	2	2	3	3	3	1	3	3	2	1	4	4	3	3	2	2	1	1	3	3	2	1	3	3	4	4	3	3	2	4	2	2	2	2	3	1	3	1	4	4	1	1	3	3	3	1	3	3	2	4	4	4	4	4	2	2	3	1	2	2	2	4	4	4	3	3	1	1	4	4	3	3	3	1	2	2	2	2	2	4	3	3	3	3	2	2	3	1	3	1	3	1	2	2	3	1	2	2	2	1	2	4	4	4	3	3	3	3	4	4	2	2	1	1	3	3	2	2	4	4	2	4	3	1	3	1	4	4	1	1	2	4	2	2	3	1	1	1	2	2	1	1	3	4	3	3	4	4	4	4	1	1	2	4	2	4	2	4	3	1	3	3	2	2	3	1	3	1	1	1	4	4	1	1	4	4	3	1	3	3	2	2	2	4	2	4	3	3	2	4	1	1	2	2	2	2	3	3	2	1	2	2	3	3	4	4	1	1	3	1	3	1	2	2	4	4	4	4	3	3	2	4	2	4	4	4	4	4	3	3	1	1	4	4	1	1	2	1	3	3	2	2	2	2	1	1	1	1	1	1	2	4	2	1	3	3	4	4	3	3	1	1	2	2	4	4	1	1	3	3	3	3	4	4	3	4	3	1	3	3	1	1	4	4	4	4	4	4	3	3	1	1	4	4	3	3	3	3	3	1	2	2	2	2	1	1	3	3	3	1	2	2	2	4	3	3	3	1	1	1	3	3	4	4	1	1	2	4	3	1	2	2	4	4	3	1	1	1	2	2	3	3	3	1	4	4	2	4	1	1	3	3	4	4	2	2	1	1	3	3	2	4	3	1	4	4	4	4	1	1	4	4	3	4	4	4	2	1	2	2	2	2	3	3	2	4	2	1	2	2	3	3	3	3	1	1	3	1	4	4	3	3	3	4	3	4	3	3	4	4	3	3	3	3	2	1	1	1	3	1	2	2	3	1	3	3	3	3	3	1	2	4	1	1	2	4	2	4	2	1	3	3	3	1	3	1	1	1	2	4	2	4	3	1	2	4	1	1	1	1	3	1	2	1	3	4	4	4	2	1	2	4	1	1	1	1	3	1	1	1	2	2	3	3	4	4	1	1	2	1	2	4	1	1	2	2	2	4	1	1	4	4	3	3	3	1	2	2	3	4	3	1	4	4	1	1	4	4	2	2	2	2	4	4	2	4	2	4	3	4	3	3	4	4	1	1	3	1	3	1	3	1	2	2	4	4	3	3	2	4	2	2	3	3	3	3	2	2	2	4	2	2	3	3	3	1	3	3	3	3	3	1	2	2	3	3	2	2	3	1	3	1	3	1	2	2	3	4	2	2	4	4	4	4	2	2	1	1	1	1	2	2	3	4	2	2	2	4	4	4	3	1	3	3	2	4	1	1	4	4	1	1	3	3	3	1	3	3	3	1	2	4	4	4	2	2	3	3	1	1	2	2	4	4	4	4	1	1	4	4	2	4	4	4	2	4	4	4	4	4	4	4	2	4	4	4	3	3	4	4	3	3	1	1	1	1	4	4	3	3	1	1	2	2	3	4	2	2	3	3	2	1	3	3	3	1	1	1	3	3	4	4	1	1	3	3	3	3	3	4	2	2	2	1	3	3	4	4	2	2	2	4	2	2	3	1	2	4	1	1	4	4	2	4	2	4	2	1	4	4	3	3	2	2	4	4	3	4	2	4	3	4	3	4	4	4	3	1	2	2	1	1	1	1	2	2	1	1	4	4	4	4	1	1	2	1	2	4	3	4	3	3	3	4	4	4	3	3	4	4	2	1	1	1	2	4	3	4	4	4	3	3	1	1	1	1	4	4	2	2	3	4	3	1	3	1	2	2	4	4	1	1	2	2	1	1	3	3	3	3	4	4	1	1	1	1	3	1	4	4	2	2	3	1	4	4	1	1	2	2	3	1	2	4	2	2	2	2	1	1	1	1	2	2	2	2	2	2	4	4	4	4	4	4	3	4	3	3	3	3	4	4	1	1	2	4	2	2	2	4	1	1	3	1	3	1	1	1	1	1	3	3	1	1	3	3	3	1	3	4	2	4	2	2	3	3	4	4	3	3	2	2	4	4	1	1	2	2	2	1	1	1	1	1	3	3	2	2	1	1	3	3	3	3	3	1	3	3	1	1	3	3	4	4	2	4	3	4	3	3	2	2	2	2	2	2	4	4	3	3	4	4	2	4	2	2	2	1	2	4	3	3	4	4	2	1	1	1	3	3	2	1	2	2	1	1	2	1	3	3	1	1	2	1	1	1	2	4	2	2	3	1	3	4	4	4	2	4	2	2	1	1	3	1	3	4	3	1	4	4	2	2	2	1	4	4	3	1	2	2	2	4	4	4	1	1	2	2	1	1	2	4	4	4	2	4	3	3	4	4	4	4	2	1	2	1	3	3	3	3	1	1	1	1	1	1	3	3	1	1	4	4	4	4	2	1	3	3	2	2	4	4	1	1	3	3	1	1	2	2	2	2	3	1	2	1	3	3	2	1	4	4	2	2	3	1	4	4	2	1	3	3	3	3	2	2	4	4	3	1	2	4	2	2	3	3	3	1	2	4	3	3	2	2	1	1	4	4	3	1	2	4	2	2	4	4	3	1	1	1	1	1	2	2	2	4	3	1	2	4	4	4	2	1	4	4	2	4	3	3	4	4	2	2	3	3	3	3	3	3	4	4	3	1	3	3	2	4	2	2	2	2	3	3	3	3	2	2	3	1	3	3	2	2	3	3	2	1	2	2	2	2	4	4	1	1	1	1	2	4	3	1	3	3	2	4	2	2	2	4	3	3	2	2	3	3	3	3	2	2	3	4	2	4	1	1	2	2	1	1	2	2	1	1	2	2	3	1	2	4	3	1	3	3	3	1	3	3	4	4	2	4	3	3	2	2	3	3	3	1	3	1	1	1	3	3	2	4	2	2	3	1	4	4	1	1	1	1	3	1	2	4	2	1	2	1	3	1	3	3	3	3	4	4	2	4	4	4	3	1	1	1	1	1	1	1	2	2	4	4	3	3	2	2	4	4	2	2	3	3	3	3	1	1	3	1	2	4	3	1	1	1	2	4	2	1	3	3	3	3	3	3	4	4	3	1	3	3	3	3	4	4	4	4	2	4	2	4	2	2	3	4	3	3	1	1	4	4	2	2	2	4	3	3	1	1	4	4	2	2	3	4	1	1	3	3	3	1	2	4	2	2	2	2	3	1	1	1	2	4	2	4	3	3	2	4	1	1	2	2	3	3	3	1	3	3	3	3	4	4	2	1	1	1	3	3	2	2	4	4	4	4	2	2	1	1	1	1	2	2	3	3	3	3	1	1	1	1	1	1	2	4	2	2	3	1	3	3	3	4	2	2	3	1	3	1	3	3	3	3	3	3	3	3	1	1	3	1	3	4	2	4	2	2	2	2	4	4	4	4	2	4	3	1	2	2	2	1	2	2	4	4	3	4	2	1	3	4	2	2	3	3	1	1	4	4	3	1	2	1	2	2	3	3	3	1	3	3	4	4	3	1	1	1	3	1	4	4	1	1	3	4	4	4	2	2	2	2	2	2	2	4	2	4	2	1	3	3	4	4	2	2	2	2	2	4	4	4	3	4	4	4	3	3	1	1	3	1	2	4	1	1	4	4	2	2	4	4	4	4	4	4	3	1	3	3	4	4	3	1	3	3	3	3	2	4	3	3	2	2	2	4	1	1	2	2	2	4	1	1	2	2	3	3	1	1	2	2	2	1	2	2	1	1	3	3	2	1	3	1	2	2	3	1	3	1	2	1	1	1	2	2	1	1	3	3	2	2	2	4	4	4	1	1	2	2	1	1	3	1	1	1	1	1	2	4	4	4	2	2	3	4	4	4	1	1	3	1	3	3	2	1	1	1	2	2	3	1	2	1	3	3	2	4	3	3	2	4	3	4	3	3	2	1	2	2	2	2	3	3	4	4	1	1	3	3	3	3	3	3	4	4	4	4	2	4	3	3	1	1	2	4	3	1	3	3	3	3	3	4	2	2	2	2	1	1	2	2	1	1	3	1	1	1	4	4	2	2	3	1	2	2	3	4	1	1	3	3	2	4	4	4	3	1	2	2	2	2	1	1	2	1	4	4	1	1	3	3	2	2	1	1	2	4	1	1	2	4	1	1	2	2	3	1	1	1	2	4	4	4	2	2	2	2	2	4	2	2	1	1	2	4	4	4	3	1	1	1	2	4	2	4	3	1	2	1	3	3	3	3	3	1	4	4	1	1	3	3	2	2	2	2	2	1	3	3	2	4	1	1	2	4	2	4	3	3	1	1	1	1	2	2	4	4	3	4	3	3	2	4	2	4	1	1	2	2	3	3	1	1	4	4	3	3	1	1	1	1	3	3	3	4	2	2	4	4	2	2	4	4	1	1	3	4	4	4	3	3	1	1	3	4	2	2	2	4	2	4	3	1	2	1	2	4	2	1	3	3	3	1	1	1	2	1	4	4	3	3	3	3	3	3	2	4	3	4	2	1	4	4	4	4	1	1	2	2	4	4	2	2	3	3	1	1	4	4	3	1	4	4	2	2	3	3	2	2	4	4	3	3	2	1	3	3	2	2	4	4	3	1	3	3	4	4	2	4	4	4	2	1	2	2	3	4	2	2	3	1	3	3	2	4	1	1	1	1	3	1	2	2	4	4	2	4	3	1	3	1	4	4	4	4	3	3	3	3	3	4	2	2	2	4	3	1	1	1	3	1	4	4	2	2	1	1	1	1	2	2	3	3	3	3	3	3	3	1	2	2	3	3	2	1	3	3	3	3	2	2	2	4	1	1	4	4	3	3	2	4	1	1	4	4	3	4	2	2	3	3	3	4	1	1	3	3	3	3	2	2	3	3	4	4	3	1	1	1	3	4	2	4	2	4	1	1	2	4	2	1	3	1	2	2	2	1	3	1	3	3	2	2	2	4	2	2	2	1	4	4	1	1	2	1	3	1	4	4	2	2	3	3	1	1	2	4	1	1	3	3	2	1	2	4	3	3	3	3	3	3	3	3	3	1	4	4	1	1	2	2	3	4	4	4	4	4	2	2	2	2	3	3	2	2	2	2	3	4	4	4	2	1	2	1	3	1	3	4	3	1	3	3	3	1	1	1	2	2	2	1	2	2	2	2	3	3	4	4	1	1	1	1	3	3	2	1	3	1	4	4	3	3	1	1	3	3	3	3	4	4	2	2	3	1	2	1	3	4	4	4	2	2	3	3	3	3	3	3	2	2	2	4	3	3	2	2	3	3	1	1	3	1	4	4	3	3	3	3	3	4	1	1	2	1	1	1	4	4	1	1	4	4	2	4	2	2	3	3	2	2	1	1	2	2	2	4	3	3	1	1	2	2	2	4	2	4	3	3	2	4	2	2	3	1	4	4	2	2	3	3	2	2	2	2	2	4	2	2	3	3	1	1	3	1	2	4	2	4	4	4	3	1	2	1	3	3	3	3	1	1	2	1	2	2	4	4	3	1	2	4	4	4	4	4	3	3	2	4	3	1	2	2	4	4	3	3	2	2	2	4	1	1	3	1	2	2	2	2	3	3	3	1	2	4	3	1	3	3	3	3	2	2	3	4	3	3	2	1	3	3	1	1	1	1	1	1	4	4	4	4	2	4	3	4	2	1	4	4	3	3	3	3	4	4	2	4	3	1	1	1	4	4	2	2	1	1	1	1	2	2	3	1	3	1	2	2	1	1	2	2	2	2	2	2	1	1	2	1	1	1	4	4	4	4	2	1	3	4	1	1	2	2	2	2	2	4	2	1	3	3	3	1	3	1	2	1	4	4	1	1	2	1	4	4	3	4	3	4	2	1	2	2	2	2	2	2	1	1	3	1	2	1	2	2	2	4	4	4	2	4	2	2	2	1	2	2	3	1	2	4	3	3	4	4	2	4	2	1	3	4	1	1	1	1	1	1	2	4	1	1	3	1	3	3	3	3	3	3	2	4	3	3	1	1	2	2	2	4	1	1	3	1	2	2	4	4	3	3	2	4	2	2	2	2	1	1	1	1	4	4	3	1	4	4	2	4	4	4	2	4	3	3	3	3	2	4	2	2	2	1	4	4	2	2	3	4	1	1	3	3	1	1	3	4	4	4	4	4	3	3	1	1	3	1	3	3	1	1	4	4	2	4	3	3	2	2	2	2	3	3	4	4	2	2	1	1	2	4	1	1	4	4	1	1	1	1	3	1	4	4	2	2	2	4	3	4	3	3	3	3	3	3	2	1	3	3	3	3	2	2	2	4	1	1	3	1	4	4	1	1	2	2	3	3	3	3	3	1	3	3	2	1	2	2	2	2	3	4	2	4	2	2	3	3	2	2	1	1	2	1	4	4	3	3	3	3	1	1	2	4	3	3	3	3	3	3	3	4	2	2	4	4	1	1	3	3	4	4	2	1	2	1	4	4	3	4	3	3	2	2	1	1	3	3	4	4	4	4	2	2	3	3	3	3	1	1	1	1	3	4	1	1	2	4	2	2	3	3	3	3	3	3	2	1	4	4	2	2	2	1	3	3	3	4	3	3	2	4	4	4	2	2	3	1	4	4	1	1	3	3	2	4	2	2	2	2	2	1	3	1	3	1	2	2	2	2	3	1	2	2	2	2	3	4	4	4	2	2	3	1	3	3	4	4	4	4	3	3	2	4	2	4	2	4	1	1	3	3	4	4	3	1	3	4	4	4	1	1	2	2	2	2	3	1	3	3	2	4	3	1	1	1	2	2	1	1	3	1	3	3	2	2	3	3	4	4	3	3	4	4	3	3	3	4	1	1	2	2	3	1	2	4	2	4	2	4	0	0	2	4	2	2	3	3	1	1	3	3	2	2	2	4	1	1	3	1	2	1	3	4	4	4	3	1	3	3	1	1	3	3	3	3	2	1	2	2	2	2	2	4	2	2	1	1	3	3	3	3	4	4	2	4	2	4	2	4	2	4	2	2	3	3	3	3	1	1	3	3	3	3	2	2	2	2	2	2	2	4	4	4	2	4	2	2	2	2	3	3	3	1	3	1	3	3	2	4	3	3	1	1	3	3	3	3	2	1	1	1	3	1	1	1	1	1	1	1	2	4	2	2	3	3	1	1	3	1	3	1	1	1	2	2	2	2	3	3	3	3	2	4	4	4	4	4	2	4	3	4	1	1	4	4	2	2	3	4	1	1	4	4	2	4	3	3	2	4	3	3	2	2	3	1	3	1	4	4	2	2	3	1	4	4	3	3	3	1	3	1	3	3	1	1	3	4	4	4	4	4	2	2	3	3	1	1	3	1	1	1	4	4	2	2	3	3	3	1	4	4	3	3	4	4	4	4	2	2	3	1	4	4	3	1	2	1	2	2	3	3	3	3	4	4	2	2	4	4	2	4	3	1	2	1	3	1	2	1	4	4	2	2	3	1	3	1	2	2	1	1	3	3	3	4	4	4	1	1	4	4	3	4	3	3	2	2	2	4	3	1	2	4	1	1	1	1	3	3	2	1	1	1	2	4	1	1	1	1	3	1	2	4	3	3	3	1	2	2	1	1	3	4	2	4	3	3	2	4	2	2	2	4	2	2	3	4	1	1	2	2	2	2	2	2	3	4	3	1	3	3	4	4	2	2	2	4	2	1	3	1	2	2	2	4	3	3	3	3	4	4	4	4	3	3	3	3	3	3	2	1	2	4	1	1	3	3	3	3	2	4	2	1	2	1	4	4	3	3	1	1	2	1	1	1	2	4	2	2	3	3	2	2	4	4	4	4	3	3	3	3	3	3	3	4	2	2	4	4	2	2	4	4	2	1	4	4	2	2	2	4	2	2	2	4	1	1	4	4	2	2	2	1	2	4	4	4	3	3	3	3	4	4	2	1	3	3	1	1	2	4	2	2	2	4	1	1	2	2	3	3	2	2	3	1	3	1	2	2	2	2	3	3	3	4	2	2	2	4	2	1	2	1	3	3	2	4	2	2	2	2	3	3	3	3	3	4	4	4	3	3	3	4	1	1	4	4	2	1	3	3	3	1	2	2	1	1	3	1	1	1	2	2	3	1	2	2	1	1	3	1	3	3	2	2	3	3	2	2	2	4	2	4	2	4	2	4	2	4	2	2	1	1	3	3	2	2	1	1	3	4	2	4	3	3	3	1	2	4	3	4	2	1	3	3	1	1	2	2	3	3	3	3	3	3	3	3	3	1	1	1	4	4	1	1	1	1	2	4	1	1	1	1	3	4	2	4	2	1	3	4	3	4	3	3	1	1	4	4	2	2	3	3	4	4	3	3	2	4	3	1	3	1	3	3	4	4	2	2	4	4	2	2	2	4	3	3	3	4	4	4	2	4	2	2	4	4	2	2	4	4	1	1	2	2	2	1	3	1	3	1	2	4	3	1	2	2	3	1	1	1	1	1	3	1	2	1	3	3	2	4	3	3	2	2	1	1	3	1	4	4	1	1	3	3	3	1	2	2	2	1	3	4	2	2	4	4	3	3	1	1	1	1	3	1	2	2	2	2	3	4	3	1	4	4	2	2	2	2	3	3	4	4	3	1	2	2	1	1	2	4	2	1	1	1	2	4	3	1	2	2	2	4	3	1	4	4	4	4	1	1	4	4	2	4	2	2	2	2	4	4	4	4	1	1	2	1	1	1	3	3	3	4	3	3	4	4	3	4	2	2	3	1	3	1	3	3	3	3	3	3	2	2	2	1	4	4	2	2	4	4	1	1	1	1	4	4	2	2	2	2	2	2	4	4	3	1	3	1	3	4	3	3	1	1	3	3	3	1	2	1	3	1	3	1	2	4	2	2	3	1	3	1	2	1	2	4	3	1	3	1	2	4	2	4	1	1	2	1	2	4	2	4	3	1	1	1	3	3	1	1	2	2	4	4	2	2	2	4	3	4	2	1	1	1	2	2	1	1	1	1	1	1	3	3	4	4	2	2	3	3	4	4	3	3	2	2	1	1	2	4	2	2	3	3	3	3	2	4	3	1	3	3	3	3	1	1	2	2	2	2	3	4	1	1	3	3	4	4	1	1	4	4	3	4	2	4	2	1	2	2	3	3	4	4	3	3	2	2	3	1	2	2	2	2	4	4	2	2	3	1	3	3	2	2	3	3	2	2	3	1	3	1	3	3	3	3	4	4	2	2	1	1	2	2	1	1	3	1	3	3	3	4	3	1	3	1	3	3	1	1	1	1	4	4	3	4	2	2	3	3	3	3	3	4	2	1	2	4	3	3	2	2	3	1	2	1	4	4	3	1	2	4	3	3	2	4	1	1	3	1	2	4	2	1	2	2	4	4	2	1	2	4	2	4	2	1	2	2	3	1	2	1	2	4	2	2	4	4	1	1	2	2	3	3	4	4	4	4	3	3	3	3	1	1	4	4	2	4	3	3	3	1	3	4	3	1	1	1	3	1	4	4	2	1	1	1	1	1	3	3	3	1	4	4	3	1	2	2	2	2	3	4	3	4	3	1	3	4	3	3	4	4	2	2	3	3	2	2	2	4	2	2	3	3	3	3	3	1	3	3	4	4	2	1	2	2	2	2	4	4	2	2	2	4	4	4	2	1	2	1	3	3	4	4	3	3	4	4	3	1	3	4	4	4	3	4	2	4	4	4	3	1	2	4	2	2	2	2	4	4	3	1	3	4	4	4	2	2	1	1	4	4	4	4	2	4	2	2	2	2	3	3	3	1	1	1	3	1	2	1	3	3	1	1	1	1	2	4	3	1	4	4	2	2	2	4	2	1	2	4	1	1	2	4	3	4	3	3	1	1	3	3	2	2	2	2	1	1	1	1	4	4	3	3	3	3	2	2	3	1	4	4	3	4	2	2	2	2	3	1	3	3	4	4	4	4	3	4	3	1	2	2	3	3	4	4	2	2	2	2	2	2	3	1	2	4	3	1	3	1	3	3	1	1	1	1	3	4	2	1	2	4	3	1	3	1	3	3	2	2	3	3	2	2	2	2	4	4	3	1	3	1	2	4	2	4	2	2	3	4	3	1	4	4	2	4	2	2	4	4	3	3	4	4	4	4	3	3	3	3	2	2	2	4	1	1	1	1	4	4	1	1	2	2	3	4	1	1	3	1	1	1	2	2	4	4	2	2	3	1	2	4	3	3	3	4	2	1	1	1	2	2	2	2	1	1	2	2	4	4	2	2	2	2	2	4	4	4	2	4	2	2	4	4	3	3	2	2	2	2	1	1	3	3	3	1	4	4	2	4	3	3	2	4	2	4	2	1	3	1	2	4	2	1	3	1	1	1	4	4	3	4	2	4	3	1	2	2	3	1	3	3	2	2	2	4	3	1	2	2	3	4	3	3	3	3	2	2	3	4	3	3	1	1	3	3	3	1	2	4	1	1	3	1	4	4	2	2	4	4	3	3	2	1	3	3	2	1	3	3	3	1	3	3	2	4	3	4	4	4	3	1	3	3	4	4	1	1	1	1	4	4	2	1	3	4	2	1	2	4	3	3	2	2	3	3	1	1	2	2	2	4	3	4	4	4	2	2	2	2	3	4	3	1	2	2	2	1	2	4	4	4	3	3	2	2	3	3	2	4	4	4	3	1	3	3	2	4	2	2	2	4	2	4	3	1	2	4	2	4	2	2	2	2	2	1	2	1	1	1	2	2	4	4	1	1	2	1	2	4	2	4	1	1	1	1	2	2	1	1	2	4	1	1	3	1	4	4	2	1	2	1	2	1	2	2	1	1	2	4	2	2	4	4	3	3	3	4	2	1	4	4	1	1	2	4	2	4	3	1	2	2	3	4	4	4	1	1	3	4	2	1	3	1	2	2	3	1	2	2	4	4	1	1	2	1	3	1	2	1	2	4	2	4	1	1	1	1	1	1	1	1	4	4	2	2	3	4	1	1	2	2	3	3	4	4	3	1	2	1	2	2	2	2	2	2	3	1	1	1	4	4	4	4	3	4	4	4	4	4	2	2	2	2	3	3	1	1	1	1	3	1	4	4	1	1	2	4	2	2	1	1	3	1	2	4	3	1	1	1	4	4	2	4	2	4	4	4	2	2	3	4	2	1	1	1	2	1	3	1	4	4	3	1	2	1	2	1	1	1	1	1	4	4	2	1	3	4	2	2	3	1	1	1	2	1	2	4	3	4	4	4	4	4	2	1	1	1	1	1	2	2	4	4	3	3	3	3	3	3	2	1	3	4	4	4	3	1	2	1	2	2	1	1	4	4	3	1	2	2	2	2	1	1	3	1	3	3	2	2	2	2	4	4	2	2	3	3	2	4	1	1	3	4	3	1	2	2	2	2	4	4	3	3	3	3	2	2	3	3	3	3	1	1	1	1	3	4	1	1	2	1	1	1	3	4	4	4	2	2	3	3	1	1	1	1	4	4	3	3	2	4	1	1	2	4	4	4	3	3	2	4	3	1	3	4	2	4	3	4	1	1	2	2	4	4	1	1	3	1	1	1	3	3	4	4	3	4	3	4	2	2	1	1	1	1	2	1	2	2	4	4	2	2	3	1	4	4	3	3	3	3	2	2	3	3	2	4	4	4	3	3	2	1	2	2	2	2	1	1	2	1	3	4	4	4	3	1	2	2	1	1	2	2	3	4	2	1	2	2	3	4	1	1	3	3	2	2	2	4	2	4	1	1	1	1	2	4	4	4	1	1	3	3	4	4	4	4	3	3	2	2	3	1	1	1	1	1	3	4	2	2	3	3	2	4	3	3	3	4	3	3	1	1	2	2	3	4	2	1	3	1	2	1	1	1	2	1	2	2	3	4	3	1	4	4	4	4	1	1	2	2	4	4	3	4	3	4	4	4	3	4	3	3	2	4	3	1	2	4	3	1	2	2	1	1	2	2	4	4	4	4	3	1	3	3	4	4	1	1	2	4	2	2	2	4	3	3	4	4	2	2	3	1	3	1	3	1	4	4	3	4	3	1	3	3	1	1	2	2	3	1	3	3	3	3	3	3	3	3	2	4	1	1	1	1	3	3	1	1	3	1	3	1	2	4	3	3	4	4	2	2	2	1	3	4	3	3	3	3	2	2	3	3	3	3	3	3	3	1	3	1	3	4	2	4	3	3	1	1	2	2	2	2	2	4	3	3	4	4	1	1	4	4	2	1	2	2	3	1	4	4	2	2	1	1	2	2	2	4	2	2	3	1	3	1	1	1	2	2	4	4	4	4	4	4	1	1	4	4	3	1	1	1	2	2	4	4	4	4	3	3	1	1	2	2	2	4	2	2	2	4	1	1	1	1	3	4	2	2	1	1	3	4	2	2	2	2	4	4	3	1	3	1	3	3	3	3	2	1	3	4	2	4	2	2	3	1	2	4	1	1	3	1	1	1	1	1	3	4	2	2	4	4	4	4	4	4	1	1	3	3	1	1	1	1	2	2	3	3	2	2	2	2	3	3	3	3	1	1	2	1	3	1	3	1	3	4	1	1	3	1	2	1	3	3	3	3	3	3	3	3	4	4	3	3	4	4	4	4	2	1	4	4	1	1	2	2	1	1	2	2	3	3	3	3	3	4	3	1	3	4	2	4	2	4	4	4	1	1	4	4	3	3	2	4	1	1	3	3	3	1	4	4	2	2	3	1	2	2	2	2	2	2	2	4	4	4	2	4	3	3	2	2	3	3	2	4	3	1	3	3	4	4	3	1	4	4	4	4	2	2	4	4	3	3	3	3	3	1	2	4	1	1	4	4	3	1	2	2	2	2	3	3	2	4	3	1	2	2	2	4	1	1	2	2	4	4	2	2	1	1	3	4	2	1	2	2	3	3	2	2	3	4	2	1	3	3	3	3	2	1	3	3	2	2	2	2	1	1	2	4	3	1	2	2	2	2	4	4	3	4	1	1	3	4	3	3	2	1	3	4	3	4	3	3	2	2	3	3	3	3	3	3	4	4	2	2	3	1	2	2	2	2	1	1	3	1	3	3	2	1	3	3	3	3	3	3	1	1	1	1	2	4	3	1	4	4	2	2	1	1	3	3	2	4	2	2	4	4	2	1	2	1	1	1	2	4	3	3	4	4	1	1	3	3	2	1	3	4	3	1	4	4	2	4	2	4	2	2	3	3	3	1	3	1	3	1	2	4	2	4	3	3	4	4	3	4	3	3	3	1	4	4	2	4	3	1	3	4	3	1	4	4	4	4	3	4	3	4	3	1	1	1	1	1	2	2	3	1	4	4	2	2	3	1	2	2	3	3	4	4	4	4	1	1	2	2	2	2	4	4	1	1	2	2	3	4	3	1	2	2	2	4	2	2	1	1	2	2	1	1	2	1	2	4	3	3	1	1	3	4	1	1	4	4	2	4	2	4	3	3	2	4	4	4	3	1	2	4	2	2	3	1	3	3	3	3	2	4	1	1	2	4	2	2	2	4	2	2	4	4	2	2	2	1	3	3	3	3	2	2	4	4	3	3	3	1	2	4	4	4	2	1	2	2	2	4	3	3	3	3	4	4	3	1	4	4	3	3	2	1	3	4	2	1	3	1	2	4	3	4	2	2	2	2	4	4	4	4	1	1	2	4	3	1	3	3	2	2	2	2	4	4	4	4	2	4	2	1	3	1	3	3	2	4	4	4	3	3	4	4	2	2	3	1	2	4	2	2	2	1	1	1	2	2	4	4	4	4	3	3	3	3	4	4	2	2	4	4	3	4	2	2	2	2	2	4	2	4	3	3	3	3	1	1	3	4	1	1	3	3	3	3	3	1	2	2	2	4	2	2	3	1	2	2	2	2	2	1	1	1	2	2	4	4	2	1	4	4	2	2	3	4	4	4	3	3	3	3	3	3	3	1	3	3	3	3	3	3	4	4	2	2	2	2	1	1	2	1	2	1	3	3	1	1	2	2	1	1	2	4	1	1	2	2	2	1	1	1	2	4	3	1	4	4	2	2	0	0	4	4	3	3	3	3	3	1	1	1	3	1	2	1	1	1	2	2	2	4	3	1	2	1	2	4	2	1	2	2	3	3	3	4	3	1	3	3	3	4	2	2	3	4	2	2	1	1	3	3	3	3	1	1	4	4	3	4	3	3	3	3	3	3	3	4	3	1	4	4	2	1	3	1	3	3	2	2	3	3	2	2	3	3	3	1	2	2	3	1	1	1	3	3	2	2	1	1	3	1	4	4	3	1	2	1	2	2	3	3	3	3	2	2	2	2	2	2	3	3	3	4	3	1	3	3	3	4	2	2	3	3	4	4	1	1	3	3	4	4	3	4	4	4	2	4	2	1	3	1	1	1	1	1	1	1	1	1	3	1	4	4	2	4	4	4	1	1	2	4	2	2	2	4	3	3	2	4	3	1	1	1	3	3	3	1	3	1	3	1	2	4	2	1	3	3	1	1	4	4	3	1	2	2	3	1	3	4	4	4	2	4	2	4	2	2	2	2	3	3	3	4	2	2	3	3	2	2	3	3	3	3	2	4	2	1	2	1	1	1	4	4	1	1	2	2	4	4	3	4	3	3	2	2	2	2	4	4	2	4	1	1	3	3	2	1	4	4	2	2	3	3	1	1	3	3	1	1	3	1	3	1	1	1	2	4	3	3	2	1	3	1	3	3	4	4	2	4	3	3	2	2	4	4	2	2	3	1	3	3	3	4	3	4	3	3	1	1	2	4	2	4	3	4	2	2	2	4	3	1	3	3	2	2	2	4	3	4	2	2	2	2	1	1	2	4	2	2	1	1	3	3	1	1	2	2	2	1	2	2	1	1	2	4	3	3	2	2	3	1	3	1	3	4	4	4	3	3	1	1	3	3	3	3	3	4	2	4	2	2	2	2	3	3	3	3	4	4	2	4	2	2	3	1	3	3	2	2	3	3	3	3	3	1	2	2	2	4	2	4	2	2	2	2	3	4	3	3	3	3	1	1	2	1	3	4	4	4	2	2	2	2	1	1	4	4	1	1	2	1	3	3	3	4	1	1	2	2	2	1	2	1	3	4	2	2	4	4	2	4	3	3	2	1	4	4	2	2	1	1	4	4	3	3	2	2	3	4	2	4	3	3	2	2	3	4	1	1	3	3	3	3	3	3	1	1	2	2	3	3	1	1	4	4	3	4	3	3	2	4	3	1	3	1	3	3	2	2	1	1	4	4	3	3	3	3	2	4	4	4	2	1	2	2	1	1	2	2	2	2	1	1	2	2	2	2	4	4	2	2	4	4	3	3	3	3	3	4	3	3	2	1	1	1	1	1	3	3	3	3	2	4	4	4	3	4	3	1	3	1	3	3	1	1	2	4	3	1	3	3	4	4	2	2	1	1	2	1	2	1	2	4	1	1	4	4	2	4	2	2	3	3	2	2	2	4	2	4	1	1	2	4	2	2	1	1	1	1	2	2	2	2	3	1	3	4	3	1	3	1	1	1	3	3	2	2	4	4	2	2	2	2	3	3	2	1	3	1	2	4	3	1	3	4	1	1	2	2	3	1	1	1	1	1	3	1	1	1	2	2	2	2	4	4	2	2	2	2	3	3	2	1	3	3	3	3	3	3	2	2	2	2	2	2	3	3	3	1	3	1	2	4	2	1	2	1	3	4	2	2	3	1	2	4	4	4	3	1	3	4	3	3	4	4	3	4	2	2	2	4	4	4	2	2	2	2	2	4	2	1	3	3	2	4	3	1	2	2	2	2	1	1	4	4	3	3	2	4	2	4	2	1	1	1	2	2	3	1	2	1	2	4	3	1	2	2	3	1	2	2	2	2	2	2	2	1	2	2	3	3	2	4	3	3	2	2	2	2	3	3	1	1	4	4	4	4	2	2	2	4	3	1	3	3	2	4	3	3	2	2	2	2	4	4	1	1	2	2	4	4	2	4	1	1	3	3	3	4	3	3	1	1	3	1	1	1	3	1	3	1	2	2	2	2	2	4	1	1	3	1	3	4	3	1	3	3	2	1	3	4	2	1	2	2	2	4	2	1	2	2	3	3	3	3	3	3	3	4	2	2	2	2	2	1	3	3	3	3	3	1	2	4	2	2	4	4	3	1	2	4	1	1	3	3	4	4	1	1	3	4	4	4	4	4	2	2	3	3	2	4	3	3	2	4	3	3	2	1	3	1	3	3	3	4	3	1	2	4	2	2	2	2	3	3	1	1	3	4	4	4	1	1	3	3	2	1	2	2	4	4	1	1	3	1	4	4	1	1	2	2	4	4	3	3	1	1	2	1	2	1	2	4	2	4	3	1	3	3	2	2	1	1	3	3	3	4	2	1	4	4	2	2	2	2	4	4	2	2	3	3	2	4	3	1	3	3	1	1	3	3	1	1	1	1	4	4	3	1	1	1	1	1	2	4	2	4	3	1	2	2	1	1	2	4	1	1	2	1	3	1	2	2	2	2	1	1	3	3	4	4	3	3	3	3	3	1	1	1	3	3	3	3	2	1	3	1	3	1	2	1	2	2	4	4	4	4	2	2	3	3	2	2	1	1	3	4	2	2	4	4	2	2	2	4	1	1	3	3	1	1	1	1	3	3	2	2	3	3	3	1	2	2	2	2	2	2	3	3	2	2	3	3	3	3	2	2	3	4	2	4	2	4	3	4	3	3	3	1	2	2	2	4	2	1	3	1	3	4	3	3	2	2	3	1	2	4	3	3	3	4	2	4	2	1	2	2	2	4	3	4	2	1	2	2	3	1	3	3	1	1	2	4	2	2	3	3	4	4	2	4	2	2	2	1	2	2	4	4	3	1	3	3	4	4	4	4	3	1	2	2	2	1	3	3	4	4	2	2	3	3	2	2	1	1	2	4	2	2	2	4	2	2	1	1	1	1	1	1	3	3	3	3	4	4	3	4	2	2	4	4	4	4	3	3	4	4	3	3	1	1	1	1	3	3	1	1	2	2	2	2	2	2	3	3	3	3	1	1	1	1	1	1	2	2	2	2	2	2	2	2	4	4	1	1	2	4	1	1	1	1	2	2	1	1	3	3	3	4	3	3	3	3	1	1	2	2	3	3	4	4	4	4	1	1	2	1	3	4	2	1	3	3	4	4	2	2	3	4	3	3	2	2	2	2	2	2	2	2	4	4	1	1	2	4	1	1	2	2	2	2	2	1	3	3	3	4	3	1	2	2	2	2	4	4	1	1	3	3	2	4	4	4	2	2	3	1	3	1	2	2	2	1	2	1	2	4	2	2	3	1	3	3	2	4	3	1	2	4	3	3	2	2	2	2	2	2	2	4	3	3	2	2	2	4	4	4	2	2	1	1	2	4	3	3	3	1	3	3	2	2	4	4	2	4	3	4	2	2	3	4	2	2	2	2	2	2	2	2	2	1	4	4	3	4	1	1	4	4	3	3	3	3	2	1	1	1	3	4	3	3	3	1	3	4	3	1	2	2	4	4	2	2	2	2	2	2	2	2	4	4	2	1	2	2	3	3	1	1	1	1	2	2	1	1	4	4	3	3	2	1	1	1	2	2	2	4	3	4	3	1	1	1	2	4	2	2	3	3	2	4	2	4	4	4	2	1	3	3	2	2	4	4	2	4	3	1	3	4	4	4	1	1	3	4	4	4	4	4	2	1	1	1	2	1	2	2	3	1	1	1	1	1	2	2	2	2	2	4	1	1	3	3	1	1	1	1	3	1	2	2	2	2	1	1	3	1	2	4	3	4	2	2	2	2	2	2	2	4	2	1	3	3	2	4	1	1	3	3	3	1	2	2	4	4	2	4	1	1	1	1	2	2	3	3	2	4	3	4	3	3	3	3	2	2	2	2	3	3	3	3	3	3	1	1	3	4	2	2	1	1	3	3	3	3	3	4	2	2	2	2	2	4	2	1	2	2	3	4	1	1	2	2	4	4	3	1	2	2	2	4	2	4	2	1	3	4	1	1	1	1	1	1	2	2	2	2	2	2	3	4	1	1	1	1	2	4	4	4	3	4	3	1	3	4	4	4	3	1	2	1	3	1	1	1	2	2	2	4	2	1	4	4	3	4	3	1	2	2	1	1	1	1	3	4	1	1	1	1	2	1	3	3	1	1	3	3	1	1	4	4	2	4	2	2	1	1	1	1	3	3	3	3	4	4	3	3	3	4	1	1	3	3	1	1	1	1	4	4	2	4	3	1	3	3	3	3	3	3	1	1	3	1	4	4	2	4	3	3	1	1	4	4	3	3	3	1	3	3	4	4	2	2	3	3	2	4	3	3	1	1	2	2	1	1	2	2	2	4	4	4	1	1	2	2	2	2	2	2	3	3	2	2	2	4	3	1	4	4	1	1	2	2	3	3	1	1	2	2	3	3	1	1	2	4	2	2	1	1	3	3	1	1	3	4	3	1	3	3	3	3	3	3	1	1	3	3	2	2	3	1	4	4	1	1	4	4	3	3	2	4	2	2	2	2	1	1	4	4	3	1	4	4	3	1	3	3	2	2	3	1	4	4	4	4	2	4	4	4	4	4	3	3	3	1	4	4	1	1	4	4	2	4	2	4	3	3	3	3	2	2	2	2	4	4	1	1	2	2	1	1	1	1	3	1	2	4	2	4	2	2	4	4	2	4	3	1	4	4	4	4	2	1	2	2	2	4	3	4	2	1	3	3	3	3	4	4	2	4	2	2	3	1	2	2	4	4	3	4	1	1	3	3	2	4	3	3	2	4	3	4	3	1	3	1	2	2	1	1	4	4	2	2	4	4	2	4	2	2	2	2	2	2	3	3	2	4	3	3	2	2	3	1	2	1	4	4	2	2	1	1	4	4	4	4	2	2	4	4	3	4	3	3	2	2	4	4	2	2	2	4	3	1	1	1	2	2	1	1	4	4	2	2	2	2	1	1	2	2	2	2	1	1	2	2	3	3	3	1	3	1	1	1	2	4	3	3	2	2	4	4	2	4	3	1	1	1	1	1	2	2	4	4	1	1	1	1	3	3	2	1	4	4	2	1	4	4	3	1	2	2	3	1	2	4	2	2	4	4	3	3	2	1	2	4	2	2	2	4	4	4	2	4	4	4	2	1	2	4	2	4	2	4	3	3	3	1	4	4	2	2	3	4	3	3	3	3	1	1	1	1	2	2	3	1	1	1	3	3	4	4	2	2	1	1	2	4	1	1	3	1	3	1	3	4	1	1	2	4	3	3	2	2	2	2	1	1	1	1	3	4	3	4	3	3	2	4	3	3	2	4	3	3	2	4	3	3	3	1	2	4	2	1	3	3	3	3	3	3	3	4	3	1	3	4	2	2	4	4	4	4	3	3	3	4	3	3	3	3	3	3	2	2	2	2	1	1	1	1	3	1	2	1	2	2	3	3	2	4	2	4	2	4	1	1	3	3	2	4	1	1	1	1	3	3	4	4	2	2	2	2	4	4	4	4	4	4	2	2	3	1	2	2	1	1	3	3	3	3	1	1	4	4	2	1	2	2	2	2	1	1	2	1	2	2	1	1	3	3	1	1	1	1	3	3	3	3	2	4	3	1	2	4	4	4	3	3	3	3	3	1	1	1	3	1	4	4	1	1	3	1	2	4	4	4	1	1	3	3	3	3	2	2	4	4	2	2	2	2	3	3	1	1	2	2	3	1	1	1	2	4	1	1	1	1	4	4	3	3	1	1	2	2	3	3	2	4	4	4	3	3	3	1	4	4	3	3	2	4	2	4	3	1	3	1	3	4	3	1	2	2	3	3	3	1	2	2	4	4	3	1	2	2	4	4	2	2	2	2	2	2	3	1	3	1	3	3	2	2	2	2	2	1	3	3	2	4	2	2	2	2	3	3	4	4	2	2	4	4	3	1	1	1	1	1	3	3	2	2	3	3	2	4	3	3	2	4	2	2	3	3	3	3	2	1	3	1	1	1	1	1	4	4	3	4	2	2	2	2	4	4	1	1	1	1	3	1	3	3	2	2	1	1	3	1	3	1	2	1	2	2	3	4	3	4	2	4	2	4	2	2	2	2	4	4	3	1	2	2	3	3	3	3	2	4	2	2	2	1	3	3	1	1	2	4	2	4	2	2	2	1	2	1	4	4	3	1	3	3	3	1	3	1	2	2	3	4	4	4	2	2	1	1	3	3	1	1	2	2	3	3	1	1	2	2	2	2	3	3	3	3	3	3	2	2	2	2	2	2	4	4	4	4	2	2	1	1	4	4	2	4	4	4	3	1	3	1	3	3	3	4	3	4	3	1	2	2	2	2	2	2	3	4	2	2	2	1	1	1	3	4
pop_1	L01_Y_015	0	0	0	0	3	3	1	4	2	3	1	4	2	2	1	3	4	4	4	2	4	4	3	3	1	3	3	3	4	4	4	4	3	3	1	3	2	2	1	2	4	4	4	4	3	3	3	3	4	2	4	4	4	3	1	3	4	3	1	2	3	3	1	3	1	3	4	2	1	1	1	2	4	4	1	1	3	3	3	3	1	1	4	4	4	2	3	3	4	2	1	3	4	2	4	4	1	1	1	3	2	2	1	3	3	3	2	2	2	2	4	4	1	3	4	2	4	4	1	2	1	1	4	3	3	3	4	4	2	2	4	3	3	3	1	1	3	3	3	3	3	3	1	3	1	3	1	1	1	2	4	4	3	3	1	3	1	2	1	1	2	2	2	2	2	2	1	1	1	1	3	3	1	3	2	2	1	2	4	4	2	2	1	1	2	2	2	2	3	3	2	2	3	3	3	3	4	2	4	2	2	2	3	3	4	2	2	2	1	1	2	2	4	4	4	2	1	3	1	1	1	1	4	2	3	3	4	2	4	2	2	2	1	3	1	2	4	2	4	4	4	2	4	3	1	2	2	2	1	3	1	3	3	3	1	3	2	2	4	2	4	4	2	2	3	3	1	1	4	2	4	3	3	3	1	1	3	3	2	2	4	2	3	3	2	2	1	1	1	3	1	3	3	3	2	2	1	3	4	4	4	4	1	3	2	2	4	2	1	3	1	1	1	3	4	2	1	2	4	4	4	4	4	2	2	2	3	3	1	1	4	4	4	2	3	3	2	2	4	2	4	3	3	3	3	3	4	2	2	2	1	3	3	3	4	2	1	1	3	3	3	3	1	3	2	2	1	1	4	4	1	2	3	3	2	2	1	3	1	2	2	2	2	2	1	2	2	2	4	4	4	4	2	2	1	1	4	3	1	3	1	2	1	1	4	4	4	4	4	4	1	3	1	1	4	2	2	2	4	4	3	3	4	2	1	3	1	1	3	3	4	4	4	3	1	3	4	2	4	3	4	4	4	4	4	4	1	1	4	2	4	2	1	3	2	2	3	3	4	2	3	3	1	1	1	1	4	2	1	1	1	1	3	3	4	4	1	3	2	2	3	3	4	2	2	2	2	2	4	4	3	3	4	4	1	1	1	3	3	3	1	3	4	2	3	3	2	2	2	2	1	3	4	3	2	2	4	4	1	3	3	3	4	4	3	3	4	2	1	1	4	4	4	4	3	3	3	3	4	2	4	4	4	3	3	3	4	4	1	3	2	2	1	3	1	3	3	3	4	4	1	1	4	2	1	1	2	2	3	3	1	2	1	3	1	3	4	4	3	3	4	4	3	3	4	4	1	1	1	1	4	3	2	2	4	4	4	4	2	2	2	2	2	2	3	3	1	1	4	4	4	4	2	2	2	2	2	2	2	2	4	4	1	2	4	4	2	2	1	1	3	3	2	2	1	1	4	4	3	3	1	3	2	2	3	3	4	4	1	2	3	3	4	2	1	3	1	3	4	3	1	2	4	2	1	1	1	1	2	2	1	3	4	2	4	4	4	4	4	2	1	1	1	1	4	2	3	3	1	1	3	3	1	3	3	3	4	4	4	4	3	3	1	1	2	2	4	2	4	2	1	1	3	3	4	4	1	2	3	3	4	4	2	2	4	4	3	3	3	3	4	4	1	1	2	2	4	3	4	3	1	3	4	3	1	1	1	3	4	2	1	1	4	3	1	1	4	4	3	3	1	2	3	3	1	1	4	4	2	2	4	4	2	2	4	4	4	2	4	3	1	3	4	2	4	2	4	4	1	3	1	2	3	3	3	3	2	2	1	1	1	1	3	3	4	4	4	3	4	4	3	3	1	2	1	2	4	2	3	3	1	1	4	2	4	4	3	3	1	2	1	3	3	3	4	2	4	4	3	3	3	3	1	3	2	2	1	3	3	3	4	3	1	2	4	4	4	2	1	3	3	3	4	3	2	2	1	3	2	2	1	3	1	3	3	3	3	3	4	4	1	1	4	2	1	1	4	4	2	2	1	2	1	1	4	3	4	3	4	2	3	3	1	1	4	4	4	2	1	2	1	2	3	3	2	2	3	3	4	4	4	4	4	2	3	3	4	2	4	3	2	2	2	2	1	1	2	2	2	2	1	1	3	3	4	4	1	1	4	3	1	3	1	3	3	3	2	2	2	2	1	3	2	2	1	3	2	2	2	2	1	3	4	4	4	3	2	2	3	3	1	1	3	3	4	4	2	2	1	3	1	3	1	3	4	3	2	2	1	2	1	3	1	1	4	2	3	3	4	3	4	3	2	2	3	3	1	3	4	3	1	3	4	4	1	3	3	3	2	2	4	4	1	1	1	1	1	2	2	2	1	1	1	1	2	2	1	1	4	4	4	2	1	1	3	3	2	2	3	3	2	2	4	4	4	2	2	2	4	4	2	2	1	3	4	2	1	3	4	2	4	2	4	2	4	4	4	3	1	1	2	2	3	3	2	2	4	3	4	2	4	2	1	2	1	3	1	3	1	3	4	4	4	2	1	1	1	3	4	2	2	2	1	2	2	2	1	3	1	1	2	2	4	2	4	4	3	3	2	2	2	2	4	4	2	2	2	2	4	2	4	4	4	2	1	3	1	2	1	1	4	4	2	2	4	3	4	2	1	3	2	2	3	3	1	2	1	3	3	3	1	3	2	2	4	2	1	3	3	3	1	3	2	2	2	2	1	1	4	4	2	2	4	4	2	2	4	4	4	4	3	3	2	2	1	1	2	2	1	1	1	1	4	3	4	2	1	3	3	3	3	3	1	3	2	2	1	1	3	3	1	2	1	3	1	2	1	3	3	3	1	1	4	4	1	3	4	4	1	2	1	2	4	2	1	2	1	1	4	4	1	3	1	1	3	3	3	3	4	4	2	2	4	2	1	1	4	4	1	3	2	2	4	3	1	2	3	3	2	2	1	3	3	3	2	2	2	2	4	2	4	4	1	3	3	3	4	4	1	3	1	3	1	3	2	2	1	3	1	1	4	2	3	3	3	3	2	2	1	2	1	3	1	1	3	3	4	2	1	1	4	4	4	2	2	2	2	2	4	2	4	4	2	2	1	2	2	2	3	3	1	1	2	2	1	2	4	2	3	3	1	3	1	2	1	3	4	2	4	4	1	2	2	2	1	3	2	2	4	2	1	3	2	2	1	3	2	2	4	4	1	3	1	1	1	1	3	3	3	3	3	3	4	2	1	1	1	1	2	2	4	2	1	1	1	3	3	3	4	4	4	4	2	2	2	2	1	1	3	3	4	2	1	3	4	4	4	4	3	3	4	3	3	3	4	4	1	3	2	2	2	2	1	1	4	2	1	1	3	3	1	1	2	2	1	3	4	4	4	2	3	3	1	1	4	2	2	2	2	2	3	3	1	3	1	1	4	3	1	3	3	3	2	2	4	3	2	2	2	2	4	2	3	3	3	3	3	3	2	2	1	2	2	2	1	3	4	4	1	1	3	3	3	3	2	2	4	2	1	2	4	2	3	3	4	2	3	3	4	4	1	1	1	1	4	4	4	3	4	2	1	1	1	2	2	2	1	2	1	2	2	2	2	2	4	4	1	2	3	3	3	3	4	4	1	3	4	4	1	3	4	2	1	1	3	3	4	4	1	1	1	3	1	3	3	3	1	1	3	3	4	4	3	3	4	3	4	4	4	2	1	1	2	2	4	4	2	2	2	2	1	3	3	3	1	2	1	3	2	2	3	3	0	0	4	4	4	2	3	3	1	1	2	2	2	2	1	3	2	2	3	3	1	2	3	3	3	3	1	3	1	2	2	2	2	2	4	2	4	2	4	2	2	2	4	4	1	3	1	3	4	2	4	2	4	4	2	2	1	1	1	3	4	4	2	2	4	2	1	3	1	3	2	2	4	4	1	1	1	3	4	4	4	3	2	2	4	2	2	2	1	1	4	2	4	3	1	2	4	3	3	3	1	3	3	3	1	3	2	2	3	3	3	3	2	2	1	1	1	3	2	2	4	4	4	2	1	3	1	1	1	3	2	2	2	2	2	2	3	3	1	1	2	2	1	1	4	2	2	2	3	3	3	3	4	4	1	1	1	1	3	3	2	2	3	3	2	2	3	3	1	3	3	3	1	3	4	4	3	3	1	2	4	4	1	3	4	4	2	2	2	2	3	3	2	2	1	2	2	2	1	1	1	3	1	1	3	3	4	2	1	3	4	4	2	2	4	3	2	2	3	3	2	2	1	3	4	2	2	2	4	2	4	3	2	2	4	2	2	2	1	1	1	2	3	3	2	2	4	2	2	2	1	3	4	2	4	4	4	4	1	1	1	1	4	3	2	2	1	3	3	3	4	4	1	3	4	2	4	3	3	3	4	4	1	2	2	2	3	3	2	2	2	2	1	3	4	4	2	2	4	4	1	3	1	1	1	3	3	3	3	3	4	3	2	2	3	3	1	1	3	3	1	1	1	2	1	1	3	3	3	3	4	4	3	3	4	3	1	1	4	4	3	3	1	2	1	1	4	4	4	3	2	2	1	2	4	4	1	3	4	4	1	1	4	4	4	4	1	3	4	2	1	1	1	1	4	4	4	2	1	1	1	1	1	3	1	1	4	4	4	3	4	4	1	3	2	2	1	2	4	4	4	3	2	2	4	4	4	4	3	3	4	2	4	4	4	4	1	3	1	3	2	2	1	1	3	3	4	4	3	3	4	2	4	4	1	3	4	3	2	2	4	3	2	2	1	2	3	3	2	2	1	1	4	4	4	2	4	4	3	3	4	4	4	4	1	2	4	3	3	3	4	2	1	1	1	1	1	1	2	2	4	3	1	2	2	2	4	4	4	3	1	2	4	2	1	1	2	2	2	2	1	1	1	1	4	3	3	3	3	3	2	2	1	1	2	2	1	3	1	1	3	3	1	3	4	2	4	2	4	4	4	4	3	3	1	3	2	2	1	2	3	3	2	2	1	1	1	3	2	2	1	2	1	1	4	3	1	3	1	1	3	3	4	4	4	4	3	3	3	3	3	3	2	2	4	2	2	2	1	3	3	3	2	2	1	1	2	2	3	3	4	2	3	3	2	2	1	3	1	1	3	3	4	2	1	1	1	3	1	2	1	2	4	4	1	1	1	2	3	3	4	3	3	3	1	3	4	2	1	2	4	4	4	2	4	2	4	3	1	3	4	4	4	4	1	1	4	2	4	2	2	2	1	1	2	2	2	2	2	2	2	2	2	2	1	3	4	2	1	2	2	2	4	4	4	4	3	3	2	2	3	3	1	2	3	3	4	4	2	2	2	2	4	2	1	3	1	2	2	2	1	3	1	1	4	4	3	3	3	3	4	2	4	2	2	2	2	2	4	4	4	2	1	3	4	2	2	2	1	3	2	2	2	2	4	4	3	3	1	3	1	3	1	1	2	2	3	3	3	3	4	2	4	2	1	1	4	2	2	2	1	2	2	2	3	3	3	3	1	1	3	3	1	1	3	3	1	1	1	1	1	1	2	2	1	3	2	2	4	4	4	2	3	3	3	3	3	3	2	2	3	3	2	2	4	4	3	3	1	2	1	1	4	2	1	1	4	3	2	2	4	2	3	3	1	3	2	2	4	2	4	4	3	3	4	2	4	4	1	2	2	2	2	2	2	2	4	3	1	3	2	2	4	2	1	1	3	3	2	2	1	2	4	4	4	4	3	3	2	2	4	3	1	1	2	2	2	2	1	1	1	3	1	2	1	1	2	2	4	2	2	2	1	3	1	1	1	1	1	1	4	4	1	1	2	2	3	3	4	3	1	2	4	2	2	2	1	2	1	3	4	4	1	3	3	3	2	2	4	2	3	3	4	4	1	1	1	2	4	4	1	2	1	1	4	4	1	2	1	1	4	2	3	3	2	2	1	2	4	4	1	1	2	2	1	1	4	2	4	3	3	3	4	4	1	2	2	2	1	3	4	3	1	1	4	2	4	3	3	3	1	3	2	2	2	2	1	3	4	3	3	3	1	1	1	2	3	3	3	3	1	1	4	4	4	3	2	2	2	2	1	3	4	2	3	3	3	3	2	2	4	4	2	2	4	3	1	2	4	2	2	2	4	4	2	2	4	2	2	2	4	2	4	2	4	2	3	3	1	2	1	2	4	4	1	1	4	4	3	3	1	1	1	1	3	3	2	2	3	3	4	2	1	2	2	2	4	3	4	4	3	3	2	2	1	3	2	2	4	2	4	4	2	2	4	4	4	4	3	3	1	3	4	4	3	3	4	2	3	3	2	2	4	2	2	2	2	2	4	4	3	3	3	3	1	1	4	3	2	2	1	2	1	2	2	2	1	1	1	1	4	3	2	2	1	1	3	3	4	3	4	4	0	0	3	3	1	2	4	2	3	3	4	4	4	4	3	3	4	2	4	4	4	2	2	2	4	4	1	2	2	2	1	1	3	3	4	4	2	2	1	1	4	3	2	2	1	3	2	2	2	2	3	3	2	2	2	2	2	2	2	2	4	2	4	4	2	2	4	4	1	3	3	3	4	3	1	1	1	1	3	3	4	3	4	2	1	3	1	3	1	1	1	1	1	1	1	2	3	3	2	2	3	3	1	1	4	4	3	3	1	2	1	3	4	2	4	4	4	3	2	2	1	2	1	1	4	3	2	2	1	3	3	3	2	2	4	4	1	3	4	4	2	2	4	4	3	3	1	1	2	2	3	3	3	3	1	3	3	3	4	4	2	2	2	2	4	4	1	1	2	2	2	2	2	2	3	3	4	4	3	3	2	2	4	4	1	1	1	3	1	1	4	3	1	1	1	3	1	2	4	3	1	1	1	3	1	3	1	3	4	2	3	3	3	3	4	2	4	2	2	2	4	2	3	3	1	1	4	4	3	3	3	3	2	2	2	2	4	4	4	2	3	3	4	4	2	2	1	1	2	2	2	2	1	1	1	2	2	2	3	3	4	4	3	3	4	4	2	2	4	2	2	2	2	2	4	3	4	2	1	1	1	1	2	2	4	4	4	2	3	3	3	3	3	3	4	2	2	2	1	3	3	3	1	1	1	1	3	3	4	2	3	3	1	3	1	3	1	2	4	4	1	1	3	3	1	1	2	2	2	2	3	3	4	3	0	0	4	4	1	3	3	3	4	4	4	3	4	2	1	1	4	4	3	3	2	2	2	2	1	3	2	2	2	2	2	2	1	2	1	1	2	2	2	2	4	4	1	2	4	2	1	3	4	3	4	2	4	3	3	3	1	3	4	2	1	3	2	2	1	1	1	2	4	2	4	3	1	3	1	2	4	2	1	3	3	3	3	3	4	4	4	4	4	2	3	3	3	3	1	3	3	3	1	1	1	1	1	1	4	4	4	2	3	3	4	2	4	2	1	2	1	3	1	2	3	3	4	2	1	3	4	2	1	2	3	3	4	2	1	1	1	1	3	3	2	2	2	2	4	3	1	3	4	2	4	4	3	3	2	2	4	3	4	3	1	2	1	1	3	3	4	2	1	3	1	2	1	1	2	2	4	4	1	2	1	1	1	1	1	1	4	4	3	3	1	2	1	1	3	3	1	2	2	2	4	2	1	1	1	3	1	1	3	3	4	4	4	4	2	2	4	2	4	4	4	4	1	1	4	4	1	3	1	1	3	3	1	1	2	2	4	3	2	2	4	4	2	2	3	3	1	3	4	2	1	3	2	2	4	4	4	2	4	4	2	2	1	1	3	3	4	4	4	3	2	2	3	3	2	2	1	2	1	1	3	3	1	3	3	3	1	1	1	1	4	4	2	2	2	2	3	3	1	3	4	4	3	3	4	2	3	3	1	1	1	3	2	2	4	4	4	3	4	4	4	2	4	3	1	3	2	2	3	3	1	1	4	2	1	1	2	2	3	3	1	1	3	3	4	4	3	3	1	1	4	3	1	2	2	2	1	1	1	2	1	1	1	1	4	4	1	1	4	4	1	2	1	1	4	2	1	3	1	3	4	4	4	2	2	2	4	4	4	4	4	4	4	2	2	2	4	4	2	2	1	1	2	2	4	4	2	2	4	3	1	1	4	4	1	3	4	3	4	2	1	1	3	3	1	3	1	1	3	3	4	2	2	2	2	2	4	2	1	3	1	1	2	2	4	4	1	1	3	3	3	3	4	2	4	4	4	4	1	3	4	2	1	2	1	3	4	2	3	3	4	2	1	2	2	2	1	3	0	0	3	3	4	4	2	2	1	3	1	2	1	3	1	3	4	2	1	2	4	3	1	1	1	3	1	1	4	4	3	3	1	1	4	3	3	3	4	3	4	2	4	4	1	3	4	4	4	4	2	2	1	2	1	3	1	1	4	2	3	3	1	1	1	3	1	1	4	2	1	1	1	1	1	1	2	2	3	3	4	3	2	2	4	2	1	1	1	1	1	2	3	3	4	4	4	2	1	2	2	2	2	2	4	4	3	3	4	4	2	2	1	1	3	3	2	2	1	2	1	3	1	2	4	2	2	2	2	2	1	1	4	3	1	3	1	2	3	3	4	4	3	3	4	4	3	3	3	3	1	3	4	4	4	2	4	4	2	2	1	1	2	2	1	2	4	2	4	4	4	3	3	3	2	2	4	4	4	2	2	2	3	3	1	1	4	4	2	2	4	2	1	2	1	3	4	2	4	2	1	1	2	2	4	2	4	2	4	4	2	2	4	3	4	2	1	1	1	3	3	3	4	3	2	2	4	3	1	2	1	3	3	3	4	3	3	3	4	4	3	3	1	1	4	3	4	4	4	4	4	2	3	3	3	3	4	4	1	1	4	2	1	2	2	2	1	1	4	2	4	3	4	4	2	2	4	2	3	3	4	3	4	4	3	3	4	2	4	4	4	4	3	3	2	2	4	4	2	2	2	2	3	3	3	3	4	4	2	2	4	4	1	1	2	2	4	4	4	2	4	4	2	2	2	2	4	2	2	2	1	3	1	1	4	4	2	2	4	4	4	4	2	2	1	1	3	3	1	1	2	2	4	2	3	3	2	2	2	2	4	4	2	2	1	3	1	1	1	1	4	2	4	2	3	3	4	2	1	2	2	2	2	2	4	4	2	2	4	4	4	2	1	2	2	2	4	2	1	3	2	2	3	3	1	3	3	3	1	1	1	2	2	2	1	3	2	2	1	2	4	2	4	4	1	2	4	2	1	3	3	3	1	1	1	1	1	1	4	4	4	4	4	4	4	4	1	3	4	2	4	3	1	3	4	4	4	4	2	2	4	3	1	3	4	4	4	4	1	1	1	2	1	3	2	2	4	2	1	2	3	3	1	1	4	4	2	2	4	2	1	1	1	3	4	4	4	4	1	1	4	4	2	2	4	2	1	3	4	2	4	3	1	3	2	2	4	2	2	2	2	2	4	4	1	3	1	2	4	3	3	3	3	3	3	3	4	2	1	1	1	1	1	3	4	4	2	2	1	1	1	3	2	2	3	3	1	1	4	3	1	1	1	1	4	4	1	3	3	3	4	4	1	2	4	2	2	2	2	2	1	3	3	3	3	3	3	3	4	2	1	3	1	3	1	3	2	2	1	3	3	3	1	1	4	3	4	2	4	4	2	2	2	2	3	3	2	2	1	1	3	3	1	3	1	3	1	3	4	3	4	4	2	2	4	2	4	4	4	2	1	3	3	3	1	1	2	2	3	3	1	1	4	3	4	2	4	4	3	3	4	4	3	3	1	1	2	2	1	1	4	2	4	4	1	3	1	1	4	4	2	2	4	4	3	3	4	4	3	3	4	2	1	2	4	2	4	4	4	4	4	2	1	3	4	2	4	4	4	4	4	4	3	3	1	3	2	2	4	2	2	2	4	2	4	2	1	1	1	1	1	2	1	1	3	3	2	2	3	3	3	3	2	2	2	2	2	2	2	2	2	2	2	2	1	1	3	3	1	1	2	2	4	4	3	3	2	2	3	3	1	3	4	2	1	2	1	3	4	3	3	3	3	3	4	2	1	1	4	4	1	2	4	2	4	4	3	3	1	3	1	3	4	3	4	2	4	2	3	3	4	2	1	2	1	1	1	1	1	1	4	3	4	2	4	4	4	2	2	2	3	3	1	1	1	1	3	3	1	1	1	2	4	4	2	2	1	1	1	1	2	2	2	2	1	2	1	3	1	3	1	2	2	2	1	1	3	3	2	2	3	3	3	3	1	1	4	2	4	4	1	1	1	2	4	2	2	2	1	1	1	1	4	3	4	3	1	1	4	2	4	2	4	4	4	2	4	2	4	2	1	3	1	3	2	2	1	3	1	2	4	4	3	3	4	4	4	4	1	1	2	2	4	4	2	2	3	3	1	3	2	2	3	3	4	3	4	2	1	3	2	2	4	2	4	4	3	3	2	2	2	2	1	1	1	2	3	3	1	2	1	3	3	3	1	2	2	2	2	2	4	2	2	2	1	1	1	3	4	4	2	2	3	3	3	3	4	2	3	3	2	2	3	3	1	3	2	2	3	3	4	4	4	4	4	4	4	2	1	3	4	4	4	2	1	1	3	3	4	4	1	3	1	1	4	4	1	1	2	2	1	2	4	2	4	3	1	1	3	3	4	4	1	1	4	2	3	3	4	4	1	1	4	3	1	1	1	3	1	2	1	2	4	2	4	4	2	2	1	1	4	2	4	4	3	3	2	2	1	1	4	4	1	3	4	4	4	3	1	1	4	3	3	3	2	2	4	3	3	3	3	3	1	1	1	1	4	4	2	2	3	3	2	2	1	1	4	4	3	3	4	2	2	2	1	1	1	1	1	1	1	1	1	3	1	1	1	1	4	4	3	3	1	3	3	3	3	3	4	4	2	2	4	4	3	3	1	2	3	3	4	3	2	2	4	4	1	2	1	1	1	1	1	3	1	1	2	2	1	1	1	1	1	1	4	4	4	4	1	1	4	2	1	2	4	2	2	2	1	2	1	3	2	2	4	2	3	3	1	3	3	3	1	3	1	2	1	2	1	1	4	4	1	1	1	1	4	4	4	4	1	2	4	3	4	4	1	1	1	1	1	3	1	2	4	2	4	3	1	1	4	2	3	3	1	1	3	3	4	4	3	3	1	3	1	1	4	2	4	4	1	1	1	3	3	3	3	3	4	2	1	1	3	3	1	1	3	3	1	1	4	2	1	3	1	2	4	2	4	3	1	3	2	2	4	2	4	3	2	2	2	2	4	4	3	3	1	3	1	1	4	4	3	3	1	1	2	2	1	3	2	2	2	2	1	1	1	2	1	1	3	3	4	4	1	3	4	2	1	3	2	2	3	3	4	3	1	1	4	4	3	3	1	2	4	2	1	2	1	1	4	2	3	3	2	2	1	1	4	4	1	3	1	3	4	3	1	1	4	4	2	2	4	2	3	3	1	3	4	2	4	4	4	2	2	2	1	1	1	3	2	2	3	3	4	2	2	2	3	3	1	2	4	4	1	1	3	3	4	2	3	3	4	3	4	2	3	3	1	1	3	3	2	2	1	2	4	4	2	2	1	1	4	2	2	2	4	4	1	3	1	2	4	4	1	2	3	3	4	4	1	1	1	1	3	3	1	1	1	1	1	1	4	2	1	1	1	1	4	3	1	1	3	3	4	2	4	4	1	2	4	2	4	4	3	3	2	2	3	3	4	4	3	3	2	2	1	2	1	2	4	4	3	3	3	3	3	3	2	2	1	3	3	3	4	2	3	3	1	3	4	2	1	3	1	1	4	2	1	3	2	2	1	3	2	2	2	2	4	4	3	3	4	4	1	3	4	4	4	2	2	2	1	1	4	4	3	3	1	1	2	2	1	3	1	1	1	1	4	3	4	4	2	2	1	2	4	4	2	2	1	2	1	1	4	4	4	3	1	2	2	2	2	2	1	1	4	4	3	3	2	2	4	4	2	2	4	4	3	3	1	1	1	1	4	4	1	3	4	4	4	2	4	3	2	2	4	4	2	2	4	3	3	3	1	1	4	2	4	3	3	3	1	1	1	1	2	2	4	2	1	1	4	4	1	1	1	1	4	3	3	3	2	2	1	1	4	4	4	3	1	3	4	3	1	1	4	4	3	3	1	3	4	4	3	3	4	2	1	1	1	3	4	3	3	3	2	2	3	3	4	2	3	3	1	3	4	2	3	3	2	2	1	3	4	4	2	2	1	3	3	3	2	2	4	3	1	3	4	3	2	2	4	4	3	3	1	3	1	1	1	2	1	1	3	3	1	1	2	2	4	4	4	4	3	3	2	2	4	4	2	2	1	3	2	2	4	4	4	4	1	1	2	2	4	4	2	2	3	3	1	3	4	4	1	3	1	2	4	2	2	2	1	2	1	2	1	1	4	2	4	4	1	2	3	3	2	2	1	3	1	2	2	2	2	2	1	2	3	3	4	4	2	2	1	3	4	3	3	3	4	4	1	2	1	1	4	4	1	3	2	2	4	2	1	2	1	2	3	3	1	1	1	3	4	4	2	2	4	4	3	3	2	2	1	2	4	3	3	3	4	2	1	1	2	2	1	1	4	2	2	2	4	3	4	2	4	4	4	4	3	3	4	2	1	3	4	4	2	2	4	4	1	3	4	4	1	3	4	4	1	3	3	3	1	1	4	2	4	4	1	3	1	3	4	2	3	3	1	1	1	3	4	4	2	2	1	1	1	3	4	3	4	4	2	2	4	4	1	1	1	1	2	2	3	3	3	3	1	3	4	4	3	3	2	2	2	2	3	3	1	3	3	3	3	3	3	3	2	2	3	3	1	3	1	1	3	3	1	1	3	3	1	1	4	2	3	3	4	2	1	2	4	4	1	2	4	4	1	1	1	1	3	3	3	3	1	3	1	1	1	3	4	2	1	1	1	1	1	1	2	2	1	3	1	2	4	2	4	4	2	2	2	2	1	1	1	3	1	3	1	3	2	2	1	3	4	3	3	3	4	2	3	3	1	1	3	3	3	3	4	2	1	1	2	2	4	4	4	2	4	4	3	3	1	2	2	2	1	2	2	2	4	2	2	2	3	3	1	3	3	3	4	3	1	3	4	2	2	2	2	2	3	3	3	3	3	3	1	1	1	1	1	3	4	4	1	1	2	2	4	3	4	2	3	3	2	2	3	3	2	2	2	2	1	1	3	3	3	3	2	2	1	3	3	3	1	3	3	3	1	1	3	3	3	3	4	2	4	2	1	3	1	1	1	3	1	1	2	2	4	2	4	4	2	2	4	2	1	3	2	2	3	3	2	2	4	4	4	3	4	2	4	2	2	2	1	1	2	2	3	3	2	2	1	3	1	1	1	2	1	1	4	4	1	2	3	3	3	3	1	3	2	2	2	2	4	2	1	3	2	2	2	2	1	2	4	2	1	2	1	1	4	2	2	2	3	3	4	2	4	2	4	3	3	3	4	4	4	4	3	3	1	2	1	1	1	3	1	1	2	2	4	4	4	2	4	3	4	3	1	1	4	4	2	2	2	2	1	3	4	2	2	2	4	4	4	3	1	3	2	2	3	3	1	3	4	2	2	2	2	2	2	2	3	3	4	4	1	3	4	4	3	3	1	1	2	2	2	2	3	3	4	2	4	3	4	2	4	2	3	3	4	4	2	2	1	2	3	3	1	3	3	3	4	4	3	3	4	3	2	2	2	2	2	2	4	4	1	3	1	3	2	2	4	4	1	2	1	1	4	2	1	2	1	1	4	4	4	4	4	2	1	3	1	3	2	2	3	3	3	3	3	3	1	1	3	3	3	3	1	3	4	2	1	1	1	1	2	2	2	2	1	1	4	2	3	3	1	2	2	2	1	3	3	3	2	2	4	2	2	2	1	3	2	2	2	2	2	2	4	3	2	2	1	3	4	3	4	4	2	2	1	1	1	1	4	2	4	2	4	4	3	3	3	3	4	4	1	2	1	3	4	2	1	2	4	2	1	3	1	3	4	4	1	1	3	3	1	3	3	3	1	2	2	2	4	4	1	1	1	2	3	3	1	1	1	1	4	2	2	2	1	3	4	2	2	2	3	3	1	1	2	2	1	3	2	2	4	4	4	4	1	3	4	2	3	3	1	2	4	4	4	4	1	2	3	3	3	3	1	3	4	2	1	3	2	2	4	3	4	3	2	2	4	4	1	3	3	3	2	2	2	2	4	4	1	2	1	3	3	3	4	2	4	4	4	2	1	2	3	3	1	1	2	2	4	4	3	3	4	4	4	4	1	1	1	1	2	2	1	1	3	3	1	2	3	3	2	2	1	1	1	3	3	3	3	3	4	3	1	1	2	2	4	2	4	2	1	2	1	1	1	3	3	3	3	3	2	2	2	2	1	3	2	2	4	2	3	3	1	3	4	4	3	3	4	4	4	4	4	4	3	3	4	3	4	2	1	2	3	3	2	2	1	2	3	3	2	2	4	3	2	2	1	2	2	2	1	1	3	3	4	4	4	2	4	3	4	4	3	3	2	2	4	4	1	1	2	2	2	2	4	3	4	3	2	2	1	1	2	2	3	3	3	3	4	4	1	3	3	3	1	2	2	2	1	2	1	3	1	1	4	2	3	3	4	4	4	4	4	2	4	2	4	4	4	2	2	2	3	3	2	2	1	2	1	1	2	2	2	2	1	3	4	2	4	3	4	2	2	2	2	2	1	1	4	2	1	1	4	4	3	3	2	2	1	2	4	3	4	3	4	4	2	2	1	2	1	3	3	3	4	4	4	4	3	3	2	2	1	3	4	2	4	3	3	3	4	4	1	2	1	2	2	2	4	2	1	1	3	3	3	3	4	2	4	2	3	3	4	4	2	2	1	1	3	3	4	3	1	3	4	4	1	1	1	3	1	3	3	3	2	2	4	4	2	2	1	3	2	2	2	2	2	2	1	3	3	3	2	2	1	1	4	4	1	3	1	3	2	2	2	2	2	2	1	3	3	3	3	3	3	3	3	3	1	1	4	3	4	4	1	1	4	3	3	3	1	3	4	4	4	2	4	4	4	2	1	3	3	3	4	2	3	3	2	2	1	2	4	4	4	4	1	2	4	2	4	4	1	1	4	4	4	2	4	2	2	2	4	4	0	0	2	2	1	3	4	4	2	2	2	2	1	2	1	1	3	3	1	3	1	2	1	1	2	2	2	2	1	1	4	4	3	3	4	4	2	2	2	2	4	4	4	2	1	3	1	2	3	3	2	2	4	2	3	3	1	2	1	1	1	1	4	2	1	3	2	2	1	1	1	1	4	4	1	1	4	3	1	3	4	2	1	3	1	1	2	2	2	2	4	3	2	2	4	4	3	3	1	3	4	3	1	3	4	2	1	3	4	2	1	1	3	3	2	2	2	2	1	2	3	3	3	3	3	3	1	1	4	4	2	2	2	2	4	2	3	3	4	4	4	4	1	3	4	4	1	1	4	2	4	3	3	3	1	1	2	2	4	3	4	4	3	3	1	1	3	3	1	2	4	4	1	1	1	3	1	2	4	4	1	1	4	4	2	2	1	1	3	3	2	2	3	3	1	1	3	3	2	2	1	3	2	2	1	1	4	2	4	3	1	2	1	1	4	4	3	3	1	3	2	2	1	2	2	2	4	2	2	2	1	1	1	3	4	2	2	2	2	2	1	3	2	2	4	3	3	3	3	3	1	3	1	3	2	2	2	2	4	4	3	3	3	3	1	3	3	3	2	2	2	2	3	3	4	4	3	3	4	3	2	2	2	2	4	3	4	4	1	1	4	2	1	2	4	2	1	3	1	3	1	3	3	3	3	3	3	3	3	3	1	2	1	3	4	2	4	2	1	1	1	3	1	3	4	2	1	1	1	3	2	2	1	3	2	2	1	3	4	4	2	2	1	3	1	1	4	4	4	4	1	1	4	2	1	2	1	3	4	2	3	3	4	2	2	2	1	2	4	3	2	2	4	2	2	2	1	3	1	3	4	2	1	2	2	2	3	3	4	2	3	3	1	1	1	3	4	2	4	4	1	3	1	1	4	4	1	3	2	2	1	1	1	2	2	2	4	2	2	2	1	3	4	2	4	4	4	2	4	2	4	3	3	3	3	3	4	2	1	3	1	2	3	3	4	3	4	3	4	4	2	2	3	3	2	2	2	2	4	2	3	3	4	2	4	2	2	2	3	3	3	3	2	2	1	1	4	3	1	2	3	3	4	2	1	1	4	3	4	2	1	3	1	1	3	3	4	2	4	2	2	2	3	3	1	3	3	3	3	3	1	3	1	1	2	2	4	2	1	1	4	4	4	2	1	1	3	3	3	3	4	3	2	2	4	2	1	3	3	3	3	3	2	2	1	1	3	3	2	2	1	3	3	3	4	3	1	1	1	2	1	1	1	3	1	2	1	3	2	2	2	2	1	1	1	1	4	4	3	3	2	2	1	2	1	1	4	4	2	2	1	2	2	2	2	2	4	4	4	4	1	3	4	3	4	4	2	2	1	1	3	3	1	1	3	3	1	1	4	4	3	3	3	3	1	1	1	1	2	2	4	3	1	1	1	1	1	1	4	4	1	2	3	3	1	1	1	3	1	1	1	2	1	1	3	3	2	2	3	3	4	4	1	3	4	3	1	3	2	2	4	4	4	4	4	4	4	4	3	3	4	4	4	4	1	3	2	2	1	1	2	2	1	1	1	1	1	3	1	1	2	2	4	4	1	1	4	4	3	3	4	4	4	2	4	2	3	3	2	2	2	2	3	3	3	3	1	3	3	3	1	1	3	3	2	2	2	2	1	3	1	3	3	3	2	2	4	4	1	3	4	4	1	1	1	3	2	2	3	3	4	3	3	3	4	2	4	4	4	2	1	3	3	3	4	3	1	3	3	3	3	3	3	3	4	4	2	2	4	4	1	2	3	3	4	2	4	2	4	3	3	3	3	3	4	4	3	3	1	3	4	2	4	2	4	2	3	3	4	3	4	2	3	3	1	3	3	3	2	2	3	3	2	2	1	1	4	2	4	4	3	3	3	3	4	4	4	2	1	3	1	3	2	2	4	4	4	2	1	3	3	3	4	4	1	1	2	2	4	4	3	3	1	1	4	4	1	3	3	3	3	3	4	3	4	4	2	2	2	2	2	2	4	2	0	0	3	3	2	2	1	3	1	3	1	3	4	2	1	3	4	4	3	3	3	3	1	1	4	2	4	4	3	3	4	4	1	1	4	2	1	2	3	3	1	2	2	2	3	3	2	2	1	1	1	1	1	3	4	2	4	2	4	4	1	3	2	2	2	2	4	2	4	4	1	3	1	3	2	2	1	1	1	2	3	3	2	2	2	2	1	1	1	1	1	1	4	2	2	2	3	3	4	4	3	3	1	1	2	2	4	4	1	1	3	3	3	3	4	2	4	3	1	1	3	3	1	1	4	4	3	3	4	4	3	3	1	3	4	4	3	3	1	3	3	3	4	2	2	2	1	1	3	3	1	3	2	2	4	4	1	1	3	3	1	1	1	3	4	4	1	1	4	4	1	3	2	2	3	3	3	3	1	1	2	2	1	3	1	3	4	4	2	2	1	1	3	3	4	4	2	2	2	2	3	3	4	2	1	3	4	3	4	4	1	1	4	2	3	3	4	2	2	2	4	2	2	2	3	3	2	2	1	1	4	2	1	1	4	3	2	2	1	3	4	3	4	4	4	3	4	3	3	3	4	2	1	3	3	3	1	1	1	2	3	3	2	2	3	3	3	3	3	3	1	1	2	2	1	1	2	2	4	2	2	2	3	3	1	3	3	3	1	1	2	2	4	4	1	1	4	4	1	1	1	1	1	3	1	2	4	3	4	4	1	2	2	2	1	3	1	1	1	1	1	1	2	2	4	4	4	4	1	3	2	2	2	2	1	1	4	2	4	2	1	3	4	4	4	3	1	3	4	4	3	3	3	3	4	4	1	1	4	4	2	2	4	2	4	4	4	2	2	2	4	4	4	3	4	2	1	1	1	1	3	3	1	3	1	2	4	2	1	3	2	2	2	2	1	3	1	3	2	2	4	2	4	2	3	3	1	3	3	3	3	3	1	3	4	2	4	3	2	2	3	3	1	3	1	1	2	2	4	3	2	2	4	3	4	2	2	2	1	2	1	2	4	2	3	3	2	2	4	4	0	0	1	3	3	3	4	4	1	3	4	4	1	1	1	3	3	3	3	3	1	1	4	2	4	4	2	2	3	3	1	1	2	2	4	4	4	4	1	1	4	3	4	4	4	4	2	2	4	4	4	4	4	2	2	2	4	4	1	3	4	2	3	3	3	3	1	1	4	3	3	3	1	3	2	2	4	3	1	1	4	3	1	2	4	3	1	3	3	3	3	3	3	3	1	1	3	3	3	3	3	3	2	2	2	2	1	3	4	4	1	2	4	2	1	2	1	3	4	2	1	1	4	3	2	2	4	4	2	2	4	2	4	3	2	2	4	4	4	3	2	2	4	4	3	3	4	3	1	1	2	2	1	1	1	1	2	2	1	2	4	4	4	4	2	2	1	1	2	2	4	3	4	3	4	4	4	2	4	4	4	4	1	2	1	3	2	2	4	4	4	4	4	3	1	1	1	3	4	4	1	1	4	3	1	3	3	3	2	2	4	4	2	2	2	2	1	1	1	1	1	3	4	4	1	3	1	1	3	3	4	4	2	2	1	3	4	4	1	1	2	2	1	3	4	2	4	2	2	2	1	1	1	1	2	2	2	2	2	2	4	3	4	4	4	4	4	3	3	3	3	3	4	4	2	2	4	4	2	2	4	4	1	1	3	3	3	3	1	3	1	3	3	3	3	3	1	3	1	3	4	4	4	2	4	2	3	3	4	4	4	3	2	2	4	4	1	3	2	2	2	2	1	3	1	1	3	3	4	2	1	1	3	3	3	3	3	3	1	3	1	1	3	3	4	4	4	4	4	4	4	4	4	2	2	2	2	2	3	3	4	3	4	2	2	2	1	2	1	2	4	2	1	3	4	4	1	2	1	1	3	3	1	2	2	2	1	1	1	2	4	3	3	3	1	2	1	1	4	4	4	4	3	3	4	4	4	4	4	2	4	2	1	1	1	3	4	3	1	3	2	2	4	2	1	2	2	2	1	3	2	2	2	2	4	2	1	1	2	2	1	2	4	2	4	4	4	4	3	3	4	4	4	4	1	2	1	2	3	3	4	3	1	3	1	3	3	3	1	3	1	1	4	2	4	2	1	2	3	3	1	2	4	4	3	3	3	3	1	2	1	2	4	2	1	3	2	2	3	3	1	2	4	4	1	2	1	1	4	3	1	2	3	3	3	3	2	2	4	3	3	3	4	2	2	2	3	3	1	1	2	2	3	3	2	2	1	1	4	4	3	3	4	2	2	2	4	2	3	3	1	2	1	3	2	2	2	2	1	1	2	2	4	4	2	2	4	4	2	2	1	1	4	4	2	2	3	3	3	3	1	3	4	4	1	3	3	3	2	2	4	2	2	2	4	3	1	3	1	2	1	1	3	3	2	2	3	3	1	2	2	2	2	2	4	2	1	1	1	3	2	2	1	3	3	3	4	2	2	2	4	2	4	3	2	2	1	3	3	3	2	2	3	3	4	2	1	2	4	4	3	3	2	2	3	3	2	2	1	3	4	2	1	3	3	3	1	1	3	3	4	4	4	4	1	3	1	2	1	3	3	3	3	3	1	1	4	4	2	2	2	2	1	3	4	4	1	3	2	2	1	3	4	2	1	2	2	2	1	3	3	3	3	3	2	2	4	2	4	4	1	3	1	1	1	1	1	1	2	2	4	2	3	3	4	2	4	4	2	2	3	3	1	3	1	2	1	3	2	2	3	3	1	1	4	4	1	2	4	3	3	3	3	3	4	2	1	3	3	3	3	3	4	4	4	4	2	2	2	2	2	2	4	3	3	3	1	3	4	4	4	2	2	2	3	3	1	3	4	4	2	2	4	3	1	1	4	4	1	3	4	2	2	2	1	2	1	1	1	1	4	2	4	2	3	3	4	4	1	3	1	2	3	3	1	3	1	3	3	3	4	2	2	2	1	3	4	4	4	2	4	4	4	2	2	2	1	3	1	3	4	2	1	3	3	3	1	1	2	2	1	1	4	2	2	2	1	1	3	3	3	3	2	2	3	3	1	1	3	3	3	3	4	3	3	3	1	3	1	3	3	3	4	4	2	2	2	2	4	4	4	3	4	4	1	1	4	2	1	1	4	2	4	4	3	3	1	1	4	4	2	2	3	3	1	1	4	2	1	3	1	2	2	2	1	3	1	3	3	3	4	3	3	3	3	3	1	3	4	2	1	1	3	3	4	4	2	2	2	2	2	2	2	2	4	4	2	2	3	3	4	4	4	2	2	2	2	2	4	2	4	3	4	4	3	3	1	3	3	3	4	2	1	1	4	4	1	2	4	4	4	2	4	4	1	3	3	3	4	4	1	3	4	3	3	3	4	4	3	3	1	2	4	4	1	2	4	4	0	0	1	3	4	2	3	3	0	0	4	4	1	1	2	2	1	1	3	3	1	2	1	1	4	2	1	1	1	3	1	2	1	3	2	2	1	1	1	3	2	2	4	4	4	2	1	1	2	2	2	2	3	3	1	1	1	3	4	4	4	2	2	2	4	4	4	4	1	1	1	1	3	3	1	2	1	1	2	2	1	1	1	2	3	3	4	2	3	3	4	2	4	3	1	3	1	1	1	1	2	2	4	3	4	4	1	1	3	3	1	3	1	3	4	4	4	4	4	4	1	3	3	3	4	2	3	3	3	3	3	3	4	3	2	2	2	2	1	2	2	2	1	1	1	3	1	1	4	4	2	2	3	3	2	2	4	3	1	1	3	3	2	2	4	4	1	1	4	2	2	2	1	1	1	1	4	4	1	2	4	3	2	2	1	3	4	2	1	1	2	2	1	1	2	2	1	1	3	3	2	2	4	4	4	2	1	2	4	2	2	2	1	1	4	4	4	2	1	1	1	1	4	4	2	2	1	1	2	2	3	3	3	3	1	1	4	3	1	1	4	3	4	4	2	2	2	2	4	3	4	4	1	1	4	2	4	2	3	3	1	1	1	3	2	2	4	2	4	4	1	1	4	2	4	2	1	1	1	2	4	3	1	1	4	4	3	3	1	1	1	1	3	3	4	3	2	2	4	4	2	2	4	3	1	1	4	4	4	4	3	3	1	3	4	3	2	2	2	2	2	2	1	1	1	1	4	2	2	2	3	3	1	3	1	1	1	2	2	2	1	3	1	3	3	3	4	2	4	3	1	2	4	4	4	4	1	3	1	2	4	4	2	2	1	1	1	1	4	4	1	3	4	2	2	2	3	3	2	2	4	2	4	4	1	1	1	3	2	2	4	2	1	1	1	3	4	3	4	4	3	3	1	2	2	2	4	3	4	2	3	3	3	3	4	2	1	1	1	2	1	3	4	2	4	3	2	2	1	1	1	1	2	2	4	4	1	3	3	3	4	4	4	4	2	2	1	3	1	1	3	3	4	2	2	2	1	1	3	3	4	2	3	3	4	3	3	3	1	1	2	2	3	3	1	1	1	3	3	3	2	2	4	2	1	3	4	4	3	3	4	4	1	1	4	3	4	3	2	2	1	1	3	3	1	1	1	3	1	1	2	2	3	3	4	4	3	3	1	1	3	3	2	2	2	2	1	1	2	2	1	2	1	1	2	2	2	2	1	3	3	3	2	2	2	2	2	2	1	1	4	2	1	2	1	1	3	3	4	4	4	2	3	3	1	1	4	2	1	1	1	3	1	1	4	4	1	3	3	3	4	3	3	3	1	3	4	4	1	1	2	2	4	3	4	2	4	3	4	4	2	2	3	3	2	2	2	2	3	3	4	4	2	2	1	2	3	3	4	3	1	3	3	3	3	3	1	1	2	2	1	2	1	2	1	2	3	3	4	4	1	1	1	1	3	3	1	1	3	3	4	3	4	3	1	3	4	3	3	3	4	4	2	2	1	3	2	2	4	3	4	4	1	1	3	3	3	3	3	3	1	2	4	4	3	3	2	2	3	3	1	1	1	1	4	4	1	1	3	3	4	3	1	1	2	2	1	1	4	4	1	1	4	4	4	2	4	2	3	3	2	2	1	1	2	2	2	2	1	3	1	1	2	2	2	2	4	2	3	3	2	2	2	2	3	3	2	2	4	4	3	3	2	2	2	2	4	2	2	2	1	3	1	2	1	3	4	2	2	2	4	2	1	3	1	2	4	3	3	3	1	1	1	2	2	2	4	4	1	1	4	4	4	4	4	2	3	3	2	2	1	3	4	4	4	2	3	3	4	2	2	2	1	3	1	1	2	2	4	2	3	3	1	3	2	2	1	3	1	1	3	3	2	2	4	3	3	3	1	2	3	3	1	1	1	1	1	1	4	4	4	2	4	4	3	3	2	2	4	4	3	3	3	3	4	4	4	2	1	1	1	2	4	4	4	2	3	3	1	1	4	2	3	3	3	3	1	1	1	1	1	2	4	2	2	2	1	1	1	1	1	1	4	4	0	0	1	1	3	3	1	2	4	4	2	2	4	2	2	2	3	3	3	3	1	3	1	2	4	4	1	1	1	2	4	4	4	3	4	4	1	2	4	2	2	2	2	2	1	2	1	1	1	2	2	2	2	2	4	2	4	4	4	2	2	2	1	1	1	3	4	4	1	1	4	4	4	2	2	2	3	3	1	1	1	1	2	2	4	2	1	3	1	1	4	3	1	1	4	3	4	4	3	3	3	3	1	2	2	2	1	1	1	1	2	2	4	4	1	3	4	4	2	2	2	2	1	2	1	2	4	2	1	1	4	4	4	4	4	2	2	2	3	3	3	3	4	4	4	4	1	1	4	4	4	4	4	3	3	3	3	3	1	1	4	4	4	4	4	4	3	3	1	1	3	3	3	3	1	3	4	3	2	2	3	3	2	2	4	2	3	3	4	4	4	4	1	1	2	2	1	1	4	4	1	2	1	1	3	3	4	4	4	4	2	2	3	3	1	3	3	3	3	3	2	2	1	3	3	3	2	2	4	2	1	2	1	3	4	3	1	1	2	2	4	3	1	3	1	3	1	3	2	2	4	4	2	2	4	4	4	2	2	2	1	1	2	2	1	1	1	1	4	4	1	3	1	3	3	3	4	2	1	3	3	3	3	3	4	4	2	2	4	4	1	3	1	3	4	4	1	2	1	2	2	2	4	3	1	1	2	2	1	1	3	3	4	4	4	2	2	2	3	3	3	3	1	1	3	3	4	3	1	1	4	4	4	2	1	3	3	3	3	3	1	1	4	2	2	2	1	1	1	1	4	4	4	3	4	2	4	4	2	2	3	3	4	4	1	1	3	3	2	2	2	2	2	2	1	2	3	3	1	1	4	2	4	2	1	1	2	2	4	4	4	4	4	2	2	2	1	3	1	1	4	4	4	4	3	3	4	4	2	2	4	2	1	1	4	4	4	4	1	3	4	3	3	3	1	1	2	2	0	0	1	3	3	3	4	2	3	3	2	2	1	2	1	1	1	1	3	3	2	2	1	1	4	4	3	3	4	4	1	1	4	3	2	2	2	2	1	1	2	2	4	4	4	2	4	4	2	2	2	2	1	3	1	2	3	3	2	2	4	2	1	3	1	3	1	2	4	4	4	4	1	3	1	3	1	1	1	3	4	3	1	2	2	2	1	2	4	2	2	2	1	3	3	3	3	3	4	3	4	2	4	2	4	2	4	2	2	2	3	3	3	3	1	2	4	3	3	3	2	2	2	2	1	2	4	2	4	4	4	2	2	2	2	2	4	4	1	1	1	1	1	3	4	2	4	3	1	1	3	3	3	3	2	2	1	1	1	3	1	1	1	3	1	1	4	4	4	2	3	3	1	3	3	3	1	3	1	3	2	2	2	2	3	3	3	3	2	2	4	4	4	4	4	4	4	3	3	3	4	4	2	2	4	3	1	1	4	4	4	2	3	3	2	2	3	3	2	2	1	1	1	1	4	2	2	2	1	3	4	2	3	3	1	3	1	1	3	3	1	1	4	3	4	4	4	4	2	2	3	3	1	1	1	3	1	1	4	4	2	2	3	3	1	1	4	4	4	4	4	3	4	4	4	2	3	3	4	4	1	3	1	2	4	2	3	3	4	3	4	2	4	2	4	3	2	2	1	3	1	2	3	3	2	2	4	4	1	2	1	3	1	3	1	1	1	3	1	1	4	3	2	2	1	3	4	4	4	3	3	3	4	2	2	2	3	3	4	2	1	3	1	1	1	3	2	2	2	2	2	2	1	1	1	1	1	3	4	2	3	3	3	3	2	2	1	1	3	3	2	2	3	3	4	4	2	2	4	2	2	2	4	3	1	2	2	2	4	2	2	2	4	3	1	1	1	3	4	4	1	1	4	4	1	2	1	1	2	2	4	4	3	3	4	3	4	3	4	3	3	3	3	3	1	3	1	1	4	4	1	1	3	3	4	3	2	2	2	2	1	1	4	4	3	3	1	1	2	2	1	1	4	4	2	2	1	3	4	2	4	4	4	3	3	3	3	3	3	3	3	3	2	2	4	4	4	2	4	2	2	2	2	2	2	2	4	2	4	2	4	2	1	1	4	4	1	2	1	2	4	4	4	4	1	1	3	3	2	2	1	2	1	1	1	2	4	2	4	2	2	2	3	3	2	2	3	3	2	2	1	3	1	1	2	2	4	4	4	3	3	3	4	2	2	2	1	2	1	2	1	3	4	2	1	2	1	2	3	3	1	1	4	4	3	3	3	3	4	4	3	3	4	4	2	2	3	3	3	3	2	2	1	1	3	3	1	3	4	2	3	3	2	2	1	1	1	3	3	3	2	2	3	3	2	2	4	2	4	4	4	2	4	2	2	2	2	2	1	1	4	3	2	2	1	2	4	3	4	4	3	3	1	3	4	2	3	3	1	2	1	3	1	1	2	2	3	3	3	3	4	3	3	3	1	1	1	1	4	4	1	1	3	3	4	4	1	2	1	3	4	3	4	4	2	2	4	3	3	3	4	3	2	2	4	4	2	2	3	3	4	4	3	3	4	4	1	3	1	3	3	3	4	4	2	2	4	4	2	2	4	2	3	3	3	3	4	2	2	2	1	2	4	4	2	2	4	4	1	3	2	2	1	2	1	1	3	3	4	2	1	3	2	2	1	1	1	1	1	3	1	3	2	2	3	3	4	4	3	3	2	2	1	1	1	3	4	3	1	1	4	3	3	3	2	2	1	1	4	4	2	2	4	4	1	3	1	1	1	1	1	3	2	2	4	2	3	3	3	3	4	4	4	2	4	2	1	1	4	4	3	3	1	2	1	3	2	2	1	2	1	1	4	2	1	3	4	4	4	4	1	3	4	2	4	4	1	3	4	2	2	2	4	2	2	2	4	2	4	2	0	0	1	2	1	2	1	3	4	4	1	3	4	4	4	4	2	2	3	3	3	3	4	4	3	3	3	3	2	2	1	2	4	4	1	1	4	4	1	3	1	1	2	2	4	4	2	2	4	2	2	2	3	3	1	1	4	3	4	3	3	3	1	3	3	3	1	1	3	3	1	1	2	2	2	2	1	1	3	3	2	2	4	4	3	3	1	3	2	2	2	2	1	1	1	1	4	2	4	4	3	3	1	1	3	3	2	2	2	2	4	4	1	2	2	2	3	3	1	2	1	1	2	2	1	1	1	1	2	2	3	3	4	2	2	2	3	3	4	2	1	1	2	2	1	3	4	4	2	2	3	3	3	3	4	2	1	3	4	3	3	3	1	1	4	4	2	2	3	3	1	1	3	3	4	4	1	2	4	4	4	3	4	4	1	2	2	2	3	3	4	4	4	3	4	4	1	3	2	2	2	2	4	4	4	2	1	1	4	3	4	2	3	3	4	2	1	1	1	1	3	3	3	3	4	2	2	2	1	1	4	2	1	1	3	3	3	3	3	3	1	1	1	1	3	3	1	1	1	1	4	4	3	3	1	2	3	3	3	3	4	3	2	2	2	2	3	3	2	2	1	3	1	1	2	2	1	1	2	2	3	3	4	2	3	3	3	3	4	2	2	2	2	2	4	3	1	2	4	2	4	2	2	2	2	2	1	1	1	2	4	2	2	2	4	3	1	1	2	2	3	3	4	4	4	2	3	3	3	3	1	1	4	2	2	2	3	3	1	3	4	4	1	1	1	3	3	3	4	4	1	1	1	1	1	1	3	3	1	1	4	4	3	3	1	1	2	2	4	3	4	3	3	3	4	4	1	3	4	4	2	2	1	3	2	2	2	2	2	2	1	3	1	3	1	3	3	3	4	4	1	2	2	2	2	2	4	4	4	4	4	4	4	4	2	2	1	1	3	3	4	2	1	1	4	4	1	3	3	3	3	3	3	3	4	2	4	3	1	3	2	2	4	2	2	2	4	2	1	1	3	3	4	4	4	2	1	3	4	4	4	4	4	2	1	2	4	2	4	3	1	3	1	1	1	3	1	2	1	1	1	1	1	1	2	2	3	3	4	4	2	2	4	4	2	2	2	2	1	3	4	2	4	4	1	3	1	3	1	3	2	2	2	2	2	2	1	3	4	4	1	3	3	3	2	2	1	1	2	2	3	3	1	2	4	2	1	3	3	3	4	4	4	4	3	3	1	1	1	1	3	3	2	2	4	4	4	2	2	2	1	3	4	2	1	1	1	3	1	3	1	1	3	3	4	3	1	1	2	2	1	3	1	3	3	3	1	1	3	3	2	2	2	2	4	4	1	3	1	1	2	2	2	2	2	2	3	3	1	3	4	4	4	4	2	2	4	4	3	3	4	4	4	4	3	3	3	3	2	2	2	2	1	2	1	1	4	4	1	3	2	2	4	3	1	3	1	3	1	1	2	2	4	3	4	2	1	1	4	2	4	3	4	4	1	1	1	1	4	4	4	2	1	1	2	2	4	4	2	2	2	2	2	2	4	4	4	2	2	2	4	3	3	3	4	2	1	2	1	3	4	3	1	3	4	3	4	4	3	3	4	4	4	4	1	1	1	1	4	4	2	2	3	3	1	1	4	4	4	3	4	2	3	3	2	2	1	3	4	4	2	2	4	2	1	3	4	2	4	4	1	3	3	3	2	2	4	4	3	3	1	1	3	3	3	3	4	2	1	1	1	3	4	2	2	2	4	4	3	3	2	2	3	3	1	2	1	3	1	1	3	3	2	2	3	3	2	2	3	3	1	3	4	3	1	1	3	3	4	2	2	2	4	4	1	2	4	2	1	3	2	2	4	3	1	3	2	2	4	2	4	4	4	4	2	2	1	2	4	3	1	1	2	2	2	2	2	2	4	4	3	3	4	2	3	3	2	2	2	2	3	3	1	3	4	4	1	1	2	2	4	4	1	1	4	4	4	4	2	2	1	2	1	1	2	2	1	1	2	2	4	4	1	1	2	2	4	4	2	2	1	1	1	1	4	2	1	1	4	2	1	1	1	3	4	4	1	2	1	2	2	2	2	2	1	1	4	2	4	4	4	4	3	3	4	3	2	2	4	4	1	1	4	4	2	2	3	3	2	2	3	3	4	4	1	3	3	3	1	2	3	3	2	2	1	1	2	2	2	2	1	1	1	1	1	1	1	1	4	2	4	4	1	1	1	1	1	1	1	1	4	4	2	2	3	3	1	3	1	2	3	3	4	4	1	3	2	2	2	2	2	2	2	2	3	3	1	1	4	4	4	4	4	4	4	4	4	4	2	2	2	2	3	3	1	2	1	3	1	1	4	3	1	1	4	2	2	2	1	1	3	3	4	4	3	3	2	2	4	4	2	2	2	2	2	2	4	2	4	3	1	2	1	3	1	2	1	3	4	4	1	3	1	2	1	2	1	2	1	1	4	3	1	1	3	3	4	2	1	1	1	3	1	1	4	2	4	3	4	2	4	4	1	2	1	1	1	3	2	2	4	4	3	3	3	3	1	3	1	1	4	3	4	4	1	3	1	2	4	2	1	2	4	2	1	3	2	2	2	2	3	3	1	3	3	3	2	2	2	2	4	4	2	2	3	3	2	2	1	1	3	3	1	1	2	2	2	2	4	3	1	1	4	4	2	2	3	3	3	3	1	1	1	1	4	3	1	3	1	2	1	1	3	3	4	4	2	2	3	3	1	3	1	3	4	3	1	3	4	2	1	1	4	2	4	2	3	3	2	2	1	3	4	3	4	2	4	4	1	1	4	2	4	2	1	1	1	1	1	1	4	3	3	3	3	3	3	3	2	2	1	1	1	3	1	1	1	2	4	4	2	2	3	3	4	4	4	3	1	3	2	2	1	1	4	4	4	3	3	3	2	2	2	2	2	2	1	2	1	2	4	3	4	2	3	3	4	2	3	3	2	2	4	3	1	2	4	2	4	4	1	1	1	3	2	2	4	2	4	2	2	2	3	3	4	2	4	4	1	1	3	3	4	4	4	4	3	3	2	2	1	1	1	1	1	1	4	3	2	2	1	3	2	2	1	1	3	3	1	3	1	1	2	2	4	3	2	2	1	3	1	2	1	1	1	1	2	2	4	4	1	3	4	3	4	4	1	2	2	2	4	4	4	3	4	3	4	4	3	3	1	3	4	2	1	1	4	4	1	1	4	2	1	3	2	2	4	3	4	4	1	3	1	3	4	2	3	3	4	2	2	2	4	2	1	3	4	4	4	2	1	3	1	1	1	1	4	2	4	4	1	1	3	3	1	1	4	4	1	3	3	3	1	1	3	3	4	3	4	4	1	1	1	3	3	3	1	2	3	3	1	1	4	2	4	3	4	3	2	2	1	2	3	3	1	3	1	3	2	2	1	3	1	3	1	3	1	1	1	3	4	3	4	4	3	3	1	1	2	2	4	2	4	2	3	3	4	2	3	3	4	4	1	2	4	4	1	1	4	2	1	2	1	1	4	2	4	2	2	2	3	3	3	3	1	1	2	2	4	4	4	4	4	2	1	3	4	4	1	3	1	1	2	2	4	2	4	4	3	3	1	3	2	2	4	2	4	2	2	2	2	2	1	1	4	4	2	2	1	3	4	4	1	2	2	2	4	4	3	3	1	1	3	3	3	3	2	2	4	4	4	4	2	2	3	3	2	2	1	1	3	3	1	2	1	1	3	3	2	2	4	4	4	4	4	4	1	1	3	3	1	1	1	1	2	2	3	3	2	2	2	2	3	3	3	3	1	3	2	2	1	3	1	1	4	3	1	1	3	3	2	2	3	3	4	3	3	3	1	3	4	4	3	3	2	2	4	2	1	2	4	4	1	2	1	2	2	2	1	2	4	3	3	3	3	3	1	1	4	4	4	2	2	2	3	3	1	1	2	2	4	4	4	2	1	1	3	3	3	3	4	4	4	2	1	3	2	2	2	2	2	2	4	2	4	4	4	4	3	3	2	2	3	3	4	4	1	3	3	3	4	4	3	3	4	4	4	4	2	2	2	2	3	3	1	3	1	3	4	2	1	1	4	4	1	3	2	2	4	2	1	3	4	4	1	1	2	2	4	4	1	1	2	2	2	2	2	2	1	1	4	4	2	2	2	2	3	3	2	2	3	3	1	1	3	3	3	3	1	2	1	3	1	1	2	2	1	3	2	2	1	3	2	2	2	2	4	4	4	3	1	1	4	4	3	3	2	2	3	3	3	3	3	3	2	2	3	3	1	3	3	3	4	2	1	2	1	1	1	2	2	2	1	1	1	1	1	3	2	2	3	3	4	4	1	3	1	1	1	1	4	4	1	3	4	2	1	1	1	1	4	3	4	2	2	2	4	4	2	2	2	2	1	1	4	2	1	1	3	3	1	3	3	3	1	1	4	3	1	3	4	4	4	4	4	4	1	2	1	1	1	3	1	3	3	3	2	2	2	2	3	3	4	4	3	3	3	3	3	3	4	4	2	2	3	3	3	3	3	3	4	4	4	4	4	4	4	3	1	3	1	2	1	3	2	2	1	3	4	3	2	2	1	1	4	2	4	3	4	2	4	2	1	3	2	2	4	2	4	3	3	3	4	2	4	3	1	1	2	2	4	4	4	2	1	2	2	2	1	1	2	2	2	2	4	3	1	1	4	4	3	3	4	2	4	4	4	2	3	3	4	2	4	2	1	1	4	4	2	2	3	3	3	3	3	3	2	2	1	1	2	2	2	2	4	4	2	2	3	3	2	2	2	2	3	3	3	3	2	2	2	2	1	3	1	1	2	2	4	4	1	2	2	2	4	4	3	3	3	3	4	3	1	3	4	2	4	3	1	2	3	3	1	2	1	1	4	4	4	3	4	2	2	2	4	4	4	4	1	3	4	2	3	3	3	3	4	2	1	1	4	4	4	2	4	2	1	2	3	3	1	3	2	2	4	2	4	3	4	2	1	2	1	1	4	2	2	2	2	2	1	2	4	2	4	4	4	4	3	3	3	3	4	2	2	2	4	2	4	4	4	2	4	2	2	2	4	4	3	3	3	3	1	1	3	3	1	1	3	3	3	3	1	3	2	2	2	2	2	2	1	1	2	2	1	2	1	1	1	2	2	2	4	4	1	1	4	4	2	2	4	3	4	4	3	3	3	3	1	1	1	3	3	3	3	3	0	0	4	3	4	2	2	2	3	3	1	2	1	1	3	3	3	3	4	4	1	1	4	2	1	1	2	2	1	1	1	1	2	2	1	1	4	4	2	2	3	3	4	4	1	3	1	1	1	1	1	1	1	3	1	1	1	1	2	2	4	2	3	3	2	2	4	4	1	1	2	2	3	3	4	3	1	3	3	3	4	4	2	2	4	4	4	2	1	1	1	1	3	3	1	1	2	2	4	3	3	3	3	3	3	3	4	4	0	0	4	4	1	2	3	3	3	3	2	2	1	1	2	2	1	3	3	3	1	2	3	3	1	3	1	3	2	2	1	1	3	3	2	2	3	3	1	2	4	4	3	3	1	3	4	2	1	1	1	1	3	3	4	3	3	3	3	3	4	3	4	2	4	3	3	3	1	2	1	3	4	2	4	4	4	3	4	2	1	1	1	1	1	3	1	3	1	1	1	1	1	3	4	4	4	4	4	4	1	3	4	4	1	1	4	2	1	1	2	2	3	3	1	1	4	3	1	3	1	1	1	1	4	2	2	2	1	3	1	1	2	2	1	3	2	2	1	3	3	3	4	2	4	2	2	2	2	2	4	4	3	3	3	3	2	2	4	4	2	2	3	3	3	3	2	2	2	2	1	2	1	1	4	2	1	2	2	2	4	4	4	4	1	3	2	2	1	2	4	4	4	2	1	3	3	3	2	2	4	3	2	2	3	3	1	3	3	3	1	3	1	3	1	3	1	1	4	4	1	3	1	1	1	3	3	3	4	4	4	4	1	3	1	2	4	4	2	2	1	1	3	3	3	3	3	3	3	3	1	2	4	2	4	2	3	3	2	2	4	2	3	3	3	3	2	2	4	2	3	3	2	2	1	2	1	2	4	2	2	2	1	3	1	3	2	2	4	2	1	1	4	4	1	1	2	2	3	3	2	2	3	3	1	3	4	4	4	4	3	3	2	2	4	3	3	3	4	3	4	2	2	2	4	2	3	3	3	3	4	4	4	2	1	2	1	1	1	1	4	4	3	3	3	3	1	3	2	2	2	2	4	2	2	2	4	4	3	3	3	3	3	3	1	1	2	2	3	3	4	4	4	2	2	2	1	1	4	2	1	1	1	1	3	3	3	3	1	3	4	2	1	2	1	2	4	4	4	2	4	4	4	2	3	3	2	2	4	3	1	2	1	1	4	3	1	3	1	2	3	3	4	2	1	3	2	2	3	3	1	2	1	1	1	3	3	3	1	1	2	2	3	3	1	1	4	4	3	3	4	3	4	4	1	1	3	3	3	3	4	2	1	1	4	2	3	3	3	3	2	2	4	4	1	1	2	2	3	3	2	2	2	2	1	1	2	2	1	2	4	4	1	1	4	4	3	3	3	3	4	3	4	3	1	1	1	1	1	1	1	1	3	3	2	2	4	2	3	3	3	3	1	3	3	3	1	1	2	2	1	1	3	3	4	3	2	2	2	2	2	2	1	2	2	2	1	2	2	2	2	2	4	2	3	3	2	2	4	4	2	2	1	1	4	2	4	2	1	1	1	3	2	2	2	2	3	3	4	4	3	3	3	3	1	2	3	3	2	2	4	2	4	2	4	4	3	3	1	1	3	3	2	2	3	3	4	3	1	1	2	2	3	3	1	2	1	1	1	1	1	1	2	2	1	2	4	4	2	2	2	2	4	3	2	2	3	3	3	3	3	3	2	2	2	2	2	2	3	3	3	3	1	1	4	2	2	2	1	1	3	3	4	2	1	1	4	4	4	2	3	3	4	4	3	3	4	2	4	4	2	2	2	2	4	4	2	2	2	2	4	2	2	2	4	3	4	4	1	1	2	2	2	2	1	3	4	2	1	3	4	4	4	4	1	2	1	1	1	2	1	1	2	2	2	2	1	3	2	2	1	3	1	1	2	2	2	2	2	2	2	2	3	3	4	4	1	3	2	2	4	2	3	3	1	1	4	4	4	4	2	2	2	2	1	3	3	3	4	4	3	3	2	2	2	2	2	2	1	3	4	2	4	4	2	2	3	3	4	4	3	3	3	3	1	2	1	1	1	1	3	3	3	3	2	2	4	2	4	4	1	3	1	3	4	3	1	3	4	4	2	2	3	3	1	2	4	2	4	4	1	2	1	1	3	3	1	3	3	3	4	3	2	2	1	2	1	1	3	3	3	3	1	3	4	2	2	2	4	2	3	3	4	4	1	1	4	3	4	4	1	1	3	3	4	4	4	4	4	2	3	3	2	2	1	3	2	2	4	3	1	1	1	3	3	3	3	3	1	1	2	2	2	2	2	2	3	3	1	1	4	4	4	4	1	1	3	3	1	1	2	2	4	4	1	1	1	3	4	4	1	1	2	2	4	4	3	3	1	1	1	1	2	2	2	2	2	2	1	1	3	3	2	2	3	3	1	3	4	4	2	2	4	2	4	2	4	2	4	4	2	2	3	3	4	2	1	3	3	3	1	1	3	3	1	1	1	3	4	2	3	3	3	3	1	1	2	2	4	4	3	3	4	2	1	3	4	2	1	1	2	2	3	3	4	2	4	2	3	3	3	3	4	2	1	1	1	3	3	3	1	2	1	3	3	3	1	2	1	3	3	3	1	1	2	2	4	2	4	4	2	2	3	3	4	2	1	1	4	3	2	2	4	4	2	2	4	4	1	3	4	3	1	2	1	3	3	3	2	2	3	3	1	3	1	2	2	2	4	2	3	3	2	2	1	3	1	3	2	2	4	3	4	2	2	2	4	4	3	3	3	3	2	2	2	2	1	2	1	3	4	3	1	3	1	2	1	3	4	2	3	3	4	3	2	2	1	2	2	2	2	2	3	3	1	1	4	2	3	3	3	3	1	1	4	2	4	2	4	3	4	4	4	2	4	4	1	1	2	2	4	4	1	1	3	3	4	3	4	4	1	1	2	2	2	2	3	3	4	3	2	2	1	3	2	2	1	3	2	2	2	2	4	2	2	2	1	1	1	1	1	1	1	1	3	3	4	2	4	4	2	2	4	2	4	2	3	3	4	4	3	3	1	1	1	1	3	3	1	1	2	2	2	2	2	2	3	3	3	3	1	1	1	1	1	1	2	2	4	4	2	2	2	2	4	2	1	1	4	2	1	1	1	1	2	2	1	3	1	3	4	3	1	3	1	3	1	1	2	2	3	3	4	3	3	3	1	1	1	1	4	4	2	2	1	3	4	4	4	2	3	3	3	3	1	2	4	2	2	2	2	2	4	4	1	1	4	4	1	1	2	2	2	2	1	1	3	3	4	3	3	3	1	2	1	2	4	4	1	2	3	3	2	2	2	2	2	2	1	1	1	1	2	2	2	2	1	2	4	4	4	2	1	1	1	3	4	2	3	3	4	4	1	1	4	4	2	2	2	2	4	4	3	3	4	4	4	4	4	2	2	2	1	1	2	2	3	3	1	3	3	3	2	2	4	2	4	2	4	4	1	2	4	3	2	2	2	2	2	2	2	2	1	2	4	4	4	4	1	1	4	4	3	3	3	3	1	2	1	1	4	3	3	3	1	3	4	3	1	1	2	2	4	4	2	2	2	2	2	2	2	2	4	4	2	2	2	2	3	3	1	1	1	1	4	2	1	1	4	4	3	3	1	2	1	1	4	4	2	2	3	3	1	1	3	3	4	2	2	2	3	3	4	4	4	2	3	3	1	2	4	3	1	2	4	4	4	2	1	1	4	4	4	4	1	2	4	3	4	2	4	2	2	2	1	3	2	2	4	2	1	3	1	1	1	1	2	2	2	2	4	2	1	1	3	3	1	2	1	3	1	1	2	2	1	2	1	3	1	3	4	2	4	3	4	2	2	2	1	2	2	2	2	2	1	3	4	2	1	1	3	3	1	1	2	2	4	2	4	4	1	3	1	3	4	4	3	3	2	2	4	4	3	3	4	3	1	2	2	2	4	3	3	3	3	3	1	3	3	3	2	2	1	1	1	3	3	3	3	3	2	2	2	2	4	4	2	2	2	2	4	4	1	1	2	2	4	2	3	3	2	2	4	2	4	2	1	1	3	3	1	1	1	2	3	3	2	2	2	2	2	2	4	3	1	1	1	1	4	4	4	4	4	4	1	3	3	3	4	4	1	3	2	2	1	1	1	1	4	2	4	4	2	2	4	4	4	4	1	3	1	1	2	2	1	1	3	3	1	1	1	1	2	2	3	3	1	1	3	3	1	1	4	4	2	2	2	2	1	3	1	3	1	1	3	3	4	3	3	3	4	4	1	1	4	4	3	3	1	2	2	2	4	2	1	3	3	3	3	3	1	3	1	3	3	3	4	3	4	4	3	3	1	1	4	4	3	3	1	1	3	3	4	4	2	2	3	3	4	4	4	3	1	1	1	1	1	3	2	2	2	2	4	4	1	3	0	0	4	2	2	2	3	3	1	2	2	2	1	3	4	4	1	2	4	4	4	3	1	1	4	2	3	3	1	2	2	2	2	2	1	2	1	3	3	3	4	3	3	3	3	3	1	3	4	4	2	2	4	3	4	2	1	1	4	2	1	3	4	2	3	3	4	2	2	2	2	2	1	3	2	2	1	3	4	4	1	3	3	3	2	2	1	3	4	2	4	4	2	2	4	4	4	4	1	3	1	3	4	4	1	3	4	4	2	2	4	4	1	3	3	3	2	2	4	4	2	2	1	1	4	2	1	3	1	3	1	3	4	2	4	2	1	1	4	4	2	2	3	3	4	2	4	4	1	1	1	2	2	2	3	3	2	2	3	3	3	3	4	4	2	2	2	2	3	3	4	4	4	4	4	4	1	1	1	3	2	2	4	3	4	2	3	3	1	3	3	3	4	2	1	1	4	3	2	2	4	2	2	2	2	2	2	2	4	4	3	3	4	2	1	3	4	4	1	3	2	2	2	2	2	2	1	3	4	2	4	4	4	2	4	3	3	3	3	3	2	2	4	3	2	2	4	4	1	3	1	3	4	2	1	1	3	3	1	2	1	2	1	3	4	2	4	2	1	2	4	2	3	3	1	3	1	3	2	2	4	2	1	1	1	2	4	4	4	2	1	1	1	1	1	2	1	1	4	4	3	3	1	2	3	3	2	2	2	2	1	2	4	4	1	3	4	2	1	1	4	2	1	2	4	3	1	3	1	2	2	2	2	2	2	2	4	4	4	2	4	3	1	1	4	2	4	2	2	2	3	3	1	3	4	4	2	2	4	4	4	3	3	3	1	3	1	2	2	2	1	3	3	3	3	3	4	4	2	2	1	1	4	2	3	3	3	3	1	1	4	3	1	1	4	4	1	3	4	4	2	2	1	1	1	1	4	4	3	3	3	3	2	2	3	3	4	2	4	3	2	2	4	3	1	1	4	2	2	2	1	3	1	3	1	3	4	3	1	3	3	3	2	2	4	4	4	2	3	3	3	3	1	3	3	3	3	3	1	1	4	2	1	1	1	1	1	3	1	2	2	2	1	3	4	2	2	2	2	2	3	3	3	3	2	2	1	3	1	1	3	3	4	4	2	2	2	2	4	4	4	2	4	2	1	1	3	3	2	2	1	1	4	3	4	3	1	1	4	4	1	1	4	2	2	2	1	1	2	2	1	2	1	1	3	3	1	1	3	3	3	3	1	3	4	2	1	3	4	4	4	2	4	3	1	3	3	3	1	2	1	3	4	4	1	2	1	3	4	4	4	4	1	3	3	3	1	3	1	1	4	4	1	2	2	2	1	1	2	2	1	1	1	3	3	3	4	2	1	1	1	1	4	4	1	3	1	3	2	2	3	3	4	2	4	2	3	3	1	3	2	2	4	3	4	2	4	4	1	3	1	1	3	3	3	3	2	2	1	3	1	3	2	2	4	4	1	3	2	2	4	2	4	2	1	2	4	2	1	1	1	1	3	3	2	2	1	2	2	2	1	1	4	2	2	2	4	2	1	3	4	4	1	2	4	2	3	3	1	3	1	1	1	3	4	4	3	3	4	2	3	3	4	2	2	2	3	3	1	3	1	1	1	1	1	3	1	1	4	2	4	4	4	4	1	2	4	4	3	3	1	3	1	1	1	3	1	1	3	3	1	3	1	3	2	2	4	4	4	4	4	3	4	4	4	2	4	2	2	2	4	4	3	3	4	2	3	3	3	3	4	2	2	2	1	2	3	3	1	1	2	2	4	2	1	2	1	1	2	2	4	2	3	3	1	1	3	3	1	1	4	2	4	4	4	4	2	2	1	3	3	3	1	1	4	2	4	3	1	1	2	2	4	4	3	3	3	3	1	1	2	2	1	2	4	2	4	4	4	2	2	2	1	3	4	2	2	2	4	2	1	1	1	3	4	3	4	3	3	3	1	3	2	2	1	2	1	2	3	3	2	2	1	2	3	3	4	3
pop_1	L01_Y_151	0	0	0	0	3	3	4	4	3	3	4	4	2	2	3	3	2	4	4	4	3	3	3	3	1	1	3	1	2	2	4	4	3	3	3	3	2	2	2	2	2	4	3	4	3	3	3	3	2	4	4	4	3	4	3	1	4	4	2	1	3	1	1	1	3	3	4	4	3	1	1	1	2	4	2	2	3	1	3	3	1	1	2	4	2	4	3	3	2	2	3	1	2	2	2	4	1	1	3	3	2	1	3	3	4	4	1	1	2	1	4	4	3	3	2	4	4	4	2	1	1	1	4	4	3	3	3	4	2	4	3	4	3	3	1	1	3	1	3	1	3	3	1	1	1	1	3	1	2	2	4	4	3	3	3	1	2	2	1	1	2	1	2	4	4	4	1	1	1	1	3	3	3	3	2	2	2	1	3	4	2	1	1	1	2	2	2	4	3	3	2	1	3	1	3	3	2	4	4	4	4	4	3	3	2	2	2	4	1	1	2	2	4	4	2	2	3	1	1	1	1	1	2	2	1	1	2	4	2	2	2	2	3	3	1	1	2	2	4	4	4	4	3	4	2	1	2	2	1	1	3	1	3	3	1	1	2	4	2	4	2	4	2	2	3	3	1	1	2	4	3	4	3	3	3	3	3	4	2	2	2	2	3	4	2	2	3	1	3	3	3	1	3	1	2	2	3	3	4	4	4	4	3	1	1	1	2	4	1	1	1	1	3	1	2	4	2	1	4	4	4	4	4	4	4	4	3	3	2	2	3	3	4	4	3	3	2	2	2	4	3	4	3	3	3	3	2	4	2	2	3	3	3	3	2	4	1	1	3	4	3	3	3	3	2	4	2	1	4	4	1	1	1	1	2	1	3	3	2	2	2	2	2	2	2	2	2	4	4	4	2	4	2	2	3	1	3	3	3	1	2	2	3	1	4	4	2	4	4	4	3	1	2	2	2	4	2	2	4	4	3	1	4	4	3	1	1	1	3	4	2	4	3	4	3	3	2	4	3	3	4	4	4	4	2	4	2	1	2	4	4	4	3	3	2	4	3	3	2	4	3	1	3	3	1	1	2	4	1	1	1	1	3	3	4	4	3	1	2	2	3	1	2	2	2	2	2	1	4	4	3	3	4	4	3	1	3	1	3	3	3	3	2	4	3	1	2	1	2	2	1	1	3	4	2	1	4	4	3	3	3	3	4	4	3	4	2	2	1	1	4	4	2	2	3	1	3	4	4	4	2	4	3	3	3	1	2	4	1	1	4	4	3	3	3	1	3	3	4	4	1	1	2	2	2	2	4	4	3	3	2	2	1	1	3	1	2	2	1	1	4	4	3	3	4	4	2	1	2	1	4	4	2	4	3	4	4	4	2	4	2	2	2	2	3	3	3	1	4	4	4	4	2	2	2	1	2	4	2	4	3	4	2	2	4	4	2	2	1	1	3	3	2	4	2	1	4	4	3	1	3	1	2	2	3	4	2	2	2	2	3	3	2	4	3	3	3	1	3	3	1	1	4	4	3	1	3	1	2	2	3	3	2	2	2	2	4	4	4	4	1	1	2	1	2	2	4	4	3	3	3	3	3	3	3	3	4	4	3	4	3	1	3	1	2	2	2	4	2	2	1	1	3	4	3	4	2	1	3	3	3	4	2	4	4	4	3	3	3	3	4	4	1	1	2	2	3	4	4	4	3	1	4	4	1	1	3	1	2	4	1	1	3	4	1	1	4	4	3	3	2	1	3	1	3	3	4	4	2	2	4	4	2	2	2	2	4	4	3	3	3	1	2	2	2	4	2	4	3	1	2	2	3	4	3	1	2	4	3	1	2	2	3	3	4	4	3	4	4	4	3	1	2	1	2	1	4	4	3	3	3	1	2	4	4	4	3	4	2	1	3	1	3	3	2	2	2	4	3	3	3	3	3	3	2	2	3	3	4	4	3	4	1	1	4	4	2	2	3	1	3	3	3	3	2	2	1	1	2	2	3	1	3	3	3	3	3	3	4	4	3	1	4	4	2	1	2	4	2	2	1	1	1	1	4	4	4	4	4	4	3	3	2	1	4	4	2	4	2	2	2	1	3	1	2	2	3	3	4	4	4	4	2	2	3	1	2	4	4	4	2	1	2	1	2	1	2	4	2	1	1	1	3	3	4	4	3	3	4	4	3	1	3	3	3	3	2	1	2	4	1	1	2	4	3	1	2	2	2	2	3	1	2	2	4	4	2	2	3	3	3	1	3	3	3	4	2	4	3	3	3	1	3	3	3	4	2	2	1	1	1	1	1	1	4	4	3	4	4	4	4	4	2	4	4	4	3	3	3	4	3	1	4	4	3	1	3	3	2	2	3	4	1	1	3	1	2	2	2	4	3	1	3	1	2	1	3	1	2	4	2	2	1	1	3	1	2	2	3	1	2	4	2	4	4	4	2	2	4	4	4	4	3	1	2	4	3	3	4	4	4	4	2	4	2	4	3	4	1	1	2	2	3	3	2	2	3	3	2	4	4	4	2	2	3	3	3	3	3	3	4	4	4	4	1	1	3	3	2	4	2	2	1	1	2	4	3	3	3	3	2	2	4	4	2	4	3	3	4	4	2	4	3	4	2	2	2	2	4	4	2	4	2	4	3	3	1	1	1	1	2	2	2	4	3	3	4	4	1	1	2	2	3	1	2	1	3	1	3	3	3	3	2	2	2	2	1	1	3	1	3	1	2	2	2	2	3	1	4	4	2	4	4	4	2	2	4	4	2	4	3	1	4	4	2	1	2	2	3	3	1	1	3	3	2	2	3	1	3	3	3	3	1	1	4	4	2	1	3	3	1	1	3	3	1	1	1	1	3	3	1	1	4	4	1	1	4	4	2	1	2	1	2	4	2	2	1	1	4	4	3	3	3	1	3	3	3	1	2	4	2	4	2	4	3	1	4	4	3	3	4	4	4	4	2	2	3	3	2	2	3	3	3	3	2	2	2	2	2	4	4	4	3	3	3	1	4	4	3	1	1	1	3	1	2	2	3	3	2	1	4	4	3	3	3	3	2	1	1	1	3	1	3	1	3	4	2	4	1	1	2	4	2	4	2	2	1	1	4	4	4	4	2	2	2	1	2	1	1	1	3	1	2	2	2	1	2	4	3	3	3	3	2	2	3	1	2	2	3	4	2	1	2	4	3	1	2	2	4	4	3	3	4	4	3	1	2	4	4	4	3	3	1	1	1	1	3	3	3	4	3	3	2	2	1	1	1	1	2	2	2	2	3	1	1	1	3	3	4	4	2	4	2	4	2	2	1	1	3	3	2	2	3	3	4	4	2	4	3	1	3	4	3	3	2	2	3	1	2	2	2	2	3	1	4	4	1	1	3	4	3	1	2	4	1	1	3	4	4	4	3	4	3	1	2	4	2	4	2	1	3	3	3	1	2	2	3	4	3	1	3	1	2	2	4	4	2	1	2	2	2	4	3	3	3	3	3	3	2	4	2	1	2	2	3	1	3	4	1	1	3	1	3	3	2	2	4	4	2	1	4	4	3	3	2	4	3	1	2	4	2	1	1	1	2	4	4	4	4	4	1	1	1	1	2	2	2	1	1	1	2	2	2	2	4	4	1	1	3	1	3	3	2	4	3	3	2	2	1	1	2	4	1	1	3	3	4	4	1	1	1	1	3	1	3	3	1	1	3	3	2	4	3	3	3	4	2	2	2	4	3	1	2	2	2	4	2	2	2	1	3	1	3	1	2	1	3	1	2	4	3	1	2	4	2	2	2	4	3	3	1	1	2	2	2	2	3	1	2	1	3	3	2	2	3	4	3	1	1	1	2	1	2	2	2	2	4	4	4	4	2	2	2	2	4	4	3	1	3	1	2	4	2	4	3	3	2	2	2	2	3	1	4	4	2	2	4	4	1	1	3	1	2	4	4	4	1	1	3	3	4	4	3	3	2	2	2	4	2	2	3	1	2	2	4	4	2	1	4	4	1	1	3	1	3	3	3	3	2	2	3	3	3	1	2	4	3	1	3	1	4	4	4	4	2	2	3	3	2	2	3	1	2	1	2	2	2	2	3	3	1	1	2	4	1	1	2	2	2	2	3	3	1	1	4	4	1	1	1	1	3	3	2	2	3	1	2	2	3	1	3	3	1	1	3	1	3	4	3	1	2	2	4	4	1	1	4	4	2	2	1	1	3	1	2	2	1	1	2	2	1	1	1	1	3	1	3	3	4	4	3	1	4	4	1	1	3	3	2	1	1	1	2	2	3	1	2	4	2	4	2	2	3	4	2	2	2	4	2	1	1	1	1	1	3	3	2	1	2	4	2	2	3	1	2	4	3	4	3	4	1	1	1	1	3	4	2	4	1	1	3	1	4	4	3	1	2	4	3	4	1	1	4	4	1	1	2	4	3	1	2	2	2	2	1	1	2	2	2	4	4	4	1	1	2	1	3	3	3	1	3	3	3	4	2	4	3	1	1	1	3	1	3	1	2	1	3	1	3	1	3	3	4	4	3	4	3	3	1	1	3	4	3	1	2	1	3	1	4	4	3	4	2	2	2	2	4	4	1	1	4	4	1	1	3	3	4	4	3	3	2	2	3	3	2	2	2	4	2	4	1	1	3	1	1	1	1	1	2	2	4	4	4	4	1	1	2	4	2	2	4	4	3	4	2	4	4	4	4	4	3	3	2	4	4	4	4	4	3	1	1	1	2	2	2	1	3	3	4	4	3	3	4	4	2	4	1	1	4	4	2	2	3	3	2	4	1	1	3	4	4	4	3	1	2	4	2	4	3	4	3	1	2	4	3	4	2	2	3	4	3	1	2	2	1	1	1	1	3	3	2	1	3	3	2	2	2	4	4	4	3	3	1	1	2	4	3	1	2	4	2	2	3	1	1	1	3	3	3	3	3	3	2	2	1	1	4	4	3	1	2	1	3	3	3	1	2	4	2	2	4	4	2	4	3	3	3	3	4	4	2	2	3	3	2	2	2	2	1	1	2	2	2	1	1	1	3	3	3	1	1	1	3	3	2	2	2	4	1	1	3	4	3	3	2	1	2	4	2	1	1	1	3	3	2	1	1	1	2	2	3	3	2	2	3	1	2	2	1	1	1	1	3	3	2	4	1	1	1	1	1	1	1	1	2	4	3	3	2	1	3	3	3	3	3	3	3	3	4	4	1	1	2	4	4	4	2	2	3	3	3	1	4	4	4	4	2	2	4	4	2	2	2	2	3	1	2	2	4	4	2	2	2	2	4	4	3	3	4	4	2	1	2	1	4	4	2	2	3	1	2	4	3	1	1	1	4	4	4	4	2	2	0	0	2	4	3	1	2	1	2	2	3	3	1	1	4	4	3	3	3	3	2	4	2	2	2	2	4	4	4	4	4	4	3	1	2	4	2	2	3	1	2	4	2	4	4	4	3	4	1	1	1	1	3	1	2	2	3	1	1	1	2	2	2	4	3	3	2	4	2	2	2	1	2	1	3	1	1	1	1	1	3	3	2	1	3	3	1	1	3	1	3	1	2	2	1	1	2	2	2	4	2	2	3	3	3	1	3	3	2	2	3	4	2	1	4	4	3	3	2	1	3	1	4	4	1	1	3	3	2	2	4	4	3	3	1	1	2	4	2	2	4	4	3	3	2	4	3	4	1	1	2	2	4	4	4	4	3	3	3	1	2	2	2	4	3	3	3	1	4	4	1	1	4	4	4	4	3	1	2	2	3	4	3	1	2	2	2	2	1	1	3	3	2	1	3	1	2	4	4	4	2	2	3	1	3	1	1	1	1	1	4	4	1	1	2	2	3	3	3	3	2	2	4	4	2	2	2	2	3	1	4	4	3	1	3	4	2	4	4	4	3	3	4	4	2	1	2	1	2	2	1	1	2	1	3	4	2	2	1	1	2	4	4	4	2	2	2	2	4	4	2	1	2	2	1	1	4	4	4	4	3	3	4	4	2	2	2	2	1	1	4	4	3	1	2	2	3	3	3	3	3	3	2	4	2	4	3	1	4	4	3	3	3	1	1	1	3	4	3	3	1	1	3	4	3	3	2	2	1	1	1	1	4	4	3	4	3	3	2	2	4	4	2	2	4	4	2	1	2	2	2	4	4	4	2	4	4	4	2	2	4	4	2	4	4	4	3	3	2	1	2	1	4	4	2	2	2	4	3	3	3	1	1	1	3	3	2	2	3	3	4	4	2	1	2	2	3	3	4	4	3	3	2	2	1	1	2	2	4	4	4	4	2	2	2	4	2	4	3	1	1	1	2	2	3	1	2	4	3	4	2	2	2	4	2	2	2	1	4	4	3	3	3	3	3	3	3	4	2	2	2	1	2	2	2	4	1	1	1	1	4	4	2	2	3	1	3	3	4	4	4	4	2	2	3	3	2	1	4	4	1	1	4	4	2	4	3	3	2	2	4	4	2	4	2	1	2	4	1	1	2	1	1	1	3	3	4	4	2	2	1	1	4	4	2	2	1	1	2	2	2	2	1	1	2	4	1	1	2	4	2	1	2	4	2	4	2	2	4	4	3	3	3	3	4	4	2	1	1	1	3	3	3	4	2	2	1	1	3	3	1	1	3	3	3	1	2	1	3	3	2	2	1	1	2	1	3	4	3	3	2	2	3	1	2	2	4	4	3	4	2	1	2	2	1	1	3	3	2	2	3	1	3	1	2	4	4	4	3	1	4	4	2	2	4	4	3	3	3	1	2	1	3	3	3	3	3	3	3	1	3	4	2	1	2	4	4	4	2	1	2	2	2	2	2	4	3	3	4	4	3	4	2	2	2	4	3	1	3	1	1	1	3	4	1	1	1	1	2	2	3	4	1	1	1	1	3	3	3	3	2	2	3	1	3	3	2	2	2	2	2	2	2	2	3	4	3	1	4	4	3	4	4	4	2	2	2	1	3	4	2	2	3	3	2	4	2	2	1	1	2	2	2	2	3	1	2	2	2	2	3	1	3	4	3	4	2	4	4	4	2	2	2	4	2	1	3	4	2	4	1	1	3	1	2	2	2	2	4	4	3	4	3	1	3	3	2	4	2	2	3	3	3	3	3	1	1	1	3	3	4	4	3	3	1	1	3	3	2	1	4	4	3	1	3	4	3	1	2	2	2	2	3	3	3	4	4	4	4	4	3	3	3	4	3	4	4	4	4	4	1	1	3	3	3	3	2	4	4	4	1	1	2	2	2	2	2	2	2	1	1	1	2	2	1	1	4	4	2	2	2	2	1	1	3	4	2	2	3	4	3	3	3	1	2	4	3	1	2	4	3	1	2	1	4	4	3	4	3	1	1	1	2	4	1	1	3	1	3	3	4	4	2	4	2	4	3	4	3	3	3	1	3	3	1	1	1	1	1	1	2	4	4	4	3	4	2	4	4	4	2	1	3	1	2	2	3	3	2	2	3	1	2	4	2	1	3	4	4	4	2	1	3	1	3	3	2	2	2	2	4	4	1	1	4	4	3	3	4	4	2	2	3	3	3	4	1	1	1	1	3	3	2	2	3	1	2	2	3	1	2	2	4	4	1	1	3	3	3	1	3	1	4	4	3	4	2	2	3	1	3	3	2	1	2	2	4	4	3	1	1	1	3	1	3	1	4	4	4	4	2	2	4	4	4	4	4	4	1	1	2	4	3	3	1	1	3	3	2	1	2	2	3	3	1	1	4	4	2	1	3	3	3	1	2	4	3	1	2	1	2	2	4	4	3	4	2	1	1	1	3	3	4	4	4	4	2	2	1	1	2	2	2	2	1	1	3	3	3	3	3	4	1	1	1	1	2	4	2	4	2	2	3	3	3	3	4	4	3	1	2	4	3	3	2	1	3	1	2	1	4	4	3	3	4	4	2	4	3	4	3	1	2	2	3	3	3	1	2	4	3	1	2	1	3	1	3	1	3	3	3	4	3	3	1	1	3	4	2	2	2	2	3	3	2	1	1	1	1	1	4	4	1	1	2	2	2	2	1	1	2	4	3	3	3	1	2	4	2	2	2	2	2	4	2	4	2	4	2	2	2	4	4	4	2	2	3	1	2	2	2	4	2	4	3	4	1	1	4	4	1	1	3	3	4	4	3	1	3	1	1	1	1	1	3	1	4	4	2	1	2	4	2	2	3	1	1	1	2	2	4	4	1	1	3	3	3	3	2	4	4	4	4	4	3	3	2	2	2	1	3	1	2	2	1	1	4	4	2	2	2	2	3	1	3	4	3	1	4	4	2	2	1	1	2	2	1	1	1	1	4	4	2	2	3	4	3	3	3	3	3	3	2	4	3	4	3	3	3	3	3	3	4	4	2	4	4	4	3	1	2	4	2	4	2	4	2	2	3	1	1	1	2	2	3	3	1	1	1	1	2	1	4	4	1	1	1	1	2	1	2	2	3	3	3	3	2	2	2	4	3	1	3	1	2	2	3	3	2	4	4	4	2	2	2	1	2	2	4	4	3	3	4	4	2	2	1	1	3	3	1	1	2	2	3	1	2	2	2	4	2	2	2	4	1	1	3	3	1	1	1	1	3	3	3	4	3	3	2	4	3	3	4	4	1	1	3	4	2	4	4	4	2	2	2	1	2	2	2	2	2	4	4	4	3	3	1	1	1	1	4	4	2	4	1	1	3	3	1	1	2	2	2	2	2	4	2	1	1	1	2	4	4	4	1	1	2	4	2	4	4	4	4	4	2	1	3	4	2	2	1	1	3	1	3	4	3	4	2	2	3	4	2	2	3	1	3	1	4	4	3	1	3	3	3	3	3	3	3	4	4	4	4	4	4	4	3	3	3	1	2	4	1	1	2	4	1	1	2	4	3	1	4	4	3	3	2	4	2	2	4	4	3	3	3	3	2	2	3	3	4	4	4	4	4	4	3	3	4	4	2	2	2	4	2	2	3	3	4	4	3	4	2	2	4	4	3	1	2	4	4	4	2	4	3	4	2	2	2	2	4	4	2	1	1	1	3	3	4	4	2	4	4	4	2	4	4	4	1	1	3	3	3	3	2	2	4	4	3	4	2	2	4	4	4	4	2	2	3	1	3	3	2	2	2	4	2	2	3	1	4	4	2	2	2	4	1	1	3	4	2	2	3	4	2	2	2	2	2	2	4	4	1	1	2	1	3	3	3	1	3	3	3	3	2	1	2	4	3	1	4	4	2	2	2	2	4	4	2	1	2	2	3	3	3	3	3	3	1	1	1	1	3	4	3	4	4	4	4	4	1	1	4	4	3	4	3	1	4	4	4	4	2	4	3	4	3	1	4	4	3	4	2	1	2	2	3	3	2	4	2	2	1	1	3	3	1	1	2	4	2	2	2	4	1	1	3	1	2	4	4	4	1	1	4	4	2	2	4	4	3	1	2	4	4	4	3	3	2	4	4	4	2	4	4	4	2	4	1	1	2	2	3	3	3	3	3	3	1	1	2	4	1	1	3	1	3	3	4	4	4	4	3	3	3	1	2	2	1	1	1	1	4	4	1	1	3	3	2	2	1	1	1	1	4	4	0	0	2	4	2	4	2	2	3	1	3	1	3	3	3	3	2	2	1	1	3	1	3	3	2	2	3	3	3	3	1	1	4	4	2	2	4	4	2	2	2	4	3	3	2	2	1	1	3	1	3	1	3	1	1	1	3	3	4	4	2	2	2	4	4	4	4	4	3	3	3	3	2	2	2	4	3	3	1	1	3	3	2	4	4	4	3	3	2	4	3	3	1	1	2	2	1	1	2	2	4	4	3	3	1	1	4	4	2	1	3	3	3	1	2	4	3	3	4	4	1	1	2	4	3	4	3	4	2	2	1	1	4	4	4	4	4	4	3	4	3	4	1	1	2	4	2	4	2	4	2	4	2	4	1	1	1	1	2	2	1	1	3	3	2	4	3	3	3	3	2	2	2	2	2	2	2	2	1	1	2	2	1	1	3	3	3	1	2	4	2	2	3	1	2	2	3	3	1	1	2	2	2	2	3	1	3	3	1	1	1	1	2	4	1	1	2	4	2	1	4	4	4	4	3	3	3	3	3	3	3	4	4	4	2	2	3	3	2	2	0	0	1	1	3	1	1	1	4	4	2	2	2	4	2	4	2	2	3	1	3	1	1	1	3	3	1	1	2	2	2	4	2	2	1	1	1	1	2	2	2	2	1	1	1	1	3	3	1	1	2	2	2	2	3	3	2	2	3	3	3	4	2	2	4	4	3	4	3	3	1	1	2	4	2	2	1	1	1	1	3	3	3	3	2	1	4	4	2	2	4	4	2	4	2	4	0	0	3	1	1	1	2	2	3	1	1	1	4	4	3	3	2	4	3	4	3	1	4	4	2	4	2	2	3	3	1	1	2	2	3	3	3	3	2	2	3	1	2	2	4	4	3	4	3	1	2	2	2	4	3	1	1	1	3	1	2	2	3	1	3	3	2	1	2	2	1	1	2	4	2	2	2	2	1	1	2	4	2	2	3	3	3	1	4	4	3	1	2	2	3	3	3	1	2	2	3	3	2	4	4	4	4	4	2	2	3	3	2	2	4	4	2	2	3	3	4	4	3	1	1	1	2	2	2	1	2	4	1	1	4	4	4	4	1	1	3	3	4	4	1	1	4	4	3	1	4	4	1	1	4	4	2	2	3	3	1	1	1	1	2	2	2	2	2	2	3	1	4	4	4	4	3	1	2	4	2	1	4	4	3	1	3	4	4	4	1	1	3	3	3	3	2	4	3	4	3	3	3	3	3	1	3	1	4	4	4	4	1	1	2	1	3	1	2	4	1	1	2	4	2	2	3	3	2	1	1	1	2	1	3	3	1	1	3	1	2	4	3	3	1	1	3	3	3	3	4	4	2	2	4	4	3	3	2	1	3	1	3	4	2	4	4	4	2	1	3	3	2	1	3	3	1	1	2	2	2	1	1	1	1	1	4	4	2	4	2	1	2	2	1	1	4	4	2	2	2	1	3	1	2	2	2	4	3	1	1	1	3	3	3	1	1	1	2	2	1	1	4	4	3	1	2	1	4	4	4	4	1	1	3	4	3	3	1	1	3	1	1	1	2	1	4	4	3	4	1	1	4	4	3	3	3	1	3	3	2	4	3	3	3	3	1	1	4	4	4	4	1	1	1	1	3	3	3	1	4	4	3	1	1	1	1	1	4	4	3	1	2	4	3	1	2	1	4	4	3	4	1	1	2	2	2	4	3	3	2	2	2	2	4	4	3	3	3	1	2	1	2	4	3	1	1	1	1	1	3	3	2	4	2	2	1	1	2	1	3	1	3	3	3	3	1	1	4	4	3	3	2	1	3	1	3	3	3	1	2	4	3	3	2	2	2	4	2	1	1	1	2	4	3	3	2	2	2	2	4	4	1	1	1	1	3	3	1	1	2	4	2	2	2	2	3	4	1	1	2	4	4	4	2	4	2	2	3	1	3	3	2	4	3	4	2	2	2	4	3	4	1	1	4	4	3	1	3	3	4	4	3	3	4	4	2	2	3	3	1	1	3	4	2	4	2	1	4	4	2	1	2	1	2	2	2	2	2	4	3	1	2	2	3	4	2	2	3	3	2	4	1	1	1	1	3	3	1	1	1	1	1	1	2	4	3	1	1	1	3	4	2	2	3	1	4	4	2	4	2	1	4	4	4	4	3	4	2	2	3	3	4	4	3	4	2	2	2	1	1	1	4	4	3	1	3	3	3	3	2	2	3	1	3	1	2	4	3	3	3	3	2	2	3	3	1	1	4	4	3	1	2	4	3	1	2	2	2	2	4	4	3	1	2	2	1	1	2	4	4	4	2	1	3	1	4	4	1	1	1	1	2	2	3	1	2	1	1	1	3	3	4	4	2	2	2	1	2	4	4	4	2	1	1	1	4	4	3	4	2	2	2	1	2	2	3	1	2	4	3	3	2	4	2	4	2	2	2	4	3	1	1	1	2	1	4	4	3	1	4	4	2	4	3	3	1	1	2	2	2	2	3	3	3	4	1	1	2	4	3	3	3	3	1	1	3	1	2	2	2	4	1	1	3	4	3	3	1	1	3	3	1	1	2	4	2	1	4	4	3	4	3	1	3	4	3	3	3	3	3	1	3	1	3	4	1	1	2	2	1	1	3	1	3	4	3	3	2	2	3	3	4	4	3	1	3	3	2	4	3	1	1	1	3	1	4	4	2	2	1	1	3	4	2	2	3	3	1	1	3	4	2	4	4	4	3	4	3	1	1	1	1	1	1	1	3	4	3	3	2	2	2	2	2	4	3	1	2	2	4	4	2	1	3	3	2	4	4	4	4	4	1	1	2	2	4	4	2	2	3	3	1	1	2	4	3	1	2	2	2	4	2	2	2	1	1	1	3	1	2	2	2	4	2	2	3	1	2	4	3	1	2	1	2	2	2	2	1	1	3	1	2	4	2	2	3	1	3	3	1	1	2	4	2	2	3	1	2	4	1	1	2	2	2	4	2	1	2	1	3	4	2	2	3	3	4	4	2	2	4	4	3	3	2	2	1	1	4	4	3	4	4	4	1	1	2	2	2	2	4	4	2	2	4	4	4	4	2	4	2	4	3	1	2	4	1	1	2	4	4	4	4	4	1	1	2	4	1	1	4	4	1	1	1	1	3	3	2	4	4	4	3	3	1	1	4	4	3	4	1	1	3	1	4	4	1	1	3	1	3	1	4	4	4	4	2	2	4	4	1	1	3	1	2	2	3	3	3	3	1	1	2	4	3	3	2	2	2	2	3	3	3	1	3	1	3	1	3	1	2	2	3	3	1	1	1	1	3	3	2	1	3	3	2	1	2	4	3	3	2	2	2	1	4	4	2	1	4	4	3	1	3	3	3	3	3	3	3	1	3	1	3	1	2	2	2	1	1	1	3	1	2	4	3	3	2	2	4	4	4	4	2	2	2	2	3	1	1	1	1	1	3	1	2	4	3	1	3	4	3	3	2	2	3	3	3	3	3	1	3	3	2	4	2	2	2	4	4	4	4	4	2	4	3	3	2	2	2	2	2	2	2	2	4	4	2	4	1	1	3	1	3	3	4	4	1	1	4	4	2	2	2	2	1	1	3	3	3	3	1	1	3	1	3	3	2	4	3	1	2	4	3	4	2	4	3	3	2	2	3	3	2	2	2	4	1	1	3	3	3	3	2	1	1	1	3	3	3	1	1	1	2	1	3	3	3	4	2	2	4	4	3	3	1	1	3	3	2	1	2	2	2	4	4	4	4	4	2	2	1	1	2	4	3	3	2	2	3	4	4	4	2	4	2	2	2	2	1	1	2	4	3	1	2	2	3	1	3	3	2	1	1	1	2	4	2	2	3	1	3	1	1	1	2	2	2	2	4	4	1	1	2	2	2	4	2	1	2	2	1	1	3	1	2	2	2	2	3	3	2	4	2	4	4	4	3	3	3	4	3	4	3	3	1	1	2	2	3	1	1	1	2	2	4	4	4	4	3	3	3	3	1	1	4	4	2	4	2	2	1	1	4	4	2	4	2	4	3	3	3	3	2	4	3	3	3	3	4	4	2	4	2	1	2	4	3	1	4	4	3	1	4	4	3	1	1	1	2	2	2	2	3	1	4	4	3	3	2	2	4	4	3	3	4	4	1	1	2	1	3	3	1	1	3	4	4	4	3	1	4	4	2	2	2	2	2	2	2	4	3	3	1	1	2	2	4	4	2	1	3	1	2	2	2	2	2	1	4	4	4	4	2	2	3	3	3	1	2	2	1	1	3	1	3	4	1	1	3	3	3	3	3	3	2	4	1	1	1	1	4	4	2	2	1	1	2	4	3	3	1	1	2	2	3	1	3	3	1	1	2	4	2	2	3	1	2	2	2	2	2	1	3	3	1	1	3	3	3	3	4	4	2	2	1	1	1	1	4	4	4	4	4	4	3	3	3	3	3	3	1	1	3	3	2	4	2	1	2	2	1	1	1	1	3	3	1	1	1	1	3	1	3	1	1	1	2	2	4	4	1	1	2	1	3	1	1	1	2	2	2	4	2	2	1	1	2	2	2	2	3	3	3	1	2	2	3	3	2	2	3	3	2	2	3	1	2	4	3	3	2	1	3	3	4	4	2	1	3	3	3	1	1	1	2	2	3	3	2	4	3	4	3	3	2	2	4	4	3	3	3	4	4	4	2	2	2	2	1	1	3	3	3	1	2	4	3	4	4	4	2	2	3	1	2	1	2	2	4	4	3	3	4	4	4	4	1	1	2	1	2	4	1	1	3	3	2	1	3	1	2	2	1	1	3	3	3	3	3	4	3	4	3	1	2	2	2	4	2	2	2	2	2	2	1	1	3	3	3	1	2	2	4	4	3	3	2	4	2	2	3	3	3	1	2	4	3	4	2	4	4	4	2	4	3	1	3	3	4	4	1	1	3	3	2	4	2	2	3	4	2	2	3	3	2	4	2	1	2	2	2	2	3	3	4	4	2	4	4	4	4	4	3	3	2	2	2	4	2	1	2	2	2	2	3	4	4	4	4	4	2	2	2	4	3	1	1	1	4	4	3	1	3	3	2	1	2	2	1	1	3	1	3	3	4	4	3	3	4	4	4	4	2	4	4	4	4	4	2	2	2	2	3	3	1	1	2	1	1	1	2	2	2	2	3	1	2	4	3	3	2	2	2	4	2	2	3	1	2	4	1	1	4	4	3	3	2	2	2	1	3	3	4	4	4	4	2	4	1	1	3	1	3	3	4	4	3	4	3	3	2	1	1	1	2	4	3	3	3	4	3	3	2	2	2	1	2	2	2	4	1	1	3	3	3	1	2	4	2	4	3	3	2	4	2	4	3	1	3	4	3	4	3	3	4	4	1	1	3	1	3	3	3	1	2	2	2	4	2	2	3	3	2	2	4	4	2	2	3	3	3	3	4	4	1	1	3	4	3	3	3	1	2	2	2	2	4	4	3	3	3	3	3	3	3	3	3	3	1	1	3	4	4	4	1	1	3	4	3	1	3	1	2	4	2	4	4	4	2	4	3	3	3	1	2	4	3	1	2	2	2	1	2	4	2	2	1	1	2	2	4	4	3	1	4	4	4	4	2	2	2	4	4	4	1	1	1	1	3	3	4	4	2	2	2	2	1	1	3	1	3	3	3	1	2	2	3	3	4	4	2	2	3	1	4	4	3	1	2	4	4	4	2	2	2	4	4	4	1	1	2	1	3	3	2	4	2	2	3	3	2	2	3	1	2	1	4	4	1	1	2	1	1	1	1	1	4	4	3	1	4	4	3	1	2	4	3	3	3	1	2	2	2	2	3	4	2	2	4	4	3	3	3	1	3	3	3	1	2	2	3	3	2	2	1	1	1	1	2	2	4	4	1	1	3	3	3	1	4	4	1	1	4	4	2	2	2	4	2	2	3	3	2	4	4	4	3	1	2	4	3	1	2	2	3	3	3	1	3	3	2	2	4	4	2	4	3	4	3	1	3	3	2	2	2	4	1	1	3	1	1	1	4	4	3	1	4	4	2	4	1	1	3	3	2	2	3	4	1	1	3	3	2	2	3	3	2	2	1	1	2	4	3	4	2	1	1	1	2	4	3	1	1	1	2	2	2	1	2	2	2	2	2	2	3	3	3	1	2	4	2	2	2	4	3	1	2	2	3	4	3	1	3	3	1	1	1	1	2	2	2	2	2	2	3	4	3	4	3	1	3	1	2	1	2	2	3	3	2	4	3	3	3	4	2	4	2	2	3	4	2	2	1	1	2	2	2	2	2	2	3	3	3	1	3	1	1	1	3	1	3	3	3	3	2	1	3	3	2	2	4	4	1	1	3	3	3	3	2	4	1	1	3	1	2	2	1	1	2	1	3	3	4	4	2	4	3	3	1	1	4	4	3	4	1	1	2	2	2	2	1	1	2	4	3	3	4	4	2	1	2	2	3	3	2	2	4	4	4	4	1	1	3	1	2	2	2	1	2	2	3	1	2	4	3	3	1	1	3	1	2	4	2	4	3	1	3	1	4	4	3	3	2	2	2	1	2	2	2	2	2	4	2	4	3	1	2	4	2	2	2	4	2	4	4	4	3	3	3	1	2	2	3	3	1	1	3	3	4	4	4	4	4	4	2	2	3	3	2	4	2	4	2	4	3	3	4	4	2	2	2	4	1	1	3	3	2	4	1	1	3	3	2	2	3	1	4	4	3	1	3	4	2	2	3	1	1	1	3	3	2	2	2	4	2	4	1	1	3	1	3	3	3	3	1	1	1	1	2	1	2	4	3	1	3	4	2	2	2	1	3	3	3	3	3	4	2	2	2	4	3	1	3	3	3	3	2	4	3	1	3	1	2	2	3	1	4	4	3	3	1	1	1	1	1	1	3	1	2	1	3	1	2	2	2	2	3	1	3	1	4	4	3	3	2	1	2	2	1	1	4	4	2	2	2	1	2	4	4	4	2	4	4	4	3	1	3	3	2	4	2	4	2	1	3	3	2	1	3	3	1	1	4	4	3	3	3	3	1	1	2	2	2	2	3	3	1	1	2	1	1	1	4	4	1	1	3	3	1	1	3	3	2	1	2	1	1	1	3	1	2	2	3	3	4	4	3	3	3	4	3	1	2	2	3	4	3	4	4	4	4	4	3	3	4	4	4	4	3	1	2	4	1	1	2	4	3	1	1	1	1	1	3	1	2	4	4	4	1	1	4	4	3	3	4	4	2	4	2	4	1	1	2	2	4	4	3	1	3	4	3	1	3	3	3	1	3	3	2	1	2	2	3	3	3	3	3	3	2	2	2	4	3	1	4	4	3	1	3	3	2	2	3	3	4	4	3	3	2	4	4	4	2	4	1	1	3	1	4	4	3	1	3	1	3	3	3	3	2	2	2	4	4	4	2	2	3	3	2	2	2	2	3	3	3	3	1	1	4	4	3	3	3	3	2	2	2	4	2	4	3	3	3	3	2	2	1	1	3	3	1	1	2	2	3	3	2	2	1	1	2	2	4	4	1	1	3	1	4	4	2	2	1	1	3	1	2	1	3	3	2	4	1	1	3	1	4	4	1	1	2	4	2	2	1	1	1	1	2	4	1	1	4	4	3	4	3	4	2	2	2	1	2	4	2	4	2	4	3	3	3	3	2	4	3	3	3	3	3	3	2	4	1	1	4	4	3	3	3	1	1	1	2	4	4	4	3	1	2	2	1	1	2	4	2	2	3	3	2	1	2	2	3	1	2	4	1	1	3	1	1	1	2	4	4	4	4	4	3	1	4	4	2	2	4	4	2	2	3	1	1	1	4	4	1	1	2	1	3	3	2	2	2	2	1	1	1	1	3	1	2	2	2	2	3	3	4	4	3	3	1	1	2	2	4	4	1	1	3	3	3	3	2	2	3	4	1	1	1	1	1	1	4	4	3	3	4	4	3	3	3	1	4	4	3	3	3	1	3	1	4	4	2	2	1	1	3	3	3	1	2	2	2	4	1	1	3	3	1	1	3	3	2	4	1	1	4	4	3	1	2	2	3	3	3	1	1	1	2	4	3	3	3	1	2	4	2	2	2	2	1	1	4	4	2	2	2	2	3	3	2	4	1	1	3	3	4	4	1	1	2	4	3	3	2	2	2	2	2	4	2	2	3	3	2	4	2	1	2	4	1	1	3	3	1	1	3	1	4	4	3	4	3	4	3	4	3	3	2	4	3	1	3	3	2	1	2	1	3	1	2	2	3	3	3	3	3	3	1	1	2	2	3	1	2	2	2	4	2	1	3	1	3	1	3	3	3	1	2	4	4	4	1	1	2	4	1	1	1	1	3	1	1	1	3	4	4	4	2	1	4	4	1	1	3	1	3	1	3	1	2	2	3	3	4	4	1	1	2	1	2	2	2	2	2	4	2	4	3	1	2	4	3	3	3	3	2	4	3	4	3	1	2	4	3	1	2	4	2	2	2	4	4	4	4	4	2	2	4	4	4	4	2	4	2	1	3	1	3	3	3	1	1	1	2	2	3	3	2	2	2	2	3	3	3	3	4	4	2	2	4	4	3	3	3	3	3	3	3	1	1	1	2	2	3	3	2	2	3	3	1	1	3	1	2	4	3	3	2	2	3	3	4	4	2	1	2	1	2	2	4	4	3	3	2	2	2	4	4	4	3	1	3	3	4	4	1	1	4	4	1	1	3	1	1	1	3	3	1	1	4	4	4	4	2	2	3	3	1	1	2	1	2	4	3	3	1	1	4	4	4	4	3	4	2	2	4	4	3	4	2	2	2	4	4	4	1	1	4	4	3	3	1	1	1	1	3	4	3	3	3	1	2	2	3	4	2	1	3	4	2	1	3	3	3	3	3	3	1	1	4	4	3	1	3	3	3	1	3	3	2	2	2	1	3	1	2	4	2	2	4	4	1	1	3	1	4	4	1	1	4	4	2	2	2	4	1	1	2	4	3	3	2	2	4	4	3	3	2	4	4	4	3	3	3	4	1	1	2	2	1	1	1	1	2	1	1	1	4	4	4	4	2	2	2	1	2	2	3	4	3	3	3	4	4	4	3	3	4	4	2	1	3	1	2	2	4	4	4	4	3	3	3	1	1	1	4	4	2	1	3	4	1	1	3	1	2	4	4	4	2	1	2	2	1	1	3	3	1	1	4	4	1	1	1	1	3	1	4	4	2	2	3	3	4	4	1	1	2	2	3	3	2	4	4	4	2	2	1	1	1	1	2	2	2	2	2	2	4	4	2	4	4	4	3	3	3	3	3	3	3	4	2	2	4	4	2	2	2	4	1	1	3	1	3	1	3	3	1	1	3	3	3	1	3	1	1	1	4	4	2	2	2	2	3	3	2	4	3	4	2	2	4	4	1	1	4	4	2	1	1	1	2	1	3	3	4	4	1	1	3	3	3	3	3	3	3	3	1	1	3	3	4	4	2	4	3	4	3	4	2	4	2	2	2	2	4	4	4	4	4	4	2	4	2	1	2	1	2	4	3	1	2	4	2	1	3	1	3	3	2	1	4	4	3	1	2	1	4	4	3	3	2	1	1	1	2	4	2	4	3	3	4	4	4	4	2	4	2	2	1	1	3	1	3	4	3	3	2	4	2	4	2	2	2	2	3	1	2	2	2	4	2	4	1	1	2	2	1	1	2	4	2	4	2	4	3	3	4	4	4	4	2	1	1	1	3	3	4	4	1	1	3	1	3	1	3	1	1	1	4	4	2	4	2	2	3	3	2	1	4	4	3	3	3	3	2	1	2	2	4	4	1	1	2	2	3	3	2	2	4	4	2	1	3	3	4	4	2	1	3	3	3	4	2	4	3	4	3	1	2	4	2	4	3	3	3	1	2	4	3	3	2	2	3	1	4	4	3	1	4	4	2	2	4	4	3	1	1	1	1	1	2	1	2	2	1	1	2	2	2	2	2	1	2	4	2	4	3	1	4	4	2	2	3	3	3	3	3	3	4	4	1	1	3	3	2	4	2	2	2	4	3	3	3	3	2	1	1	1	3	1	2	4	3	1	2	1	2	2	2	4	4	4	3	1	3	1	2	2	3	1	3	1	2	4	2	2	2	2	3	3	2	2	3	3	3	3	2	2	3	3	4	4	1	1	4	4	3	3	2	2	3	3	2	2	3	1	4	4	1	1	3	1	1	1	3	3	4	4	2	4	1	1	2	2	3	1	3	3	3	1	1	1	3	3	2	2	2	2	3	1	3	4	1	1	2	2	3	3	2	2	2	1	2	2	3	1	3	3	3	3	2	4	2	2	4	4	1	1	1	1	1	1	1	1	2	2	4	4	3	3	2	2	4	4	2	2	3	3	3	3	2	2	3	3	2	2	1	1	1	1	4	4	2	2	3	3	3	3	3	1	2	4	3	3	3	4	3	3	4	4	4	4	2	4	2	2	2	2	4	4	3	4	0	0	2	4	2	4	2	2	3	3	1	1	4	4	4	4	3	4	2	2	3	4	3	1	2	4	2	2	2	2	3	3	3	3	2	2	2	2	3	1	4	4	3	1	2	1	3	3	3	1	3	3	3	3	2	2	1	1	3	3	3	3	2	4	2	4	2	4	2	2	3	1	3	1	2	4	3	3	3	3	2	1	1	1	2	2	2	4	2	4	1	1	3	1	3	4	2	2	3	1	1	1	3	3	3	1	4	4	3	3	1	1	3	3	3	3	4	4	2	2	4	4	3	3	4	4	2	4	1	1	2	4	2	1	2	4	4	4	3	3	2	1	3	4	2	4	3	3	3	1	4	4	3	1	2	1	2	1	1	1	1	1	3	3	3	4	3	3	3	1	3	3	4	4	1	1	3	4	2	4	2	2	2	2	2	4	2	2	2	4	2	1	3	3	3	4	2	4	2	2	2	4	4	4	3	4	4	4	4	4	1	1	3	1	2	2	3	3	2	2	1	1	4	4	2	4	2	4	3	3	3	3	4	4	1	1	4	4	3	3	2	2	3	3	2	1	2	4	1	1	2	4	2	2	3	1	2	4	3	3	1	1	4	4	2	1	2	1	1	1	3	4	2	1	3	1	2	2	3	1	3	3	2	2	1	1	2	2	1	1	1	1	2	2	2	4	2	4	1	1	2	2	2	1	3	1	3	1	3	1	2	4	4	4	2	4	3	4	4	4	1	1	1	1	3	3	1	1	1	1	2	2	1	1	2	2	3	4	4	4	1	1	2	4	4	4	3	3	2	2	1	1	2	2	3	3	4	4	1	1	3	3	3	3	3	3	3	4	3	4	2	4	3	1	1	1	4	4	3	1	3	3	3	3	3	4	2	2	2	2	2	1	2	4	3	1	3	3	1	1	4	4	2	2	3	1	2	2	3	3	3	1	3	3	2	4	4	4	1	1	2	2	2	1	1	1	2	2	4	4	1	1	3	4	2	2	3	1	2	2	3	1	2	4	1	1	2	4	1	1	3	3	2	4	4	4	2	2	2	2	2	4	2	2	1	1	2	4	2	4	1	1	1	1	4	4	2	2	3	1	2	2	3	3	3	4	3	3	3	4	1	1	3	3	2	2	2	2	2	2	3	3	2	4	1	1	4	4	2	2	3	4	1	1	3	1	2	1	4	4	4	4	3	1	2	4	4	4	1	1	1	1	3	4	1	1	4	4	3	3	1	1	1	1	3	3	3	4	2	2	4	4	2	2	3	3	1	1	3	4	4	4	3	3	3	3	3	4	2	2	2	4	2	2	3	1	2	2	4	4	1	1	3	4	1	1	1	1	1	1	2	4	3	1	3	3	3	3	4	4	3	4	1	1	4	4	4	4	3	1	2	2	2	4	2	4	3	1	2	1	4	4	1	1	2	2	2	4	3	3	2	2	4	4	3	4	2	1	3	1	2	2	2	2	1	1	3	1	4	4	4	4	4	4	2	1	2	4	3	3	2	2	3	1	3	1	4	4	1	1	2	1	1	1	4	4	3	3	2	2	1	1	3	3	2	4	3	4	3	3	3	3	3	4	2	4	2	2	3	1	1	1	3	1	4	4	2	4	3	1	3	1	2	2	3	3	3	3	3	3	3	1	4	4	3	1	2	1	3	3	3	3	2	2	2	4	3	1	2	4	3	3	2	2	3	1	4	4	3	4	2	2	3	1	3	4	1	1	3	3	3	3	2	4	3	3	2	4	3	3	3	1	3	4	2	2	2	4	3	3	2	2	2	2	1	1	2	2	1	1	3	3	3	3	2	4	2	4	2	2	1	1	4	4	1	1	2	1	3	1	4	4	2	4	3	3	1	1	2	2	1	1	3	1	2	2	2	4	3	1	3	3	3	4	3	1	1	1	4	4	1	1	2	4	3	4	4	4	4	4	2	4	2	4	3	4	2	4	2	4	3	3	2	4	2	2	2	1	3	3	4	4	1	1	3	3	1	1	3	1	2	1	2	1	2	2	2	1	3	1	4	4	1	1	3	1	3	4	1	1	3	3	3	4	3	4	3	1	4	4	3	1	4	4	2	2	1	1	2	2	3	4	2	2	1	1	3	4	3	3	3	1	2	2	2	4	3	3	2	2	3	1	3	1	3	1	4	4	1	1	3	3	3	3	1	1	2	2	1	1	4	4	1	1	2	4	2	2	2	4	3	1	2	2	1	1	2	2	2	4	1	1	1	1	2	2	2	2	2	4	3	3	4	4	1	1	3	3	2	4	2	2	3	3	2	2	2	4	4	4	2	2	3	1	2	2	3	1	4	4	2	2	2	4	3	1	2	1	3	4	3	3	3	1	2	1	2	1	2	4	3	1	2	4	4	4	4	4	3	1	4	4	1	1	4	4	2	4	3	1	2	4	2	2	1	1	3	1	2	2	2	2	1	1	1	1	2	4	3	1	3	3	3	4	2	2	3	4	3	3	2	1	3	3	1	1	1	1	1	1	4	4	2	2	4	4	3	3	2	2	4	4	3	3	3	3	2	4	2	2	1	1	2	1	4	4	2	2	3	1	1	1	2	2	3	1	1	1	2	1	1	1	2	2	2	2	2	2	3	1	1	1	1	1	4	4	4	4	1	1	3	3	1	1	2	2	2	4	2	4	2	2	3	3	3	1	3	1	1	1	4	4	1	1	1	1	4	4	3	4	3	4	2	1	2	2	2	2	2	2	2	1	3	1	2	2	2	4	4	4	4	4	2	4	2	4	2	1	1	1	3	1	4	4	3	3	4	4	2	2	2	2	3	3	1	1	1	1	2	1	2	4	1	1	3	1	3	3	3	3	3	4	4	4	3	3	3	1	2	2	2	4	1	1	3	1	2	2	2	4	3	1	2	2	2	4	2	2	2	1	1	1	4	4	3	3	4	4	4	4	4	4	2	2	3	3	3	3	2	2	2	2	1	1	3	4	2	4	4	4	3	3	3	3	3	1	3	3	4	4	4	4	3	4	1	1	3	1	3	3	3	3	4	4	2	4	3	3	2	4	2	4	3	4	3	4	4	4	1	1	2	2	1	1	4	4	1	1	1	1	3	3	4	4	2	2	2	4	3	4	3	3	3	3	3	3	2	2	3	1	3	3	2	2	2	4	1	1	3	3	3	4	3	1	2	1	3	4	3	1	3	3	3	3	2	2	4	4	2	2	3	4	4	4	2	2	1	1	2	4	3	3	2	1	2	4	3	1	3	3	1	1	2	4	3	3	3	1	3	3	3	4	2	2	2	2	3	1	1	1	4	4	1	1	2	2	2	4	4	4	3	1	2	2	3	1	3	4	3	4	2	4	2	4	3	3	3	4	3	3	3	1	3	3	2	1	4	4	2	2	3	1	3	3	3	3	1	1	4	4	2	2	1	1	3	3	4	4	3	4	2	4	2	4	4	4	3	3	4	4	2	1	3	3	2	2	2	2	2	2	2	2	3	1	3	3	2	2	2	4	3	3	2	2	2	4	3	3	4	4	2	2	3	3	1	1	4	4	4	4	3	3	2	4	2	2	2	4	1	1	3	4	4	4	3	3	3	4	4	4	1	1	2	4	2	2	1	1	3	1	2	2	1	1	1	1	2	2	1	1	1	1	3	3	2	2	3	1	3	4	3	3	4	4	3	1	3	3	2	1	2	2	3	1	2	4	2	4	2	4	2	4	2	2	2	4	3	3	2	1	3	1	2	2	4	4	1	1	1	1	2	2	3	4	2	4	1	1	1	1	1	1	3	3	3	3	2	2	2	2	2	2	2	4	2	2	1	1	3	3	3	3	4	4	2	2	4	4	4	4	2	4	2	2	3	3	3	3	2	1	3	3	3	1	2	2	2	2	2	1	4	4	2	4	2	2	2	2	2	2	3	4	1	1	1	1	3	3	2	4	3	4	1	1	3	3	3	3	2	2	1	1	3	1	1	1	3	3	1	1	2	4	2	4	3	3	3	3	3	1	3	1	1	1	4	4	2	1	3	3	3	1	2	4	4	4	2	4	2	4	3	3	3	1	4	4	2	2	4	4	1	1	3	4	2	4	3	1	2	4	3	3	2	2	3	1	1	1	2	2	2	2	3	1	4	4	3	3	1	1	1	1	3	3	2	1	3	3	4	4	2	4	1	1	1	1	3	3	3	1	3	1	2	4	2	2	3	3	3	3	2	4	3	4	3	3	2	2	2	2	3	3	4	4	3	1	2	1	2	2	3	3	3	3	2	4	2	4	3	4	2	2	3	3	2	2	3	1	2	2	4	4	2	1	3	3	1	1	1	1	1	1	3	1	3	4	4	4	1	1	4	4	4	4	1	1	2	4	2	4	1	1	2	2	3	1	1	1	3	3	2	1	2	1	2	4	1	1	1	1	1	1	2	2	3	3	3	1	2	2	2	2	3	3	2	2	3	1	2	2	2	2	2	4	2	2	4	4	2	1	2	2	2	2	2	4	4	4	1	1	3	3	3	4	2	1	2	4	1	1	3	3	2	4	2	4	3	4	3	4	4	4	3	4	3	3	3	1	3	1	1	1	2	4	1	1	3	3	3	4	2	2	2	2	1	1	4	4	1	1	1	1	1	1	2	1	4	4	2	2	3	1	2	4	2	4	3	4	3	3	3	3	3	3	3	3	2	4	4	4	2	4	2	2	1	1	2	4	2	2	2	4	2	2	2	2	3	1	2	4	2	2	2	2	4	4	4	4	3	1	3	3	4	4	2	1	3	1	2	1	2	4	2	2	2	4	3	1	2	2	1	1	2	2	3	1	3	1	2	2	2	4	3	4	3	3	2	2	2	4	1	1	2	1	3	1	2	4	2	2	2	2	3	3	3	1	4	4	4	4	3	3	4	4	1	1	4	4	2	1	1	1	3	1	2	2	1	1	1	1	3	1	2	4	3	3	2	2	1	1	3	1	3	1	2	2	3	3	2	1	4	4	4	4	2	4	2	4	2	2	2	1	1	1	3	3	2	4	1	1	3	3	4	4	3	3	1	1	4	4	3	4	2	1	3	3	1	1	2	2	3	4	3	3	3	3	3	3	3	3	2	1	3	3	1	1	3	3	4	4	2	1	1	1	3	4	2	4	2	2	3	3	3	4	3	4	2	1	4	4	2	4	3	3	4	4	3	3	4	4	3	1	3	1	3	3	4	4	2	2	4	4	2	1	2	4	3	3	3	3	2	4	2	4	2	1	4	4	2	2	4	4	3	1	2	4	1	1	1	1	3	1	2	4	1	1	2	2	3	3	3	1	3	3	3	3	2	1	3	3	2	4	1	1	2	2	2	2	1	1	3	4	1	1	3	4	3	3	2	2	1	1	3	4	2	1	4	4	3	3	1	1	1	1	3	3	2	2	4	4	3	4	3	1	4	4	2	2	2	4	3	3	3	4	1	1	2	2	3	1	2	2	2	2	1	1	2	2	3	1	2	2	2	4	3	3	2	2	3	4	3	1	2	4	2	4	2	2	2	2	2	4	4	4	2	1	2	2	2	1	3	3	3	4	3	3	2	4	4	4	2	2	3	3	1	1	3	4	3	1	3	1	2	2	2	2	4	4	2	2	3	4	3	1	1	1	2	2	2	2	2	2	2	4	2	4	3	3	1	1	3	4	4	4	1	1	3	3	3	3	2	1	3	3	3	1	2	2	2	2	1	1	3	1	2	1	2	4	3	1	1	1	2	4	2	2	3	1	2	1	4	4	4	4	3	3	1	1	3	3	1	1	2	2	4	4	2	1	2	2	4	4	2	1	1	1	2	2	1	1	1	1	2	2	3	3	4	4	2	2	3	4	2	4	3	3	2	2	3	1	2	4	2	1	3	4	3	3	2	2	3	1	4	4	3	3	1	1	2	2	2	2	4	4	2	1	3	3	3	4	2	1	4	4	3	4	2	4	1	1	2	2	3	3	2	4	3	3	2	4	1	1	2	2	2	4	2	4	2	4	1	1	3	4	2	2	3	3	4	4	3	3	3	1	3	4	3	3	4	4	2	2	2	1	2	4	2	1	3	3	1	1	3	3	1	1	1	1	3	3	1	1	1	1	3	4	3	3	2	2	3	1	3	3	3	4	1	1	2	2	3	3	2	4	3	1	2	1	2	4	1	1	4	4	3	3	2	4	1	1	3	3	2	2	2	1	2	2	3	4	1	1	4	4	2	4	2	1	2	2	1	1	1	1	2	4	2	4	3	4	3	3	2	4	3	3	4	4	2	4	3	3	3	4	1	1	4	4	2	2	3	3	1	1	3	4	3	3	1	1	3	1	4	4	2	1	1	1	1	1	3	3	3	1	4	4	3	3	2	2	2	4	4	4	3	3	3	3	3	4	3	1	2	4	2	1	3	3	2	2	4	4	2	2	3	1	3	3	3	1	3	3	4	4	2	2	2	2	2	2	4	4	2	4	2	4	4	4	2	2	1	1	3	3	4	4	1	1	4	4	3	3	4	4	3	3	3	3	2	4	4	4	3	3	2	4	2	4	2	4	4	4	3	1	3	3	4	4	2	4	1	1	4	4	2	4	2	4	1	1	2	2	3	4	3	3	3	3	1	1	2	1	3	1	1	1	1	1	2	2	3	3	4	4	2	2	2	2	2	1	4	4	3	1	2	4	3	4	3	1	3	3	3	3	2	2	2	2	2	1	3	1	2	4	3	1	3	3	2	1	3	1	2	4	3	3	2	1	4	4	3	3	3	3	4	4	4	4	3	4	1	1	1	1	3	4	2	2	4	4	2	2	2	2	3	3	4	4	1	1	3	3	3	3	1	1	3	1	3	4	2	1	2	4	3	1	3	1	3	3	2	1	3	3	2	2	2	2	4	4	1	1	3	3	2	2	4	4	2	2	4	4	3	1	4	4	4	4	2	2	4	4	3	3	4	4	4	4	3	3	3	3	2	2	2	2	1	1	1	1	2	4	3	1	2	2	3	3	1	1	1	1	1	1	2	2	4	4	2	2	1	1	2	2	3	3	4	4	2	1	1	1	2	2	2	2	1	1	2	1	2	4	2	2	2	2	2	2	4	4	4	4	2	2	4	4	3	3	2	2	2	2	1	1	3	3	3	3	3	3	4	4	3	3	4	4	2	4	2	1	1	1	2	4	2	1	3	3	1	1	4	4	3	4	2	4	3	1	2	2	3	1	4	4	2	2	2	4	3	1	2	2	4	4	3	3	3	3	2	2	3	4	3	3	1	1	3	1	3	1	4	4	1	1	3	1	2	4	2	4	3	4	3	1	2	2	3	3	2	2	3	1	1	1	3	3	2	4	3	4	2	2	3	3	1	1	3	4	1	1	3	1	4	4	2	1	3	4	2	1	2	4	3	3	2	2	3	4	3	1	2	4	2	4	3	3	4	4	2	2	2	2	3	3	1	1	2	2	2	2	4	4	4	4	3	3	2	4	3	4	4	4	2	4	3	1	3	1	2	4	2	1	2	2	4	4	3	1	2	4	4	4	2	2	2	1	1	1	2	2	1	1	2	2	2	4	3	1	2	2	2	4	0	0	3	1	3	1	2	2	2	1	2	4	3	1	3	1	2	4	2	1	2	1	2	1	2	2	3	1	4	4	4	4	4	4	3	3	3	4	2	2	4	4	1	1	4	4	2	2	3	3	2	2	3	3	4	4	1	1	3	4	2	1	3	3	2	2	3	3	2	4	2	4	1	1	2	1	3	3	1	1	2	4	4	4	1	1	1	1	3	1	1	1	4	4	2	2	3	4	1	1	2	2	3	1	4	4	1	1	2	1	2	2	4	4	2	2	3	3	2	1	4	4	2	4	3	4	3	4	4	4	2	1	2	2	3	3	2	1	3	1	1	1	3	4	3	1	2	2	2	2	1	1	3	3	4	4	1	1	1	1	4	4	2	4	2	2	2	2	2	4	3	4	2	1	3	1	2	1	3	1	4	4	3	1	2	1	2	1	2	1	3	3	3	4	2	2	4	4	2	4	3	1	1	1	2	1	2	4	3	3	2	4	4	4	2	2	1	1	3	1	2	2	4	4	3	3	3	4	3	3	2	2	3	4	4	4	3	1	1	1	2	2	1	1	2	4	3	3	2	2	2	2	3	3	3	1	3	3	2	1	2	4	4	4	2	2	3	3	2	2	1	1	4	4	3	1	2	2	2	2	4	4	3	1	4	4	2	2	3	1	3	1	3	1	3	1	3	4	3	1	2	2	1	1	3	3	3	4	2	2	3	3	1	1	1	1	3	4	1	1	2	4	3	1	2	4	4	4	3	3	4	4	1	1	4	4	2	2	4	4	1	1	2	2	2	4	1	1	3	1	1	1	3	4	3	4	3	3	3	3	4	4	3	3	3	1	2	1	1	1	4	4	2	2	3	1	2	4	3	4	3	1	2	2	3	1	4	4	4	4	3	1	2	1	2	4	2	2	2	1	2	2	4	4	2	4	3	1	2	4	3	1	2	4	3	3	1	1	2	2	3	4	1	1	3	3	2	2	2	2	2	4	1	1	3	1	2	4	4	4	1	1	3	3	4	4	2	4	3	3	2	2	3	3	3	1	1	1	3	3	2	1	3	1	4	4	3	3	3	4	3	3	1	1	2	1	3	3	2	2	3	1	1	1	1	1	2	1	2	4	4	4	3	1	4	4	4	4	1	1	2	2	4	4	4	4	3	3	4	4	4	4	3	1	2	4	1	1	4	4	1	1	2	2	3	1	2	2	4	4	2	4	1	1	3	3	4	4	3	3	4	4	4	4	4	4	3	3	4	4	2	2	3	3	3	1	3	1	2	4	3	3	3	3	3	3	3	1	4	4	1	1	3	3	3	1	3	3	3	3	4	4	1	1	1	1	3	3	1	1	3	1	3	1	2	2	3	3	4	4	2	2	2	2	3	3	1	1	3	3	2	2	3	1	3	1	3	1	3	3	3	1	3	3	2	4	3	3	2	1	2	4	2	4	2	4	3	3	4	4	3	1	2	4	1	1	2	4	1	1	4	4	2	1	1	1	2	4	2	4	2	2	3	3	3	3	1	1	2	2	4	4	4	4	2	2	3	1	4	4	3	3	1	1	2	4	4	4	4	4	3	3	1	1	2	2	2	2	2	4	2	2	2	2	1	1	4	4	2	2	3	3	3	4	2	1	2	2	4	4	3	1	3	1	3	1	3	3	2	1	3	4	2	4	2	2	3	1	2	4	1	1	3	3	2	1	3	1	3	3	2	2	4	4	4	4	4	4	1	1	3	3	1	1	1	1	2	2	3	3	2	2	2	2	3	3	3	3	1	1	2	2	3	1	1	1	3	3	1	1	3	1	1	1	3	3	3	4	3	3	1	1	4	4	3	1	4	4	4	4	2	1	4	4	2	1	1	1	2	2	1	1	3	4	3	3	3	3	3	3	4	4	2	2	2	2	3	3	1	1	2	4	3	4	2	2	2	1	3	1	3	3	4	4	2	4	3	1	2	2	2	2	2	4	2	2	3	4	2	4	3	1	2	2	3	3	4	4	1	1	3	3	4	4	3	1	4	4	4	4	2	4	2	4	3	3	3	3	3	3	2	4	3	1	4	4	3	1	2	2	2	2	3	3	4	4	3	1	2	4	2	4	2	1	2	4	2	4	2	4	2	1	3	3	2	1	2	2	3	3	2	2	3	4	2	1	3	4	3	3	2	1	3	1	2	1	2	2	1	1	2	2	1	1	2	2	2	2	4	4	4	4	1	1	4	4	3	3	2	2	3	3	3	4	3	3	2	2	3	3	1	1	3	3	2	4	2	1	1	1	2	2	2	4	1	1	3	1	3	3	2	2	3	3	4	4	1	1	3	1	1	1	2	4	3	3	4	4	1	1	2	1	3	4	2	4	2	2	4	4	2	1	2	2	3	1	2	4	3	1	4	4	3	1	3	3	1	1	3	4	3	3	4	4	2	2	2	4	2	1	3	1	3	1	3	1	3	3	2	2	2	4	3	1	3	4	3	4	3	3	3	3	2	4	2	4	3	1	3	4	3	1	4	4	2	4	4	4	4	4	3	1	2	2	3	1	2	1	3	3	3	3	2	4	1	1	2	4	3	4	4	4	4	4	1	1	2	4	2	2	3	4	3	3	2	2	3	4	1	1	2	2	4	4	2	2	2	1	2	2	1	1	2	1	2	2	4	4	3	1	4	4	3	3	4	4	2	2	4	4	3	4	2	4	2	2	3	1	2	4	2	4	3	3	3	3	3	4	2	4	2	1	2	4	2	2	2	4	2	2	3	4	2	2	2	1	3	4	3	3	2	2	4	4	3	1	3	1	2	2	4	4	2	1	2	2	4	4	3	3	3	3	3	4	1	1	2	4	3	4	2	2	3	3	2	2	1	1	2	4	3	3	2	2	2	2	2	2	4	4	3	1	2	4	3	3	3	1	4	4	2	1	2	4	4	4	2	4	2	2	3	3	3	1	2	4	2	4	3	4	4	4	2	2	3	1	2	4	2	2	2	1	1	1	2	4	4	4	4	4	3	3	3	1	2	2	2	2	4	4	3	4	2	4	2	2	4	4	4	4	3	3	3	3	3	1	3	4	1	1	3	1	3	3	1	1	1	1	2	4	2	2	3	1	2	2	2	2	2	2	2	1	2	2	4	4	1	1	2	4	2	2	4	4	4	4	3	3	1	1	3	3	3	3	3	3	3	3	3	3	3	4	2	4	2	2	3	1	2	2	1	1	3	3	3	1	2	4	3	3	2	4	3	1	2	2	2	2	1	1	2	4	1	1	2	4	2	2	4	4	4	4	3	3	3	1	1	1	1	1	3	3	2	1	3	1	2	4	4	4	3	3	2	1	2	4	2	2	2	2	3	3	3	3	3	3	3	3	4	4	2	2	4	4	4	4	1	1	1	1	3	1	2	1	4	4	3	3	3	3	3	3	3	1	3	4	3	1	3	3	2	1	3	3	3	1	4	4	3	3	2	2	3	1	3	3	2	2	3	3	3	3	1	1	2	2	1	1	3	1	4	4	3	1	1	1	4	4	3	3	3	3	2	2	2	2	2	2	3	1	3	4	1	1	3	3	3	4	2	2	4	4	4	4	1	1	3	3	4	4	3	3	3	3	4	4	1	1	3	1	3	1	3	1	1	1	1	1	1	1	4	4	4	4	2	4	3	1	4	4	2	1	4	4	3	1	2	2	3	1	1	1	3	3	3	1	3	1	1	1	2	4	2	2	3	1	1	1	2	4	3	1	2	2	1	1	3	3	2	4	2	4	2	2	2	2	2	4	3	3	3	4	2	2	3	4	2	4	3	4	3	3	2	2	2	2	1	1	1	1	4	4	2	2	2	2	4	4	4	4	3	1	2	2	2	2	4	4	4	4	1	1	3	3	2	2	4	4	2	2	3	3	3	1	3	3	1	1	1	1	1	1	1	1	4	4	3	3	2	2	3	1	3	3	4	4	4	4	3	1	2	1	2	4	2	1	3	1	3	3	3	4	3	3	3	3	1	1	2	4	2	2	3	4	2	2	2	4	3	1	3	4	2	2	4	4	3	3	2	2	2	1	1	1	2	2	2	4	3	3	1	1	1	1	2	4	2	2	2	4	1	1	2	4	3	3	2	2	3	1	3	3	3	3	4	4	3	3	2	2	3	3	3	4	4	4	4	4	2	2	2	2	3	3	3	3	4	4	2	2	1	1	1	1	3	1	4	4	3	3	3	3	3	1	2	2	4	4	4	4	2	4	2	2	3	3	3	3	3	3	1	1	2	1	3	3	4	4	2	2	2	2	1	1	2	4	3	1	1	1	3	3	3	4	1	1	2	4	1	1	2	2	3	4	2	4	2	4	2	4	3	1	2	1	3	4	2	1	3	1	3	4	3	1	1	1	3	4	2	2	3	3	2	2	3	3	2	1	3	1	3	1	3	3	1	1	2	2	3	3	1	1	4	4	3	3	3	4	2	4	3	3	1	1	3	3	2	2	1	1	2	4	3	1	3	1	2	2	2	4	2	2	2	2	1	1	2	2	2	2	1	1	4	4	2	1	2	4	1	1	2	4	3	3	3	1	3	3	4	4	2	1	3	1	2	1	1	1	3	3	2	2	4	4	3	3	3	3	1	1	3	3	1	1	2	2	3	1	3	3	3	3	2	2	2	2	1	1	1	1	2	4	1	1	2	2	2	2	2	2	3	1	2	2	2	4	2	2	1	1	2	4	2	2	3	1	3	1	1	1	2	1	3	3	4	4	3	3	3	1	1	1	3	3	2	1	2	4	2	4	2	4	3	4	2	1	3	3	2	2	3	1	3	4	1	1	2	2	3	1	1	1	1	1	3	1	1	1	2	2	2	2	2	4	2	1	1	1	3	3	2	1	1	1	3	3	3	3	2	4	2	2	2	2	3	1	3	1	3	1	2	4	2	2	2	1	3	3	4	4	1	1	4	4	4	4	3	3	3	4	3	1	4	4	3	4	2	2	2	2	4	4	2	1	2	2	2	2	2	2	3	3	2	4	3	1	2	2	2	1	1	1	2	2	3	3	4	4	4	4	2	1	2	1	2	2	1	1	1	1	2	2	3	3	2	4	3	1	2	1	2	4	2	4	2	2	2	4	3	1	2	4	3	1	2	1	4	4	3	3	1	1	3	4	2	4	2	2	4	4	3	1	3	3	2	4	3	3	2	4	2	4	2	4	3	1	2	2	2	4	2	2	3	1	3	4	3	3	3	3	2	1	3	1	1	1	3	1	3	3	2	2	4	4	4	4	1	1	3	1	3	3	3	3	4	4	2	1	3	4	2	1	2	4	2	2	2	2	2	1	3	3	3	3	3	1	3	3	2	2	2	2	2	1	3	3	3	3	3	3	2	4	2	2	4	4	1	1	2	2	1	1	3	3	4	4	2	1	3	4	4	4	4	4	2	2	3	3	2	4	3	1	2	4	3	4	2	1	3	1	3	4	3	4	3	1	2	4	2	4	2	4	3	3	1	1	3	4	4	4	3	3	3	3	1	1	2	2	3	4	1	1	3	3	4	4	1	1	2	2	4	4	3	3	1	1	2	2	1	1	4	4	4	4	3	3	3	3	2	1	3	3	1	1	3	4	2	2	4	4	2	4	2	4	4	4	2	1	3	4	2	2	3	3	3	3	1	1	3	3	1	1	1	1	2	4	3	3	3	3	1	1	2	2	4	4	3	3	2	4	3	1	2	4	2	1	2	1	3	3	4	4	2	2	1	1	3	1	2	4	3	3	1	1	3	3	1	1	1	1	3	4	2	2	3	1	3	3	1	1	2	2	2	4	4	4	2	2	3	3	2	2	1	1	4	4	2	2	4	4	2	2	4	4	3	1	3	4	2	1	1	1	3	3	2	2	3	3	1	1	2	2	2	2	4	4	3	3	2	2	3	3	3	3	2	2	3	3	2	4	4	4	3	4	3	3	3	1	1	1	2	4	2	1	3	3	4	4	1	1	2	1	3	1	2	4	3	3	3	4	4	4	2	1	2	2	2	4	3	4	2	1	2	2	3	1	3	4	2	1	2	4	2	4	3	3	4	4	2	2	2	4	2	1	2	4	4	4	1	1	3	3	3	4	4	4	3	1	2	2	2	2	3	3	3	4	2	2	1	1	2	2	1	1	2	2	2	2	2	4	1	1	1	1	1	1	1	1	3	3	3	3	4	4	4	4	2	2	2	2	2	4	3	3	4	4	3	3	1	1	1	1	3	3	1	1	2	2	2	2	2	2	3	3	3	3	1	1	1	1	3	1	2	4	2	2	2	2	2	2	2	4	1	1	2	2	1	1	1	1	2	2	1	1	3	3	4	4	3	1	3	3	1	1	2	2	3	3	4	4	3	4	1	1	2	2	3	4	2	1	3	1	3	3	2	2	3	4	3	3	2	1	2	2	2	2	2	2	4	4	3	1	4	4	3	1	2	2	2	2	2	1	3	3	3	4	3	3	2	2	2	2	4	4	2	1	3	3	4	4	2	4	2	1	3	1	1	1	2	2	2	1	2	1	4	4	2	2	1	1	3	1	4	4	3	3	4	4	3	3	2	4	2	4	2	2	4	4	3	3	2	2	2	2	2	4	2	1	2	1	2	2	3	4	3	1	3	3	2	2	2	4	2	2	3	3	2	1	3	4	2	2	2	2	2	2	2	2	2	2	4	4	3	4	1	1	4	4	3	3	3	3	2	1	1	1	3	4	3	3	3	3	3	3	3	1	2	2	4	4	2	2	2	2	2	2	2	2	4	4	2	2	2	2	3	3	1	1	1	1	4	4	1	1	3	4	3	3	2	1	1	1	2	2	2	2	3	3	1	1	3	3	4	4	2	2	3	3	2	4	4	4	4	4	2	1	3	3	1	1	2	4	2	4	3	1	3	4	4	4	2	1	3	4	4	4	4	4	2	2	3	1	2	2	4	4	3	1	1	1	1	1	2	4	2	4	2	4	3	3	3	3	1	1	3	1	3	1	2	2	1	1	3	3	3	1	4	4	3	3	2	2	2	2	2	2	2	2	2	1	3	1	2	2	1	1	3	3	3	1	2	2	2	2	2	4	3	3	1	1	4	4	3	3	2	2	4	4	3	1	3	3	2	2	2	2	3	4	3	3	3	3	3	1	4	4	2	2	1	1	3	3	3	3	3	4	2	2	2	2	2	4	2	1	2	2	3	4	1	1	2	2	4	4	3	3	2	2	2	4	2	2	2	1	3	4	3	1	1	1	3	3	2	4	2	2	2	2	3	4	1	1	2	2	4	4	2	4	3	3	1	1	3	3	4	4	1	1	2	1	3	3	3	3	2	4	4	4	2	2	4	4	4	4	3	1	2	1	2	1	3	1	3	3	1	1	1	1	2	2	3	3	1	1	3	3	1	1	4	4	2	2	2	2	3	3	3	3	3	1	3	3	3	4	3	3	4	4	1	1	3	4	3	1	2	1	2	4	2	2	1	1	3	3	3	3	3	3	1	1	1	1	3	4	2	4	3	3	2	2	4	4	3	3	1	1	3	3	3	4	2	2	3	3	2	4	3	4	1	1	2	1	3	1	1	1	2	4	4	4	3	3	2	2	2	2	1	1	1	1	2	2	2	2	3	1	4	4	2	1	2	4	3	4	1	1	4	4	3	3	2	2	4	4	2	2	1	1	3	3	3	1	3	4	3	1	3	3	3	3	3	4	1	1	3	3	2	2	3	1	4	4	1	1	4	4	3	3	2	4	2	2	4	4	3	1	4	4	1	1	4	4	3	1	3	3	2	1	3	1	4	4	4	4	2	2	4	4	4	4	1	1	1	1	4	4	3	1	3	4	2	2	4	4	3	1	3	4	2	1	2	2	2	2	1	1	2	2	1	1	1	1	3	3	4	4	2	4	1	1	4	4	2	4	3	1	4	4	4	4	2	2	2	1	2	4	3	4	2	2	3	3	3	3	4	4	4	4	2	2	3	3	2	2	3	3	4	4	3	1	1	1	4	4	4	4	2	2	3	4	1	1	3	1	2	4	1	1	3	3	4	4	4	4	2	2	2	2	2	2	2	4	3	1	2	4	3	3	2	2	3	3	2	2	4	4	2	4	3	1	2	2	4	4	4	4	3	3	3	3	3	3	4	4	4	4	2	1	4	4	3	1	3	1	2	4	2	2	3	3	2	1	2	2	3	1	4	4	4	4	2	1	2	2	3	3	3	1	3	3	2	2	2	4	3	3	1	1	4	4	4	4	1	1	1	1	1	1	2	1	4	4	1	1	1	1	3	3	2	1	2	2	2	1	4	4	3	3	2	4	1	1	2	4	2	1	4	4	3	3	1	1	4	4	2	4	2	4	3	4	2	4	3	4	2	2	4	4	2	2	2	4	3	3	3	3	4	4	2	2	3	4	3	3	3	4	3	1	1	1	1	1	3	1	1	1	3	3	4	4	2	2	3	1	2	2	3	1	3	1	3	3	3	4	1	1	2	4	3	1	2	2	2	2	1	1	3	1	4	4	3	3	3	3	2	4	3	1	4	4	3	4	2	2	3	4	3	1	2	2	2	1	3	3	3	3	3	1	4	4	3	3	3	3	2	4	3	4	4	4	3	3	4	4	3	1	4	4	3	1	2	1	2	4	2	1	1	1	3	3	2	2	2	2	3	3	4	4	4	4	4	4	3	3	3	3	4	4	3	1	1	1	3	3	2	4	2	2	2	2	4	4	4	4	4	4	2	1	3	1	2	2	3	1	3	4	3	3	1	1	4	4	2	1	4	4	2	4	3	3	2	1	1	1	3	1	3	3	1	1	3	1	3	3	3	3	2	4	1	1	2	2	4	4	3	3	3	1	3	3	1	1	3	3	2	4	2	1	1	1	2	2	4	4	3	1	4	4	3	3	2	2	4	4	2	1	2	2	3	1	2	1	2	1	3	1	1	1	2	4	2	1	3	3	2	4	3	3	3	1	2	2	3	3	2	4	2	4	3	1	3	3	2	2	3	3	2	2	2	4	3	3	3	1	3	3	3	3	2	2	3	3	1	1	2	2	4	4	3	3	2	4	4	4	2	2	2	2	4	4	1	1	3	1	3	3	2	4	2	1	1	1	3	3	2	2	2	2	4	4	3	3	4	4	0	0	2	2	3	3	1	1	1	1	3	3	2	2	3	3	2	2	3	1	2	2	2	4	3	1	3	1	2	1	3	1	1	1	2	1	2	4	3	4	2	4	2	2	2	2	3	3	3	3	3	1	3	3	2	1	3	1	3	3	1	1	2	1	4	4	4	4	3	3	2	4	2	2	2	4	2	2	2	4	3	1	2	4	3	3	3	3	2	2	2	2	2	1	3	1	2	1	2	2	2	4	1	1	2	2	2	1	4	4	3	3	3	1	1	1	3	1	2	2	4	4	2	4	4	4	1	1	3	3	1	1	2	4	4	4	1	1	2	2	2	4	3	3	3	3	3	3	2	2	2	1	2	2	4	4	2	2	2	4	1	1	4	4	2	2	4	4	1	1	3	1	3	3	3	4	3	3	3	3	2	2	1	1	2	2	3	4	2	1	1	1	3	1	3	3
pop_1	L01_Y_153	0	0	0	0	3	3	4	4	3	3	4	4	2	2	1	3	4	2	4	4	4	4	3	3	1	1	3	3	2	2	4	4	3	3	1	3	2	2	2	2	4	4	4	4	3	3	3	3	4	2	4	2	3	3	1	3	4	3	1	1	3	3	1	3	1	3	4	2	1	1	2	2	4	4	1	2	3	3	3	3	1	1	4	2	4	4	3	3	4	2	1	1	4	2	4	4	1	1	1	1	1	1	3	3	4	3	1	2	2	2	4	2	1	3	2	2	4	4	1	2	1	1	4	4	3	3	4	3	2	2	4	3	1	3	1	1	1	3	3	3	3	3	1	1	1	1	3	3	1	2	4	2	1	3	1	1	1	2	1	1	1	1	2	2	4	4	1	2	1	1	3	3	1	3	1	2	1	2	4	3	1	1	1	1	1	2	2	2	1	3	2	2	3	3	3	3	4	4	4	2	4	4	1	3	4	2	4	2	1	1	2	2	4	2	4	4	1	3	1	3	1	1	2	2	1	1	4	4	2	2	2	2	1	3	1	2	2	2	4	4	4	2	3	3	2	2	2	2	3	3	3	3	3	3	1	3	2	2	4	2	4	2	2	2	3	3	1	3	4	2	4	3	4	3	1	3	3	3	4	2	2	2	3	3	2	2	1	3	1	3	3	3	1	3	1	2	1	1	4	3	4	4	3	3	2	2	2	2	3	3	1	1	3	3	4	2	1	2	4	4	4	4	2	2	4	4	1	3	1	2	4	3	4	2	3	3	2	2	4	2	4	3	3	3	3	3	4	2	2	2	1	3	3	3	4	4	1	1	4	3	4	4	1	3	4	4	2	2	4	4	1	1	3	3	1	1	3	3	1	1	4	2	4	2	2	2	2	2	4	2	4	2	2	2	1	3	3	3	1	3	2	2	1	1	4	3	2	2	4	4	1	3	1	2	4	2	4	4	4	2	3	3	4	2	3	3	1	1	4	3	4	2	3	3	1	3	4	2	3	3	3	3	4	3	4	2	1	1	4	4	4	4	3	3	4	2	1	3	4	2	1	3	1	3	1	1	4	4	1	1	1	1	3	3	4	4	3	3	2	2	1	3	2	2	2	2	1	1	4	2	3	3	4	4	1	1	1	1	1	3	3	3	4	2	3	3	1	2	4	2	1	1	3	3	2	2	4	4	3	3	1	3	2	2	3	3	4	2	1	3	4	4	4	2	1	1	3	3	4	2	2	2	3	3	3	3	4	2	1	1	2	2	3	3	1	3	4	3	4	4	1	1	2	2	1	1	4	2	3	3	1	2	1	1	3	3	4	2	1	3	4	4	3	3	2	2	1	1	1	2	4	4	2	2	4	4	4	4	2	2	2	2	2	2	3	3	1	1	4	4	4	4	2	2	2	2	2	2	2	2	4	4	1	2	4	2	2	2	1	1	3	3	4	2	1	1	4	2	1	3	1	3	4	2	4	3	2	2	1	1	3	3	4	2	1	3	1	3	4	3	1	2	4	2	1	1	3	3	2	2	1	3	2	2	2	2	4	4	4	2	1	1	1	1	2	2	4	4	1	3	1	3	1	3	3	3	4	4	4	4	1	3	1	1	4	4	4	2	2	2	1	1	3	3	3	3	1	2	3	3	4	4	2	2	4	4	3	3	1	3	4	4	1	1	2	2	4	3	4	3	1	1	4	4	1	1	1	3	4	4	1	1	3	3	1	1	4	2	3	3	1	2	3	3	1	1	4	4	2	2	4	4	2	2	2	2	4	4	4	3	3	3	2	2	4	4	4	2	3	3	2	2	4	3	1	1	4	2	1	3	1	1	3	3	4	4	3	3	4	4	1	3	2	2	1	1	2	2	4	3	1	1	2	2	4	4	3	3	2	2	3	3	1	3	4	2	4	4	3	3	4	3	1	3	1	1	1	3	3	3	4	4	1	2	4	4	4	2	1	3	3	3	3	3	2	2	1	3	4	2	1	1	1	3	1	3	4	3	4	4	3	3	4	2	1	1	4	4	1	2	1	1	1	3	4	4	4	4	4	2	3	3	1	1	4	4	4	2	1	2	2	2	3	3	2	2	3	3	2	2	4	3	2	2	3	3	4	4	4	3	2	2	2	2	1	1	2	2	1	2	1	1	3	3	4	4	1	1	4	3	1	3	1	3	3	3	2	2	4	2	1	3	4	2	3	3	2	2	2	2	3	3	4	2	3	3	2	2	3	3	1	3	3	3	4	3	2	2	1	3	1	3	1	3	4	3	2	2	2	2	1	3	1	1	4	4	3	3	4	3	4	4	4	2	4	3	1	3	4	3	1	3	4	4	3	3	3	3	2	2	4	3	1	1	1	1	1	2	2	2	1	1	1	3	2	2	1	1	4	4	2	2	1	1	3	3	2	2	3	3	2	2	4	4	2	2	2	2	4	4	4	2	1	3	4	2	3	3	4	4	2	2	4	2	4	4	3	3	1	1	4	2	3	3	2	2	4	4	4	2	4	2	1	2	1	1	1	3	1	1	4	4	2	2	1	3	3	3	2	2	2	2	1	2	2	2	1	3	3	3	2	2	2	2	4	4	3	3	4	4	2	2	4	4	2	2	2	2	4	4	2	2	2	2	1	3	1	2	1	1	4	2	4	2	4	3	4	2	1	1	2	2	1	3	2	2	1	3	3	3	1	1	2	2	2	2	3	3	1	3	3	3	4	2	2	2	1	1	4	4	4	2	4	4	2	2	4	2	4	2	1	3	4	4	1	2	4	2	1	3	1	1	4	3	4	2	1	1	3	3	1	3	1	3	4	2	1	2	3	3	1	2	1	3	1	2	1	3	3	3	1	1	4	4	1	1	4	4	1	2	2	2	4	2	1	2	1	3	4	2	3	3	1	3	1	1	1	3	4	2	4	4	4	2	1	1	3	3	1	3	2	2	4	3	2	2	3	3	4	2	1	3	3	3	2	2	4	2	2	2	4	3	1	3	3	3	4	4	3	3	1	1	1	3	2	2	3	3	1	1	4	4	3	3	1	3	1	2	1	2	1	3	1	3	4	3	2	2	1	2	4	2	4	4	1	2	1	1	2	2	4	4	4	2	1	2	1	2	1	1	1	1	2	2	1	1	4	2	1	3	3	3	2	2	3	3	4	2	4	3	1	2	2	2	1	1	2	2	2	2	3	3	2	2	1	3	2	2	4	4	3	3	1	2	1	1	3	3	3	3	1	3	4	4	1	3	1	1	2	2	4	4	1	1	1	1	3	3	4	3	4	4	2	2	2	2	1	1	1	3	4	2	1	1	4	4	4	2	1	1	3	3	3	3	4	4	1	3	1	2	2	2	1	3	4	2	1	1	4	3	1	1	4	2	3	3	4	4	4	4	3	3	1	1	4	4	4	4	2	2	1	3	1	3	1	2	3	3	1	3	1	3	2	2	4	3	2	2	1	1	4	2	3	3	3	3	3	3	4	2	1	1	2	2	1	3	4	4	1	1	3	3	3	3	4	2	4	4	2	2	4	2	4	3	2	2	3	3	4	4	1	1	1	3	4	2	4	4	4	4	1	1	2	2	2	2	2	2	1	1	4	2	4	2	4	4	1	2	3	3	3	3	4	2	3	3	2	2	1	3	2	2	1	1	1	3	4	4	1	1	3	3	3	3	3	3	1	1	1	3	4	2	1	3	3	3	2	2	4	4	1	1	2	2	2	2	2	2	2	2	3	3	1	1	1	1	1	1	2	2	1	3	4	2	4	2	2	2	1	3	1	1	2	2	2	2	1	3	1	2	3	3	1	2	3	3	1	1	1	3	2	2	4	2	2	2	4	2	4	2	4	2	4	2	4	2	3	3	3	3	2	2	4	4	4	4	2	2	1	2	1	1	4	4	2	2	4	4	1	1	1	3	2	2	4	2	3	3	3	3	4	4	3	3	2	2	4	4	2	2	1	1	4	4	4	3	1	1	4	4	1	3	3	3	3	3	1	1	4	2	1	3	3	3	4	4	1	3	3	3	4	4	4	4	2	2	1	3	2	2	3	3	2	2	2	2	2	2	3	3	1	3	2	2	1	1	2	2	4	4	3	3	1	3	4	4	1	2	1	1	3	3	2	2	3	3	2	2	3	3	1	1	3	3	1	3	3	3	1	3	2	2	3	3	1	3	4	4	2	2	1	2	1	3	2	2	1	1	2	2	1	2	1	3	1	3	1	3	4	4	3	3	4	4	1	1	4	3	2	2	1	3	2	2	1	3	2	2	2	2	4	2	4	3	4	4	4	2	1	2	1	1	1	2	3	3	2	2	2	2	2	2	1	1	4	4	4	4	4	4	1	1	2	2	4	3	2	2	1	1	1	1	4	2	1	3	2	2	4	4	1	1	4	4	1	2	2	2	3	3	2	2	1	2	1	3	4	2	4	2	2	2	1	1	2	2	1	3	1	3	3	3	4	4	2	2	1	3	1	1	1	1	1	3	1	2	1	1	3	3	3	3	4	4	3	3	4	3	2	2	4	4	1	3	2	2	1	3	4	4	3	3	4	2	2	2	4	4	1	3	3	3	1	3	3	3	4	2	1	3	4	2	1	1	1	2	4	2	2	2	1	2	1	1	1	1	1	1	4	4	4	4	4	2	1	1	2	2	1	2	4	4	4	4	4	4	4	4	4	4	3	3	4	2	4	4	4	3	1	3	1	3	2	2	1	1	3	3	4	4	3	3	2	2	2	2	3	3	4	4	2	2	3	3	2	2	1	1	3	3	4	2	1	3	4	2	4	2	4	4	3	3	4	4	4	4	1	2	4	3	3	3	4	2	1	1	1	3	3	3	1	2	4	3	2	2	2	2	4	4	3	3	2	2	4	2	1	1	2	2	2	2	3	3	3	3	4	3	3	3	3	3	2	2	1	3	4	4	1	3	1	2	1	3	1	3	2	2	4	2	4	3	4	4	3	3	3	3	4	4	1	1	3	3	1	2	2	2	1	3	2	2	2	2	1	1	3	3	1	3	1	2	3	3	4	4	4	4	1	3	3	3	1	3	2	2	2	2	2	2	1	3	3	3	1	2	1	1	2	2	3	3	4	2	3	3	4	2	1	1	1	3	3	3	4	2	1	1	1	3	1	1	2	2	4	2	1	1	1	2	3	3	3	3	3	3	1	3	4	4	1	1	4	2	4	4	2	2	4	3	3	3	4	4	4	4	2	2	4	2	4	2	2	2	1	1	2	2	4	2	4	2	4	2	2	2	3	3	4	4	1	2	2	2	4	2	4	2	3	3	4	2	3	3	1	1	3	3	4	4	2	2	2	2	4	2	1	1	2	2	2	2	1	3	1	1	4	4	1	3	3	3	2	2	4	2	2	2	4	4	2	2	4	4	3	3	2	2	2	2	1	1	2	2	4	2	4	2	3	3	1	3	1	3	1	1	1	2	3	3	1	3	2	2	4	2	3	3	2	2	2	2	1	1	1	2	1	1	3	3	1	1	3	3	1	2	3	3	1	1	1	1	1	3	2	2	3	3	4	2	4	4	4	2	3	3	1	3	4	3	4	2	4	3	2	2	4	3	3	3	2	2	1	1	4	2	1	1	4	4	2	2	4	4	1	3	1	1	4	2	2	2	4	2	3	3	4	2	4	4	2	2	2	2	2	2	2	2	4	4	1	3	2	2	2	2	1	1	1	1	4	4	1	1	4	4	4	4	3	3	4	2	3	3	1	3	2	2	2	2	1	1	1	3	1	1	1	3	4	2	4	4	2	2	1	3	3	3	1	1	1	1	4	2	1	1	1	2	3	3	3	3	1	1	4	2	2	2	2	2	1	3	4	4	3	3	3	3	4	2	4	2	3	3	4	3	1	2	1	1	4	2	1	1	1	2	4	4	1	2	1	3	4	2	3	3	2	2	2	2	4	2	1	1	2	2	1	3	4	4	4	3	3	3	4	2	1	2	2	2	1	1	3	3	1	1	4	2	3	3	3	3	3	3	2	2	4	4	1	1	4	4	4	3	1	3	1	1	3	3	3	3	1	3	4	3	3	3	2	2	1	1	1	1	4	4	4	4	3	3	2	2	4	3	2	2	4	3	1	2	2	2	2	2	4	4	2	2	4	4	4	2	4	2	2	2	4	2	3	3	1	2	1	1	4	4	1	2	4	2	3	3	1	1	1	1	3	3	2	2	3	3	4	2	1	2	4	2	4	3	4	4	3	3	2	2	1	1	2	2	2	2	4	2	2	2	4	4	4	4	1	3	3	3	4	2	3	3	2	2	3	3	4	2	2	2	1	2	2	2	4	4	3	3	3	3	1	1	3	3	2	2	1	2	2	2	2	2	1	3	1	1	4	4	4	4	1	1	3	3	3	3	4	4	2	2	3	3	1	1	4	2	1	3	4	4	4	2	1	3	2	2	4	3	4	2	2	2	4	4	1	2	1	2	1	1	3	3	4	2	2	2	1	1	4	4	4	2	1	3	4	2	1	1	1	3	2	2	2	2	2	2	1	2	4	4	4	2	2	2	4	4	1	1	1	3	4	3	1	2	1	1	4	3	4	3	2	2	1	1	1	1	1	1	3	3	1	1	1	2	4	3	4	2	1	3	1	1	4	3	3	3	2	2	1	3	2	2	4	2	3	3	2	2	1	1	1	1	3	3	2	2	3	3	3	3	4	2	4	4	3	3	4	4	2	2	2	2	3	3	1	3	2	2	3	3	3	3	1	3	1	3	4	4	2	2	2	2	4	4	1	1	2	2	2	2	2	2	3	3	4	4	3	3	2	2	4	4	1	1	1	1	1	1	3	3	1	3	1	1	2	2	4	3	1	1	1	3	3	3	3	3	4	2	3	3	3	3	2	2	2	2	4	4	4	4	3	3	1	1	4	2	4	3	4	3	2	2	2	2	4	3	2	2	3	3	4	4	1	2	1	2	2	2	2	2	1	3	2	2	2	2	3	3	4	4	3	3	4	4	4	2	2	2	4	4	1	2	3	3	2	2	1	1	1	1	4	4	4	2	4	2	3	3	1	3	1	3	4	2	2	2	1	3	4	3	1	3	1	1	4	3	2	2	1	3	1	1	1	3	1	2	4	2	1	1	3	3	1	3	4	2	2	2	1	3	4	4	4	4	4	4	1	1	3	3	4	4	4	3	4	2	1	1	4	4	1	3	2	2	4	4	1	1	2	2	2	2	2	2	1	2	1	3	2	2	2	2	4	3	2	2	4	2	1	3	4	4	4	4	3	3	4	3	3	3	4	2	1	1	2	2	1	1	1	2	4	2	4	3	1	1	1	1	2	2	1	1	3	3	4	3	4	4	4	4	4	4	3	3	3	3	1	3	4	3	1	3	1	2	1	1	2	2	4	2	4	4	4	2	4	2	1	1	1	1	1	2	1	3	4	2	1	1	4	2	1	2	4	3	4	4	1	2	1	3	1	1	2	2	2	2	4	3	1	3	2	2	3	3	4	4	4	2	4	4	4	4	1	1	1	2	3	3	4	2	3	3	2	2	1	1	4	2	4	4	2	2	1	3	3	3	1	1	4	4	4	3	1	2	1	3	4	3	1	2	2	2	4	2	3	3	1	1	1	3	3	3	4	4	4	4	2	2	4	2	4	4	4	4	1	1	4	4	1	3	3	3	1	3	1	2	2	2	4	3	1	1	4	4	2	2	3	3	3	3	2	2	1	1	2	2	2	2	4	4	4	4	1	2	1	1	3	3	4	4	4	3	4	2	1	1	2	2	2	2	1	1	3	3	1	3	3	3	3	3	3	3	4	4	2	2	1	2	3	3	3	3	4	2	1	1	2	2	3	3	1	2	1	1	1	1	4	4	3	3	4	4	4	4	4	3	1	3	1	2	4	3	1	1	4	4	1	3	1	2	3	3	1	1	3	3	4	4	4	4	1	2	4	4	1	1	2	2	1	3	1	2	1	1	1	3	4	4	1	1	2	2	1	1	1	3	4	2	3	3	1	3	2	2	4	2	4	4	4	2	4	2	4	2	4	2	2	2	4	4	2	2	1	1	2	2	4	4	2	2	4	3	1	3	4	2	3	3	4	4	2	2	1	3	3	3	1	1	1	1	1	3	4	2	1	2	4	2	2	2	1	3	3	3	2	2	4	4	1	1	3	3	4	4	4	4	4	4	4	2	1	3	2	2	1	2	1	3	2	2	1	3	4	4	1	1	4	2	1	1	4	4	3	3	4	4	1	2	1	3	2	2	1	1	1	3	4	2	2	2	4	3	3	3	1	3	3	3	4	4	4	3	1	3	4	3	3	3	4	4	4	4	4	2	1	3	4	2	4	4	2	2	1	2	1	1	1	1	2	2	3	3	1	1	3	3	1	2	4	2	1	1	3	3	1	1	2	2	3	3	4	4	2	2	4	2	1	3	1	1	1	2	3	3	4	2	2	2	1	2	1	2	2	2	4	4	3	3	4	4	2	2	1	1	1	3	1	1	1	2	1	3	1	2	4	4	2	2	2	2	1	1	3	3	1	1	1	2	3	3	4	4	3	3	4	2	3	3	3	3	1	1	4	3	4	2	4	4	4	2	1	1	2	2	1	2	4	4	4	2	4	3	1	3	1	2	4	4	2	2	1	2	3	3	1	1	4	2	4	2	2	2	1	1	3	3	4	4	4	2	1	1	2	2	2	2	4	4	4	4	1	2	3	3	4	4	1	1	1	3	3	3	4	3	2	2	4	3	2	2	1	1	1	3	4	4	3	3	4	4	3	3	3	3	4	3	4	4	3	3	4	4	1	3	1	1	4	4	1	1	4	2	2	2	2	2	1	1	2	2	4	3	4	2	2	2	2	2	3	3	3	3	4	2	1	3	4	2	4	4	4	4	3	3	4	4	4	4	2	2	2	2	3	3	3	3	4	3	2	2	4	4	1	3	4	2	4	4	4	2	4	4	2	2	4	4	4	4	1	2	1	3	1	3	4	2	2	2	4	2	4	4	2	2	1	1	1	3	1	3	4	4	4	4	4	3	1	1	4	2	4	4	2	2	1	3	3	3	1	1	2	2	4	2	1	3	4	2	1	1	2	2	1	2	4	4	2	2	4	4	4	2	1	1	4	2	4	4	1	3	2	2	1	3	1	1	3	3	1	3	2	2	2	2	1	3	2	2	2	2	4	2	2	2	2	2	2	2	1	3	3	3	3	3	1	1	1	1	4	4	4	3	4	4	4	4	1	3	4	4	4	4	1	3	4	3	4	4	2	2	4	4	1	3	4	4	4	4	1	1	2	2	3	3	4	2	4	2	1	2	3	3	1	1	4	4	2	2	4	2	1	1	1	1	2	2	3	3	1	1	4	4	4	2	4	2	1	3	4	2	4	4	1	3	4	2	4	2	4	2	2	2	4	2	1	1	2	2	3	3	3	3	3	3	1	1	4	2	1	1	1	3	1	3	4	4	4	2	1	3	1	3	4	4	1	1	1	1	4	3	1	1	1	3	4	4	1	1	1	3	4	4	2	2	2	2	4	4	2	2	1	1	1	3	3	3	1	1	4	2	1	1	3	3	3	3	2	2	1	3	1	3	1	1	4	4	2	2	4	4	2	2	4	2	1	3	4	2	1	2	3	3	1	3	1	3	1	3	4	3	4	4	2	2	2	2	4	4	4	4	3	3	1	3	2	2	2	2	3	3	1	3	4	3	4	2	4	4	3	3	4	2	3	3	1	1	2	2	1	2	4	4	4	2	1	3	1	1	4	4	1	2	3	3	1	3	4	2	3	3	4	2	1	1	4	4	4	4	4	4	4	2	3	3	4	2	4	2	4	4	4	4	3	3	1	1	4	2	2	2	2	2	4	2	2	2	1	3	1	1	1	1	1	1	3	3	2	2	3	3	3	3	2	2	2	2	2	2	2	2	1	2	2	2	1	1	3	3	1	1	4	4	4	2	3	3	2	2	3	3	1	3	4	2	1	2	1	1	4	4	1	1	1	3	4	2	1	1	4	2	1	1	4	4	4	4	4	3	1	3	3	3	4	4	4	2	2	2	3	3	4	4	1	2	1	1	1	1	1	1	3	3	4	2	4	4	4	4	2	2	1	3	1	3	1	1	3	3	1	1	2	2	4	4	2	2	1	1	1	1	2	2	2	2	1	1	1	1	3	3	1	2	2	2	2	2	3	3	2	2	3	3	3	3	2	2	4	4	3	3	3	3	1	1	4	4	2	2	1	1	1	1	3	3	4	3	2	2	4	4	2	2	4	2	4	4	4	2	4	2	3	3	1	1	2	2	1	3	1	2	4	4	3	3	4	4	4	3	1	1	2	2	4	4	2	2	4	3	1	3	2	2	3	3	3	3	4	4	1	3	2	2	4	4	4	4	3	3	2	2	2	2	1	3	1	1	3	3	1	2	1	3	4	3	2	2	2	2	1	2	4	2	2	2	1	1	3	3	2	2	1	1	4	3	3	3	4	2	1	1	2	2	3	3	3	3	2	2	1	1	4	4	4	4	4	2	4	2	1	3	4	4	4	2	1	2	3	3	4	4	1	1	1	1	4	2	1	2	4	2	2	2	4	2	4	3	1	1	3	3	4	4	1	1	4	4	1	3	4	4	1	1	3	3	2	2	1	3	1	2	1	1	4	2	4	2	2	2	1	3	4	2	4	2	3	3	4	2	1	2	2	2	3	3	4	3	4	3	1	1	4	3	3	3	2	2	4	4	4	4	3	3	1	3	3	3	4	4	4	2	1	3	1	2	1	3	4	4	3	3	2	2	2	2	1	1	1	2	2	2	1	2	1	1	1	1	1	3	4	2	1	3	1	3	3	3	3	3	4	2	4	2	4	4	3	3	2	2	1	3	3	3	4	2	2	2	1	1	3	3	2	2	1	3	1	1	4	4	1	2	1	1	1	3	4	4	2	2	1	1	2	2	1	2	4	4	2	2	1	1	3	3	4	2	4	2	1	3	1	3	3	3	3	3	2	2	1	2	1	2	4	4	1	1	1	1	4	4	4	4	1	2	4	4	3	3	1	1	1	3	3	3	2	2	4	2	4	3	1	3	4	2	3	3	1	1	1	3	4	4	4	3	3	3	1	1	4	4	4	4	1	1	1	3	4	3	1	3	4	4	1	3	3	3	1	2	4	3	1	3	4	4	1	3	1	2	4	4	4	4	1	3	4	2	4	4	4	4	2	2	2	2	4	2	1	3	3	3	2	2	4	4	3	3	1	3	1	2	1	1	2	2	2	2	3	3	1	2	1	1	3	3	4	3	1	3	4	4	1	3	1	2	3	3	3	3	1	3	4	2	3	3	1	1	2	2	1	2	1	1	2	2	4	4	2	2	1	2	4	4	1	1	1	1	3	3	1	1	4	2	2	2	4	2	3	3	1	3	4	2	4	4	4	2	2	2	1	1	1	3	4	2	3	3	4	2	2	2	4	3	1	1	4	4	3	3	4	3	4	2	1	3	4	3	4	4	3	3	1	1	3	3	2	2	1	2	4	4	1	2	1	1	4	2	2	2	4	2	3	3	2	2	4	4	1	2	1	3	4	4	1	1	1	1	3	3	1	1	1	1	1	1	2	2	1	1	1	1	3	3	2	2	1	3	4	4	4	4	1	2	4	2	2	2	3	3	2	2	3	3	4	3	4	3	2	2	1	1	2	2	4	4	1	3	3	3	3	3	2	2	1	3	1	3	2	2	3	3	1	3	2	2	3	3	1	1	4	2	1	1	4	4	1	3	2	2	2	2	4	4	1	3	2	2	1	3	4	4	4	2	2	2	1	1	4	4	1	1	1	1	2	2	3	3	1	1	1	1	4	3	4	2	4	4	1	1	4	4	4	2	2	2	3	3	4	4	4	3	1	2	2	2	2	2	1	1	4	4	3	3	2	2	4	4	2	2	4	4	3	3	1	1	1	1	4	4	3	3	4	4	4	4	4	3	1	2	2	2	2	2	4	3	4	3	2	2	4	2	4	3	3	3	1	3	1	3	2	2	4	2	1	2	3	3	1	1	3	3	4	4	1	3	2	2	1	2	4	4	4	3	1	1	4	3	1	3	4	3	3	3	1	3	4	4	3	3	4	2	1	3	1	1	3	3	3	3	2	2	3	3	4	4	3	3	3	3	2	2	1	1	2	2	1	3	4	3	4	2	1	3	4	4	4	2	3	3	1	3	3	3	2	2	4	4	3	3	1	3	1	3	1	2	1	1	3	3	1	1	2	2	4	4	4	2	1	1	4	2	4	4	1	2	1	3	4	2	2	2	4	4	1	1	4	2	4	4	4	2	3	3	1	3	4	4	1	3	2	2	4	4	2	2	1	2	2	2	1	1	4	2	4	2	1	2	3	3	2	2	3	3	1	1	2	2	2	2	1	1	1	3	4	2	2	2	3	3	4	3	1	3	4	4	1	2	1	1	4	4	1	3	2	2	4	4	1	1	1	2	4	3	1	2	3	3	3	3	4	2	4	2	3	3	2	2	1	1	4	4	3	3	4	4	1	1	2	2	1	1	2	2	2	2	4	4	4	2	4	2	4	2	3	3	4	2	1	3	4	2	4	2	4	4	1	1	4	4	1	3	4	4	1	1	3	3	1	3	4	2	4	4	3	3	1	3	4	4	4	3	1	2	1	3	4	4	1	1	1	3	1	1	3	3	2	2	2	2	4	4	1	1	1	1	2	2	3	3	3	3	1	1	2	2	3	3	2	2	1	2	4	3	3	3	3	3	1	3	1	3	4	2	4	3	1	1	1	1	3	3	1	1	3	3	1	1	4	4	3	3	4	4	1	1	4	4	2	2	4	3	1	1	3	3	3	3	1	3	1	3	1	3	1	1	2	2	1	1	1	2	1	1	4	2	1	3	1	1	4	4	4	2	2	2	2	2	1	3	1	3	1	3	3	3	2	2	1	1	3	3	3	3	2	2	1	3	1	3	3	3	3	3	4	4	2	2	2	2	4	4	4	2	4	2	3	3	2	2	2	2	1	1	4	2	2	2	2	2	3	3	1	3	3	3	4	3	1	3	4	4	2	2	2	2	1	3	3	3	3	3	2	2	1	1	1	3	4	4	1	1	2	2	3	3	4	2	3	3	2	2	3	3	2	2	4	2	1	1	3	3	4	3	2	2	1	1	1	3	3	3	3	3	1	1	1	3	4	3	4	4	4	4	1	3	1	3	1	3	1	1	4	2	4	2	4	4	4	2	2	2	1	1	4	2	3	3	2	2	4	4	4	4	4	2	4	4	2	2	1	1	4	2	1	1	2	2	3	3	1	3	1	2	1	1	4	2	1	1	1	1	1	3	1	3	4	4	2	2	4	4	1	3	4	2	2	2	2	2	4	2	2	2	1	3	4	4	2	2	4	4	4	4	2	2	4	4	3	3	4	4	4	3	3	3	1	1	1	1	1	3	1	3	2	2	4	4	4	2	4	3	4	3	1	1	4	4	4	2	2	2	1	3	4	2	2	2	4	4	4	3	3	3	4	2	1	1	1	1	4	4	2	2	2	2	2	2	1	3	4	4	1	3	4	4	3	3	1	1	4	2	2	2	3	3	4	4	4	3	2	2	2	2	3	3	4	2	1	2	2	2	3	3	1	1	3	3	4	4	3	3	4	4	4	4	2	2	2	2	2	2	3	3	3	3	2	2	4	3	1	1	1	1	2	2	2	2	2	2	4	4	4	4	2	2	3	3	1	3	2	2	1	1	3	3	3	3	1	1	1	3	3	3	1	3	2	2	1	3	1	1	4	4	1	2	1	3	4	4	3	3	1	2	2	2	1	3	3	3	2	2	4	4	2	2	3	3	2	2	2	2	1	2	4	3	2	2	1	3	4	3	4	3	4	2	2	2	1	1	4	2	4	2	4	2	1	3	1	3	4	3	1	1	3	3	2	2	1	1	4	2	1	3	1	1	4	3	1	1	3	3	3	3	3	3	2	2	2	2	4	3	1	1	1	2	1	3	1	1	1	1	4	4	4	2	1	3	4	4	2	2	1	3	1	1	2	2	3	3	2	2	3	3	4	4	3	3	4	4	4	3	2	2	0	0	4	4	1	2	3	3	1	3	1	1	4	2	1	1	4	4	4	3	3	3	1	2	4	4	3	3	3	3	4	2	1	2	4	2	1	1	1	3	1	3	4	4	4	4	4	4	1	1	1	3	1	1	4	2	4	3	3	3	4	2	4	2	1	1	1	1	4	4	1	1	3	3	2	2	1	3	2	2	1	1	1	3	1	3	4	3	3	3	1	1	2	2	4	4	4	2	2	2	1	2	1	1	1	3	1	3	2	2	2	2	3	3	2	2	4	4	4	4	1	1	4	4	3	3	4	4	4	4	4	4	1	1	4	3	4	4	1	2	1	3	2	2	2	2	3	3	2	2	3	3	4	2	1	2	2	2	1	2	3	3	4	4	2	2	4	4	4	4	3	3	2	2	4	2	1	2	4	2	2	2	4	3	4	3	4	2	1	2	2	2	3	3	1	3	4	4	1	3	3	3	2	2	2	2	2	2	3	3	1	1	4	2	4	3	3	3	4	4	4	2	4	2	4	4	2	2	2	2	3	3	1	2	1	2	1	1	2	2	4	4	1	1	4	4	4	3	2	2	4	2	1	2	1	3	4	4	1	1	2	2	3	3	2	2	1	1	3	3	4	3	4	4	4	4	2	2	1	1	3	3	4	4	3	3	3	3	2	2	1	1	4	4	4	3	3	3	3	3	2	2	1	1	2	2	4	2	1	2	3	3	3	3	4	2	4	2	3	3	4	2	4	2	1	3	4	4	4	3	1	1	4	4	3	3	3	3	1	3	3	3	4	2	4	4	2	2	3	3	2	2	2	2	4	2	3	3	3	3	4	2	1	1	3	3	3	3	1	3	2	2	2	2	2	2	1	3	3	3	3	3	3	3	3	3	1	1	4	3	4	4	1	1	4	3	1	3	3	3	2	2	4	4	4	4	2	2	1	3	1	3	4	4	3	3	2	2	1	2	4	4	4	2	1	1	4	4	4	4	1	3	4	4	4	2	4	2	2	2	4	4	1	1	2	2	1	1	4	4	4	2	1	2	1	2	1	1	1	1	1	3	2	2	1	3	2	2	2	2	1	1	4	2	3	3	4	4	2	2	4	2	4	4	4	4	1	3	1	1	3	3	2	2	4	2	3	3	1	2	1	1	1	1	4	2	1	1	2	2	1	3	1	1	4	4	1	1	4	3	1	3	2	2	3	3	1	1	1	2	2	2	4	4	2	2	2	2	1	3	3	3	3	3	1	3	2	2	1	3	2	2	1	1	1	1	4	4	4	4	1	2	1	3	1	3	4	3	1	1	4	4	2	2	4	2	2	2	3	3	4	2	4	4	1	1	4	2	3	3	2	2	4	4	3	3	1	3	2	2	4	4	2	2	4	3	1	1	3	3	2	2	4	4	1	1	1	1	1	1	4	4	1	3	4	4	4	2	1	1	1	3	4	2	3	3	1	3	3	3	2	2	1	1	2	2	1	3	4	2	4	4	2	2	1	1	4	4	1	1	1	3	2	2	1	1	2	2	2	2	4	2	1	3	3	3	2	2	4	2	2	2	1	3	1	2	3	3	1	3	3	3	1	3	1	3	1	2	2	2	2	2	4	3	4	3	1	3	1	3	2	2	2	2	4	3	4	2	1	1	3	3	2	2	2	2	4	3	4	2	1	1	4	2	1	2	4	2	3	3	1	3	1	3	1	1	3	3	1	3	3	3	1	2	1	3	4	2	2	2	1	1	3	3	3	3	4	4	1	3	3	3	4	2	1	1	1	1	1	3	4	4	4	2	3	3	1	1	4	4	4	3	1	1	2	2	2	2	3	3	4	4	4	3	4	2	1	2	2	2	4	3	2	2	4	4	4	4	1	1	1	3	4	2	2	2	4	2	3	3	2	2	3	3	1	3	1	3	4	2	4	2	1	3	1	3	4	3	1	3	2	2	1	1	1	2	2	2	4	2	4	2	0	0	2	2	4	2	4	4	2	2	4	3	3	3	1	3	2	2	1	3	1	2	3	3	4	3	4	4	4	4	4	2	3	3	4	2	4	2	2	2	3	3	4	4	2	2	4	2	3	3	3	3	2	2	1	1	3	3	2	2	3	3	4	4	1	3	4	4	4	2	1	1	3	3	3	3	2	2	2	2	4	2	1	1	1	3	3	3	4	3	1	3	2	2	2	2	2	2	3	3	4	4	2	2	1	2	4	3	3	3	4	3	2	2	4	2	1	3	3	3	3	3	4	4	3	3	1	3	2	2	1	3	4	4	3	3	1	3	1	2	1	1	1	3	1	2	1	3	2	2	2	2	1	3	1	1	4	4	1	3	2	2	2	2	1	1	4	4	4	2	1	1	2	2	2	2	4	2	4	2	1	3	3	3	4	2	2	2	1	2	3	3	1	2	1	1	1	1	4	4	3	3	4	4	1	3	1	2	2	2	4	3	1	1	1	2	1	2	4	4	1	2	3	3	1	1	1	3	1	2	1	2	1	1	3	3	2	2	3	3	4	4	3	3	4	3	3	3	2	2	4	4	4	4	4	4	4	4	3	3	4	4	4	4	1	3	2	2	3	3	2	2	3	3	1	1	3	3	1	1	2	2	4	2	1	1	4	4	1	3	4	3	4	4	2	2	1	3	2	2	4	2	1	1	4	4	1	3	3	3	1	1	4	4	1	2	2	2	1	3	3	3	1	3	2	2	2	2	1	3	2	2	1	1	3	3	1	2	3	3	4	3	3	3	4	4	2	2	2	2	3	3	3	3	4	4	1	3	3	3	1	1	3	3	2	2	4	2	4	4	1	2	3	3	2	2	2	2	3	3	1	3	1	1	4	4	3	3	1	3	2	2	4	4	4	2	3	3	4	3	2	2	1	3	1	3	1	3	2	2	3	3	2	2	1	2	4	2	4	3	1	1	1	3	4	3	2	2	1	1	1	3	2	2	3	3	4	4	1	1	1	3	4	4	1	1	2	2	4	2	1	3	1	3	2	2	1	1	4	3	4	4	4	3	4	4	2	2	2	2	2	2	4	2	3	3	3	3	2	2	3	3	3	3	1	1	4	2	1	1	4	2	1	3	3	3	1	1	4	2	4	2	1	3	4	4	1	1	2	2	1	1	3	3	1	2	2	2	3	3	4	4	1	1	1	3	1	1	2	2	4	4	4	4	3	3	4	2	4	2	4	4	4	2	1	3	1	1	4	4	3	3	1	2	3	3	2	2	2	2	1	1	1	1	1	3	2	2	2	2	3	3	4	4	3	3	1	1	2	2	4	4	1	1	3	3	3	3	4	2	3	3	1	1	3	3	1	1	4	4	3	3	4	4	3	3	1	3	4	4	3	3	3	3	3	3	4	2	2	2	1	1	3	3	3	3	2	2	4	2	1	3	1	3	1	1	3	3	4	2	3	3	4	2	3	3	2	2	3	3	3	3	1	1	4	2	3	3	1	3	4	4	4	2	2	2	1	1	2	2	2	2	2	2	3	3	4	2	1	1	3	3	4	4	1	1	4	2	3	3	2	2	1	2	2	2	1	2	3	3	4	2	1	1	4	2	3	3	3	3	1	2	3	3	4	4	4	3	4	4	3	3	3	3	2	2	1	3	3	3	1	1	1	2	3	3	4	2	3	3	1	3	3	3	1	3	4	2	1	1	2	2	2	2	2	2	3	3	3	3	3	3	1	1	2	2	4	4	1	1	4	4	1	1	1	1	3	3	1	1	3	3	4	2	1	2	2	2	1	3	1	1	1	1	1	3	1	2	4	3	4	4	1	1	2	2	4	2	2	2	4	2	4	4	1	1	4	2	3	3	3	3	4	2	3	3	1	1	4	4	1	1	4	2	2	2	4	2	4	4	4	2	4	2	4	4	4	3	4	2	1	2	1	3	1	3	1	1	1	1	4	2	3	3	2	2	1	2	3	3	1	3	4	2	4	4	4	2	3	3	3	3	3	3	1	3	1	1	4	2	3	3	2	2	1	3	1	1	1	1	2	2	4	3	2	2	4	4	4	4	2	2	1	2	1	1	4	2	4	4	2	2	2	2	4	4	1	1	3	3	4	4	1	3	2	2	1	1	1	1	3	3	3	3	3	3	2	2	4	4	2	2	3	3	1	3	2	2	2	2	4	3	1	1	4	4	4	4	4	4	2	2	4	3	4	3	4	4	2	2	4	4	1	3	4	2	3	3	1	1	1	1	4	4	3	3	1	1	4	2	3	3	2	2	4	3	1	2	4	3	3	3	3	3	1	3	4	4	1	1	3	3	1	3	4	3	4	2	2	2	1	1	4	4	1	2	4	2	1	2	1	3	2	2	1	1	4	3	4	2	4	4	1	2	2	2	3	3	2	2	4	2	3	3	4	2	4	4	3	3	3	3	1	1	2	2	1	1	1	2	2	2	1	1	4	4	2	2	1	1	1	1	2	2	3	3	3	3	4	4	4	4	4	4	4	4	2	2	3	3	2	2	4	3	4	4	4	4	3	3	1	3	4	4	1	2	4	4	1	3	1	3	4	2	4	4	2	2	2	2	1	1	3	3	1	3	4	3	1	1	1	1	3	3	4	4	2	2	1	3	4	4	1	1	2	2	1	3	2	2	2	2	2	2	1	1	1	1	2	2	2	2	2	2	4	3	4	2	4	4	4	3	3	3	3	3	4	3	2	2	4	4	2	2	4	2	1	3	1	3	1	3	1	3	3	3	3	3	3	3	3	3	1	3	4	4	2	2	2	2	3	3	4	4	4	3	1	2	4	3	1	1	2	2	2	2	1	1	1	1	3	3	4	2	1	1	3	3	4	4	3	3	3	3	1	3	4	3	4	4	4	4	3	3	3	3	4	2	4	2	4	2	4	3	3	3	4	4	4	2	2	2	1	2	4	4	1	3	4	4	1	2	1	1	3	3	1	2	4	4	1	1	1	1	4	4	3	3	1	2	1	1	4	4	2	2	1	3	4	4	4	2	4	4	2	2	1	1	1	3	4	3	1	3	4	2	4	2	2	2	2	2	1	3	2	2	4	4	4	4	1	3	1	2	1	1	4	2	4	4	4	2	3	3	4	4	4	4	1	2	1	2	3	3	4	3	1	1	3	3	3	3	3	3	1	1	4	4	4	2	2	2	3	3	2	2	4	4	1	3	3	3	1	1	2	2	4	2	1	1	2	2	3	3	1	1	4	4	1	2	1	3	4	3	1	2	4	3	4	3	4	2	3	3	1	3	4	4	2	2	3	3	1	3	4	2	3	3	2	2	1	1	4	4	1	3	2	2	1	2	4	4	1	3	2	2	1	3	1	1	2	2	1	3	4	2	4	2	1	1	4	2	2	2	1	1	4	4	2	2	3	3	3	3	3	3	4	4	1	3	3	3	2	2	4	2	2	2	3	3	3	3	2	2	1	1	3	3	4	2	1	3	1	2	2	2	4	2	4	4	1	3	1	3	2	2	1	3	3	3	2	2	2	2	4	2	4	3	2	2	1	3	3	3	2	2	4	4	4	2	1	2	2	2	3	3	2	2	1	3	4	4	1	1	4	2	1	1	3	3	1	1	4	4	4	4	4	4	1	1	2	2	1	3	1	1	1	3	1	1	3	3	2	2	2	2	3	3	4	3	1	1	2	2	3	3	2	2	1	1	2	2	1	3	3	3	3	3	4	2	4	2	4	2	3	3	1	1	1	1	1	1	4	2	4	2	3	3	4	4	4	3	2	2	1	3	3	3	2	2	1	3	2	2	3	3	1	3	4	4	2	2	4	3	3	3	1	3	2	2	1	3	4	3	3	3	4	4	4	4	2	2	2	2	2	2	4	3	3	3	3	3	4	2	4	2	4	2	4	3	1	1	2	2	2	2	4	4	2	2	4	4	1	3	4	4	4	2	1	2	3	3	1	3	2	2	2	2	3	3	4	2	1	3	2	2	3	3	1	1	3	3	3	3	4	2	1	1	1	3	4	3	2	2	4	2	4	4	2	2	1	1	1	3	2	2	3	3	3	3	1	2	1	2	1	1	4	2	2	2	1	1	1	3	3	3	2	2	1	3	1	1	3	3	1	3	4	3	1	3	1	3	3	3	3	3	4	4	2	2	2	2	4	4	4	3	4	4	1	1	4	2	1	2	4	2	4	4	3	3	1	2	4	4	2	2	3	3	1	3	4	4	1	3	1	2	2	2	1	1	3	3	3	3	4	3	1	3	1	3	3	3	4	2	1	1	4	3	4	4	2	2	2	2	2	2	4	4	4	4	2	2	4	3	4	4	2	2	2	2	2	2	4	2	4	3	4	4	4	4	1	1	1	1	4	2	1	1	4	4	1	2	4	4	4	4	4	4	3	3	3	3	4	4	1	1	4	4	3	3	4	2	4	3	1	2	2	2	1	2	2	2	2	2	1	3	2	2	4	4	3	3	2	2	1	2	1	2	1	2	3	3	1	1	1	3	2	2	1	3	3	3	2	2	3	3	4	2	1	1	1	1	4	2	4	4	4	4	1	1	2	2	2	2	3	3	1	1	1	3	4	2	4	4	4	2	4	4	4	4	1	3	1	1	3	3	2	2	1	1	2	2	1	3	2	2	4	4	4	2	1	3	4	2	4	4	1	3	1	1	1	1	1	2	3	3	4	2	3	3	4	3	1	1	1	3	4	4	4	4	4	2	1	3	1	1	4	2	1	1	3	3	3	3	4	3	2	2	2	2	1	1	4	4	1	1	1	3	1	1	4	2	2	2	1	3	1	2	4	4	1	1	3	3	2	2	4	4	1	3	2	2	1	2	1	1	1	1	4	2	1	1	4	3	4	2	1	1	2	2	1	1	2	2	1	1	2	2	1	1	3	3	4	2	4	4	4	4	2	2	4	2	2	2	1	1	4	4	4	4	1	1	1	2	4	2	4	2	1	1	1	2	3	3	3	3	1	1	3	3	1	1	4	3	4	2	4	2	2	2	3	3	4	2	1	1	4	2	4	4	3	3	1	1	3	3	2	2	4	4	4	4	3	3	4	2	2	2	1	1	1	2	4	3	1	1	4	2	3	3	1	1	1	1	3	3	4	3	2	2	4	4	2	2	3	3	1	1	4	3	4	4	3	3	3	3	4	3	1	2	4	2	2	2	1	1	1	2	4	2	1	2	3	3	1	1	1	1	1	2	4	2	1	3	3	3	3	3	4	2	4	4	1	2	4	4	4	4	1	3	1	2	4	4	2	2	3	3	2	2	4	4	1	3	4	2	2	2	3	3	4	2	2	2	3	3	1	1	3	3	2	2	4	2	1	3	1	3	3	3	4	4	4	3	1	2	2	2	3	3	4	4	1	3	1	3	4	4	1	3	1	1	1	3	4	2	4	3	2	2	1	3	3	3	4	2	4	4	3	3	3	3	4	4	4	2	2	2	1	3	1	1	1	3	4	4	4	4	1	1	3	3	2	2	3	3	4	3	1	3	1	1	2	2	1	1	1	2	3	3	3	3	2	2	4	2	3	3	4	2	3	3	4	2	1	3	4	4	4	4	4	4	1	1	4	3	1	1	3	3	1	3	2	2	3	3	4	2	1	3	1	1	3	3	2	2	4	2	1	3	2	2	1	1	1	1	1	1	2	2	1	1	3	3	4	2	2	2	2	2	1	2	4	2	1	2	1	2	3	3	4	4	4	2	3	3	1	1	4	4	1	3	3	3	1	2	4	2	1	3	3	3	4	4	3	3	1	3	4	2	1	3	2	2	3	3	2	2	4	3	4	2	2	2	3	3	4	2	4	2	4	3	4	4	2	2	2	2	1	1	4	4	1	1	4	3	3	3	1	1	2	2	1	2	2	2	2	2	3	3	4	4	1	3	3	3	4	4	1	2	1	3	4	3	3	3	1	3	3	3	3	3	3	3	2	2	1	1	2	2	4	4	4	2	1	2	4	4	1	3	3	3	1	2	4	2	1	3	4	2	1	3	1	3	1	1	4	4	3	3	3	3	4	3	1	1	2	2	1	1	4	4	1	1	4	2	4	2	4	2	3	3	2	2	1	3	4	4	4	2	1	1	1	1	2	2	2	2	2	2	3	3	2	2	2	2	3	3	2	2	4	4	1	3	2	2	4	4	4	2	2	2	3	3	1	2	1	3	4	4	2	2	2	2	1	3	1	2	4	4	1	1	1	1	1	2	2	2	4	2	1	1	4	2	4	4	4	4	1	3	4	4	3	3	4	4	4	2	3	3	4	2	4	2	1	3	3	3	2	2	4	2	1	1	3	3	2	2	1	3	3	3	4	3	2	2	4	3	3	3	1	1	3	3	1	1	1	1	1	3	4	4	2	2	4	4	4	3	2	2	4	4	3	3	1	3	4	4	2	2	1	1	1	1	4	4	2	2	1	1	1	2	2	2	1	3	3	3	1	2	1	1	1	2	4	2	1	2	1	1	1	1	1	1	4	2	4	2	1	1	3	3	2	2	4	4	4	2	4	4	1	1	3	3	3	3	1	1	2	2	4	4	1	3	1	2	4	4	3	3	4	4	1	2	2	2	2	2	2	2	1	1	1	3	1	2	2	2	4	2	4	4	4	4	2	2	2	2	1	2	1	3	2	2	1	1	4	4	4	2	2	2	3	3	1	3	1	2	1	2	4	4	1	3	1	3	3	3	3	3	4	3	2	2	3	3	1	3	2	2	4	4	1	1	1	3	2	2	4	4	1	1	4	2	4	2	2	2	1	1	1	2	4	2	3	3	4	4	2	2	4	4	2	2	3	3	3	3	4	2	2	2	1	1	4	4	4	4	4	4	1	3	3	3	1	1	4	4	4	4	4	4	3	3	1	3	1	3	3	3	3	3	4	4	4	2	3	3	2	2	4	2	4	3	4	4	4	4	1	1	2	2	1	3	4	4	1	2	1	2	1	3	4	2	2	2	4	2	4	3	3	3	4	3	1	1	2	2	3	3	3	3	1	1	4	2	2	2	3	3	4	4	1	1	2	2	4	3	1	1	0	0	3	3	2	2	4	4	2	2	4	3	4	2	2	2	1	3	4	2	1	1	1	2	4	4	1	1	1	3	3	3	4	2	1	3	1	3	3	3	4	3	2	2	2	2	1	3	1	1	4	4	1	2	1	1	2	2	4	3	3	3	2	2	1	3	4	3	4	4	4	4	2	2	3	3	3	3	1	3	1	3	3	3	1	1	4	4	4	2	1	3	3	3	3	3	1	1	4	2	2	2	1	2	1	3	4	3	3	3	4	2	2	2	4	2	1	3	4	4	1	2	3	3	4	2	2	2	2	2	2	2	3	3	1	3	2	2	4	2	1	3	2	2	4	2	4	3	4	2	4	2	3	3	1	3	4	3	4	4	3	3	4	2	2	2	4	2	1	1	4	4	4	4	1	3	3	3	4	4	1	1	2	2	2	2	1	3	1	3	2	2	1	1	1	1	1	2	1	3	1	1	3	3	2	2	1	1	4	4	3	3	4	4	1	3	3	3	1	2	2	2	3	3	4	2	4	2	4	2	4	4	2	2	2	2	3	3	2	2	1	3	2	2	4	4	1	3	1	1	1	2	4	3	4	4	1	3	1	3	1	1	1	3	4	3	1	2	2	2	2	2	4	2	4	2	1	1	3	3	3	3	4	4	4	2	4	4	4	2	4	2	2	2	3	3	3	3	1	2	3	3	3	3	2	2	4	2	2	2	4	4	4	4	4	2	4	2	2	2	4	3	1	1	1	3	1	3	4	2	4	3	1	1	3	3	3	3	2	2	1	1	1	1	1	1	3	3	1	1	4	2	4	2	4	3	1	3	1	3	1	3	1	1	4	2	1	2	3	3	3	3	4	2	4	4	4	2	4	2	3	3	1	3	4	4	2	2	4	3	1	1	4	4	4	4	1	3	2	2	3	3	2	2	1	3	3	3	4	2	2	2	1	3	4	4	3	3	3	3	1	3	3	3	1	1	4	3	4	3	4	4	1	2	1	3	1	3	1	1	1	1	4	4	2	2	3	3	1	3	4	4	3	3	3	3	4	2	4	4	3	3	4	4	1	3	1	2	4	2	3	3	3	3	4	2	4	2	4	3	4	2	3	3	1	2	1	3	2	2	4	4	2	2	3	3	1	3	1	2	1	1	3	3	4	3	4	2	1	1	4	4	3	3	1	3	4	4	4	2	1	3	4	2	1	1	1	1	1	3	2	2	2	2	4	2	1	1	1	3	1	3	4	2	4	3	1	1	2	2	2	2	4	4	2	2	1	3	4	4	1	2	2	2	2	2	4	3	1	2	4	2	4	2	4	2	3	3	1	1	3	3	4	3	2	2	4	2	1	2	1	3	4	2	4	2	3	3	4	3	4	3	4	4	4	3	1	3	3	3	1	1	4	4	1	1	4	3	3	3	2	2	2	2	1	2	4	4	1	1	1	1	2	2	2	2	4	4	2	2	3	3	4	2	4	4	4	4	3	3	3	3	3	3	3	3	2	2	4	4	4	2	4	2	1	2	2	2	2	2	4	2	2	2	4	2	1	3	4	2	1	2	1	2	4	2	4	4	1	1	3	3	2	2	1	2	1	3	1	1	2	2	2	2	2	2	1	3	2	2	1	3	1	2	1	1	1	3	2	2	4	4	4	4	4	3	4	2	4	2	2	2	1	1	1	3	2	2	2	2	2	2	1	3	3	3	4	3	3	3	3	3	4	3	1	1	4	2	1	2	1	3	1	1	1	2	3	3	1	3	1	3	4	2	3	3	2	2	1	1	1	1	3	3	2	2	3	3	1	2	4	2	4	4	4	2	4	2	4	2	2	2	1	1	4	4	2	2	1	1	3	3	4	4	3	3	3	3	4	2	4	4	1	2	3	3	1	3	1	1	3	3	3	3	4	4	4	3	3	3	1	1	4	4	1	1	1	1	4	2	1	2	1	3	3	3	4	2	1	2	3	3	4	4	3	3	1	1	4	4	2	2	4	3	4	4	3	3	4	4	1	1	1	3	3	3	4	4	2	2	4	3	2	2	4	2	3	3	3	3	4	2	2	2	2	2	4	4	2	2	4	4	1	3	2	2	1	1	3	3	3	3	2	2	1	3	2	2	1	3	1	1	1	1	1	3	1	2	3	3	2	2	1	1	2	2	1	2	1	3	4	3	1	1	3	3	3	3	2	2	1	2	3	3	2	2	4	2	3	3	1	1	1	1	1	3	2	2	4	2	4	3	3	3	4	4	4	2	4	4	3	3	4	4	1	1	1	2	1	1	2	2	1	2	1	2	4	2	1	3	4	2	2	2	3	3	4	2	4	4	1	3	4	4	2	2	2	2	2	2	4	4	2	2	1	2	1	2	1	1	3	3	4	4	1	3	4	4	4	4	4	2	1	3	1	3	4	4	3	3	1	3	2	2	1	1	4	4	2	2	4	3	1	3	1	3	4	2	2	2	2	2	2	2	4	2	1	3	1	1	3	3	3	3	1	3	1	3	1	3	1	2	1	3	1	3	2	2	2	2	1	1	3	3	2	2	4	4	3	3	1	3	2	2	2	2	1	3	1	2	4	2	2	2	1	3	1	1	3	3	1	1	2	2	4	4	0	0	4	2	4	4	2	2	1	1	2	2	1	1	1	1	2	2	3	3	2	2	2	2	4	3	4	2	1	1	2	2	1	1	4	4	2	2	3	3	3	3	2	2	1	1	3	3	3	3	1	3	4	2	1	2	4	4	1	2	3	3	4	4	1	1	4	4	4	3	4	2	1	1	2	2	1	1	4	4	3	3	4	2	3	3	2	2	2	2	4	4	2	2	3	3	3	3	4	2	3	3	4	2	1	3	1	1	3	3	3	3	2	2	2	2	1	1	4	2	1	2	3	3	3	3	3	3	1	1	3	3	3	3	1	1	1	1	4	3	3	3	2	2	1	3	3	3	4	3	1	2	4	2	3	3	2	2	1	1	1	2	4	2	1	1	2	2	1	1	4	2	1	1	3	3	4	2	1	2	1	2	4	3	1	2	4	2	4	2	1	1	2	2	1	3	1	2	2	2	4	2	3	3	1	1	4	2	3	3	4	2	4	2	3	3	4	3	1	3	2	2	2	2	3	3	3	3	3	3	1	1	1	1	3	3	4	2	1	1	1	1	1	3	3	3	1	3	4	4	1	3	1	1	2	2	4	3	3	3	3	3	4	4	1	3	4	4	1	2	1	3	2	2	4	2	4	2	3	3	1	1	1	1	1	1	4	3	2	2	2	2	4	2	4	2	4	2	4	2	4	4	2	2	1	1	3	3	4	4	1	1	4	3	3	3	4	4	3	3	4	3	4	4	4	3	1	3	4	2	4	2	2	2	4	4	1	1	3	3	4	4	4	4	1	3	4	3	4	2	2	2	1	1	2	2	4	3	1	3	3	3	3	3	1	1	3	3	1	1	1	1	4	2	3	3	4	2	2	2	4	2	1	2	4	2	1	3	4	2	4	4	1	1	3	3	1	1	2	2	2	2	1	1	1	1	4	4	3	3	3	3	2	2	1	3	4	2	3	3	1	2	2	2	3	3	3	3	4	4	4	4	4	3	3	3	2	2	4	3	4	4	2	2	2	2	2	2	1	3	4	4	1	3	1	1	3	3	1	1	3	3	4	4	1	1	4	2	1	1	1	1	3	3	2	2	3	3	2	2	2	2	4	4	3	3	1	3	4	2	2	2	2	2	3	3	1	3	4	4	4	2	1	2	4	4	3	3	4	4	4	4	3	3	3	3	2	2	4	2	1	1	3	3	2	2	1	3	2	2	4	3	1	3	1	1	1	1	4	4	4	4	2	2	1	3	4	4	4	3	4	3	1	2	1	3	4	2	2	2	1	1	1	2	4	2	1	2	1	2	2	2	4	4	4	4	4	2	4	4	3	3	4	2	1	1	3	3	4	4	3	3	4	4	4	4	3	3	4	4	4	2	1	2	1	1	4	2	1	2	1	1	1	1	4	4	3	3	4	2	1	1	4	2	1	1	4	3	4	2	2	2	1	3	2	2	4	4	3	3	3	3	2	2	4	4	3	3	1	1	3	3	3	3	4	4	1	3	3	3	2	2	4	2	4	4	1	3	2	2	3	3	1	2	3	3	1	3	3	3	2	2	4	3	4	2	3	3	1	1	4	4	1	1	1	1	4	2	1	2	4	3	2	2	4	4	1	3	2	2	3	3	1	3	2	2	4	2	4	4	4	4	1	2	2	2	4	3	1	3	2	2	1	2	4	4	4	4	3	3	4	2	4	3	4	4	4	2	1	3	1	3	4	2	1	2	2	2	4	4	1	3	4	4	4	4	2	2	1	2	1	1	2	2	1	2	1	2	4	4	1	1	2	2	2	2	4	2	1	3	1	1	2	2	1	2	2	2	1	1	3	3	4	4	1	2	1	2	2	2	2	2	1	3	4	2	2	2	4	4	1	3	4	4	1	2	4	4	1	1	4	4	2	2	3	3	2	2	4	3	4	4	1	3	4	3	2	2	3	3	4	2	1	3	2	2	2	2	1	3	1	1	1	1	1	2	2	2	4	2	1	1	1	1	1	1	1	1	4	4	1	2	3	3	1	3	2	2	3	3	4	4	1	1	2	2	2	2	2	2	2	2	1	3	1	2	4	4	4	2	4	3	3	3	4	4	1	2	4	2	3	3	2	2	3	3	1	3	4	3	1	3	2	2	2	2	1	3	3	3	4	2	3	3	1	1	4	4	2	2	4	4	4	2	4	2	4	3	1	2	1	3	1	2	1	3	4	4	1	3	1	1	1	2	1	2	1	3	4	4	1	2	4	3	4	2	1	3	1	1	2	2	2	2	3	3	4	4	4	4	2	2	1	1	3	3	2	2	4	4	3	3	3	3	1	3	1	1	3	3	4	4	1	1	1	2	2	2	2	2	4	4	3	3	2	2	2	2	3	3	1	3	1	3	2	2	2	2	4	4	2	2	3	3	2	2	1	1	3	3	1	1	2	2	1	2	4	3	1	3	4	3	2	2	3	3	3	3	1	1	1	1	4	4	1	3	1	2	1	1	4	3	4	4	2	2	3	3	1	1	1	1	4	3	1	3	4	4	1	1	2	2	4	4	3	3	4	4	1	3	4	3	4	2	4	3	1	2	4	2	4	2	1	2	1	3	1	2	3	3	4	4	4	3	4	3	4	2	1	3	3	3	1	1	1	1	4	3	4	2	1	3	4	4	4	3	1	3	2	2	3	3	4	4	4	3	3	3	1	1	2	2	4	2	1	2	1	2	4	4	4	4	3	3	4	2	1	3	2	2	4	4	1	2	4	2	4	3	1	1	3	3	2	2	4	4	4	4	1	1	1	3	4	4	4	4	1	1	1	3	4	2	4	4	3	3	2	2	1	3	1	1	1	1	4	3	2	2	1	1	4	2	3	3	4	4	1	3	1	1	2	2	4	3	2	2	3	3	1	1	1	2	1	2	2	2	3	3	3	3	4	4	4	4	1	1	2	2	4	4	3	3	4	3	4	4	4	4	3	3	4	2	1	1	4	4	1	3	4	2	1	3	4	2	3	3	4	4	1	3	3	3	4	2	3	3	4	4	2	2	2	2	3	3	4	3	4	2	1	3	1	1	1	1	4	4	3	3	3	3	3	3	3	3	4	4	1	3	1	3	1	3	3	3	4	3	4	4	1	1	1	1	3	3	1	1	3	3	1	1	2	2	3	3	3	3	1	2	2	2	4	3	1	1	1	3	2	2	3	3	1	3	1	1	1	3	1	3	3	3	4	4	3	3	1	1	4	2	4	2	2	2	3	3	4	4	3	3	4	4	1	1	4	4	1	1	4	2	1	2	1	1	2	2	2	2	2	2	3	3	1	1	1	1	2	2	4	4	4	4	4	2	1	3	4	4	1	3	1	1	2	2	4	4	4	4	3	3	1	3	1	2	2	2	4	2	2	2	2	2	1	2	4	3	2	2	1	1	4	4	2	2	2	2	4	4	3	3	1	1	3	3	3	3	2	2	4	4	4	4	2	2	3	3	2	2	1	1	3	3	1	1	1	1	3	3	2	2	4	4	4	4	4	4	1	1	3	3	1	1	1	1	2	2	3	3	2	2	2	2	3	3	3	3	1	1	2	2	1	3	3	3	3	3	1	3	1	3	1	2	3	3	4	3	3	3	1	1	4	4	3	3	4	2	4	2	2	2	4	4	1	1	1	1	2	2	1	2	3	3	3	3	3	3	1	1	3	3	4	2	4	2	4	3	1	1	2	2	4	3	4	2	1	1	1	3	1	3	4	4	4	4	3	3	2	2	2	2	4	4	2	2	4	4	4	4	1	3	2	2	4	3	2	2	1	3	3	3	4	4	1	3	4	2	4	4	2	2	4	2	3	3	3	3	3	3	4	2	3	3	4	4	1	3	4	2	4	2	1	3	4	2	3	3	2	2	2	2	1	1	2	2	2	2	4	2	1	1	4	3	1	1	2	2	3	3	2	2	4	3	1	2	3	3	3	3	1	2	3	3	1	2	4	2	1	1	4	2	1	1	2	2	2	2	4	4	4	3	1	1	4	4	3	3	1	2	3	3	3	3	3	3	4	4	4	3	1	1	3	3	4	4	2	2	1	1	1	2	2	2	1	3	1	3	1	3	2	2	3	3	3	3	1	3	1	1	1	1	4	4	3	3	2	2	1	1	1	2	4	3	4	4	1	2	4	4	1	1	1	1	1	1	4	2	3	3	4	3	3	3	3	3	1	1	4	3	3	3	4	4	4	2	2	2	2	2	1	3	1	1	3	3	3	3	2	2	2	2	3	3	4	4	3	3	3	3	3	3	4	4	2	2	3	3	3	3	3	3	4	4	4	2	4	3	3	3	1	1	2	2	3	3	2	2	1	1	4	3	2	2	3	3	2	2	3	3	4	2	4	4	1	3	2	2	2	2	4	3	3	3	4	2	4	3	1	1	2	2	4	4	2	2	1	1	2	2	1	1	1	2	2	2	4	4	1	1	3	3	1	1	4	4	4	4	4	4	3	3	4	2	4	2	1	1	4	4	2	2	3	3	3	3	3	3	2	2	1	1	2	2	2	2	4	4	2	2	4	3	2	2	2	2	3	3	3	3	2	2	4	4	3	3	1	3	2	2	4	4	1	2	2	2	4	4	3	3	3	3	4	3	1	1	4	4	3	3	2	2	3	3	1	2	1	1	2	2	4	3	4	2	2	2	2	2	4	2	1	1	2	2	3	3	3	3	2	2	1	1	4	2	4	4	4	4	2	2	3	3	1	3	4	2	4	2	3	3	4	4	2	2	1	1	4	2	2	2	2	2	1	2	2	2	4	4	4	2	1	3	1	1	4	4	2	2	4	2	4	4	2	2	2	2	4	2	4	4	3	3	3	3	1	3	4	3	1	2	1	1	4	3	1	3	2	2	2	2	4	4	1	3	2	2	1	2	1	2	1	1	2	2	4	4	1	1	4	4	2	2	4	4	4	4	3	3	3	3	3	3	1	3	3	3	1	3	4	3	4	3	4	2	1	2	1	3	1	1	1	1	1	3	3	3	4	2	1	1	4	4	1	3	2	2	2	2	2	2	2	2	1	1	4	2	2	2	4	3	4	4	1	3	3	3	1	3	1	1	1	3	2	2	1	1	2	2	4	2	3	3	1	2	4	2	1	2	2	2	3	3	3	3	3	3	4	3	4	4	2	2	4	4	4	2	1	1	1	1	3	3	1	2	4	2	4	3	3	3	3	3	3	3	4	3	1	1	4	4	1	2	3	3	1	3	2	2	1	3	4	2	3	3	3	3	2	2	3	3	1	3	1	3	2	2	1	2	1	3	2	2	3	3	1	1	4	2	1	3	1	3	2	2	2	2	2	2	1	3	4	4	1	1	3	3	4	3	4	2	4	3	4	3	1	2	3	3	4	4	4	3	4	3	4	4	1	2	1	1	1	1	1	1	1	1	1	3	1	1	4	2	2	2	4	2	1	3	4	4	1	2	4	2	1	3	4	2	1	3	1	2	3	3	1	3	1	3	1	1	4	4	2	2	1	3	1	1	2	2	1	3	4	2	1	1	3	3	4	4	4	2	4	2	4	2	4	2	3	3	3	3	2	2	4	3	4	4	4	4	3	3	2	2	2	2	1	2	1	1	4	2	2	2	2	2	4	4	4	4	3	3	4	2	2	2	4	4	4	2	1	1	3	3	2	2	4	4	2	2	1	3	1	3	3	3	1	3	1	3	1	3	1	1	4	2	3	3	1	2	1	3	3	3	4	4	4	2	3	3	2	2	4	2	1	2	1	1	1	3	3	3	3	3	4	3	1	2	4	2	4	2	4	4	2	2	2	2	3	3	3	3	2	2	4	2	3	3	2	2	1	2	1	1	2	2	2	2	1	1	3	3	1	1	2	2	1	1	4	2	1	1	2	2	3	3	2	2	3	3	3	3	4	3	3	3	1	3	1	2	4	3	3	3	4	4	4	2	4	2	2	2	3	3	3	3	4	4	4	4	1	2	1	1	1	1	2	2	3	3	3	3	3	3	2	2	4	2	4	4	4	4	2	2	3	3	3	3	4	3	1	3	1	2	3	3	4	4	2	2	2	2	1	1	4	4	1	1	1	1	3	3	4	3	1	1	4	4	1	1	1	2	4	3	4	2	4	4	4	4	1	3	1	2	4	4	2	2	1	1	4	3	1	1	1	1	3	3	2	2	3	3	4	2	3	3	2	2	1	1	1	3	3	3	1	1	2	2	3	3	1	1	4	4	4	3	4	3	4	2	1	3	1	3	3	3	2	2	1	3	2	2	3	3	3	3	4	2	4	4	2	2	2	2	1	1	2	2	2	2	1	1	4	2	1	2	4	2	2	2	4	4	3	3	1	3	4	3	4	4	1	1	1	3	1	1	1	1	3	3	2	2	2	2	3	3	3	3	1	3	3	3	1	1	2	2	1	1	4	3	4	3	2	2	2	2	1	2	1	1	2	2	1	1	2	2	2	2	4	4	1	3	2	2	4	2	4	2	1	3	4	4	4	2	1	1	1	1	1	1	1	1	3	3	4	3	1	3	3	3	1	2	3	3	2	2	4	2	2	2	4	2	4	3	1	2	1	1	2	2	1	3	4	4	1	1	2	2	1	1	2	2	1	1	1	1	1	1	2	2	2	2	4	4	2	2	2	2	3	3	1	2	1	3	3	3	3	3	2	2	2	2	2	2	3	3	3	3	1	1	2	2	2	2	1	1	3	3	4	2	1	1	4	2	4	2	1	3	4	4	3	3	4	2	4	3	1	2	4	2	4	4	1	2	4	2	4	2	1	2	4	4	4	2	1	3	2	2	2	2	1	3	2	2	1	3	4	4	4	4	1	1	1	1	2	2	1	1	1	2	2	2	3	3	2	2	1	1	1	2	2	2	2	2	2	2	2	2	1	3	4	4	3	3	2	2	4	4	3	3	1	1	4	4	4	4	2	2	4	2	1	3	4	3	4	2	3	3	2	2	2	2	2	2	1	1	2	2	2	2	4	4	1	1	3	3	3	3	1	3	1	2	1	1	1	1	3	3	3	3	2	2	4	2	4	4	1	1	1	3	4	3	1	3	4	3	2	2	3	3	1	1	2	2	4	2	1	2	1	1	3	3	3	3	3	3	4	4	2	2	2	2	1	1	1	3	4	3	1	3	4	2	2	2	4	4	1	1	4	2	1	1	4	3	4	3	1	2	3	3	4	4	4	2	4	2	3	3	2	2	1	3	2	2	4	3	1	2	3	3	4	3	4	4	3	3	4	2	2	2	2	2	3	3	1	2	4	4	4	3	1	1	3	3	1	1	2	2	4	4	1	1	1	1	4	4	1	1	2	2	4	4	3	3	1	1	1	2	1	2	4	2	4	2	1	3	3	3	2	2	1	3	1	3	4	3	1	2	4	4	4	4	4	4	4	4	1	2	4	4	2	2	3	3	3	3	1	1	3	3	1	1	1	3	4	2	3	3	3	3	1	1	4	2	4	2	3	3	4	2	1	3	4	2	1	1	2	2	3	3	4	2	2	2	1	3	3	3	4	4	3	3	1	1	1	3	1	1	1	3	3	3	1	2	3	3	1	3	1	2	4	2	4	2	4	4	2	2	4	3	4	2	3	3	3	3	2	2	4	4	2	2	2	2	1	1	3	3	1	2	1	1	3	3	1	2	3	3	1	1	2	2	2	2	4	2	3	3	1	1	1	3	3	3	2	2	3	3	4	2	4	2	4	4	3	3	1	3	1	2	4	2	1	2	3	3	3	3	1	1	1	2	1	3	4	2	3	3	4	3	4	4	1	2	2	2	2	2	3	3	1	1	2	2	3	3	3	3	1	1	2	2	4	2	3	3	4	4	2	2	4	4	1	1	2	2	4	4	1	1	3	3	4	3	4	4	1	1	4	4	1	2	1	3	3	3	2	2	1	3	2	2	3	3	2	2	4	2	2	2	2	2	1	1	1	1	1	1	3	3	3	3	4	4	4	4	2	2	2	2	4	2	3	3	4	4	3	3	1	1	1	1	3	3	1	1	2	2	2	2	2	2	3	3	3	3	1	1	1	1	1	1	2	2	4	4	2	2	2	2	4	4	1	1	4	2	1	1	1	1	2	2	3	3	3	3	4	3	3	3	3	3	1	1	2	2	3	3	4	3	4	3	1	1	1	2	4	4	2	2	3	3	4	4	2	2	4	4	3	3	1	2	4	2	2	2	2	2	3	3	3	3	4	4	1	1	2	2	2	2	1	1	4	3	4	3	1	1	2	2	1	2	4	4	2	2	3	3	2	2	4	2	1	2	1	3	3	3	1	2	2	2	1	2	4	4	2	2	1	1	1	1	4	4	3	3	4	2	3	3	2	2	2	2	2	2	4	4	1	3	4	2	2	2	4	4	1	2	1	2	4	2	3	3	1	1	3	3	2	2	4	2	4	2	4	3	2	2	4	3	2	2	2	2	2	2	2	2	2	2	4	4	3	3	1	1	4	4	3	3	3	3	2	2	1	1	4	3	3	3	3	3	3	3	1	3	2	2	4	4	2	2	2	2	2	2	2	2	4	4	2	2	2	2	3	3	1	1	1	1	2	2	1	1	3	3	3	3	1	2	1	1	4	4	2	2	3	3	1	1	3	3	4	2	2	2	3	3	2	2	4	2	4	4	1	2	4	3	2	2	4	2	2	2	1	3	4	3	4	4	1	2	4	3	4	4	4	2	2	2	1	3	2	2	4	2	1	1	1	1	1	1	4	2	4	2	4	4	1	3	3	3	2	2	1	3	1	1	2	2	2	2	1	1	3	3	4	2	4	3	2	2	2	2	1	1	2	2	1	2	1	1	4	2	1	3	3	3	1	3	4	4	4	2	4	4	3	3	1	1	4	2	3	3	4	2	4	4	1	3	3	3	2	2	4	2	4	3	3	3	4	3	3	3	3	3	2	2	1	1	1	3	3	3	3	3	2	2	2	2	4	2	2	2	4	2	4	4	1	2	4	2	4	2	1	3	2	2	2	2	4	2	1	1	3	3	1	1	1	1	1	3	2	2	2	2	2	2	4	3	1	1	1	2	4	4	4	4	3	3	1	1	3	3	4	4	1	3	1	2	1	3	1	3	2	2	4	4	2	2	4	4	4	3	1	3	2	2	1	1	1	1	3	3	1	1	1	1	2	2	3	3	1	1	3	3	1	1	4	4	2	2	2	2	1	3	1	3	1	3	3	3	3	3	3	3	4	4	1	3	3	3	3	3	1	2	4	2	4	2	1	3	3	3	3	3	3	3	1	1	1	3	3	3	4	4	1	1	1	2	4	4	3	3	1	1	3	3	4	3	2	2	3	3	2	2	3	3	1	1	1	1	1	3	1	2	4	2	4	4	1	3	4	4	4	2	1	1	3	3	1	1	4	4	1	3	4	2	1	2	4	4	4	3	1	1	4	4	3	3	1	2	4	4	2	2	2	2	1	1	3	3	4	3	3	3	3	3	3	3	3	3	2	2	3	3	2	2	1	3	2	2	1	1	4	4	3	3	4	2	2	2	2	2	1	1	4	2	1	3	4	4	1	1	3	3	2	2	1	3	4	2	4	4	4	2	4	4	4	4	1	3	1	3	4	4	3	3	4	4	4	4	2	2	3	3	3	3	2	2	2	2	4	2	1	1	4	2	1	3	1	3	1	1	4	2	4	4	2	2	4	4	4	2	1	3	4	2	4	2	2	2	2	2	4	2	4	3	2	2	3	3	3	3	4	4	4	4	2	2	1	1	4	2	4	3	3	3	1	1	1	3	4	2	3	3	2	2	3	3	1	3	3	3	2	2	1	1	3	3	4	2	4	2	2	2	4	2	1	2	4	4	3	3	4	2	1	3	2	2	3	3	2	2	4	4	4	2	1	3	4	2	4	4	4	2	3	3	3	3	1	3	4	2	4	3	2	2	4	4	1	3	1	3	4	2	1	1	3	3	1	1	2	2	1	1	4	2	2	2	1	1	2	2	3	3	1	1	1	3	2	2	2	2	1	3	1	2	3	3	4	4	1	1	1	1	1	2	1	2	4	3	1	1	1	2	3	3	2	2	4	4	2	2	4	4	1	1	2	2	1	1	4	4	2	2	4	3	1	1	2	2	2	2	4	2	2	2	4	4	4	4	4	4	1	1	4	2	4	2	2	2	1	3	1	3	4	4	2	2	4	3	3	3	3	3	1	3	1	2	1	1	1	3	1	1	3	3	4	4	2	2	3	3	2	2	1	3	3	3	1	1	4	3	1	1	4	4	1	1	2	2	2	2	1	1	1	1	4	3	4	3	3	3	2	2	3	3	4	2	3	3	2	2	4	3	1	1	2	2	2	2	1	3	3	3	1	1	4	3	1	3	3	3	2	2	4	4	4	4	1	3	4	3	3	3	4	3	1	3	1	1	4	2	1	2	1	1	1	1	2	2	2	2	3	3	2	2	2	2	4	2	3	3	3	3	2	2	1	1	1	2	3	3	4	4	2	2	2	2	4	4	4	4	4	4	1	2	3	3	1	2	1	3	3	3	4	4	1	1	4	3	1	2	4	2	4	2	1	3	1	2	2	2	1	1	3	3	1	1	1	3	3	3	1	3	4	2	1	3	4	2	4	4	3	3	1	3	1	1	1	1	1	3	2	2	1	2	1	1	4	2	4	2	1	3	4	3	1	3	1	2	4	4	2	2	2	2	1	3	2	2	1	1	3	3	1	1	4	2	1	1	1	3	4	4	1	3	1	1	2	2	3	3	2	2	4	4	3	3	3	3	4	2	3	3	4	2	4	4	1	3	1	3	4	4	3	3	2	2	3	3	1	3	4	2	4	4	1	3	2	2	4	2	4	2	1	2	4	4	3	3	1	3	3	3	2	2	2	2	1	1	3	3	2	2	2	2	4	2	1	1	4	2	2	2	4	2	3	3	1	1	1	1	1	1	2	2	3	3	2	2	3	3	2	2	2	2	1	3	1	1	1	2	1	3	1	1	1	1	4	2	3	3	4	2	1	2	4	2	1	1	3	3	1	3	3	3	1	1	1	3	1	3	1	1	1	2	4	2	4	4	4	3	4	4	4	2	4	2	4	4	4	2	3	3	4	4	1	1	3	3	2	2	2	2	1	1	3	3	1	2	2	2	4	4	1	2	1	1	2	2	4	4	1	1	1	1	1	1	1	3	2	2	4	4	4	4	2	2	1	3	1	1	1	1	4	2	4	3	1	1	2	2	2	2	3	3	3	3	1	1	4	2	2	2	2	2	4	4	4	2	2	2	1	1	4	4	4	2	4	4	1	3	3	3	4	3	4	4	4	3	1	3	2	2	1	2	1	2	3	3	1	2	2	2	3	3	4	3
pop_1	L01_Y_155	0	0	0	0	3	3	4	4	3	3	4	4	2	4	3	1	4	4	4	4	3	4	3	3	1	1	3	3	2	2	4	4	3	3	3	1	2	2	2	2	4	4	4	4	3	3	3	3	2	2	2	4	3	3	3	1	3	4	1	1	3	3	3	1	3	1	4	4	1	1	2	1	4	4	2	1	3	3	3	3	1	1	4	4	4	4	3	3	2	2	1	1	4	4	2	4	1	1	3	3	2	2	3	1	3	4	2	2	2	1	4	4	3	3	2	2	4	4	2	1	2	1	4	4	3	3	4	4	2	2	3	4	3	1	3	1	3	3	3	1	3	3	3	1	3	1	3	1	1	1	4	4	3	1	1	1	2	2	1	1	2	1	2	2	2	2	1	1	1	1	3	3	3	1	2	2	2	1	4	4	2	1	2	1	2	2	4	4	3	3	2	1	1	1	3	3	2	4	4	4	2	4	3	1	4	4	2	4	1	1	2	2	4	4	2	4	3	3	3	1	1	1	2	2	1	1	2	4	2	2	2	4	3	1	2	1	2	4	3	4	2	4	4	4	2	2	2	2	3	1	3	1	3	4	3	3	2	2	2	4	2	4	2	4	3	3	1	1	2	4	3	4	4	4	1	1	3	4	2	2	2	2	3	3	2	2	3	3	3	1	3	3	3	1	2	2	3	1	4	4	2	4	3	1	2	1	4	4	3	3	1	1	3	3	2	4	2	1	3	4	4	4	4	4	2	4	3	3	2	2	4	4	2	4	3	3	2	4	4	4	4	4	3	3	3	3	2	4	2	2	1	1	3	3	2	4	1	1	3	3	4	4	3	3	4	4	2	2	4	4	1	1	3	1	2	2	3	3	2	1	2	2	2	4	2	2	4	4	4	4	4	4	2	2	3	1	3	4	1	1	2	2	3	1	4	4	2	4	2	4	3	3	2	1	2	4	4	4	2	4	3	1	2	4	1	1	1	1	3	3	4	4	3	3	3	3	2	4	3	4	3	4	4	4	2	4	1	1	4	4	4	4	3	3	2	4	3	3	4	4	3	1	3	3	1	1	2	4	1	1	1	1	3	1	4	4	3	1	2	2	1	1	4	4	2	2	2	1	4	4	3	3	4	4	1	1	1	1	3	1	3	1	4	4	3	3	2	1	2	4	1	1	3	4	2	1	3	4	3	3	3	1	2	4	3	3	2	2	1	1	2	4	4	4	3	1	3	4	2	2	2	4	3	4	3	1	2	2	1	1	2	4	3	3	1	1	3	3	4	4	1	1	2	2	2	1	2	4	3	3	1	1	3	1	3	1	2	4	3	1	2	4	3	3	4	4	1	1	1	1	4	4	2	2	4	4	4	4	2	2	2	2	2	2	3	3	1	1	4	4	4	4	2	2	2	2	2	2	2	2	3	4	2	2	4	4	2	2	1	1	1	1	2	2	1	1	4	4	3	3	3	1	2	2	4	4	2	2	1	1	3	1	2	2	3	1	3	3	3	4	2	2	4	4	1	1	3	3	2	4	3	3	2	2	2	4	4	4	2	4	2	1	2	1	2	2	4	4	3	1	3	3	3	1	3	3	4	4	4	4	3	3	3	1	2	2	2	4	2	2	1	1	3	4	3	4	2	2	3	3	4	4	2	2	2	4	3	3	3	1	2	4	1	1	2	2	3	3	4	4	1	1	4	4	1	1	3	3	2	4	1	1	3	3	1	1	4	4	3	1	2	1	1	1	1	1	2	2	2	2	2	4	2	2	2	2	2	4	3	3	3	3	2	2	2	4	2	4	3	3	2	1	3	3	3	3	2	4	1	1	2	1	3	3	4	4	3	3	2	2	3	3	2	1	2	1	2	2	3	3	3	1	2	4	4	4	3	3	2	1	3	3	3	3	4	4	2	4	1	1	3	3	3	1	1	1	3	3	4	4	4	4	1	1	4	4	2	2	3	1	3	3	3	3	2	2	1	1	2	2	3	1	3	3	3	3	3	4	4	4	3	1	0	0	1	1	4	4	2	1	2	1	3	1	3	4	4	4	4	4	3	4	1	1	2	2	2	2	2	2	2	1	3	3	2	2	3	3	4	4	3	3	2	2	3	3	2	4	4	4	2	2	2	2	1	1	2	2	2	2	1	1	3	3	4	4	3	1	4	4	3	1	3	1	3	1	2	1	2	4	3	1	2	2	3	3	2	2	2	2	3	3	2	2	3	3	2	2	3	3	3	1	3	3	3	4	2	4	3	3	3	3	3	1	3	4	2	2	1	1	1	1	3	1	4	4	3	3	3	3	3	4	2	2	3	4	3	1	3	4	1	1	4	4	3	3	3	3	2	4	3	4	1	1	1	1	2	2	2	2	1	1	1	1	2	2	1	1	4	4	2	2	1	1	3	3	2	2	3	3	2	2	4	4	2	2	2	2	4	4	2	4	3	1	2	4	3	3	2	2	2	2	4	4	4	4	3	4	1	1	2	2	3	3	2	2	3	4	4	4	2	4	2	1	1	1	3	1	3	3	2	4	2	2	3	1	3	3	2	4	2	4	1	1	2	4	1	1	3	3	2	2	4	4	4	4	3	3	2	4	2	2	4	4	2	2	2	1	4	4	2	4	4	4	3	3	2	2	3	1	4	4	2	2	4	4	2	2	3	1	2	4	3	3	2	2	3	3	3	3	3	3	2	2	2	4	3	1	3	3	3	1	2	4	2	4	1	1	4	4	4	4	2	4	2	2	2	4	2	4	3	3	2	4	2	1	2	2	1	1	1	1	3	3	2	4	3	1	3	3	3	1	3	1	2	4	2	1	3	3	2	2	3	1	2	1	1	1	3	3	3	3	2	4	3	3	4	4	2	1	2	1	2	4	2	2	3	1	4	4	3	1	3	1	3	3	3	1	2	4	2	4	2	2	1	1	4	4	3	3	2	4	3	3	2	1	1	1	2	2	3	3	3	1	2	4	2	2	2	2	4	4	3	3	3	1	2	4	3	1	3	1	3	3	2	2	3	1	2	2	4	4	3	3	3	3	1	1	1	1	1	1	3	1	3	3	2	2	2	1	2	2	2	2	2	1	1	1	2	2	4	4	2	4	1	1	2	2	1	1	1	1	2	1	1	1	2	4	3	3	3	3	2	1	1	1	4	4	3	4	2	2	2	4	3	1	2	2	4	4	3	3	4	4	3	1	2	2	3	4	3	3	2	1	1	1	3	1	3	4	3	3	4	4	1	1	1	1	2	2	2	4	3	3	1	1	3	1	3	4	4	4	2	2	2	2	2	1	3	3	2	4	3	3	4	4	4	4	1	1	3	3	3	3	2	4	3	3	2	1	2	2	3	1	4	4	1	1	4	4	3	1	2	2	3	1	4	4	4	4	3	3	1	1	2	2	4	4	2	2	3	3	1	1	2	2	4	4	1	1	3	3	2	2	4	4	2	1	1	1	2	2	3	3	3	3	3	4	2	4	2	2	2	2	3	3	3	4	1	1	3	1	3	1	2	2	2	4	2	1	2	2	3	3	2	4	3	3	4	4	2	1	3	1	2	2	4	4	4	4	1	1	2	1	2	2	2	2	2	1	4	4	2	2	4	4	2	2	3	3	3	3	2	4	3	1	2	4	1	1	4	4	1	1	3	3	4	4	3	1	3	3	3	1	3	3	1	1	3	1	2	2	3	1	3	4	2	4	2	4	1	1	2	2	4	4	2	4	1	1	3	3	3	1	2	2	1	1	4	4	3	1	2	4	2	4	2	2	3	1	3	1	2	2	4	4	1	1	2	1	3	3	2	2	3	3	3	3	3	1	2	2	2	2	2	2	2	4	4	4	2	2	2	4	2	4	3	3	3	3	2	4	4	4	4	4	4	4	2	1	3	1	4	4	2	4	2	4	3	1	3	1	2	2	2	4	3	3	3	3	4	4	3	3	2	2	2	4	2	2	3	1	2	2	3	4	2	1	3	4	1	1	3	3	3	3	3	1	2	2	3	3	3	1	4	4	1	1	3	1	2	4	2	2	2	2	3	3	2	1	1	1	2	1	2	2	2	2	3	3	1	1	2	4	3	1	2	2	2	4	3	3	3	1	4	4	2	2	3	3	3	3	2	2	3	1	2	2	3	3	3	1	3	1	1	1	3	3	3	3	2	2	4	4	3	3	4	4	2	2	2	2	3	1	2	2	1	1	2	4	2	1	1	1	1	1	3	1	4	4	3	3	4	4	2	1	3	4	2	2	3	3	2	2	3	1	2	2	2	2	2	2	3	4	4	4	2	2	2	2	3	1	1	1	3	3	2	1	2	2	1	1	1	1	2	4	3	3	4	4	1	1	1	1	3	4	2	4	1	1	3	3	2	4	3	3	2	2	4	4	1	1	4	4	1	1	2	2	3	3	2	2	2	1	3	1	4	4	4	4	2	4	3	1	2	1	3	1	3	3	3	1	3	4	2	2	3	1	3	1	3	1	3	1	1	1	1	1	3	3	3	3	4	4	3	3	4	4	2	1	3	4	1	1	2	2	3	1	4	4	4	4	2	2	2	2	4	4	1	1	3	3	1	1	3	3	2	2	3	3	2	2	3	1	2	2	4	4	2	4	2	1	1	1	1	1	1	1	2	4	3	4	2	2	3	1	2	4	2	2	2	4	3	4	2	4	4	4	4	4	3	3	2	4	4	4	3	4	1	1	3	1	2	2	2	1	3	3	3	4	3	3	2	4	2	2	3	1	4	4	2	2	3	3	2	4	2	1	3	4	2	4	1	1	2	2	2	4	4	4	3	3	2	2	3	3	1	1	3	3	3	3	2	2	1	1	1	1	3	1	2	2	3	3	2	1	2	2	4	4	3	3	2	1	2	2	1	1	2	4	2	2	3	1	3	1	3	3	3	1	3	3	2	2	3	3	2	4	3	1	2	1	3	1	3	1	2	4	2	2	4	4	4	4	3	3	3	1	2	2	1	1	4	4	2	2	2	1	3	1	2	1	2	1	1	1	3	3	1	1	1	1	3	1	2	4	4	4	1	1	3	4	3	1	2	2	2	4	2	1	1	1	3	3	2	1	3	1	2	2	3	4	2	4	3	1	4	4	3	3	3	3	3	1	2	4	1	1	3	1	2	1	2	2	2	2	1	1	2	2	3	3	3	4	3	1	1	1	4	4	1	1	4	4	4	4	2	2	3	4	1	1	4	4	4	4	2	1	2	4	2	2	2	2	3	1	2	2	2	4	4	4	4	4	2	2	3	3	4	4	2	2	2	2	2	4	4	4	3	1	2	4	3	1	1	1	3	4	4	4	2	2	2	2	2	2	3	1	2	1	4	4	3	1	1	1	4	4	3	3	3	3	2	4	2	2	2	2	4	4	4	4	2	4	3	3	4	4	2	4	3	3	2	2	2	2	4	4	3	3	3	1	3	1	1	1	1	1	3	3	3	1	2	2	4	4	3	3	2	2	2	2	2	1	2	1	3	3	3	1	3	1	3	1	1	1	3	4	3	1	1	1	3	1	2	2	3	1	2	4	2	4	2	2	3	3	3	3	3	4	2	4	3	4	1	1	4	4	3	3	2	2	1	1	2	4	1	1	3	4	2	2	2	2	3	3	1	1	2	4	2	2	4	4	3	3	4	4	3	4	2	1	2	4	2	2	2	2	3	4	1	1	2	2	2	2	3	3	3	3	2	4	2	1	3	4	3	4	3	3	2	4	3	3	3	1	2	2	2	2	1	1	3	1	1	1	3	1	2	2	4	4	2	2	3	1	3	1	1	1	1	1	4	4	3	1	2	2	3	3	3	3	1	1	2	2	2	2	2	2	1	1	4	4	3	3	3	4	2	2	4	4	3	4	4	4	1	1	2	1	4	4	2	1	2	1	3	4	1	1	3	1	2	4	3	3	2	2	2	1	2	4	1	1	1	1	1	1	2	2	3	4	3	3	4	4	2	2	2	2	3	1	3	3	1	1	4	4	3	4	3	3	3	3	2	4	0	0	3	1	4	4	4	4	1	1	1	1	3	4	3	3	1	1	4	4	3	3	2	2	1	1	1	1	4	4	3	3	3	3	2	2	3	4	2	2	3	4	2	2	2	2	2	2	3	4	4	4	4	4	2	4	2	4	2	2	4	4	3	3	2	1	1	1	2	4	1	1	2	4	3	3	1	1	3	1	0	0	2	2	3	3	2	4	2	2	2	4	3	4	4	4	3	3	2	4	1	1	2	4	2	4	4	4	2	2	2	4	4	4	3	3	1	1	4	4	3	3	2	2	3	3	2	2	2	4	1	1	2	1	4	4	3	3	3	3	1	1	3	3	2	2	1	1	2	2	2	4	1	1	1	1	3	4	2	2	1	1	3	1	4	4	2	4	2	1	1	1	1	1	4	4	3	1	2	4	2	4	3	3	4	4	3	4	2	4	2	1	4	4	2	2	2	1	1	1	3	4	2	4	2	2	3	1	4	4	2	2	3	1	2	2	2	1	3	1	2	2	2	1	2	4	2	2	2	4	2	4	2	2	4	4	3	3	3	3	3	3	1	1	3	1	3	4	4	4	2	2	3	3	3	3	1	1	3	3	3	1	2	1	3	4	2	2	3	1	2	1	4	4	3	3	2	1	1	1	2	2	2	2	4	4	2	2	1	1	3	1	3	3	2	2	1	1	3	1	2	4	4	4	1	1	4	4	2	2	2	4	3	3	1	1	2	2	3	3	3	3	1	1	3	1	3	4	2	2	2	2	4	4	1	1	2	2	2	2	2	2	3	1	4	4	3	3	2	2	4	4	3	3	3	1	2	1	4	4	3	1	1	1	2	2	4	4	1	1	3	1	3	3	3	3	2	4	3	1	3	1	2	4	2	4	2	4	2	4	3	4	1	1	4	4	3	3	4	4	1	1	2	2	4	4	2	4	3	3	4	4	2	1	2	1	2	2	2	2	1	1	2	2	2	2	3	3	3	3	3	3	4	4	2	4	2	2	4	4	2	2	4	4	2	4	1	1	3	1	2	2	2	2	2	2	3	3	3	1	3	3	2	2	2	2	3	3	4	4	3	3	1	1	3	3	2	2	3	3	1	1	3	1	2	1	2	4	1	1	3	3	1	1	2	4	2	2	3	3	3	4	3	4	4	4	3	1	3	3	4	4	3	4	2	2	3	1	3	4	3	1	2	2	4	4	1	1	2	2	2	2	2	2	2	1	1	1	2	2	2	2	4	4	2	2	2	4	3	1	4	4	4	4	3	4	3	3	3	3	2	2	1	1	2	2	1	1	2	1	2	4	3	4	1	1	1	1	2	4	1	1	3	1	3	4	4	4	2	4	2	4	3	3	3	3	3	1	3	4	3	1	2	1	3	1	2	4	4	4	4	4	2	4	2	4	2	1	3	1	2	1	3	3	4	4	1	1	2	2	2	2	3	3	4	4	2	1	3	1	3	3	2	2	2	1	3	3	3	3	2	2	3	3	4	4	2	4	3	4	4	4	1	1	2	1	3	3	2	4	3	3	2	1	3	1	2	4	4	4	2	1	3	1	3	1	3	1	2	4	3	3	2	2	1	1	3	4	2	1	2	2	4	4	1	1	3	1	1	1	3	3	4	4	4	4	2	4	4	4	4	4	4	4	1	1	2	4	3	3	3	1	3	1	2	1	2	2	3	3	2	2	4	4	2	2	3	3	3	3	2	2	1	1	2	2	2	4	2	4	4	4	2	2	1	1	3	3	2	4	3	4	4	4	3	1	2	4	2	1	1	1	3	3	3	3	3	3	1	1	1	1	4	4	2	4	2	1	3	3	3	1	2	4	3	1	2	4	3	3	2	1	1	1	2	1	4	4	3	4	4	4	2	4	3	4	1	1	2	2	3	3	3	1	4	4	3	1	2	2	3	3	1	1	3	1	3	4	3	4	2	2	4	4	2	2	2	2	3	1	2	2	3	1	3	3	4	4	1	1	2	2	1	1	3	1	2	4	3	3	1	1	2	4	2	2	2	2	2	4	2	4	4	4	4	4	2	2	2	4	2	2	1	1	2	2	4	4	2	2	4	4	3	1	4	4	3	1	3	4	2	4	3	1	3	3	1	1	3	1	3	3	2	4	2	2	2	2	2	4	3	3	1	1	2	2	4	4	3	1	1	1	4	4	2	2	4	4	4	4	3	1	2	4	2	1	3	3	4	4	3	1	2	4	2	2	2	2	1	1	4	4	3	3	2	4	2	2	1	1	2	2	3	1	1	1	4	4	2	1	3	3	1	1	3	1	1	1	4	4	3	4	3	1	4	4	3	3	3	4	2	4	2	4	3	3	2	2	4	4	2	2	2	2	1	1	3	1	2	2	3	4	1	1	3	3	2	1	4	4	3	1	3	1	2	2	2	2	3	3	3	3	2	2	2	4	1	1	1	1	1	1	3	3	2	4	4	4	1	1	2	2	2	4	4	4	3	3	2	4	2	1	3	1	3	3	2	2	1	1	1	1	2	2	2	4	1	1	2	2	1	1	3	4	1	1	1	1	3	3	4	4	3	3	2	4	3	3	3	4	1	1	3	3	4	4	2	4	2	4	2	1	2	2	1	1	2	4	4	4	3	4	3	3	2	2	4	4	2	2	1	1	3	3	1	1	2	4	2	2	4	4	1	1	3	1	2	4	4	4	3	1	2	4	2	4	4	4	3	4	2	2	3	4	2	2	1	1	3	1	3	4	4	4	2	4	4	4	2	2	3	1	3	1	3	3	3	3	3	4	3	3	3	3	3	4	3	4	4	4	4	4	1	1	3	1	4	4	1	1	2	4	1	1	2	2	3	1	2	2	4	4	4	4	2	2	2	4	3	3	3	4	4	4	3	3	2	4	4	4	2	4	3	3	2	2	2	2	2	4	2	4	3	3	3	3	3	3	2	1	4	4	1	1	2	4	4	4	2	2	3	4	2	2	2	4	4	4	2	1	3	1	3	3	2	4	2	2	4	4	4	4	2	2	1	1	1	1	3	3	2	2	2	2	4	4	2	2	2	2	4	4	2	2	1	1	3	3	2	1	2	4	2	4	3	1	2	4	2	1	2	2	2	1	3	4	2	2	4	4	4	4	1	1	2	2	4	4	3	1	2	2	3	3	3	1	3	3	3	3	2	1	2	2	1	1	2	4	2	1	2	4	4	4	2	2	2	2	3	3	3	3	3	1	1	1	1	1	4	4	4	4	4	4	4	4	3	1	2	4	3	4	3	1	3	4	4	4	2	4	4	4	3	3	4	4	3	3	2	2	2	1	3	3	4	4	2	2	2	1	3	4	3	1	4	4	2	2	2	4	1	1	3	1	2	4	3	4	1	1	4	4	2	4	2	4	3	1	2	4	4	4	3	3	2	4	2	4	2	2	2	4	4	4	3	1	2	2	3	3	3	3	3	3	3	1	2	4	1	1	1	1	3	1	4	4	4	4	3	1	3	3	2	4	3	1	1	1	3	4	1	1	3	1	4	4	1	1	3	1	2	4	2	1	2	2	2	2	2	2	3	1	3	1	3	3	3	1	4	4	1	1	3	3	3	1	2	2	3	1	3	3	1	1	3	4	2	4	3	4	2	1	4	4	3	1	2	4	2	1	3	1	3	3	1	1	3	1	3	3	4	4	2	2	4	4	2	4	2	4	3	3	3	3	2	1	2	4	3	3	1	1	3	4	4	4	4	4	3	1	2	4	4	4	1	1	2	2	1	1	4	4	2	2	3	3	3	1	4	4	2	2	3	4	3	3	4	4	3	3	2	4	1	1	2	4	3	4	3	4	2	2	1	1	2	2	4	4	4	4	3	4	3	3	3	1	2	2	2	2	2	2	4	4	2	2	1	1	1	1	2	1	0	0	3	1	4	4	3	3	3	3	2	2	2	2	2	2	2	2	2	1	2	2	1	1	3	3	3	1	2	4	2	2	3	1	2	2	3	3	3	1	2	4	1	1	1	1	4	4	1	1	1	1	2	4	2	2	2	4	1	1	4	4	4	4	3	4	3	1	3	1	4	4	4	4	2	4	3	1	4	4	2	1	1	1	3	3	1	1	4	4	2	2	2	4	4	4	2	2	3	3	3	1	3	1	3	4	1	1	2	1	4	4	2	2	3	1	1	1	2	2	2	2	2	1	1	1	3	3	2	1	2	2	2	1	3	3	2	2	3	3	4	4	1	1	4	4	4	4	1	1	2	1	2	4	2	2	1	1	1	1	3	3	3	4	2	1	4	4	2	2	2	2	2	2	4	4	2	4	3	3	3	3	2	2	1	1	2	1	4	4	3	3	4	4	4	4	1	1	2	4	4	4	2	4	3	4	1	1	2	2	3	1	3	4	2	4	3	3	2	2	4	4	4	4	3	3	2	4	2	4	1	1	1	1	1	1	2	2	3	1	3	3	2	1	2	1	2	2	2	4	2	2	1	1	1	1	4	4	1	1	3	3	3	1	4	4	3	1	2	2	3	3	3	3	2	2	3	3	4	4	4	4	4	4	4	4	1	1	4	4	2	4	2	1	3	3	4	4	3	3	1	1	2	2	2	1	2	4	2	2	4	4	3	3	1	1	3	3	4	4	3	1	4	4	3	3	2	4	1	1	3	4	2	2	3	1	2	2	2	1	2	2	2	4	2	2	1	1	4	4	4	4	3	1	2	4	2	1	4	4	3	1	4	4	4	4	1	1	3	4	3	3	2	2	4	4	3	4	3	3	3	1	1	1	4	4	2	4	1	1	2	1	3	3	4	4	3	3	2	4	2	2	3	3	2	1	2	1	2	1	3	1	1	1	1	1	2	4	3	1	1	1	3	3	3	3	4	4	2	2	4	4	3	3	2	1	3	3	3	4	2	4	4	4	2	1	3	3	2	2	3	3	1	1	2	2	2	1	1	1	1	1	4	4	2	4	2	1	2	4	2	1	4	4	2	2	1	1	3	3	2	2	2	4	3	1	1	1	3	3	3	3	2	1	2	1	1	1	4	4	1	1	1	1	4	4	3	4	2	1	3	4	4	4	1	1	3	3	3	1	2	1	2	4	3	3	1	1	2	4	3	1	1	1	3	3	4	4	3	4	1	1	1	1	2	4	4	4	1	1	1	1	3	3	3	1	4	4	3	3	1	1	1	1	4	4	3	1	4	4	1	1	1	1	4	4	3	4	3	1	2	2	2	4	3	4	2	4	2	1	4	4	3	1	3	1	1	1	4	4	3	3	3	3	2	1	1	1	2	2	2	2	3	1	2	2	3	1	3	3	3	4	1	1	4	4	3	3	1	1	1	1	3	3	1	1	2	4	3	3	2	1	4	4	2	2	1	1	4	4	3	3	2	2	2	2	2	4	1	1	1	1	3	4	1	1	2	4	2	2	2	4	3	3	1	1	4	4	4	4	4	4	2	4	3	1	1	1	2	4	3	3	2	2	2	2	3	4	2	2	3	4	3	1	4	4	2	4	1	1	4	4	4	4	3	3	1	1	3	4	2	4	2	1	4	4	2	1	2	1	2	4	2	1	2	4	3	3	2	1	4	4	2	2	3	3	4	4	1	1	3	1	3	3	1	1	1	1	1	1	2	4	3	1	1	1	3	4	2	2	1	1	2	2	4	4	1	1	4	4	4	4	3	3	4	4	3	3	4	4	3	4	2	2	2	1	2	1	4	4	3	1	3	3	3	3	2	2	3	1	3	3	2	4	3	3	3	1	2	2	3	1	1	1	2	4	1	1	4	4	3	1	2	4	2	1	2	4	3	3	2	2	1	1	4	4	4	4	2	1	3	1	4	4	1	1	3	1	2	2	1	1	2	1	1	1	3	4	4	4	2	2	1	1	4	4	2	4	2	2	3	1	4	4	3	3	2	2	2	1	2	2	1	1	4	4	3	3	2	2	4	4	2	2	4	4	3	3	1	1	1	1	4	4	3	1	3	4	4	4	4	4	2	1	4	4	2	2	4	4	3	3	2	2	4	4	3	3	3	3	3	1	3	1	2	2	2	4	1	1	4	4	3	1	3	3	3	3	1	1	2	4	2	1	2	4	4	4	1	1	4	4	3	1	4	4	3	3	3	1	4	4	3	3	2	4	1	1	3	3	3	4	3	3	2	2	3	3	2	4	3	1	3	1	4	4	1	1	2	2	3	3	3	3	2	2	3	1	3	4	4	4	3	3	1	1	3	3	2	4	4	4	3	4	3	1	1	1	1	1	3	1	3	4	3	1	2	2	4	4	2	2	1	1	2	2	4	4	2	2	1	1	2	4	2	4	4	4	1	1	4	4	4	4	2	2	3	1	3	1	4	4	3	3	2	2	2	4	2	4	1	1	1	1	3	1	0	0	4	4	2	2	3	3	2	2	3	3	2	2	2	4	2	1	1	1	3	3	4	4	2	2	3	3	3	4	3	1	4	4	1	1	1	1	2	4	1	1	2	2	4	4	1	1	2	2	3	4	2	2	3	3	3	4	2	2	2	4	3	3	2	2	1	1	4	4	4	4	2	4	1	1	2	2	2	1	2	4	2	2	4	4	2	4	4	4	4	4	3	3	4	4	3	1	2	4	4	4	4	4	1	1	4	4	1	1	2	4	3	1	3	1	1	1	2	4	4	4	3	3	1	1	2	2	3	3	1	1	3	3	4	4	2	1	1	1	3	3	3	4	2	2	2	2	4	4	1	1	3	1	2	2	3	3	3	3	3	1	4	4	3	3	2	1	2	1	3	4	3	3	3	1	3	1	3	3	2	4	3	3	1	1	3	1	3	3	2	2	3	3	1	1	2	4	4	4	4	4	1	1	2	4	2	1	3	3	1	1	3	3	3	1	1	1	3	3	1	1	3	1	2	4	1	1	1	1	3	1	4	4	3	3	2	2	4	4	2	2	2	2	2	4	1	1	1	1	3	1	3	3	2	2	1	1	3	3	3	1	4	4	3	3	3	1	3	3	3	3	2	4	2	2	2	4	4	4	2	2	4	4	3	3	2	2	2	2	1	1	2	2	2	4	2	4	3	1	1	1	3	1	3	4	3	1	2	4	2	2	2	1	3	3	3	3	3	3	1	1	1	1	3	3	4	4	1	1	2	4	3	4	2	2	3	3	2	2	3	1	2	4	2	4	1	1	3	3	3	3	2	2	1	1	3	1	1	1	3	3	1	1	1	1	3	3	4	4	2	4	3	3	1	1	1	1	2	1	2	4	2	2	4	4	4	4	2	2	1	1	2	2	3	3	2	2	3	3	4	4	4	4	2	4	2	2	1	1	2	4	3	1	2	2	3	3	1	1	1	1	1	1	2	4	1	1	3	1	3	3	3	3	2	2	2	2	2	2	1	1	2	2	2	4	2	1	2	4	1	1	3	1	2	2	2	4	3	3	2	4	2	2	3	3	3	3	4	4	3	3	3	1	1	1	1	1	1	1	1	1	2	2	4	4	2	4	3	4	3	4	1	1	2	4	2	4	2	4	3	1	2	2	2	4	4	4	3	4	3	3	4	4	3	3	3	3	2	4	2	2	2	2	2	2	3	3	4	4	3	3	4	4	3	3	2	1	2	4	2	2	3	3	4	4	3	4	2	2	2	2	3	3	4	4	2	2	2	1	1	1	1	1	3	3	4	4	3	3	3	4	2	2	2	4	2	4	2	4	3	3	3	1	2	2	3	4	1	1	3	1	2	2	2	2	2	1	4	4	4	4	2	2	3	1	3	1	2	4	3	1	3	3	3	3	3	1	3	3	3	3	3	1	2	2	1	1	3	1	2	4	2	1	1	1	2	4	3	3	2	1	2	2	3	1	4	4	2	1	2	2	2	2	3	3	2	1	2	2	2	1	3	3	2	1	3	1	3	4	3	3	2	4	2	2	3	1	2	2	4	4	2	4	3	3	3	3	3	4	1	1	3	3	2	4	2	2	2	4	1	1	3	1	3	4	3	3	1	1	3	1	3	3	1	1	2	2	4	4	2	1	2	1	3	3	1	1	1	1	4	4	2	2	3	1	2	2	2	2	3	1	3	3	2	2	3	3	4	4	3	4	2	4	1	1	4	4	3	3	2	1	4	4	4	4	1	1	3	3	3	3	1	1	2	2	3	3	2	4	3	4	4	4	2	2	4	4	3	3	3	4	4	4	2	2	4	4	2	1	3	3	1	1	2	4	4	4	4	4	2	1	3	1	1	1	2	2	4	4	3	3	2	4	4	4	1	1	2	1	2	2	1	1	3	3	2	1	3	3	2	4	1	1	3	1	3	3	3	3	3	4	1	1	2	2	2	4	2	4	2	2	1	1	1	1	3	3	3	3	2	1	2	4	1	1	2	2	2	2	3	4	1	1	4	4	3	3	2	4	2	4	4	4	3	1	3	3	4	4	1	1	3	1	2	4	2	2	3	4	2	2	3	3	2	4	2	1	2	2	2	1	3	3	4	4	2	4	4	4	4	4	3	3	2	2	4	4	2	2	2	2	2	2	4	4	3	4	2	4	2	1	2	2	3	3	3	3	4	4	3	3	3	3	2	1	2	1	2	2	1	1	3	1	4	4	3	3	3	3	2	4	4	4	4	4	4	4	4	4	2	4	3	3	1	1	1	1	3	3	2	4	4	4	1	1	2	4	3	4	2	4	2	2	2	2	1	1	2	4	2	1	2	4	3	3	2	2	1	1	3	3	3	4	4	4	2	4	2	1	3	3	3	1	2	4	4	4	3	1	2	2	3	1	2	2	3	4	3	4	3	3	2	2	1	1	2	4	4	4	1	1	3	1	3	3	2	2	2	2	3	4	4	4	4	4	3	3	4	4	3	4	3	1	4	4	1	1	3	1	3	3	3	3	2	2	4	4	2	4	3	1	2	2	2	4	4	4	1	1	3	3	4	4	1	1	3	3	3	3	1	1	2	2	2	2	2	4	3	1	3	3	3	3	3	3	3	3	1	1	3	3	3	4	2	1	3	3	1	1	3	1	2	4	4	4	4	4	4	4	3	1	3	3	4	4	1	1	4	4	2	1	4	4	2	4	2	1	2	4	4	4	1	1	2	4	4	4	4	4	2	4	2	4	1	1	1	1	3	1	4	4	2	4	2	1	1	1	3	1	3	3	1	1	2	2	3	3	2	4	2	2	3	1	4	4	3	3	4	4	2	4	2	4	2	2	2	4	1	1	2	1	3	3	2	2	4	4	3	1	2	2	3	1	2	1	4	4	1	1	2	1	1	1	1	1	2	4	1	1	3	4	3	1	4	4	3	3	1	1	2	1	2	2	3	4	2	2	4	4	3	1	3	1	3	3	1	1	4	4	3	1	2	4	1	1	3	1	2	2	2	4	2	2	3	1	3	1	3	3	1	1	4	4	2	2	2	2	2	2	3	3	2	2	2	4	1	1	2	4	1	1	2	4	3	3	3	3	1	1	2	2	3	3	2	2	3	3	1	1	3	3	2	1	2	4	1	1	3	1	2	2	4	4	3	3	4	4	4	4	3	1	1	1	2	2	3	3	3	1	3	3	2	4	1	1	2	2	3	1	2	4	4	4	2	1	1	1	2	4	1	1	3	1	2	4	1	1	2	2	2	4	4	4	3	1	1	1	2	2	2	2	2	2	3	3	2	2	3	4	1	1	3	1	3	1	3	1	2	2	2	2	2	2	3	3	3	3	3	1	1	1	2	2	2	2	3	3	2	4	3	1	3	3	2	4	2	2	3	4	4	4	1	1	2	2	1	1	2	4	3	3	3	1	3	3	3	3	3	1	3	3	3	3	2	2	3	1	4	4	2	2	1	1	3	3	3	1	4	4	1	1	3	1	2	2	3	1	2	1	3	3	4	4	2	4	3	3	1	1	4	4	3	4	1	1	2	4	2	1	3	1	2	4	4	4	2	4	2	1	2	1	3	4	2	2	4	4	2	4	1	1	3	1	2	2	2	2	2	2	3	3	2	4	3	3	1	1	3	1	2	4	2	4	3	1	3	1	3	3	3	1	2	2	1	1	2	2	2	2	2	4	2	4	3	1	2	4	2	2	2	4	2	2	4	4	3	3	3	1	2	4	3	1	2	2	3	3	3	3	4	4	4	4	2	2	3	3	2	4	4	4	2	2	3	3	2	2	4	4	2	2	3	3	3	1	2	2	1	1	3	3	2	2	3	3	2	4	3	1	3	4	2	2	3	1	1	1	3	1	2	4	2	4	2	2	1	1	3	3	3	1	4	4	3	1	2	1	2	2	2	2	3	1	3	4	2	2	2	1	3	4	3	3	3	4	2	2	4	4	1	1	3	1	3	3	2	2	3	1	3	1	2	2	3	1	4	4	3	4	1	1	2	1	2	1	1	1	2	2	1	1	2	2	2	2	3	1	1	1	4	4	1	1	2	1	2	1	2	1	2	4	2	2	2	1	4	4	4	4	2	4	2	4	1	1	3	4	2	2	2	4	1	1	3	3	1	1	3	1	1	1	4	4	3	3	3	3	1	1	2	1	2	2	4	4	1	1	2	2	2	1	4	4	1	1	3	3	1	1	3	1	2	1	2	1	1	1	3	3	2	2	3	3	4	4	3	3	3	4	3	3	2	4	3	4	3	4	4	4	4	4	3	3	4	4	4	4	3	3	2	4	3	1	2	2	3	1	1	1	3	1	1	1	2	2	4	4	2	1	3	4	3	1	3	4	2	4	2	2	3	1	2	2	2	4	3	1	3	4	3	3	3	3	1	1	3	3	2	1	2	2	3	1	3	3	3	3	2	2	4	4	3	3	2	2	3	1	3	3	2	1	3	3	3	3	3	1	2	4	2	4	2	4	1	1	3	3	3	4	3	1	1	1	3	1	3	3	2	4	4	4	4	4	2	2	3	3	2	2	2	4	4	4	3	3	1	1	4	4	3	3	1	1	2	2	2	2	2	4	3	4	3	4	2	4	3	3	1	1	3	3	2	2	3	3	2	2	2	1	2	4	4	4	3	3	3	3	4	4	2	2	1	1	3	1	2	2	3	3	2	2	3	1	3	3	4	4	1	1	2	4	2	2	3	1	1	1	2	2	1	1	3	4	3	3	3	4	4	4	2	1	2	2	2	2	2	2	3	3	3	3	2	4	3	1	3	1	3	1	4	4	1	1	4	4	3	3	3	1	1	1	2	4	4	4	1	1	4	4	3	1	4	4	2	2	3	3	2	2	2	2	3	3	2	4	1	1	1	1	3	1	2	2	2	4	4	4	1	1	2	4	2	2	4	4	2	4	3	1	3	1	4	4	1	1	2	1	3	3	2	2	2	2	1	1	1	1	3	1	2	2	2	1	3	3	4	4	3	3	1	1	2	2	4	4	1	1	3	3	3	3	2	2	3	3	1	1	3	1	1	1	4	4	4	4	4	4	3	3	1	1	4	4	3	3	3	1	1	1	2	4	2	2	1	1	3	3	3	3	2	2	2	4	3	1	3	1	1	1	3	3	2	2	1	1	2	4	3	1	2	2	3	4	3	3	1	1	2	4	3	3	3	3	2	4	2	2	2	1	3	3	2	4	2	2	2	2	3	3	4	4	3	1	3	4	4	4	1	1	2	4	3	3	2	4	2	2	2	2	2	2	3	3	2	4	2	1	4	4	3	3	3	3	2	1	3	1	3	4	3	4	3	4	3	3	3	1	2	4	3	3	3	3	2	2	2	2	1	1	2	2	3	3	3	1	3	3	3	1	2	2	1	1	2	2	2	2	2	2	3	3	3	3	3	3	1	1	2	2	4	4	1	1	4	4	1	1	1	1	3	1	2	1	3	4	2	2	2	1	2	2	1	1	1	1	3	1	1	1	2	1	3	4	4	4	1	1	2	2	2	2	2	1	2	2	2	2	1	1	4	4	3	4	3	3	2	2	3	3	1	1	2	2	1	1	2	4	2	2	2	4	4	4	2	4	2	4	4	4	3	4	4	4	2	1	1	1	3	1	1	1	1	1	4	4	3	1	2	2	2	2	3	3	3	3	2	2	2	2	2	4	3	3	3	3	3	3	3	1	3	1	4	4	3	3	2	2	3	1	3	1	1	1	2	2	3	4	2	2	3	4	4	4	2	2	2	1	2	1	4	4	3	3	2	4	2	2	4	4	1	1	3	3	2	4	1	1	2	4	1	1	3	3	3	3	3	1	3	1	4	4	4	4	2	2	3	3	3	1	2	2	2	4	3	4	3	1	4	4	4	4	4	4	2	2	4	4	3	4	4	4	4	4	4	4	3	1	2	4	3	3	1	1	1	1	4	4	3	3	3	1	2	2	4	4	2	2	4	4	2	2	3	4	3	3	3	3	3	1	4	4	1	1	3	3	3	3	4	4	2	2	1	1	3	1	2	4	2	2	2	2	1	1	3	3	2	4	1	1	3	4	2	2	2	4	2	1	2	4	3	3	2	2	4	4	3	3	2	4	4	4	3	3	4	4	1	1	2	2	2	1	2	1	2	1	2	1	2	4	2	2	1	1	2	2	2	4	3	3	3	3	3	4	2	4	3	4	3	4	2	2	3	1	2	2	4	4	4	4	3	3	3	1	1	1	4	4	2	1	4	4	1	1	3	3	2	4	4	4	1	1	2	2	1	1	3	3	3	3	4	4	1	1	1	1	3	1	4	4	2	2	3	3	4	4	1	1	2	2	3	3	4	4	2	2	2	2	1	1	2	1	2	2	2	2	2	2	4	4	4	4	2	2	3	4	3	3	1	1	3	4	2	2	2	2	2	1	4	4	3	1	3	1	3	1	1	1	3	3	3	3	3	1	3	1	1	1	4	4	2	2	2	2	3	3	2	4	3	4	2	2	4	4	1	1	2	4	2	2	1	1	1	1	3	3	4	4	1	1	3	3	3	3	3	1	3	1	3	1	3	4	4	4	4	4	3	4	3	4	2	4	2	2	2	2	4	4	3	3	4	4	2	4	2	1	2	1	2	4	3	1	4	4	2	2	1	1	3	4	1	1	2	4	3	1	2	2	4	4	1	1	2	1	1	1	4	4	4	4	3	1	4	4	2	4	2	4	2	2	1	1	3	1	3	4	1	1	2	2	2	2	2	2	2	2	1	1	2	2	2	2	2	4	1	1	2	1	1	1	2	2	2	2	2	4	3	3	4	4	4	4	2	2	2	1	3	3	3	3	1	1	3	1	3	1	3	3	1	1	4	4	2	4	2	2	3	3	1	1	4	4	3	3	3	1	2	1	2	2	2	2	1	1	2	2	3	3	2	2	4	4	2	2	3	1	3	4	2	2	3	3	4	4	2	2	3	4	3	1	2	4	2	4	3	3	1	1	2	2	3	4	2	4	1	1	4	4	3	3	2	4	2	2	2	4	3	1	2	2	3	1	2	2	2	2	3	1	2	4	4	4	2	1	4	4	2	2	3	1	4	4	2	2	3	3	3	3	3	3	4	4	1	1	3	3	2	2	2	2	2	4	3	3	3	1	2	1	3	1	3	1	2	4	1	1	2	2	2	2	2	2	2	4	1	1	3	1	2	2	3	3	3	3	2	2	2	2	2	2	3	3	2	2	3	1	3	3	2	2	3	4	2	4	1	1	2	2	3	3	2	2	3	3	2	4	1	1	4	4	1	1	3	3	3	1	3	3	4	4	2	4	3	1	2	2	3	1	3	1	3	3	1	1	3	4	2	4	2	2	3	1	3	4	3	1	1	1	3	1	2	4	2	2	2	2	1	1	3	3	3	3	4	4	2	4	4	4	3	3	1	1	1	1	1	1	2	2	2	4	3	3	2	2	4	4	2	2	3	1	3	3	2	2	3	1	2	4	3	1	1	1	2	4	2	1	4	4	3	4	1	1	4	4	3	3	3	4	3	3	4	4	4	4	2	2	2	2	2	1	3	4	3	3	1	1	4	4	2	2	2	2	3	4	3	1	4	4	2	4	4	4	2	2	3	4	3	3	2	4	2	4	2	1	3	1	3	3	2	4	2	2	3	3	4	4	3	3	2	1	3	3	1	1	3	3	3	1	2	4	2	1	1	1	3	4	2	4	4	4	4	4	2	2	3	1	1	1	2	2	3	3	3	4	2	2	1	1	2	1	4	4	2	2	1	1	3	1	3	4	2	2	3	3	1	1	3	3	3	3	4	4	3	3	3	1	3	1	3	3	4	4	2	2	2	2	4	4	4	4	4	4	1	1	2	2	2	2	2	4	4	4	3	3	2	1	3	4	2	2	3	3	3	1	4	4	3	3	2	1	2	1	3	1	3	1	3	3	4	4	3	3	3	1	3	3	2	4	3	3	3	4	2	4	2	2	2	4	2	4	2	4	4	4	2	2	3	3	3	4	2	4	2	4	2	2	4	4	3	4	4	4	4	4	1	1	1	1	2	4	1	1	4	4	2	2	4	4	2	4	4	4	1	1	3	1	2	4	3	3	3	3	3	1	4	4	3	4	2	1	2	2	2	1	4	4	2	4	1	1	2	2	3	3	1	1	4	4	1	1	2	1	2	2	3	4	2	1	1	1	2	4	1	1	3	1	2	1	3	3	2	2	3	1	1	1	2	2	4	4	4	4	3	1	2	1	2	1	3	3	1	1	3	1	2	4	2	4	2	2	4	4	4	4	1	1	1	1	3	3	2	2	1	1	2	2	1	1	2	2	4	4	2	4	3	3	4	4	3	4	3	3	2	1	1	1	2	2	3	3	2	4	3	3	3	4	3	3	3	3	3	4	4	4	2	2	3	1	1	1	4	4	3	3	3	4	3	3	3	4	2	4	2	2	1	1	2	4	3	1	3	1	1	1	2	4	2	2	3	1	1	1	3	4	3	1	3	3	4	4	4	4	1	1	2	2	2	2	1	1	2	1	4	4	1	1	3	4	2	2	1	1	2	4	1	1	2	4	1	1	2	2	1	1	1	1	2	4	4	4	2	4	2	2	4	4	2	2	1	1	4	4	4	4	1	1	2	1	2	4	2	2	3	3	2	2	3	3	3	3	3	1	3	4	1	1	3	4	2	4	2	2	2	2	3	4	2	4	1	1	2	4	2	4	3	4	1	1	1	1	2	2	2	4	3	4	3	1	2	4	2	4	1	1	1	1	3	4	1	1	4	4	3	3	1	1	1	1	3	3	3	4	2	2	4	4	2	2	4	4	1	1	3	4	4	4	3	3	3	1	4	4	2	1	2	4	2	4	3	1	2	1	4	4	2	1	3	3	3	1	3	1	1	1	2	4	3	1	3	1	3	3	2	4	4	4	1	1	4	4	4	4	3	1	2	2	2	2	2	4	3	3	1	1	3	4	1	1	2	2	2	2	3	3	2	2	4	4	3	4	1	1	3	3	2	2	4	4	3	1	1	1	3	4	4	4	3	4	2	1	2	2	3	3	4	4	1	1	3	1	4	4	3	1	2	1	3	1	2	4	3	4	2	2	3	1	3	3	2	4	4	4	3	3	3	3	3	4	2	4	2	4	3	1	1	1	1	1	4	4	2	4	3	1	3	1	2	4	3	3	3	4	3	3	1	1	4	4	3	1	1	1	3	3	3	3	2	2	2	4	1	1	2	4	3	3	2	2	3	3	3	4	3	4	2	4	3	1	3	4	1	1	3	3	1	1	2	2	3	3	4	4	3	3	3	1	3	3	2	2	2	2	1	1	2	2	2	1	1	1	2	2	2	1	1	1	3	4	2	4	2	2	2	2	2	1	2	4	2	1	1	1	3	3	3	4	2	2	3	3	1	1	2	2	3	1	3	1	2	1	4	4	3	1	3	3	4	4	3	3	3	3	4	4	3	3	2	2	3	4	4	4	3	4	2	2	2	2	3	3	2	2	4	4	4	4	4	4	2	2	2	1	1	1	3	4	1	1	3	3	3	1	3	1	2	1	1	1	2	1	2	2	3	3	4	4	1	1	3	3	3	3	2	1	3	3	4	4	3	3	3	1	3	3	3	3	3	4	2	1	1	1	2	2	3	4	2	2	1	1	3	4	3	3	3	3	2	2	4	4	3	3	2	4	1	1	3	3	3	1	4	4	3	1	3	3	4	4	2	1	2	2	1	1	4	4	3	1	4	4	2	4	2	2	3	3	2	2	1	1	2	2	2	2	3	3	1	1	2	1	2	2	2	2	3	1	2	2	2	1	3	1	2	2	2	4	3	3	2	2	2	2	4	4	2	2	3	3	1	1	3	1	4	4	2	4	4	4	3	1	2	1	3	3	3	3	1	1	1	1	1	1	2	4	1	1	4	4	4	4	2	2	3	3	2	4	3	1	4	4	2	4	3	1	2	4	2	2	3	1	3	3	2	2	4	4	3	1	3	3	2	2	3	3	3	1	3	3	1	1	3	3	3	3	1	1	3	3	1	1	1	1	1	1	4	4	2	4	4	4	3	4	2	1	2	4	3	3	3	3	4	4	2	2	1	1	1	1	4	4	2	2	1	1	1	1	2	4	3	1	3	3	2	2	1	1	2	2	2	4	2	1	1	1	1	1	1	1	2	4	2	4	1	1	3	3	2	1	2	4	2	2	4	4	2	2	3	4	3	1	1	1	2	2	4	4	1	1	2	1	3	4	3	4	4	4	1	1	2	2	2	2	2	2	2	1	1	1	2	2	2	4	2	2	4	4	2	2	2	4	2	1	2	1	1	1	2	2	3	1	4	4	2	2	2	2	3	3	1	1	2	1	1	1	4	4	3	1	1	1	3	4	3	3	4	4	2	4	3	3	1	1	2	2	4	4	3	1	1	1	2	2	4	4	1	1	4	4	2	4	2	2	2	1	2	1	4	4	3	1	4	4	4	4	4	4	2	2	3	3	3	1	2	2	2	2	1	1	4	4	4	4	4	4	3	3	3	3	3	1	3	3	4	4	4	4	3	3	1	1	3	1	3	3	3	1	4	4	2	2	3	3	2	4	2	2	4	4	4	4	2	2	1	1	2	4	1	1	2	4	2	2	2	1	3	1	4	4	2	4	2	4	3	3	3	1	3	3	1	1	1	1	1	1	3	3	2	1	2	4	1	1	3	1	4	4	1	1	2	2	3	4	3	1	3	1	3	1	2	1	2	4	2	2	3	4	4	4	2	2	1	1	2	2	1	1	2	1	2	4	1	1	3	3	1	1	2	2	3	3	3	3	3	3	3	3	2	2	4	4	1	1	3	1	4	4	1	1	2	2	4	4	3	3	3	3	2	2	3	1	3	4	3	4	2	4	2	4	3	3	3	3	3	1	3	1	3	4	1	1	4	4	2	4	3	1	3	1	3	3	2	1	2	2	2	2	2	2	3	3	3	3	3	4	2	4	2	2	4	4	1	1	4	4	1	1	3	3	2	4	2	2	2	2	2	1	3	3	3	1	2	2	2	4	3	3	2	4	2	4	3	4	4	4	2	2	3	3	3	3	4	4	4	4	3	3	2	2	2	2	2	2	1	1	3	3	2	4	3	3	3	3	3	4	3	1	2	2	2	2	3	1	3	3	2	4	3	1	2	1	2	2	1	1	1	1	3	3	2	2	3	1	4	4	3	3	3	4	1	1	3	3	1	1	2	2	3	1	2	4	2	4	2	4	4	4	2	2	2	2	3	3	2	2	3	1	2	4	4	4	1	1	3	1	2	1	3	3	2	4	3	1	3	1	1	1	3	1	3	4	2	1	2	2	2	2	2	4	2	2	3	1	3	1	3	3	3	4	2	4	4	4	2	2	2	4	2	2	3	3	3	3	2	2	4	4	3	3	2	4	2	2	1	1	2	4	4	4	2	2	2	2	2	2	3	3	1	1	3	3	3	3	2	4	3	3	1	1	3	3	3	3	2	2	1	1	1	1	3	1	1	1	1	1	4	4	2	4	3	4	1	1	3	1	1	1	1	1	2	4	2	2	3	3	3	1	2	2	4	4	4	4	2	2	4	4	3	1	4	4	2	1	3	4	1	1	4	4	2	2	3	3	2	4	3	3	2	2	3	1	3	1	2	4	2	2	3	1	4	4	3	3	3	3	3	1	3	3	2	1	3	4	4	4	4	4	2	1	3	1	3	1	3	1	1	1	4	4	2	2	3	3	3	3	4	4	3	4	3	4	4	4	2	4	3	3	4	4	1	1	2	2	2	4	3	1	3	3	4	4	2	2	4	4	2	4	3	3	2	1	3	1	2	1	2	4	2	1	3	1	3	1	2	2	1	1	3	3	3	4	2	4	1	1	4	4	3	4	1	1	2	2	2	4	3	1	2	4	1	1	1	1	3	3	2	2	2	2	2	4	3	1	3	3	1	1	2	2	3	3	3	1	2	4	2	1	3	4	2	4	3	1	2	4	2	1	4	4	1	1	3	4	2	1	2	2	4	4	2	4	3	4	3	1	3	3	3	4	2	1	2	4	2	1	3	1	2	2	2	2	3	3	3	4	4	4	4	4	3	3	3	1	1	1	2	1	4	4	1	1	3	3	3	3	2	2	2	2	1	1	2	4	1	1	3	1	2	1	1	1	4	4	2	2	3	1	2	4	4	4	3	4	3	3	3	3	3	3	3	3	2	2	4	4	4	4	2	4	2	2	2	4	2	2	2	4	2	4	2	4	3	1	2	4	2	2	2	2	2	2	4	4	3	3	3	3	2	4	2	1	3	3	1	1	2	4	2	2	2	4	1	1	2	2	3	3	2	2	3	1	1	1	2	2	2	4	3	4	3	3	2	2	2	2	2	1	2	1	3	1	4	4	2	2	2	2	1	1	3	1	3	3	3	4	3	3	3	4	3	1	2	4	1	1	3	3	3	3	2	2	3	1	3	3	3	3	4	4	1	1	2	2	1	1	3	1	3	3	2	2	3	3	2	1	4	4	4	4	4	4	2	2	4	4	2	2	1	1	4	4	2	2	1	1	3	4	2	4	3	3	3	1	2	4	3	4	1	1	3	3	1	1	2	2	3	3	3	1	3	4	3	4	3	3	1	1	4	4	1	1	3	1	2	4	2	1	1	1	3	3	2	4	1	1	3	3	4	4	3	3	2	1	4	4	2	4	3	3	4	4	3	3	4	4	1	1	1	1	3	3	4	4	2	2	4	4	2	2	2	4	3	3	3	3	4	4	2	2	2	2	4	4	2	2	4	4	1	1	2	2	1	1	1	1	3	1	4	4	3	3	2	4	3	1	1	1	1	1	3	1	2	1	3	3	2	2	3	1	2	2	2	1	3	1	3	4	1	1	3	4	3	3	4	4	2	2	3	3	2	2	2	4	3	3	3	1	3	1	3	1	2	2	4	4	4	4	3	3	3	4	2	2	4	4	3	3	3	4	3	1	2	1	1	1	2	4	2	1	2	2	2	4	1	1	2	2	2	4	3	1	2	4	4	4	3	1	4	4	2	4	2	2	2	4	4	4	2	4	2	1	1	1	1	1	3	3	4	4	3	1	4	4	3	4	2	2	3	3	1	1	4	4	3	3	1	1	2	2	2	1	2	4	2	2	3	3	3	1	3	3	2	4	4	4	2	2	2	4	2	4	3	1	3	1	3	4	3	4	3	3	3	3	3	3	2	1	3	3	3	3	2	2	2	2	1	1	3	3	2	2	4	4	3	3	3	3	2	2	2	4	3	3	2	1	4	4	2	2	3	3	3	3	3	3	2	2	2	4	4	4	2	2	2	2	4	4	1	1	3	1	2	2	1	1	1	1	2	1	3	3	2	2	2	2	3	4	2	4	3	3	2	4	1	1	2	2	2	2	4	4	3	3	2	2	3	1	4	4	3	3	3	3	2	2	2	2	3	3	1	1	3	3	4	4	2	1	4	4	3	4	4	4	2	2	2	2	3	1	4	4	3	3	2	4	1	1	2	2	2	2	4	4	2	2	1	1	3	4	2	2	3	3	2	4	1	1	1	1	3	4	3	3	2	4	2	2	1	1	2	4	2	1	3	3	3	3	3	3	1	1	3	3	3	3	1	1	1	1	3	4	3	4	2	2	3	1	3	3	3	4	1	1	4	4	3	1	4	4	3	1	2	2	2	4	1	1	2	2	3	3	2	2	3	1	3	1	2	4	1	1	2	1	4	4	2	1	4	4	2	4	2	1	2	2	3	3	2	1	2	4	2	2	3	3	3	1	2	4	3	3	4	4	2	2	3	3	3	4	3	1	2	4	2	2	3	3	3	1	3	3	1	1	1	1	3	3	2	4	1	1	1	1	1	1	3	3	3	3	2	4	3	3	1	1	2	2	3	4	3	4	3	3	3	4	3	1	2	4	1	1	3	3	2	4	2	4	2	2	3	3	3	3	3	1	3	3	4	4	2	2	2	2	2	2	2	4	2	2	4	4	4	4	2	2	1	1	3	3	2	2	3	1	3	4	3	1	3	4	3	3	0	0	4	4	3	4	1	1	2	2	2	2	2	2	4	4	1	1	3	4	4	4	2	4	3	3	4	4	4	4	2	2	1	1	2	4	3	3	3	1	1	1	1	1	2	2	3	3	1	1	1	1	2	2	3	3	4	4	2	2	4	4	2	1	4	4	3	1	2	4	3	4	1	1	3	3	3	3	2	2	2	2	2	2	3	3	2	4	3	3	3	3	2	2	3	1	2	4	3	4	2	1	2	4	3	3	3	3	4	4	4	4	3	4	3	3	1	1	3	4	2	4	2	4	4	4	2	2	1	1	2	4	3	1	3	1	3	3	1	1	3	1	3	3	2	1	2	2	3	1	3	1	3	3	2	2	1	1	2	2	2	2	4	4	1	1	1	1	2	2	2	4	2	4	3	4	3	1	4	4	2	4	2	2	4	4	3	3	4	4	4	4	3	3	3	3	2	2	4	4	2	2	1	1	4	4	3	1	2	2	3	3	1	1	1	1	1	1	2	2	4	4	2	4	3	1	2	2	3	3	4	4	1	1	3	1	2	2	2	2	1	1	2	2	2	4	1	1	2	1	2	2	4	4	2	4	2	2	4	4	3	3	2	2	2	1	3	1	3	4	3	1	3	3	4	4	3	3	4	4	4	4	1	1	3	1	2	4	2	1	3	3	1	1	4	4	3	4	2	2	3	3	2	2	3	1	3	3	2	4	2	4	3	1	2	4	4	4	3	3	3	3	2	2	4	4	3	3	1	1	3	1	3	3	2	4	1	1	1	1	4	4	2	4	3	4	3	1	2	2	3	3	2	1	3	3	3	1	3	3	4	4	3	3	2	4	3	1	3	1	4	4	1	1	1	1	2	4	2	1	3	4	1	1	2	2	3	3	2	2	3	3	3	1	2	2	2	4	3	4	4	4	2	1	2	2	3	3	1	1	2	2	2	2	4	4	4	4	3	3	2	4	3	3	4	4	2	2	1	1	3	1	2	4	2	1	2	2	4	4	1	1	2	4	2	4	2	2	1	1	1	1	2	2	1	1	2	2	4	4	1	1	2	1	2	4	4	4	1	1	1	1	2	2	1	1	2	2	1	1	3	3	4	4	2	1	2	1	2	2	2	2	3	3	2	2	2	2	4	4	3	1	3	4	1	1	4	4	1	1	4	4	2	2	3	3	2	2	3	4	4	4	3	1	3	3	1	1	3	1	2	2	1	1	2	2	4	4	1	1	1	1	1	1	1	1	2	2	4	4	1	1	1	1	1	1	1	1	4	4	2	2	3	3	1	1	2	2	3	3	2	4	1	1	2	1	2	2	2	2	2	4	3	1	2	1	4	4	2	2	4	4	3	3	4	4	2	1	2	2	3	3	2	2	3	3	3	1	3	4	3	1	2	4	2	2	1	1	3	3	4	4	3	1	2	1	3	4	2	2	2	2	2	2	2	4	4	4	1	1	3	1	2	2	3	3	4	4	3	3	2	2	1	1	2	2	3	3	3	4	2	2	3	4	2	4	3	1	3	1	1	1	2	4	3	3	2	4	2	2	2	1	1	1	3	3	2	2	4	4	3	3	3	3	3	1	1	1	3	3	3	4	3	1	1	1	2	2	2	2	2	4	1	1	4	4	2	2	3	3	3	1	3	3	2	2	2	2	4	4	2	2	3	3	2	2	1	1	3	3	1	1	2	2	1	1	3	4	3	3	3	4	2	2	3	3	3	1	3	1	3	1	3	3	1	1	2	1	1	1	3	3	3	4	2	2	3	3	3	1	1	1	4	4	3	1	4	4	1	1	2	2	4	4	3	3	2	2	1	1	4	4	2	2	4	4	1	1	2	2	2	4	2	1	1	1	2	1	3	3	3	4	3	4	3	4	2	4	1	1	1	1	1	1	1	1	4	4	2	2	3	1	2	4	3	4	3	1	2	4	3	1	4	4	4	4	3	1	2	1	2	2	2	4	1	1	2	1	4	4	4	4	3	3	2	4	3	3	2	2	3	4	2	2	2	2	3	3	1	1	3	3	2	2	2	2	2	4	1	1	3	1	2	2	4	4	2	2	3	3	4	4	4	4	3	3	2	4	3	1	1	1	1	1	4	4	2	1	3	1	2	4	3	1	3	4	3	3	3	1	2	2	3	3	2	2	3	1	2	1	2	2	1	1	2	2	3	3	3	1	4	4	4	4	2	1	2	1	4	4	3	3	3	4	4	4	3	4	3	3	2	4	3	3	4	4	1	1	4	4	3	1	2	2	3	4	2	2	3	1	3	3	2	4	3	3	4	4	2	2	2	4	1	1	4	4	2	4	3	1	3	3	3	1	4	4	4	4	1	1	3	3	3	1	4	4	3	1	3	3	1	1	3	3	3	4	4	4	1	1	1	1	3	3	1	1	3	1	3	1	0	0	3	4	4	4	2	2	2	2	3	4	3	1	3	3	2	4	3	1	3	1	3	1	3	1	3	3	3	3	4	4	3	3	1	1	2	2	2	2	2	2	3	3	2	4	3	1	4	4	2	1	2	4	1	1	4	4	2	2	1	1	2	4	2	2	2	2	3	3	1	1	1	1	2	1	4	4	4	4	2	2	3	1	4	4	3	3	1	1	2	2	4	4	4	4	3	4	3	1	2	2	2	4	2	2	2	4	2	1	1	1	3	4	2	2	3	1	3	4	2	2	2	2	4	4	3	3	1	1	3	3	3	3	2	2	4	4	4	4	2	2	3	3	2	2	1	1	3	3	1	1	1	1	3	3	2	2	4	4	4	4	4	4	1	1	3	3	1	1	1	1	2	2	3	3	2	2	2	2	3	3	3	3	1	1	2	1	3	1	1	1	3	4	1	1	3	1	1	1	3	1	3	3	3	3	3	1	4	4	3	3	2	4	2	4	2	1	4	4	1	1	1	1	2	2	1	1	4	4	3	4	3	3	3	1	4	4	2	4	2	2	3	3	1	1	2	4	3	3	2	2	2	1	3	3	3	3	4	4	2	2	3	1	2	2	2	2	2	4	2	4	3	4	2	4	3	3	2	2	3	3	2	4	3	3	3	3	2	4	3	3	4	4	2	4	2	4	2	4	3	3	3	3	3	1	2	4	3	1	4	4	3	3	2	2	2	2	3	1	2	4	3	3	2	2	4	4	1	1	2	2	2	4	2	4	1	1	3	3	1	1	2	2	3	3	2	4	3	3	1	1	3	3	3	3	2	2	3	3	2	2	2	2	1	1	2	2	3	3	2	4	2	2	4	4	3	4	1	1	3	4	3	3	2	1	3	3	3	3	3	3	2	2	3	4	3	1	3	3	4	4	2	2	1	1	2	1	2	2	1	1	3	1	3	1	2	1	3	3	4	4	3	1	3	1	1	1	4	4	3	3	2	4	1	1	2	1	3	4	2	4	1	1	3	4	2	2	2	1	1	1	2	4	3	3	4	4	3	3	3	4	2	1	3	4	3	3	4	4	4	4	4	4	2	2	1	1	3	1	3	1	3	1	2	4	2	2	3	3	4	4	3	3	3	3	3	3	4	4	2	2	3	3	3	3	3	3	4	4	0	0	3	4	4	4	3	3	2	2	3	1	2	1	3	1	3	4	4	4	3	1	2	4	3	4	4	4	4	4	1	1	2	4	2	2	3	4	1	1	2	4	3	3	3	3	2	2	4	4	2	2	2	1	2	2	1	1	1	1	4	4	3	3	3	1	3	4	3	3	4	4	2	4	4	4	3	3	2	4	2	4	1	1	4	4	2	2	3	3	3	3	3	3	2	2	1	1	2	2	2	2	4	4	2	2	3	4	2	2	2	1	3	3	3	3	2	2	4	4	3	3	1	1	2	2	4	4	2	1	2	2	4	4	3	3	3	3	3	4	1	1	2	4	3	4	2	1	3	3	1	1	3	1	4	4	3	4	2	2	2	1	4	4	4	4	3	1	2	4	3	3	3	3	2	2	2	1	2	2	4	4	2	4	2	1	3	1	3	1	2	2	2	2	3	3	4	4	2	2	1	1	2	4	2	1	2	2	2	1	2	2	4	4	4	4	3	3	3	3	4	4	2	2	2	2	4	4	2	4	2	2	4	4	4	4	3	3	3	3	1	1	4	4	2	1	3	1	3	3	1	1	2	2	2	4	2	2	3	3	2	4	2	2	2	1	1	1	2	2	4	4	2	1	2	4	2	1	4	4	4	4	3	3	3	3	3	3	3	3	3	1	3	3	3	3	3	3	4	4	2	1	1	1	2	2	2	1	3	3	3	3	2	2	1	1	4	4	3	1	2	2	2	2	2	2	2	2	3	1	4	4	2	2	3	4	2	4	3	1	3	1	3	3	1	1	3	1	2	1	3	3	4	4	4	4	3	3	2	1	2	4	2	1	2	2	3	3	3	3	3	3	3	3	3	4	2	2	4	4	4	4	1	1	3	1	3	3	1	1	2	4	4	4	3	1	3	3	3	3	4	4	1	1	3	4	2	2	3	1	3	3	2	4	3	1	2	2	3	1	3	3	1	1	3	1	3	1	3	3	2	2	2	1	3	1	4	4	3	1	1	1	4	4	3	3	3	1	2	4	2	1	2	1	3	1	4	4	3	3	3	3	3	4	4	4	4	4	3	4	1	1	3	3	4	4	3	4	3	4	4	4	2	1	1	1	3	1	3	1	3	1	3	3	3	1	2	4	4	4	4	4	3	1	4	4	2	1	4	4	3	3	2	4	3	1	2	1	3	3	1	1	1	1	1	1	2	4	2	2	3	3	1	1	2	4	3	1	2	4	1	1	3	3	4	4	2	4	4	4	2	2	2	2	3	3	3	3	2	2	3	3	2	4	3	4	3	3	2	2	2	2	2	1	1	1	4	4	1	1	2	4	3	4	3	4	3	3	2	2	2	1	2	4	4	4	1	1	3	3	2	1	4	4	2	2	3	3	3	3	3	3	1	1	1	1	1	1	1	1	2	4	3	1	2	1	1	1	3	3	4	4	4	4	3	1	2	2	4	4	2	2	1	1	1	1	3	3	3	3	3	3	2	1	2	4	2	4	3	3	2	2	4	4	3	3	3	4	2	2	4	4	3	4	2	2	2	1	1	1	2	2	2	2	3	3	1	1	2	1	2	4	2	2	2	4	1	1	4	4	3	3	2	2	3	3	3	1	3	4	3	4	3	3	2	2	3	3	3	4	4	4	2	2	2	2	2	2	3	3	3	3	4	4	4	4	2	2	1	1	3	3	2	4	3	3	3	3	3	1	2	2	2	2	2	2	2	4	2	4	3	3	3	4	3	4	1	1	2	2	4	4	4	4	2	2	2	2	1	1	4	4	3	1	1	1	3	3	3	4	1	1	4	4	2	2	1	1	4	4	2	4	4	4	4	4	3	1	2	2	4	4	2	2	1	1	3	3	3	1	2	1	3	4	2	2	3	3	2	2	3	3	2	1	1	1	1	1	3	3	1	1	2	2	3	3	1	1	4	4	3	3	3	3	2	4	3	1	3	1	3	4	2	2	1	1	4	4	3	3	3	3	4	4	2	4	1	1	2	2	1	1	2	2	2	2	1	1	4	4	2	1	4	4	1	1	2	4	3	3	3	3	3	3	3	4	2	1	3	1	1	1	3	3	3	3	2	2	2	4	3	3	3	3	3	3	3	3	1	1	2	2	1	1	3	4	3	3	2	2	2	1	2	1	2	1	2	2	1	1	2	2	2	2	2	4	3	3	2	4	4	4	2	2	1	1	2	2	2	2	1	1	3	1	2	2	2	2	3	3	4	4	3	1	3	3	1	1	3	3	2	2	4	4	4	4	4	4	3	3	2	2	3	3	2	2	3	1	4	4	1	1	2	2	3	1	1	1	1	1	3	1	1	1	2	2	2	1	2	2	1	1	2	1	3	4	2	2	3	3	3	3	3	3	2	2	2	2	2	2	3	3	3	3	1	1	2	2	2	2	1	1	3	3	2	2	3	1	4	4	4	4	3	1	4	4	3	3	2	4	4	4	2	2	2	2	4	4	2	2	2	4	2	2	2	1	3	3	4	4	1	1	2	2	2	2	1	1	2	2	3	3	4	4	2	4	2	1	2	1	2	2	3	3	2	2	2	2	3	3	2	4	1	1	2	1	2	4	2	4	2	2	2	2	3	3	2	4	3	3	2	2	4	4	3	4	2	1	3	4	2	4	2	1	2	4	1	1	3	4	2	2	3	3	2	2	2	2	2	4	1	1	2	2	2	4	4	4	1	1	3	3	3	4	3	3	1	1	1	1	1	1	3	3	3	3	2	2	2	4	4	4	1	1	3	1	3	3	3	3	3	3	2	1	4	4	1	1	2	4	4	4	2	1	2	2	3	3	3	3	3	1	3	3	2	2	2	1	1	1	3	1	3	4	3	3	2	2	2	2	4	4	3	1	2	4	1	1	4	4	3	4	2	1	3	3	4	4	2	4	2	4	3	3	2	4	1	1	2	4	3	3	2	1	3	3	3	3	3	3	1	1	4	4	2	4	2	4	3	3	1	1	4	4	4	4	1	1	3	3	2	1	2	2	3	4	1	1	3	1	4	4	1	1	2	2	4	4	3	3	1	1	2	1	2	1	2	2	2	4	3	1	3	3	2	2	3	3	3	1	4	4	2	2	2	4	4	4	4	4	4	4	2	2	3	3	2	2	3	3	3	3	2	1	3	3	1	1	1	1	2	4	3	3	3	3	3	1	2	4	2	4	3	3	2	2	1	1	2	4	1	1	2	1	3	3	2	4	2	2	3	1	3	1	4	4	3	1	1	1	3	1	2	2	1	1	3	3	2	2	1	1	3	3	1	1	2	2	2	4	4	4	2	2	3	3	2	4	1	1	3	4	2	2	4	4	2	2	2	4	1	1	3	4	1	1	1	1	3	3	2	2	3	3	3	3	2	2	2	2	2	4	3	3	2	1	3	1	3	1	2	4	3	4	2	4	2	4	4	4	3	1	3	1	2	2	2	2	1	1	3	1	3	4	3	1	2	2	1	1	2	4	3	1	4	4	2	2	2	2	2	1	2	2	3	3	1	1	2	4	3	3	3	4	1	1	4	4	2	4	3	4	4	4	4	4	2	4	2	2	2	2	4	4	3	1	3	3	3	4	4	4	1	1	2	2	2	2	3	3	3	4	2	2	1	1	2	2	3	1	2	4	2	2	2	2	2	1	3	1	1	1	1	1	3	3	3	3	4	4	4	4	2	2	2	2	2	2	3	3	4	4	3	3	1	1	1	1	3	3	1	1	2	2	2	2	2	2	3	3	3	3	2	1	1	1	1	1	2	2	2	4	2	2	2	2	4	4	3	1	2	4	1	1	1	1	2	2	1	1	3	1	3	3	1	1	3	3	1	1	2	2	3	3	3	4	3	3	1	1	1	1	4	4	2	1	3	3	3	4	2	2	3	4	3	1	2	2	2	2	2	2	2	2	3	3	3	3	4	4	1	1	2	4	2	2	2	1	3	3	3	3	3	3	2	2	2	2	4	4	2	1	3	3	4	4	2	4	2	2	3	1	3	1	2	1	2	2	2	2	2	4	2	2	3	1	1	1	4	4	3	3	2	2	1	1	4	4	4	4	2	2	4	4	1	1	2	4	2	2	2	2	1	1	1	1	2	4	3	3	1	1	3	3	2	2	2	4	2	4	3	4	2	1	3	4	2	2	2	2	2	2	2	2	2	2	4	4	4	4	1	1	4	4	3	3	3	3	2	1	1	1	3	4	3	3	3	3	3	3	1	1	2	2	4	4	2	2	2	2	2	2	2	2	4	4	2	2	2	2	3	3	1	1	1	1	2	2	1	1	4	4	3	3	2	1	3	3	4	4	4	4	4	4	1	1	3	3	4	4	2	2	3	3	4	4	2	4	3	4	2	2	3	4	2	1	4	4	2	4	1	1	3	4	4	4	2	1	3	4	4	4	4	4	2	2	3	1	2	2	2	2	1	1	1	1	1	1	2	2	2	2	2	2	3	1	3	1	1	1	3	1	1	1	2	1	2	1	3	1	3	3	2	4	3	3	2	2	2	2	2	2	2	4	2	2	1	1	2	4	1	1	3	3	1	1	2	4	2	2	4	4	3	3	1	1	4	4	1	1	2	2	4	4	3	1	3	3	2	2	2	2	4	4	3	3	3	3	1	1	3	3	2	2	1	1	3	3	4	4	3	3	2	2	2	2	4	4	1	1	2	2	4	4	2	2	2	2	2	4	3	1	2	1	2	4	2	2	1	1	3	3	1	1	1	1	3	1	2	2	2	4	2	2	3	3	1	1	1	1	2	4	4	4	3	4	3	1	3	3	4	4	3	1	2	2	3	1	3	1	2	4	2	4	2	1	2	4	3	4	3	3	2	1	1	1	3	1	3	3	1	1	1	1	2	2	3	3	1	1	3	3	1	1	4	4	2	2	2	2	3	1	3	3	3	3	3	3	3	3	3	3	3	4	3	3	3	4	1	1	1	1	4	4	2	2	1	1	3	3	3	3	3	1	3	1	3	3	3	3	2	4	3	3	2	1	4	4	3	3	1	1	3	3	3	4	2	2	3	3	2	4	3	3	1	1	1	1	1	1	1	1	4	4	4	4	3	1	2	2	2	2	2	1	3	1	1	1	2	4	3	3	4	4	2	1	2	4	3	4	1	1	2	4	3	3	2	1	2	2	2	2	2	1	3	1	3	1	3	3	3	1	1	1	3	1	3	3	2	2	3	3	2	2	1	1	4	4	1	1	2	4	3	3	2	4	2	4	2	2	1	1	2	2	3	3	2	4	3	1	3	3	2	2	3	3	2	2	4	4	2	2	2	2	2	4	1	1	3	1	2	4	3	1	4	4	4	4	2	2	3	3	3	3	2	2	2	2	2	4	1	1	2	4	3	1	3	1	3	1	2	4	2	4	2	2	4	4	2	4	3	1	2	4	4	4	1	1	2	2	2	2	4	4	2	1	3	3	3	3	4	4	2	2	2	2	3	3	4	4	3	3	4	4	1	1	3	1	2	4	4	4	2	4	3	4	3	1	3	3	2	2	3	1	3	4	4	4	2	2	2	4	2	2	2	2	4	4	3	3	2	4	3	3	2	4	3	1	2	2	2	4	2	2	3	1	2	4	2	4	4	4	3	3	3	3	3	1	2	4	3	3	2	2	4	4	3	1	3	1	2	4	1	1	3	4	2	1	2	1	3	1	2	4	4	4	1	1	2	2	3	1	3	1	3	1	2	1	2	4	3	1	2	1	4	4	2	2	3	3	3	1	2	1	2	2	4	4	1	1	2	1	3	3	2	1	2	4	2	1	2	4	1	1	2	4	1	1	4	4	2	2	3	4	3	3	2	1	2	4	2	4	4	4	4	4	2	4	4	4	2	1	2	4	2	4	2	2	3	1	1	1	3	4	2	1	3	3	3	3	3	3	3	1	2	2	2	2	3	1	1	1	3	3	4	4	2	2	3	3	2	4	3	1	3	1	3	3	3	3	2	1	2	4	3	3	2	2	2	2	1	1	3	3	4	4	3	4	3	3	4	4	3	1	2	2	3	3	2	2	4	4	1	1	2	4	2	2	3	3	3	3	3	1	3	4	3	1	3	3	2	2	4	4	2	4	3	3	4	4	3	3	4	4	3	3	1	1	2	2	1	1	3	1	3	1	2	1	2	2	3	1	2	4	2	2	4	4	1	1	3	1	2	2	1	1	1	1	3	3	4	4	2	2	2	2	4	4	4	4	4	4	2	1	3	1	2	2	1	1	3	3	4	4	1	1	4	4	2	1	2	4	2	2	3	1	2	2	1	1	3	1	3	1	3	1	1	1	3	3	3	3	2	4	1	1	2	2	4	4	3	3	3	3	3	3	2	1	3	1	2	4	2	1	3	3	2	4	2	4	3	1	3	4	3	3	2	2	4	4	1	1	2	2	3	1	2	2	1	1	3	3	3	1	2	4	2	1	1	1	2	4	3	1	3	3	2	2	3	3	2	4	2	4	3	1	3	1	2	2	3	3	2	4	2	2	3	1	3	1	3	3	3	3	2	4	3	3	3	1	2	2	2	4	3	3	2	4	4	4	2	4	2	2	4	4	3	3	3	1	3	1	2	2	2	2	2	1	1	1	2	4	2	2	4	4	3	1	2	4	2	1	2	4	3	3	1	1	1	1	3	1	2	2	3	3	2	2	3	3	2	2	2	4	3	1	3	1	2	1	3	1	1	1	1	1	4	4	4	4	2	2	2	1	4	4	3	1	3	3	3	1	3	3	1	1	3	1	3	3	1	1	2	2	2	4	4	4	3	4	2	2	2	2	2	2	2	4	4	4	3	1	4	4	3	3	3	3	2	2	2	2	1	1	3	3	2	1	2	2	4	4	2	1	2	2	2	2	4	4	3	1	3	1	3	1	3	3	4	4	3	3	4	4	2	2	3	1	3	3	1	1	2	4	3	4	1	1	2	2	2	4	3	3	3	3	3	3	2	2	2	1	2	2	4	4	2	4	2	2	3	1	4	4	2	2	2	4	1	1	1	1	4	4	4	4	3	4	3	1	2	2	2	1	2	2	3	4	2	1	2	2	3	3	4	4
[truncated: 4,217,574 more chars]
